# Supplementary material for: Silencing of the PHLDA1 leads to global proteome changes and differentiation pathways of human neuroblastoma cells
Source: Front Pharmacol. 2024 Mar 1;15:1351536. doi: 10.3389/fphar.2024.1351536 (PMC10941682; doi:10.3389/fphar.2024.1351536)
Supplement: Supplementary file 1 [file Table2.XLSX]

## Sheet: 220028_difference_permutationFD
T: Majority protein IDs	T: Gene names	T: id	T: Fasta headers	N: Mol. weight [kDa]	N: Student's T-test q-value shPHLDA1_shCtrl	N: Student's T-test Difference shPHLDA1_shCtrl	Fold change shPHLDA1_shCtrl	T: Majority protein IDs	T: Gene names	T: id	T: Fasta headers		LFQ shPHLDA1_ex1	LFQ shPHLDA1_ex2	LFQ shPHLDA1_ex3	LFQ shPHLDA1_ex4	LFQ shPHLDA1_ex5	LFQ shCtrl_ex1	LFQ shCtrl_ex2	LFQ shCtrl_ex3	LFQ shCtrl_ex4	LFQ shCtrl_ex5
A0A0A0MRA8;A0A1B0GTF8	EPB41L3	715	Band 4.1-like protein 3;Band 4.1-like protein 3	102.29	0	2.68399	6.42631	A0A0A0MRA8;A0A1B0GTF8	EPB41L3	715	Band 4.1-like protein 3;Band 4.1-like protein 3		1.43293	1.28003	1.22896	0.845518	1.21554	-1.42532	-1.20477	-0.958973	-1.43138	-2.39653
A0A0A0MT26;M0R116;A0A2R8YEY8;P13637	ATP1A3	873	Sodium/potassium-transporting ATPase subunit alpha-3;Sodium/potassium-transporting ATPase subunit alpha;Sodium/potassium-transporting ATPase subunit alpha;Sodium/potassium-transporting ATPase subunit alpha-3	133.32	0	0.661869	1.58213	A0A0A0MT26;M0R116;A0A2R8YEY8;P13637	ATP1A3	873	Sodium/potassium-transporting ATPase subunit alpha-3;Sodium/potassium-transporting ATPase subunit alpha;Sodium/potassium-transporting ATPase subunit alpha;Sodium/potassium-transporting ATPase subunit alpha-3		1.84039	1.73574	1.67224	1.62977	1.83698	1.05183	1.01806	1.0271	1.16856	1.14022
A0A2U3TZH3;Q05639	EEF1A2	2244	Elongation factor 1-alpha;Elongation factor 1-alpha 2	54.34	0	1.78541	3.44716	A0A2U3TZH3;Q05639	EEF1A2	2244	Elongation factor 1-alpha;Elongation factor 1-alpha 2		4.88219	4.4937	4.40355	4.47216	4.46181	2.65732	3.14399	2.80642	2.52358	2.65505
E9PGC8;P78559	MAP1A	6083	Microtubule-associated protein 1A;Microtubule-associated protein 1A	331.25	0	-1.08591	-2.12271	E9PGC8;P78559	MAP1A	6083	Microtubule-associated protein 1A;Microtubule-associated protein 1A		-1.04431	-1.49734	-1.36402	-1.28602	-1.11669	0.131316	-0.120298	-0.296221	-0.286556	-0.307046
P04792;A0A6Q8PFK8;A0A6Q8PGK1;A0A6Q8PHJ6;A0A6Q8PFE7;A0A6Q8PF43;A0A6Q8PHA6;A0A6Q8PH65;A0A6Q8PGY2	HSPB1	11052	Heat shock protein beta-1;Heat shock protein beta-1;Heat shock 27 kDa protein;Heat shock protein beta-1;Heat shock protein beta-1;Heat shock protein beta-1;Heat shock protein beta-1;Heat shock protein beta-1;Heat shock protein beta-1	22.782	0	1.32024	2.49708	P04792;A0A6Q8PFK8;A0A6Q8PGK1;A0A6Q8PHJ6;A0A6Q8PFE7;A0A6Q8PF43;A0A6Q8PHA6;A0A6Q8PH65;A0A6Q8PGY2	HSPB1	11052	Heat shock protein beta-1;Heat shock protein beta-1;Heat shock 27 kDa protein;Heat shock protein beta-1;Heat shock protein beta-1;Heat shock protein beta-1;Heat shock protein beta-1;Heat shock protein beta-1;Heat shock protein beta-1		3.29319	3.07142	2.98422	2.66342	3.08465	1.8193	1.66808	1.70038	1.6172	1.69074
P24666;G5E9R5	ACP1	11883	Low molecular weight phosphotyrosine protein phosphatase;Acid phosphatase	18.042	0	-1.13092	-2.18998	P24666;G5E9R5	ACP1	11883	Low molecular weight phosphotyrosine protein phosphatase;Acid phosphatase		-0.0563793	-0.24197	-0.364473	-0.584209	-0.294807	0.873378	0.841269	0.862284	0.773842	0.761998
P37108;H0YLA2	SRP14	12238	Signal recognition particle 14 kDa protein;Signal recognition particle 14 kDa protein	14.57	0	-0.939029	-1.91724	P37108;H0YLA2	SRP14	12238	Signal recognition particle 14 kDa protein;Signal recognition particle 14 kDa protein		2.10751	1.86444	2.03643	1.75323	1.83003	2.88754	2.95936	2.9466	2.82261	2.67068
P48147;A0A499FJL1	PREP	12443	Prolyl endopeptidase;Prolyl endopeptidase	80.699	0	-1.27492	-2.41985	P48147;A0A499FJL1	PREP	12443	Prolyl endopeptidase;Prolyl endopeptidase		0.455103	-0.00590515	0.0539246	-0.285912	-0.169868	1.34123	1.32995	1.12355	1.31638	1.31084
P49458;Q6P2S0;Q659G3;E9PE20	SRP9;DKFZp564M2223	12507	Signal recognition particle 9 kDa protein;Signal recognition particle 9 kDa protein;Signal recognition particle 9 kDa protein;Signal recognition particle 9 kDa protein	10.112	0	-1.01856	-2.0259	P49458;Q6P2S0;Q659G3;E9PE20	SRP9;DKFZp564M2223	12507	Signal recognition particle 9 kDa protein;Signal recognition particle 9 kDa protein;Signal recognition particle 9 kDa protein;Signal recognition particle 9 kDa protein		2.3304	1.95727	2.01794	1.94862	2.16852	3.18417	3.10897	3.07754	3.04809	3.09676
P50150	GNG4	12556	Guanine nucleotide-binding protein G(I)/G(S)/G(O) subunit gamma-4	8.3887	0	0.693787	1.61752	P50150	GNG4	12556	Guanine nucleotide-binding protein G(I)/G(S)/G(O) subunit gamma-4		2.11633	1.81742	1.80024	1.89723	1.77756	1.20081	1.22669	1.19534	1.04528	1.27173
P55809;E9PDW2	OXCT1	12790	Succinyl-CoA:3-ketoacid coenzyme A transferase 1, mitochondrial;Succinyl-CoA:3-ketoacid coenzyme A transferase 1, mitochondrial	56.157	0	0.781694	1.71915	P55809;E9PDW2	OXCT1	12790	Succinyl-CoA:3-ketoacid coenzyme A transferase 1, mitochondrial;Succinyl-CoA:3-ketoacid coenzyme A transferase 1, mitochondrial		0.93018	0.93466	1.02187	0.946049	0.884186	0.333568	0.180355	0.140524	0.0245514	0.129479
P61764;A0A1B0GWF2;A0A1B0GVQ5;A0A0D9SG72	STXBP1	12943	Syntaxin-binding protein 1;Syntaxin-binding protein 1;Syntaxin-binding protein 1;Syntaxin-binding protein 1	67.568	0	0.886518	1.84871	P61764;A0A1B0GWF2;A0A1B0GVQ5;A0A0D9SG72	STXBP1	12943	Syntaxin-binding protein 1;Syntaxin-binding protein 1;Syntaxin-binding protein 1;Syntaxin-binding protein 1		1.36	1.34262	1.5461	1.50998	1.52917	0.559979	0.594431	0.737619	0.679773	0.283479
Q14195	DPYSL3	13735	Dihydropyrimidinase-related protein 3	61.963	0	-1.0908	-2.12992	Q14195	DPYSL3	13735	Dihydropyrimidinase-related protein 3		-0.182266	-0.330208	-0.379742	-0.448858	-0.543247	0.622775	0.798958	0.630394	0.588039	0.929519
O15240	VGF	10045	Neurosecretory protein VGF	67.257	0.000266667	3.49052	11.2396	O15240	VGF	10045	Neurosecretory protein VGF		2.18793	1.92663	1.48552	1.50605	1.52081	-1.14042	-1.44599	-1.52505	-3.22453	-1.48966
Q8WXD2	SCG3	17626	Secretogranin-3	53.005	0.000285714	3.24705	9.49422	Q8WXD2	SCG3	17626	Secretogranin-3		1.61561	0.265142	1.03303	0.573826	0.960987	-2.09142	NaN	-2.47357	-2.93092	-1.93343
P13521	SCG2	11490	Secretogranin-2	70.94	0.00075	4.24615	18.9766	P13521	SCG2	11490	Secretogranin-2		1.68348	1.18017	1.23689	0.411531	1.46659	-2.53939	-2.14878	-3.55542	-3.95809	NaN
Q9NZW5;B8ZZG1	MPP6	20213	Protein PALS2;Membrane protein, palmitoylated 6 (MAGUK p55 subfamily member 6), isoform CRA_a	61.116	0.00177778	0.750896	1.68284	Q9NZW5;B8ZZG1	MPP6	20213	Protein PALS2;Membrane protein, palmitoylated 6 (MAGUK p55 subfamily member 6), isoform CRA_a		-1.14206	-0.935865	-0.987329	-1.11906	-0.924162	-1.54491	-1.99635	-1.66647	-1.77652	-1.87871
Q13451	FKBP5	13601	Peptidyl-prolyl cis-trans isomerase FKBP5	51.212	0.00188235	-0.851491	-1.80436	Q13451	FKBP5	13601	Peptidyl-prolyl cis-trans isomerase FKBP5		-0.236216	-0.287159	-0.120056	-0.437651	-0.140892	0.395852	0.721142	0.638693	0.847193	0.432601
Q7Z2K8	GPRIN1	15865	G protein-regulated inducer of neurite outgrowth 1	102.4	0.00252632	0.480804	1.39552	Q7Z2K8	GPRIN1	15865	G protein-regulated inducer of neurite outgrowth 1		1.33941	1.19054	1.27478	1.05068	1.21803	0.803647	0.70433	0.73531	0.618319	0.807817
Q7Z4H3;V9GYS5;V9GZ04	HDDC2	15917	5-deoxynucleotidase HDDC2;5-deoxynucleotidase HDDC2;5-deoxynucleotidase HDDC2	23.39	0.00266667	-1.19536	-2.29002	Q7Z4H3;V9GYS5;V9GZ04	HDDC2	15917	5-deoxynucleotidase HDDC2;5-deoxynucleotidase HDDC2;5-deoxynucleotidase HDDC2		-1.27985	-1.54205	-1.32195	-1.43394	-1.20927	-0.187457	0.0100956	-0.0820999	0.136734	-0.68753
P21281	ATP6V1B2	11764	V-type proton ATPase subunit B, brain isoform	56.5	0.0028	0.29146	1.22388	P21281	ATP6V1B2	11764	V-type proton ATPase subunit B, brain isoform		1.30332	1.20565	1.23047	1.36143	1.24628	0.888247	1.03973	0.993832	0.981888	0.986159
A0A286YFD6;P31350;A0A7P0SBL1	RRM2	1936	Ribonucleoside-diphosphate reductase subunit M2;Ribonucleoside-diphosphate reductase subunit M2;Ribonucleoside-diphosphate reductase subunit M2	42.906	0.003	-1.21776	-2.32585	A0A286YFD6;P31350;A0A7P0SBL1	RRM2	1936	Ribonucleoside-diphosphate reductase subunit M2;Ribonucleoside-diphosphate reductase subunit M2;Ribonucleoside-diphosphate reductase subunit M2		-0.468126	-0.549009	-0.625513	-1.12963	-0.914858	0.569921	0.698915	0.446047	0.571537	0.115243
P20336;S4R3Q3	RAB3A	11731	Ras-related protein Rab-3A;Ras-related protein Rab-3A	24.984	0.00307692	1.31154	2.48206	P20336;S4R3Q3	RAB3A	11731	Ras-related protein Rab-3A;Ras-related protein Rab-3A		0.723186	0.66198	0.666439	0.335398	0.523235	-0.5386	-0.225853	-0.821171	-1.163	-0.898864
P35612;C9JTM0	ADD2	12196	Beta-adducin;Beta-adducin	80.853	0.00313043	0.330902	1.2578	P35612;C9JTM0	ADD2	12196	Beta-adducin;Beta-adducin		0.572628	0.488791	0.523914	0.513332	0.389101	0.155404	0.183609	0.0614605	0.185617	0.247165
P38117;M0QY67	ETFB	12248	Electron transfer flavoprotein subunit beta;Electron transfer flavoprotein subunit beta	27.843	0.00314286	0.912511	1.88232	P38117;M0QY67	ETFB	12248	Electron transfer flavoprotein subunit beta;Electron transfer flavoprotein subunit beta		0.854414	0.691586	0.598661	0.408598	0.783684	-0.123984	-0.205622	-0.198095	-0.615675	-0.0822363
E9PIM6;E9PNQ8;P04216;J3QRJ3	THY1	6137	Thy-1 antigen;Thy-1 antigen;Thy-1 membrane glycoprotein;Thy-1 antigen	16.927	0.0032	1.49803	2.82457	E9PIM6;E9PNQ8;P04216;J3QRJ3	THY1	6137	Thy-1 antigen;Thy-1 antigen;Thy-1 membrane glycoprotein;Thy-1 antigen		1.49161	1.1918	1.50072	1.14222	1.18353	-0.00183964	0.108578	-0.204174	-0.686802	NaN
Q99536	VAT1	18620	Synaptic vesicle membrane protein VAT-1 homolog	41.92	0.00325926	0.73688	1.66657	Q99536	VAT1	18620	Synaptic vesicle membrane protein VAT-1 homolog		1.45598	1.27563	1.07115	1.08497	1.09779	0.558076	0.611574	0.369965	0.257406	0.504092
Q12860	CNTN1	13459	Contactin-1	113.32	0.00327273	5.73072	53.1029	Q12860	CNTN1	13459	Contactin-1		1.50236	1.20189	1.28218	0.387751	0.963226	-5.25604	-3.28307	-5.45062	NaN	NaN
Q6P161	MRPL54	15285	39S ribosomal protein L54, mitochondrial	15.819	0.00373333	0.467806	1.383	Q6P161	MRPL54	15285	39S ribosomal protein L54, mitochondrial		-0.756277	-0.906256	NaN	NaN	-0.861059	-1.29234	NaN	-1.34083	-1.31686	-1.28598
P49841;A0A7I2YQK0;A0A3B3ITW1;A0A7I2V3J4	GSK3B	12541	Glycogen synthase kinase-3 beta;Glycogen synthase kinase-3 beta;Glycogen synthase kinase-3 beta;Glycogen synthase kinase-3 beta	46.744	0.00386207	-0.417605	-1.33571	P49841;A0A7I2YQK0;A0A3B3ITW1;A0A7I2V3J4	GSK3B	12541	Glycogen synthase kinase-3 beta;Glycogen synthase kinase-3 beta;Glycogen synthase kinase-3 beta;Glycogen synthase kinase-3 beta		-0.931107	-1.03114	-0.732477	-0.910696	-0.861399	-0.513108	-0.552383	-0.378704	-0.462769	-0.471828
Q96C24	SYTL4	17970	Synaptotagmin-like protein 4	76.023	0.004125	2.21167	4.63211	Q96C24	SYTL4	17970	Synaptotagmin-like protein 4		1.55158	1.47729	0.730564	1.08689	1.12994	-0.137862	-1.16803	-0.76478	-1.72498	-1.28643
A0A5F9ZHL1;P24752;A0A5F9ZHJ7;A0A5F9ZI66;A0A5F9ZHJ0;A0A5F9ZHD4	ACAT1	2744	Acetyl-CoA acetyltransferase, mitochondrial;Acetyl-CoA acetyltransferase, mitochondrial;Acetyl-CoA acetyltransferase, mitochondrial;Acetyl-CoA acetyltransferase, mitochondrial;Acetyl-CoA acetyltransferase, mitochondrial;Acetyl-CoA acetyltransferase, mitoch	46.108	0.00412903	0.824466	1.77088	A0A5F9ZHL1;P24752;A0A5F9ZHJ7;A0A5F9ZI66;A0A5F9ZHJ0;A0A5F9ZHD4	ACAT1	2744	Acetyl-CoA acetyltransferase, mitochondrial;Acetyl-CoA acetyltransferase, mitochondrial;Acetyl-CoA acetyltransferase, mitochondrial;Acetyl-CoA acetyltransferase, mitochondrial;Acetyl-CoA acetyltransferase, mitochondrial;Acetyl-CoA acetyltransferase, mitoch		1.67305	1.48718	1.39344	1.26534	1.40685	0.843604	0.769321	0.663248	0.46945	0.357919
A0A0A0MRJ6;F6S8N6;P22061;A0A3F2YNX8	PCMT1	742	Protein-L-isoaspartate O-methyltransferase;Protein-L-isoaspartate(D-aspartate) O-methyltransferase;Protein-L-isoaspartate(D-aspartate) O-methyltransferase;Protein-L-isoaspartate O-methyltransferase	30.315	0.00448485	-0.717371	-1.64418	A0A0A0MRJ6;F6S8N6;P22061;A0A3F2YNX8	PCMT1	742	Protein-L-isoaspartate O-methyltransferase;Protein-L-isoaspartate(D-aspartate) O-methyltransferase;Protein-L-isoaspartate(D-aspartate) O-methyltransferase;Protein-L-isoaspartate O-methyltransferase		1.55641	1.32286	1.1608	1.03216	1.13616	1.96947	1.84554	1.90825	1.99688	2.07511
Q9BUB7	TMEM70	18872	Transmembrane protein 70, mitochondrial	28.969	0.00505882	0.638087	1.55626	Q9BUB7	TMEM70	18872	Transmembrane protein 70, mitochondrial		-0.644606	-0.849194	-0.673763	-0.675247	-0.616899	-1.26186	-1.15549	-1.4063	-1.49647	NaN
Q9Y3I0	RTCB	21032	RNA-splicing ligase RtcB homolog	55.21	0.00525714	-0.594236	-1.50967	Q9Y3I0	RTCB	21032	RNA-splicing ligase RtcB homolog		0.582148	0.478624	0.483982	0.472525	0.606236	0.958684	1.28776	1.20917	1.23961	0.899465
P04181	OAT	11034	Ornithine aminotransferase, mitochondrial	48.534	0.00562162	1.25483	2.38639	P04181	OAT	11034	Ornithine aminotransferase, mitochondrial		1.82681	1.3771	1.61859	0.951376	1.49712	0.465119	0.368418	0.241415	-0.122684	0.0445471
Q96RP9;C9IZ01;F8WAU4	GFM1	18530	Elongation factor G, mitochondrial;Elongation factor G, mitochondrial;Elongation factor G, mitochondrial	83.471	0.00575	0.933404	1.90978	Q96RP9;C9IZ01;F8WAU4	GFM1	18530	Elongation factor G, mitochondrial;Elongation factor G, mitochondrial;Elongation factor G, mitochondrial		-0.128447	-0.28167	0.128899	-0.523712	0.150917	-1.20339	-1.07559	-0.980232	-0.878803	-1.18302
O15067	PFAS	9999	Phosphoribosylformylglycinamidine synthase	144.73	0.00577778	-0.612287	-1.52868	O15067	PFAS	9999	Phosphoribosylformylglycinamidine synthase		0.734537	0.746918	0.744766	0.560007	0.821234	1.21	1.47355	1.34478	1.52305	1.11751
E9PEP6;O14786;E7EX60;Q5JWQ4;Q5JWQ6	NRP1	6048	Neuropilin;Neuropilin-1;Neuropilin-1;Neuropilin-1;Neuropilin	101.3	0.00584	2.06272	4.17773	E9PEP6;O14786;E7EX60;Q5JWQ4;Q5JWQ6	NRP1	6048	Neuropilin;Neuropilin-1;Neuropilin-1;Neuropilin-1;Neuropilin		-0.293955	-0.573954	-0.0986919	-0.90888	-0.440763	NaN	-2.44192	-2.97908	NaN	-2.15692
Q14315	FLNC	13748	Filamin-C	291.02	0.00587234	-1.01849	-2.0258	Q14315	FLNC	13748	Filamin-C		0.277945	0.0625916	0.14217	0.0333328	0.284132	1.11385	1.36559	1.32864	1.43936	0.6452
P22466	GAL	11806	Galanin peptides	13.302	0.00590909	2.65002	6.27676	P22466	GAL	11806	Galanin peptides		2.54386	1.44709	2.17533	1.45908	1.79659	-0.422538	-1.02828	NaN	NaN	-0.846065
P11310;Q5T4U5;F6YB23;A0A7P0TB51;A0A7P0T8G6;A0A7P0T932;A0A7P0TB55	ACADM	11430	Medium-chain specific acyl-CoA dehydrogenase, mitochondrial;Medium-chain specific acyl-CoA dehydrogenase, mitochondrial;Medium-chain-specific acyl-CoA dehydrogenase, mitochondrial;Medium-chain-specific acyl-CoA dehydrogenase, mitochondrial;Medium-chain-spe	46.588	0.00592308	1.12269	2.17753	P11310;Q5T4U5;F6YB23;A0A7P0TB51;A0A7P0T8G6;A0A7P0T932;A0A7P0TB55	ACADM	11430	Medium-chain specific acyl-CoA dehydrogenase, mitochondrial;Medium-chain specific acyl-CoA dehydrogenase, mitochondrial;Medium-chain-specific acyl-CoA dehydrogenase, mitochondrial;Medium-chain-specific acyl-CoA dehydrogenase, mitochondrial;Medium-chain-spe		2.21155	1.75721	1.9194	1.61286	1.84732	1.10987	0.843803	0.791109	0.24428	0.745814
Q9H0D6	XRN2	19234	5-3 exoribonuclease 2	108.58	0.00594872	-0.530679	-1.44461	Q9H0D6	XRN2	19234	5-3 exoribonuclease 2		-0.00198364	-0.160271	0.0264702	-0.0441399	0.21327	0.380921	0.489357	0.5515	0.617451	0.647511
P00533;E9PFD7;Q504U8	EGFR	10933	Epidermal growth factor receptor;Receptor protein-tyrosine kinase;Receptor protein-tyrosine kinase	134.28	0.00595918	1.93029	3.81132	P00533;E9PFD7;Q504U8	EGFR	10933	Epidermal growth factor receptor;Receptor protein-tyrosine kinase;Receptor protein-tyrosine kinase		0.100756	-0.281248	0.0389099	-0.774359	-0.254177	-2.02676	-1.98769	-2.47849	NaN	NaN
Q12765	SCRN1	13437	Secernin-1	46.382	0.006	-1.24227	-2.3657	Q12765	SCRN1	13437	Secernin-1		1.47558	0.845964	0.628895	0.404318	0.686325	2.20442	2.10202	1.96873	1.9711	2.00616
P00966;Q5T6L6;Q5T6L5	ASS1	10945	Argininosuccinate synthase;Citrulline--aspartate ligase;Citrulline--aspartate ligase	46.53	0.00603636	-0.923722	-1.897	P00966;Q5T6L6;Q5T6L5	ASS1	10945	Argininosuccinate synthase;Citrulline--aspartate ligase;Citrulline--aspartate ligase		2.6204	2.90758	2.99335	3.00212	3.30693	3.63118	3.9056	4.02447	4.14462	3.74313
P43304	GPD2	12354	Glycerol-3-phosphate dehydrogenase, mitochondrial	80.852	0.00603922	1.3221	2.5003	P43304	GPD2	12354	Glycerol-3-phosphate dehydrogenase, mitochondrial		1.02985	0.697905	1.20573	0.695272	0.960804	-0.0906343	-0.211748	-0.213734	-0.425327	-1.07949
P26992;Q5T8H6	CNTFR	11933	Ciliary neurotrophic factor receptor subunit alpha;Ciliary neurotrophic factor receptor subunit alpha	40.633	0.00604651	1.2699	2.41145	P26992;Q5T8H6	CNTFR	11933	Ciliary neurotrophic factor receptor subunit alpha;Ciliary neurotrophic factor receptor subunit alpha		1.04289	0.689867	0.676544	0.314882	0.645611	-0.184485	-0.544077	-0.456657	-0.718559	-1.07594
P29966	MARCKS	12016	Myristoylated alanine-rich C-kinase substrate	31.554	0.00610526	-0.763291	-1.69736	P29966	MARCKS	12016	Myristoylated alanine-rich C-kinase substrate		2.43343	2.23898	1.97685	2.00445	2.15916	3.16067	2.99685	2.87919	2.8721	2.72052
Q9Y294	ASF1A	20911	Histone chaperone ASF1A	22.968	0.00613333	-1.07807	-2.11121	Q9Y294	ASF1A	20911	Histone chaperone ASF1A		-1.42576	NaN	-1.60268	-1.0318	-1.73345	-0.353669	-0.566757	-0.375708	-0.259514	-0.296117
Q8NBX0	SCCPDH	16982	Saccharopine dehydrogenase-like oxidoreductase	47.151	0.00614634	0.617229	1.53393	Q8NBX0	SCCPDH	16982	Saccharopine dehydrogenase-like oxidoreductase		0.890284	0.685938	0.900946	0.656103	0.83733	0.108974	0.233105	0.175598	-0.044878	0.411654
P60880;A0A0A0MSS0	SNAP25	12892	Synaptosomal-associated protein 25;Synaptosomal-associated 25 kDa protein	23.315	0.00614815	0.900014	1.86608	P60880;A0A0A0MSS0	SNAP25	12892	Synaptosomal-associated protein 25;Synaptosomal-associated 25 kDa protein		1.13471	0.586176	1.10481	0.766085	1.06004	0.143191	-0.00769043	0.26305	0.0162888	-0.263095
O43347;H0YHB7	MSI1	10160	RNA-binding protein Musashi homolog 1;RNA-binding protein Musashi homolog 1	39.124	0.00618868	-1.40111	-2.64105	O43347;H0YHB7	MSI1	10160	RNA-binding protein Musashi homolog 1;RNA-binding protein Musashi homolog 1		0.155687	-0.23716	-0.416048	-0.189074	-0.0994453	1.7002	1.4402	1.31178	1.24154	0.525783
Q9Y281	CFL2	20905	Cofilin-2	18.736	0.00619048	0.520929	1.43488	Q9Y281	CFL2	20905	Cofilin-2		0.405762	0.42869	0.37702	0.541431	0.529299	-0.311036	-0.0534325	0.105024	-0.076664	0.0136671
P30825	SLC7A1	12056	High affinity cationic amino acid transporter 1	67.638	0.0063	0.332856	1.2595	P30825	SLC7A1	12056	High affinity cationic amino acid transporter 1		0.405972	0.356731	0.272415	0.394844	0.334465	0.153666	-0.0438366	-0.0570755	0.0895405	-0.0421495
P27348;E9PG15	YWHAQ	11938	14-3-3 protein theta;14-3-3 protein theta	27.764	0.00631579	-0.903849	-1.87105	P27348;E9PG15	YWHAQ	11938	14-3-3 protein theta;14-3-3 protein theta		2.62573	2.2749	2.19328	2.51603	2.28366	3.4219	3.32826	3.50627	3.31553	2.84088
P54289	CACNA2D1	12729	Voltage-dependent calcium channel subunit alpha-2/delta-1	124.57	0.00641379	1.02249	2.03142	P54289	CACNA2D1	12729	Voltage-dependent calcium channel subunit alpha-2/delta-1		0.218151	-0.321733	-0.151909	-0.224876	-0.177204	-0.919328	-1.09282	-1.12418	-1.47969	NaN
Q8TEM1	NUP210	17464	Nuclear pore membrane glycoprotein 210	205.11	0.00642857	2.50972	5.6951	Q8TEM1	NUP210	17464	Nuclear pore membrane glycoprotein 210		-0.117901	0.279068	1.04084	0.783644	1.07428	NaN	NaN	-2.00258	-1.98414	-1.70648
Q52LJ0	FAM98B	14383	Protein FAM98B	45.547	0.00646667	-2.23703	-4.71426	Q52LJ0	FAM98B	14383	Protein FAM98B		0.00951385	0.504091	0.0253105	NaN	0.625826	1.74949	2.54971	2.38182	2.60981	3.35027
P14618;B4DNK4	PKM	11532	Pyruvate kinase PKM;Pyruvate kinase	57.936	0.00657627	-0.854319	-1.80791	P14618;B4DNK4	PKM	11532	Pyruvate kinase PKM;Pyruvate kinase		4.65	4.48467	4.66517	4.67162	4.84256	5.37257	5.65609	5.66254	5.78481	5.10959
O94925	GLS	10695	Glutaminase kidney isoform, mitochondrial	73.46	0.00662295	0.643215	1.56181	O94925	GLS	10695	Glutaminase kidney isoform, mitochondrial		1.14313	0.998743	1.28506	0.855104	1.25161	0.367335	0.626738	0.590591	0.435417	0.297488
O60701	UGDH	10367	UDP-glucose 6-dehydrogenase	55.023	0.0072381	-0.947339	-1.92831	O60701	UGDH	10367	UDP-glucose 6-dehydrogenase		0.816372	0.422752	0.543011	0.400362	0.523918	1.57905	1.69784	1.54854	1.66183	0.955855
Q5SZQ8;H0Y623	CELF3	14712	CUGBP Elav-like family member 3;CUGBP Elav-like family member 3	50.547	0.00725	0.824405	1.7708	Q5SZQ8;H0Y623	CELF3	14712	CUGBP Elav-like family member 3;CUGBP Elav-like family member 3		-0.19467	-0.581585	-0.361872	-0.629559	-0.375732	-1.14859	-0.9972	-1.0865	-1.52754	-1.5056
Q12888;A6NNK5;C9JXV0	TP53BP1	13466	TP53-binding protein 1;TP53-binding protein 1;TP53-binding protein 1	213.57	0.00735484	-1.16889	-2.24839	Q12888;A6NNK5;C9JXV0	TP53BP1	13466	TP53-binding protein 1;TP53-binding protein 1;TP53-binding protein 1		0.409307	-0.327921	0.321997	-0.22353	0.551416	1.56463	1.31302	1.19374	1.18817	1.31614
A0A0D9SFE4;A0A0U1RQP1;Q05193;A0A0D9SFB1;A0A1B0GUX5;A0A1B0GU67	DNM1	1167	Dynamin GTPase;Dynamin GTPase;Dynamin-1;Dynamin GTPase;Dynamin-1;Dynamin-1	97.237	0.00744615	1.15695	2.22986	A0A0D9SFE4;A0A0U1RQP1;Q05193;A0A0D9SFB1;A0A1B0GUX5;A0A1B0GU67	DNM1	1167	Dynamin GTPase;Dynamin GTPase;Dynamin-1;Dynamin GTPase;Dynamin-1;Dynamin-1		-0.126936	0.0463161	0.093399	0.179245	0.244818	-1.29419	-0.701828	-0.773993	-0.910763	-1.66713
Q16799;Q2NKQ5	RTN1	14115	Reticulon-1;Reticulon	83.617	0.00757576	0.887925	1.85051	Q16799;Q2NKQ5	RTN1	14115	Reticulon-1;Reticulon		1.87435	1.55613	2.15257	2.04268	2.25052	1.28508	1.10985	1.25469	0.87056	0.916442
P31040;D6RFM5;A0A087X1I3	SDHA	12065	Succinate dehydrogenase [ubiquinone] flavoprotein subunit, mitochondrial;Succinate dehydrogenase [ubiquinone] flavoprotein subunit, mitochondrial;Flavoprotein subunit of complex II	72.691	0.008	0.685153	1.60787	P31040;D6RFM5;A0A087X1I3	SDHA	12065	Succinate dehydrogenase [ubiquinone] flavoprotein subunit, mitochondrial;Succinate dehydrogenase [ubiquinone] flavoprotein subunit, mitochondrial;Flavoprotein subunit of complex II		0.867817	0.747587	0.709591	0.46888	0.556635	0.108254	0.0754433	-0.0496922	-0.355797	0.146535
P62328	TMSB4X	12982	Thymosin beta-4	5.0526	0.008	-2.24864	-4.75235	P62328	TMSB4X	12982	Thymosin beta-4		3.47023	2.10102	2.55731	2.10206	2.59927	5.38541	4.96855	5.12667	4.85979	3.73268
Q8WVC2;P63220;Q9BYK1	RPS21	13036	40S ribosomal protein S21;40S ribosomal protein S21;40S ribosomal protein S21	8.85	0.00810959	-0.606391	-1.52245	Q8WVC2;P63220;Q9BYK1	RPS21	13036	40S ribosomal protein S21;40S ribosomal protein S21;40S ribosomal protein S21		2.26453	1.89736	1.82264	1.70895	2.07798	2.56538	2.48134	2.53615	2.54729	2.67325
O75822	EIF3J	10586	Eukaryotic translation initiation factor 3 subunit J	29.062	0.00811268	-0.672053	-1.59334	O75822	EIF3J	10586	Eukaryotic translation initiation factor 3 subunit J		0.515062	0.0504227	0.00395584	-0.113779	0.145611	0.936967	0.802219	0.745325	0.722765	0.754262
Q9Y3C6	PPIL1	21020	Peptidyl-prolyl cis-trans isomerase-like 1	18.237	0.00811429	-0.596614	-1.51216	Q9Y3C6	PPIL1	21020	Peptidyl-prolyl cis-trans isomerase-like 1		0.00905609	-0.20713	0.248638	-0.022644	-0.0615711	0.742335	0.545643	0.667854	0.649435	0.34415
Q9UKA9	PTBP2	20616	Polypyrimidine tract-binding protein 2	57.49	0.0081194	-0.800928	-1.74222	Q9UKA9	PTBP2	20616	Polypyrimidine tract-binding protein 2		-0.464941	-0.479078	-0.329426	-0.868031	-0.802107	0.399156	0.370981	0.22522	0.135868	-0.0701647
P49903;Q5T5U6	SEPHS1	12544	Selenide, water dikinase 1;Selenide, water dikinase 1	42.91	0.00821053	-0.960066	-1.9454	P49903;Q5T5U6	SEPHS1	12544	Selenide, water dikinase 1;Selenide, water dikinase 1		0.0252781	-0.755913	-0.492826	-0.91283	-0.565754	0.475387	0.363274	0.306383	0.443213	0.51003
E9PRQ7;Q04323;E9PJ81;A0A087WTZ5	UBXN1	6429	UBX domain-containing protein 1;UBX domain-containing protein 1;UBX domain-containing protein 1;UBX domain-containing protein 1	32.913	0.00822222	-0.303491	-1.23413	E9PRQ7;Q04323;E9PJ81;A0A087WTZ5	UBXN1	6429	UBX domain-containing protein 1;UBX domain-containing protein 1;UBX domain-containing protein 1;UBX domain-containing protein 1		0.0935135	0.0425339	-0.0859356	0.0915527	-0.101166	0.32301	0.343933	0.253805	0.396877	0.240329
Q9NZI8	IGF2BP1	20185	Insulin-like growth factor 2 mRNA-binding protein 1	63.48	0.00832	-0.806649	-1.74914	Q9NZI8	IGF2BP1	20185	Insulin-like growth factor 2 mRNA-binding protein 1		2.3226	2.34229	2.54812	2.73944	2.81066	3.0736	3.32816	3.45283	3.6484	3.29337
Q96TC7;H0YMB1	RMDN3	18596	Regulator of microtubule dynamics protein 3;Regulator of microtubule dynamics protein 3	52.118	0.00843243	-0.645123	-1.56387	Q96TC7;H0YMB1	RMDN3	18596	Regulator of microtubule dynamics protein 3;Regulator of microtubule dynamics protein 3		0.465828	NaN	0.167227	NaN	0.104267	0.878177	0.958067	0.864611	0.950447	0.803185
P26640;A0A140T936	VARS	11928	Valine--tRNA ligase;Valine--tRNA ligase	140.47	0.0089	-0.943188	-1.92277	P26640;A0A140T936	VARS	11928	Valine--tRNA ligase;Valine--tRNA ligase		2.0702	1.72396	1.77214	1.52582	1.77168	2.91576	2.91309	2.77922	2.79749	2.17417
Q96SL4	GPX7	18570	Glutathione peroxidase 7	20.996	0.00892308	0.380643	1.30192	Q96SL4	GPX7	18570	Glutathione peroxidase 7		1.27791	1.11392	1.22788	1.3328	1.25602	0.843875	0.715271	0.962595	1.00561	0.777951
P50454;E9PKH2	SERPINH1	12562	Serpin H1;Collagen-binding protein	46.44	0.00893506	-0.802962	-1.74468	P50454;E9PKH2	SERPINH1	12562	Serpin H1;Collagen-binding protein		-0.599609	-0.620235	-0.320032	-0.67539	-0.113354	0.221536	0.404417	0.535999	0.461033	0.0632067
B4DLN1		4357	cDNA FLJ60124, highly similar to Mitochondrial dicarboxylate carrier	48.099	0.00901266	0.739564	1.66967	B4DLN1		4357	cDNA FLJ60124, highly similar to Mitochondrial dicarboxylate carrier		2.69637	2.65029	2.91462	2.5794	2.63719	2.14216	2.13339	1.79499	1.58156	2.12794
A0A499FIZ0;A0A7I2YQL3;A0A7P0SXD0;A0A7I2YQQ9;Q9H7D7;H0Y9R3	WDR26	2608	WD repeat-containing protein 26;WD repeat-containing protein 26;WD repeat-containing protein 26;WD repeat-containing protein 26;WD repeat-containing protein 26;WD repeat-containing protein 26	81.357	0.00912941	-0.499747	-1.41397	A0A499FIZ0;A0A7I2YQL3;A0A7P0SXD0;A0A7I2YQQ9;Q9H7D7;H0Y9R3	WDR26	2608	WD repeat-containing protein 26;WD repeat-containing protein 26;WD repeat-containing protein 26;WD repeat-containing protein 26;WD repeat-containing protein 26;WD repeat-containing protein 26		-1.09117	-1.14357	-1.40795	NaN	-1.13852	-0.554141	-0.628578	-0.74592	-0.790037	-0.759103
P49257	LMAN1	12491	Protein ERGIC-53	57.548	0.0092381	0.740359	1.67059	P49257	LMAN1	12491	Protein ERGIC-53		2.47016	2.20959	2.27786	2.01994	2.34573	1.71327	1.6402	1.71413	1.36433	1.18956
P46821	MAP1B	12403	Microtubule-associated protein 1B	270.63	0.0093494	-0.662569	-1.5829	P46821	MAP1B	12403	Microtubule-associated protein 1B		2.69808	2.3386	2.31576	2.21527	2.50991	3.26258	3.22257	2.99817	3.07784	2.8293
P39687;H0YN26	ANP32A	8027	Acidic leucine-rich nuclear phosphoprotein 32 family member A;Acidic leucine-rich nuclear phosphoprotein 32 family member A	28.585	0.00946341	-1.05171	-2.07299	P39687;H0YN26	ANP32A	8027	Acidic leucine-rich nuclear phosphoprotein 32 family member A;Acidic leucine-rich nuclear phosphoprotein 32 family member A		3.43995	2.9952	2.50882	2.63332	2.81788	4.21305	3.989	3.82126	3.7125	3.91791
P68104;A0A7I2V659;A0A087WVQ9;Q5VTE0;A0A7I2V5N4;A0A7I2V3H3;A0A087WV01	EEF1A1;EEF1A1P5	13049	Elongation factor 1-alpha 1;Elongation factor 1-alpha;Elongation factor 1-alpha;Putative elongation factor 1-alpha-like 3;Elongation factor 1-alpha;Elongation factor 1-alpha;Elongation factor 1-alpha	50.14	0.00958025	-0.490723	-1.40515	P68104;A0A7I2V659;A0A087WVQ9;Q5VTE0;A0A7I2V5N4;A0A7I2V3H3;A0A087WV01	EEF1A1;EEF1A1P5	13049	Elongation factor 1-alpha 1;Elongation factor 1-alpha;Elongation factor 1-alpha;Putative elongation factor 1-alpha-like 3;Elongation factor 1-alpha;Elongation factor 1-alpha;Elongation factor 1-alpha		6.44496	6.46379	6.30891	6.58788	6.35167	6.71493	7.03469	6.96409	7.09064	6.80648
Q9UBP6;H0YIH0	METTL1	20377	tRNA (guanine-N(7)-)-methyltransferase;tRNA (guanine-N(7)-)-methyltransferase	31.471	0.0098022	-0.761561	-1.69532	Q9UBP6;H0YIH0	METTL1	20377	tRNA (guanine-N(7)-)-methyltransferase;tRNA (guanine-N(7)-)-methyltransferase		NaN	-1.13801	-1.38898	-1.47122	NaN	-0.523919	-0.485769	-0.660868	-0.614143	NaN
P38606	ATP6V1A	12256	V-type proton ATPase catalytic subunit A	68.303	0.00991111	0.44953	1.3656	P38606	ATP6V1A	12256	V-type proton ATPase catalytic subunit A		0.993391	0.785999	0.878708	0.676043	0.607523	0.287307	0.480968	0.379236	0.257166	0.289338
O94888;C9JAT7	UBXN7	10682	UBX domain-containing protein 7;UBX domain-containing protein 7	54.862	0.00993103	-0.446818	-1.36303	O94888;C9JAT7	UBXN7	10682	UBX domain-containing protein 7;UBX domain-containing protein 7		-1.391	-1.40495	-1.48285	-1.27455	-1.7156	-0.942307	-1.02331	-0.975348	-1.11666	-0.977237
H0YMA4;A0A0U1RQM0;Q15004;H0YKX3	KIAA0101	1423	PCNA-associated factor;PCNA-associated factor;PCNA-associated factor;PCNA-associated factor	12.398	0.0100225	-1.01462	-2.02037	H0YMA4;A0A0U1RQM0;Q15004;H0YKX3	KIAA0101	1423	PCNA-associated factor;PCNA-associated factor;PCNA-associated factor;PCNA-associated factor		-1.28292	NaN	-1.75893	NaN	-1.91031	-0.701858	-0.667961	-0.461681	-0.693686	-0.655309
P29762;B5MCB5	CRABP1	12013	Cellular retinoic acid-binding protein 1;Cellular retinoic acid-binding protein 1	15.565	0.0100465	-1.6926	-3.23239	P29762;B5MCB5	CRABP1	12013	Cellular retinoic acid-binding protein 1;Cellular retinoic acid-binding protein 1		0.60549	-0.625977	-0.714113	-0.718124	-0.535089	1.42215	1.58303	1.44184	1.36362	0.664557
A1L0T0;M0R026	ILVBL	3675	2-hydroxyacyl-CoA lyase 2;2-hydroxyacyl-CoA lyase 2	67.867	0.0101364	0.764151	1.69837	A1L0T0;M0R026	ILVBL	3675	2-hydroxyacyl-CoA lyase 2;2-hydroxyacyl-CoA lyase 2		-0.215078	-0.287899	0.11706	0.093214	0.0576839	-0.721282	-0.523788	-0.895243	-0.749895	-1.16557
P55036;Q5VWC4;A6PVX3	PSMD4	12757	26S proteasome non-ATPase regulatory subunit 4;26S proteasome non-ATPase regulatory subunit 4;26S proteasome non-ATPase regulatory subunit 4	40.736	0.0101505	-0.21511	-1.16079	P55036;Q5VWC4;A6PVX3	PSMD4	12757	26S proteasome non-ATPase regulatory subunit 4;26S proteasome non-ATPase regulatory subunit 4;26S proteasome non-ATPase regulatory subunit 4		1.20844	1.06847	1.12562	1.17328	1.20757	1.4299	1.44045	1.32131	1.29906	1.36823
Q15738;C9JDR0	NSDHL	13990	Sterol-4-alpha-carboxylate 3-dehydrogenase, decarboxylating;Sterol-4-alpha-carboxylate 3-dehydrogenase, decarboxylating	41.9	0.0101702	0.701785	1.62652	Q15738;C9JDR0	NSDHL	13990	Sterol-4-alpha-carboxylate 3-dehydrogenase, decarboxylating;Sterol-4-alpha-carboxylate 3-dehydrogenase, decarboxylating		-0.596817	-0.805666	-0.619932	-0.397406	-0.241375	-1.52361	-1.28208	-1.13964	-1.03999	-1.1848
O43684;J3QT28;J3QSX4	BUB3	9191	Mitotic checkpoint protein BUB3;Mitotic checkpoint protein BUB3;Mitotic checkpoint protein BUB3	37.154	0.0101739	-0.351062	-1.2755	O43684;J3QT28;J3QSX4	BUB3	9191	Mitotic checkpoint protein BUB3;Mitotic checkpoint protein BUB3;Mitotic checkpoint protein BUB3		1.47538	1.30694	1.36735	1.13683	1.33623	1.59384	1.75217	1.72246	1.70149	1.60809
A0A0D9SFF8	MPP2	1170	MAGUK p55 subfamily member 2	63.997	0.01024	1.16572	2.24345	A0A0D9SFF8	MPP2	1170	MAGUK p55 subfamily member 2		-0.117001	-0.122507	-0.078886	-0.456013	-0.327082	-1.23855	-0.958433	-1.3252	-1.25637	-2.15152
P23368;A0A1W2PQT3;A0A1W2PPH1;A0A1W2PQY8;A0A1W2PR68;A0A1W2PQF8;A0A1W2PQH3;A0A1W2PQ37	ME2	11839	NAD-dependent malic enzyme, mitochondrial;Malic enzyme;Malic enzyme;Malic enzyme;Malic enzyme;Malic enzyme;Malic enzyme;Malic enzyme	65.443	0.0103434	0.908068	1.87653	P23368;A0A1W2PQT3;A0A1W2PPH1;A0A1W2PQY8;A0A1W2PR68;A0A1W2PQF8;A0A1W2PQH3;A0A1W2PQ37	ME2	11839	NAD-dependent malic enzyme, mitochondrial;Malic enzyme;Malic enzyme;Malic enzyme;Malic enzyme;Malic enzyme;Malic enzyme;Malic enzyme		2.2811	1.73314	1.93127	1.51981	1.99286	1.24952	1.14722	1.03988	0.812746	0.668462
P39748;I3L3E9	FEN1	12262	Flap endonuclease 1;Flap endonuclease 1	42.592	0.0104082	-0.426875	-1.34432	P39748;I3L3E9	FEN1	12262	Flap endonuclease 1;Flap endonuclease 1		1.85362	1.61632	1.84263	1.63371	1.79546	2.08953	2.21429	2.27944	2.30237	1.99048
Q5T123;Q9H299	SH3BGRL3	14735	SH3 domain-binding glutamic acid-rich-like protein 3;SH3 domain-binding glutamic acid-rich-like protein 3	9.3804	0.0105098	-1.00033	-2.00046	Q5T123;Q9H299	SH3BGRL3	14735	SH3 domain-binding glutamic acid-rich-like protein 3;SH3 domain-binding glutamic acid-rich-like protein 3		1.32041	1.1385	0.914513	0.404251	0.817699	1.9442	2.1107	1.98261	2.02385	1.53565
C9JBI3;P78330	PSPH	4843	O-phosphoserine phosphohydrolase;Phosphoserine phosphatase	20.745	0.0105155	-1.10219	-2.1468	C9JBI3;P78330	PSPH	4843	O-phosphoserine phosphohydrolase;Phosphoserine phosphatase		-0.282692	-0.206532	-0.847452	-1.00865	-0.758932	0.630795	0.750086	0.595182	0.387735	0.0428762
A0A0G2JQJ7;A0A0G2JPD5;A0A7I2PJZ2;P10636	MAPT	1294	Microtubule-associated protein;Microtubule-associated protein;Microtubule-associated protein;Microtubule-associated protein tau	78.954	0.0105684	1.15463	2.22627	A0A0G2JQJ7;A0A0G2JPD5;A0A7I2PJZ2;P10636	MAPT	1294	Microtubule-associated protein;Microtubule-associated protein;Microtubule-associated protein;Microtubule-associated protein tau		1.27695	0.871061	0.797207	0.803635	0.218027	-0.0883703	-0.350449	-0.471647	-0.775244	-0.120564
O60256;E7EPA1;C9K0K7;C9JJS3;C9JDU5	PRPSAP2	10274	Phosphoribosyl pyrophosphate synthase-associated protein 2;Phosphoribosyl pyrophosphate synthase-associated protein 2;Phosphoribosyl pyrophosphate synthase-associated protein 2;Phosphoribosyl pyrophosphate synthase-associated protein 2;Phosphoribosyl pyrop	40.925	0.0105833	-0.303706	-1.23431	O60256;E7EPA1;C9K0K7;C9JJS3;C9JDU5	PRPSAP2	10274	Phosphoribosyl pyrophosphate synthase-associated protein 2;Phosphoribosyl pyrophosphate synthase-associated protein 2;Phosphoribosyl pyrophosphate synthase-associated protein 2;Phosphoribosyl pyrophosphate synthase-associated protein 2;Phosphoribosyl pyrop		-0.427248	-0.357601	-0.390417	-0.526518	-0.430279	-0.182837	-0.0323639	0.0145416	-0.228388	-0.184484
P32004	L1CAM	12098	Neural cell adhesion molecule L1	140	0.0106139	1.03019	2.04229	P32004	L1CAM	12098	Neural cell adhesion molecule L1		1.68852	1.15805	1.495	0.954992	1.1827	0.635285	0.501781	0.268568	-0.0711498	-0.00616932
Q01538;A0A0G2JS52	MYT1	13201	Myelin transcription factor 1;Uncharacterized protein	122.33	0.0106545	0.913682	1.88385	Q01538;A0A0G2JS52	MYT1	13201	Myelin transcription factor 1;Uncharacterized protein		-1.71353	-1.81469	-1.82055	-1.30486	-1.64193	NaN	-2.929	-2.3122	-2.60715	-2.44282
Q00796	SORD	13178	Sorbitol dehydrogenase	38.324	0.0107429	-0.621623	-1.53861	Q00796	SORD	13178	Sorbitol dehydrogenase		1.5647	1.40129	1.07592	1.1257	1.14585	2.04866	2.01446	1.83984	1.83662	1.68199
Q96HE7	ERO1L	18155	ERO1-like protein alpha	54.392	0.0107523	0.911817	1.88141	Q96HE7	ERO1L	18155	ERO1-like protein alpha		1.18985	0.838615	0.949492	0.790064	0.975105	0.38144	0.181606	0.169882	-0.0152206	-0.533669
Q15084	PDIA6	13894	Protein disulfide-isomerase A6	48.121	0.010835	-0.69326	-1.61693	Q15084	PDIA6	13894	Protein disulfide-isomerase A6		2.37643	1.97495	2.29077	1.8515	2.21214	3.06715	2.93121	2.81751	2.78731	2.5689
Q00534	CDK6	13169	Cyclin-dependent kinase 6	36.938	0.0108421	-0.790929	-1.73019	Q00534	CDK6	13169	Cyclin-dependent kinase 6		1.88145	1.61894	1.68543	1.49269	1.68414	2.45215	2.62755	2.60221	2.68939	1.94599
P63167;F8VRV5	DYNLL1	13032	Dynein light chain 1, cytoplasmic;Dynein light chain	10.366	0.0108462	-0.678797	-1.6008	P63167;F8VRV5	DYNLL1	13032	Dynein light chain 1, cytoplasmic;Dynein light chain		2.14056	1.63895	1.75554	2.04655	2.30404	2.70589	2.60622	2.59322	2.73463	2.63966
Q9Y657	SPIN1	21223	Spindlin-1	29.6	0.0108519	-0.689124	-1.6123	Q9Y657	SPIN1	21223	Spindlin-1		-1.27149	-1.3461	-1.36109	NaN	-1.46304	-0.402324	-0.744387	-0.516745	-0.70381	-0.98927
P11171;A0A2R8YD30	EPB41	11414	Protein 4.1;Band 4.1	97.016	0.0108929	0.435585	1.35246	P11171;A0A2R8YD30	EPB41	11414	Protein 4.1;Band 4.1		-0.151619	-0.482708	-0.327732	-0.481277	-0.294697	-0.781688	-0.787601	-0.796728	-0.942112	-0.607827
P62745	RHOB	12993	Rho-related GTP-binding protein RhoB	22.123	0.0109159	0.893827	1.8581	P62745	RHOB	12993	Rho-related GTP-binding protein RhoB		-0.292149	-0.264595	-0.507727	-0.768202	-0.560883	-1.0228	-1.32886	-1.57847	-1.56003	NaN
P23919;H7C312;H7BZ20	DTYMK	11864	Thymidylate kinase;Thymidylate kinase;dTMP kinase	23.819	0.0109381	-0.591041	-1.50633	P23919;H7C312;H7BZ20	DTYMK	11864	Thymidylate kinase;Thymidylate kinase;dTMP kinase		2.34817	2.35712	2.15502	2.76679	2.29985	3.05905	2.92611	3.06243	3.00758	2.82699
Q13951;H3BSC0	CBFB	13690	Core-binding factor subunit beta;Core-binding factor subunit beta	21.508	0.010991	-0.772704	-1.70847	Q13951;H3BSC0	CBFB	13690	Core-binding factor subunit beta;Core-binding factor subunit beta		-0.583487	-1.02935	-0.92445	NaN	-1.05221	-0.0590467	-0.287268	-0.0625896	-0.0897789	NaN
Q8TAF3	WDR48	17297	WD repeat-containing protein 48	76.21	0.0110189	-0.751475	-1.68351	Q8TAF3	WDR48	17297	WD repeat-containing protein 48		-1.30645	NaN	-1.619	-1.7021	-1.66534	-0.776607	-0.630629	-0.934601	-0.945152	NaN
B5MDF5;P62826;J3KQE5;F5H018	RAN	4465	GTP-binding nuclear protein Ran;GTP-binding nuclear protein Ran;GTP-binding nuclear protein Ran;GTP-binding nuclear protein Ran	26.224	0.0110261	-0.350683	-1.27516	B5MDF5;P62826;J3KQE5;F5H018	RAN	4465	GTP-binding nuclear protein Ran;GTP-binding nuclear protein Ran;GTP-binding nuclear protein Ran;GTP-binding nuclear protein Ran		4.64315	4.34762	4.54635	4.54154	4.41153	4.90059	4.97018	4.84965	4.75794	4.76524
Q96ST2;A0A1B0GW95	IWS1	18575	Protein IWS1 homolog;Protein IWS1 homolog	91.954	0.0112479	-0.379557	-1.30094	Q96ST2;A0A1B0GW95	IWS1	18575	Protein IWS1 homolog;Protein IWS1 homolog		-1.20929	-1.34696	-1.13353	-1.4878	-1.3297	-0.798551	-0.955877	-0.869719	-1.00781	-0.977525
Q02952	AKAP12	13260	A-kinase anchor protein 12	191.48	0.0112759	-0.745417	-1.67646	Q02952	AKAP12	13260	A-kinase anchor protein 12		1.48163	1.00459	0.957239	0.867592	1.12108	2.07885	1.8832	1.79854	1.88739	1.51124
Q5QPA5;Q9NVS2	MRPS18A	14639	39S ribosomal protein S18a, mitochondrial;39S ribosomal protein S18a, mitochondrial	29.613	0.0115254	0.378852	1.30031	Q5QPA5;Q9NVS2	MRPS18A	14639	39S ribosomal protein S18a, mitochondrial;39S ribosomal protein S18a, mitochondrial		-0.897095	-0.787807	-0.752214	-1.06778	-0.932367	-1.41819	-1.2773	-1.14874	-1.28872	-1.19858
P78344;D3DQV9;H0Y3P2	EIF4G2	13065	Eukaryotic translation initiation factor 4 gamma 2;Eukaryotic translation initiation factor 4 gamma 2;Eukaryotic translation initiation factor 4 gamma 2	102.36	0.0129412	-0.379853	-1.30121	P78344;D3DQV9;H0Y3P2	EIF4G2	13065	Eukaryotic translation initiation factor 4 gamma 2;Eukaryotic translation initiation factor 4 gamma 2;Eukaryotic translation initiation factor 4 gamma 2		0.159657	0.254791	0.364443	0.2516	0.430548	0.595695	0.661215	0.688585	0.873682	0.541127
P63313;CON__P21752	TMSB10	13042	Thymosin beta-10;	5.0256	0.0130543	-1.46649	-2.76349	P63313;CON__P21752	TMSB10	13042	Thymosin beta-10;		5.35067	4.66707	4.57828	4.00588	4.44354	6.13667	6.35682	6.48772	6.01418	5.38247
Q15417	CNN3	13941	Calponin-3	36.413	0.0130909	-0.386154	-1.3069	Q15417	CNN3	13941	Calponin-3		1.28186	1.19604	1.06367	1.24881	0.942051	1.38293	1.60097	1.5349	1.49903	1.64537
Q9UJS0	SLC25A13	20576	Calcium-binding mitochondrial carrier protein Aralar2	74.175	0.0131	0.925933	1.89991	Q9UJS0	SLC25A13	20576	Calcium-binding mitochondrial carrier protein Aralar2		1.40273	1.46079	2.0475	1.83415	1.99594	0.474551	0.870409	1.10641	1.0383	0.621781
O94760;B4DYP1	DDAH1	10646	N(G),N(G)-dimethylarginine dimethylaminohydrolase 1;Dimethylargininase	31.121	0.0131024	0.850197	1.80275	O94760;B4DYP1	DDAH1	10646	N(G),N(G)-dimethylarginine dimethylaminohydrolase 1;Dimethylargininase		1.80849	1.31226	1.08806	1.29887	0.927507	0.62177	0.59374	0.43471	0.225262	0.308722
Q9BTU6	PI4K2A	18856	Phosphatidylinositol 4-kinase type 2-alpha	54.022	0.0131268	-0.479479	-1.39424	Q9BTU6	PI4K2A	18856	Phosphatidylinositol 4-kinase type 2-alpha		-0.655693	-0.631336	-0.390306	NaN	-0.654835	-0.0799608	-0.235296	-0.105082	0.00608253	NaN
Q9NY27;C9IZ04	PPP4R2	20114	Serine/threonine-protein phosphatase 4 regulatory subunit 2;Serine/threonine-protein phosphatase 4 regulatory subunit 2	46.898	0.0131382	-0.971655	-1.96109	Q9NY27;C9IZ04	PPP4R2	20114	Serine/threonine-protein phosphatase 4 regulatory subunit 2;Serine/threonine-protein phosphatase 4 regulatory subunit 2		-1.52613	-2.06608	-2.02478	-1.75805	-1.38503	-0.859843	-1.01337	-0.72406	-0.524168	NaN
A0A6Q8PH91;Q9BQ69	MACROD1	3012	ADP-ribose glycohydrolase MACROD1;ADP-ribose glycohydrolase MACROD1	36.469	0.0131562	0.951421	1.93378	A0A6Q8PH91;Q9BQ69	MACROD1	3012	ADP-ribose glycohydrolase MACROD1;ADP-ribose glycohydrolase MACROD1		0.416582	0.00242615	0.274366	-0.0853882	0.569721	-0.852679	-0.425524	-0.521017	-0.572775	-1.2074
P42765;A0A0B4J2A4;K7EME0	ACAA2	12342	3-ketoacyl-CoA thiolase, mitochondrial;3-ketoacyl-CoA thiolase, mitochondrial;3-ketoacyl-CoA thiolase, mitochondrial	41.924	0.0131586	0.797229	1.73776	P42765;A0A0B4J2A4;K7EME0	ACAA2	12342	3-ketoacyl-CoA thiolase, mitochondrial;3-ketoacyl-CoA thiolase, mitochondrial;3-ketoacyl-CoA thiolase, mitochondrial		2.13314	1.46889	1.68231	1.3655	1.73092	1.13775	0.827463	0.87487	0.576334	0.978185
Q15181;Q5SQT6	PPA1	13910	Inorganic pyrophosphatase;Inorganic diphosphatase	32.66	0.0132063	-0.784185	-1.72212	Q15181;Q5SQT6	PPA1	13910	Inorganic pyrophosphatase;Inorganic diphosphatase		2.81881	2.49617	2.20385	2.18647	2.0955	3.36388	3.20974	3.02594	2.91313	3.20902
P61962;A0A087WWI6	DCAF7	12950	DDB1- and CUL4-associated factor 7;DDB1- and CUL4-associated factor 7	38.926	0.0132199	-0.36243	-1.28559	P61962;A0A087WWI6	DCAF7	12950	DDB1- and CUL4-associated factor 7;DDB1- and CUL4-associated factor 7		0.176811	-0.0582829	0.206099	-0.123981	0.127291	0.35362	0.411482	0.443857	0.396227	0.534902
Q7Z4W1;J3KS22;J3QS36;J3QL34	DCXR	15933	L-xylulose reductase;L-xylulose reductase;L-xylulose reductase;L-xylulose reductase	25.913	0.0132459	1.44878	2.72977	Q7Z4W1;J3KS22;J3QS36;J3QL34	DCXR	15933	L-xylulose reductase;L-xylulose reductase;L-xylulose reductase;L-xylulose reductase		0.885698	0.513411	0.402109	0.423145	0.405743	-0.315124	-0.686037	-0.846502	-0.842813	-1.92334
P46109	CRKL	12392	Crk-like protein	33.777	0.0132464	-0.437981	-1.35471	P46109	CRKL	12392	Crk-like protein		-0.171944	-0.230331	-0.501867	-0.425102	-0.464294	-0.0391283	0.244898	0.0440331	-0.0350876	0.181649
Q9NZZ3	CHMP5	20214	Charged multivesicular body protein 5	24.57	0.013248	-0.584236	-1.49924	Q9NZZ3	CHMP5	20214	Charged multivesicular body protein 5		-0.881702	NaN	-1.24224	NaN	-1.07807	-0.439757	-0.550442	-0.487198	-0.599077	-0.339032
Q9GZT3;A0A087WUN7;H0YJ40;G3V4X6;G3V2S9;H0YJW7	SLIRP	19188	SRA stem-loop-interacting RNA-binding protein, mitochondrial;SRA stem-loop-interacting RNA-binding protein, mitochondrial;SRA stem-loop-interacting RNA-binding protein, mitochondrial;SRA stem-loop-interacting RNA-binding protein, mitochondrial;SRA stem-loo	12.349	0.01325	0.462862	1.37827	Q9GZT3;A0A087WUN7;H0YJ40;G3V4X6;G3V2S9;H0YJW7	SLIRP	19188	SRA stem-loop-interacting RNA-binding protein, mitochondrial;SRA stem-loop-interacting RNA-binding protein, mitochondrial;SRA stem-loop-interacting RNA-binding protein, mitochondrial;SRA stem-loop-interacting RNA-binding protein, mitochondrial;SRA stem-loo		1.91571	1.51077	1.8218	1.63237	1.79063	1.30507	1.41497	1.35098	1.07058	1.21537
E7EQR4;P15311	EZR	5822	Ezrin;Ezrin	69.371	0.0132562	-0.81279	-1.75661	E7EQR4;P15311	EZR	5822	Ezrin;Ezrin		2.52938	2.58088	2.13783	2.05727	1.96487	3.35946	3.09829	2.8389	2.87431	3.16324
Q8IYD1	GSPT2	16468	Eukaryotic peptide chain release factor GTP-binding subunit ERF3B	68.882	0.0132877	-0.543226	-1.45723	Q8IYD1	GSPT2	16468	Eukaryotic peptide chain release factor GTP-binding subunit ERF3B		1.24069	0.989344	0.754639	1.03904	0.992989	1.51302	1.44341	1.51142	1.41399	1.85098
P08238	HSP90AB1	11173	Heat shock protein HSP 90-beta	83.263	0.0133143	-0.533865	-1.4478	P08238	HSP90AB1	11173	Heat shock protein HSP 90-beta		5.37545	5.23293	5.35574	5.22393	5.40753	5.79536	5.98857	5.97813	6.01831	5.48453
P13804;H0YL12;H0YLU7;H0YK49	ETFA	11509	Electron transfer flavoprotein subunit alpha, mitochondrial;Electron transfer flavoprotein subunit alpha, mitochondrial;Electron transfer flavoprotein subunit alpha, mitochondrial;Electron transfer flavoprotein subunit alpha	35.079	0.0133431	0.886175	1.84827	P13804;H0YL12;H0YLU7;H0YK49	ETFA	11509	Electron transfer flavoprotein subunit alpha, mitochondrial;Electron transfer flavoprotein subunit alpha, mitochondrial;Electron transfer flavoprotein subunit alpha, mitochondrial;Electron transfer flavoprotein subunit alpha		1.36878	0.967079	1.07564	0.625179	1.20815	0.433089	0.336979	0.310032	-0.0486164	-0.217536
P62851	RPS25	13002	40S ribosomal protein S25	13.742	0.0133548	-0.546759	-1.4608	P62851	RPS25	13002	40S ribosomal protein S25		2.60514	2.55276	2.51928	2.19276	2.67241	2.99229	3.31367	3.06852	2.94019	2.9615
O75915;F8WF90;C9JQU6;F8WF33	ARL6IP5	10608	PRA1 family protein 3;PRA1 family protein;PRA1 family protein;PRA1 family protein	21.614	0.0134101	0.835405	1.78436	O75915;F8WF90;C9JQU6;F8WF33	ARL6IP5	10608	PRA1 family protein 3;PRA1 family protein;PRA1 family protein;PRA1 family protein		0.37899	-0.117516	0.55797	0.285152	0.507277	-0.279105	-0.420193	-0.380331	-0.534338	-0.951186
P48047;A0A494C0K9;H7C0C1	ATP5O	12432	ATP synthase subunit O, mitochondrial;ATP synthase subunit O, mitochondrial;ATP synthase subunit O, mitochondrial	23.277	0.0134412	0.536502	1.45045	P48047;A0A494C0K9;H7C0C1	ATP5O	12432	ATP synthase subunit O, mitochondrial;ATP synthase subunit O, mitochondrial;ATP synthase subunit O, mitochondrial		3.34639	3.21453	3.44155	3.13376	3.33722	2.92471	2.92686	2.80725	2.70697	2.42517
Q13596;H0YK42	SNX1	13641	Sorting nexin-1;Sorting nexin-1	59.069	0.0135407	-0.659665	-1.57972	Q13596;H0YK42	SNX1	13641	Sorting nexin-1;Sorting nexin-1		-0.721903	-1.00338	-0.548679	-0.916288	-0.749493	-0.330735	-0.0652714	-0.0642967	0.201357	-0.382478
Q92688	ANP32B	17741	Acidic leucine-rich nuclear phosphoprotein 32 family member B	28.787	0.0135522	-1.20976	-2.31299	Q92688	ANP32B	17741	Acidic leucine-rich nuclear phosphoprotein 32 family member B		2.51295	1.60855	1.74984	1.4381	1.58578	3.40611	3.28423	2.8564	2.68685	2.71042
K7EM18;P41567	EIF1	9351	Eukaryotic translation initiation factor 1;Eukaryotic translation initiation factor 1	13.607	0.0135758	-0.620711	-1.53763	K7EM18;P41567	EIF1	9351	Eukaryotic translation initiation factor 1;Eukaryotic translation initiation factor 1		1.5265	1.02696	0.976896	0.801296	0.993839	1.70077	1.60686	1.68891	1.72927	1.70325
P43121	MCAM	12350	Cell surface glycoprotein MUC18	71.607	0.0135878	0.88424	1.84579	P43121	MCAM	12350	Cell surface glycoprotein MUC18		-0.826065	-1.06912	-1.08209	-1.41564	-1.04988	-2.00287	-1.77078	NaN	-2.14475	NaN
Q96CX2	KCTD12	17999	BTB/POZ domain-containing protein KCTD12	35.7	0.0136216	-0.777273	-1.71389	Q96CX2	KCTD12	17999	BTB/POZ domain-containing protein KCTD12		-0.0904408	-0.762148	-0.530186	-0.835403	-0.602217	0.460065	0.304457	0.241739	0.141491	-0.0817804
P50750	CDK9	12575	Cyclin-dependent kinase 9	42.777	0.0136308	-0.402408	-1.32171	P50750	CDK9	12575	Cyclin-dependent kinase 9		-1.96971	-1.75942	-1.6457	-1.94612	-1.82355	-1.34681	-1.62611	-1.4102	-1.41907	-1.33026
P31153	MAT2A	12070	S-adenosylmethionine synthase isoform type-2	43.66	0.0136541	-0.560664	-1.47495	P31153	MAT2A	12070	S-adenosylmethionine synthase isoform type-2		2.81907	2.53282	2.31806	2.2578	2.35789	3.18715	2.97846	2.90586	2.97246	3.04503
J3KQA0;P21579	SYT1	8953	Synaptotagmin;Synaptotagmin-1	47.26	0.0136644	0.778517	1.71537	J3KQA0;P21579	SYT1	8953	Synaptotagmin;Synaptotagmin-1		0.887793	0.461479	0.992651	0.976591	0.96911	0.132552	-0.0940895	0.10708	0.488106	-0.23861
Q8N8S7;A0A0U1RRM6	ENAH	16869	Protein enabled homolog;Protein enabled homolog	66.509	0.0137143	-0.819493	-1.76479	Q8N8S7;A0A0U1RRM6	ENAH	16869	Protein enabled homolog;Protein enabled homolog		0.978256	0.447054	0.386658	0.578285	0.477123	1.63616	1.4129	1.62672	1.36348	0.92558
P33121;E7EPM6;B7Z3Z9	ACSL1	12123	Long-chain-fatty-acid--CoA ligase 1;Arachidonate--CoA ligase;Arachidonate--CoA ligase	77.942	0.0137436	0.600091	1.51581	P33121;E7EPM6;B7Z3Z9	ACSL1	12123	Long-chain-fatty-acid--CoA ligase 1;Arachidonate--CoA ligase;Arachidonate--CoA ligase		0.0775204	-0.0870895	0.110596	-0.111576	0.239922	-0.510625	-0.365618	-0.393406	-0.547918	-0.953517
J3QQM2;J3KRP6;J3QS72;X6R3J2;J3KT74;Q15532;F5GWN1;J3QSG1	SS18	9127	Protein SSXT;Protein SSXT;Protein SSXT;Protein SSXT;Protein SSXT;Protein SSXT;Protein SSXT;Protein SSXT	7.768	0.0137778	0.304431	1.23493	J3QQM2;J3KRP6;J3QS72;X6R3J2;J3KT74;Q15532;F5GWN1;J3QSG1	SS18	9127	Protein SSXT;Protein SSXT;Protein SSXT;Protein SSXT;Protein SSXT;Protein SSXT;Protein SSXT;Protein SSXT		-0.387133	NaN	-0.211254	NaN	-0.181341	-0.548329	-0.603977	-0.530708	-0.523758	-0.61493
Q96KP4	CNDP2	18268	Cytosolic non-specific dipeptidase	52.878	0.0138133	-0.823917	-1.77021	Q96KP4	CNDP2	18268	Cytosolic non-specific dipeptidase		0.499033	0.00337601	-0.16432	-0.334032	-0.318501	0.980618	0.876455	0.649277	0.657064	0.641728
Q9BWD1	ACAT2	18941	Acetyl-CoA acetyltransferase, cytosolic	41.35	0.0138278	-0.940482	-1.91917	Q9BWD1	ACAT2	18941	Acetyl-CoA acetyltransferase, cytosolic		2.93443	2.51808	2.19436	1.94506	2.33529	3.49897	3.17284	3.07115	3.29521	3.59148
Q8IV08	PLD3	16310	5-3 exonuclease PLD3	54.705	0.0138323	0.969283	1.95787	Q8IV08	PLD3	16310	5-3 exonuclease PLD3		1.17399	0.516687	0.836906	0.445902	0.562319	0.169324	-0.00559807	-0.357853	-0.498648	-0.617833
Q96K17;E9PL10	BTF3L4	18248	Transcription factor BTF3 homolog 4;Transcription factor BTF3	17.27	0.0138684	-0.733182	-1.6623	Q96K17;E9PL10	BTF3L4	18248	Transcription factor BTF3 homolog 4;Transcription factor BTF3		1.33214	0.809582	0.937002	0.723566	0.638073	1.73369	1.59289	1.37457	1.51521	1.8899
Q9BWM7;S4R3N9	SFXN3	18953	Sideroflexin-3;Sideroflexin-3	35.503	0.0139221	1.0626	2.08869	Q9BWM7;S4R3N9	SFXN3	18953	Sideroflexin-3;Sideroflexin-3		0.259264	0.00363541	0.826633	0.0923004	0.768282	-0.885261	-0.533348	-0.654905	-0.616798	NaN
P17677	GAP43	11658	Neuromodulin	24.802	0.0140382	1.40177	2.64226	P17677	GAP43	11658	Neuromodulin		2.36384	1.43803	1.17482	1.5285	1.79823	0.722478	0.459301	0.549398	-0.00945854	-0.427155
A0A096LPI6;P0DPI2;A0A096LNH5;H7C1F6;H7C2G3	C21orf33	660	Utp12 domain-containing protein;Glutamine amidotransferase-like class 1 domain-containing protein 3, mitochondrial;Putative glutamine amidotransferase-like class 1 domain-containing protein 3B, mitochondrial;Glutamine amidotransferase-like class 1 domain-c	30.376	0.0146164	0.617413	1.53412	A0A096LPI6;P0DPI2;A0A096LNH5;H7C1F6;H7C2G3	C21orf33	660	Utp12 domain-containing protein;Glutamine amidotransferase-like class 1 domain-containing protein 3, mitochondrial;Putative glutamine amidotransferase-like class 1 domain-containing protein 3B, mitochondrial;Glutamine amidotransferase-like class 1 domain-c		2.61341	2.22027	2.30806	1.95554	2.31052	1.89378	1.78954	1.54927	1.51141	1.57675
P62834;A0A075B6Q0	RAP1A	13000	Ras-related protein Rap-1A;Ras-related protein Rap-1A	20.987	0.0146329	0.777506	1.71417	P62834;A0A075B6Q0	RAP1A	13000	Ras-related protein Rap-1A;Ras-related protein Rap-1A		-0.266737	-0.72365	-0.360464	NaN	-0.109695	-1.23328	-1.44125	-0.934124	-1.05061	-1.05395
Q16740;M0R208	CLPP	14105	ATP-dependent Clp protease proteolytic subunit, mitochondrial;ATP-dependent Clp protease proteolytic subunit	30.18	0.0148395	0.820498	1.76602	Q16740;M0R208	CLPP	14105	ATP-dependent Clp protease proteolytic subunit, mitochondrial;ATP-dependent Clp protease proteolytic subunit		0.466562	-0.107395	0.357618	0.165007	0.678385	-0.594724	NaN	-0.640144	-0.371481	-0.427503
P30519;I3L159;I3L1F5;A0A087WT44;I3L276;I3L4P8;A0A1B0GXH0;I3L463	HMOX2	12045	Heme oxygenase 2;Heme oxygenase (biliverdin-producing);Heme oxygenase (biliverdin-producing);Heme oxygenase (biliverdin-producing);Heme oxygenase 2;Heme oxygenase 2;Heme oxygenase 2;Heme oxygenase 2	36.032	0.0149317	0.675766	1.59744	P30519;I3L159;I3L1F5;A0A087WT44;I3L276;I3L4P8;A0A1B0GXH0;I3L463	HMOX2	12045	Heme oxygenase 2;Heme oxygenase (biliverdin-producing);Heme oxygenase (biliverdin-producing);Heme oxygenase (biliverdin-producing);Heme oxygenase 2;Heme oxygenase 2;Heme oxygenase 2;Heme oxygenase 2		-0.209843	-0.349958	0.111063	-0.569141	-0.0705261	-0.589023	-0.961767	-0.89426	-0.943211	-1.07898
O43813;E9PHS0	LANCL1	10234	Glutathione S-transferase LANCL1;Glutathione S-transferase LANCL1	45.283	0.015025	-0.809599	-1.75272	O43813;E9PHS0	LANCL1	10234	Glutathione S-transferase LANCL1;Glutathione S-transferase LANCL1		1.67715	1.10866	1.21298	1.12164	1.0731	2.33022	2.1216	2.05453	2.16568	1.56948
P25705	ATP5A1	11905	ATP synthase subunit alpha, mitochondrial	59.75	0.0153374	0.425813	1.34333	P25705	ATP5A1	11905	ATP synthase subunit alpha, mitochondrial		4.32943	4.1664	4.3926	4.18217	4.51105	3.97541	4.07229	3.89602	3.77547	3.73339
Q8NC51	SERBP1	16986	Plasminogen activator inhibitor 1 RNA-binding protein	44.965	0.015439	-0.483469	-1.3981	Q8NC51	SERBP1	16986	Plasminogen activator inhibitor 1 RNA-binding protein		3.53714	3.19706	2.98953	3.16057	3.1151	3.82016	3.62255	3.73326	3.54385	3.69694
Q9H0C8;F8SNU7;H7C2I8	ILKAP;ILKAP3	19233	Integrin-linked kinase-associated serine/threonine phosphatase 2C;Integrin-linked kinase associated phosphatase;Integrin-linked kinase-associated serine/threonine phosphatase 2C	42.906	0.0154909	-0.529188	-1.44312	Q9H0C8;F8SNU7;H7C2I8	ILKAP;ILKAP3	19233	Integrin-linked kinase-associated serine/threonine phosphatase 2C;Integrin-linked kinase associated phosphatase;Integrin-linked kinase-associated serine/threonine phosphatase 2C		-0.28404	-0.599205	-0.721319	-0.480658	-0.676601	-0.0371408	0.256834	-0.0849533	-0.00457764	-0.246045
Q86UE4	MTDH	16078	Protein LYRIC	63.836	0.0157349	0.455888	1.37163	Q86UE4	MTDH	16078	Protein LYRIC		0.236193	0.1052	0.199215	-0.0942535	0.135668	-0.180205	-0.128555	-0.414396	-0.53793	-0.43633
Q9Y224;G3V4C6	C14orf166	20875	RNA transcription, translation and transport factor protein;RNA transcription, translation and transport factor protein	28.068	0.0158161	-0.820876	-1.76648	Q9Y224;G3V4C6	C14orf166	20875	RNA transcription, translation and transport factor protein;RNA transcription, translation and transport factor protein		0.126162	-0.786551	-0.183237	-0.416559	0.014761	0.41092	0.540964	0.626598	0.808729	0.471742
Q86VN1;A0A3B3ISW7	VPS36	16140	Vacuolar protein-sorting-associated protein 36;Vacuolar protein-sorting-associated protein 36	43.816	0.0159048	-0.851437	-1.8043	Q86VN1;A0A3B3ISW7	VPS36	16140	Vacuolar protein-sorting-associated protein 36;Vacuolar protein-sorting-associated protein 36		-1.04465	NaN	-1.01336	-1.54337	-1.21758	-0.605561	-0.372465	-0.310936	-0.124241	NaN
A0A2R8Y543;A0A2R8YCH5;A0A2R8Y5A3;P35222;A0A2R8Y804;B4DGU4;A0A2R8Y7Z0;A0A2R8Y5Z1	CTNNB1	2009	Catenin beta-1;Catenin beta-1;Catenin beta-1;Catenin beta-1;Catenin beta-1;Catenin beta-1;Catenin beta-1;Catenin beta-1	78.404	0.0159075	0.491028	1.40545	A0A2R8Y543;A0A2R8YCH5;A0A2R8Y5A3;P35222;A0A2R8Y804;B4DGU4;A0A2R8Y7Z0;A0A2R8Y5Z1	CTNNB1	2009	Catenin beta-1;Catenin beta-1;Catenin beta-1;Catenin beta-1;Catenin beta-1;Catenin beta-1;Catenin beta-1;Catenin beta-1		1.80354	1.48266	1.75501	1.52024	1.82697	1.38467	1.27905	1.21216	1.1263	0.9311
Q13492	PICALM	13613	Phosphatidylinositol-binding clathrin assembly protein	70.754	0.0159281	0.451315	1.36729	Q13492	PICALM	13613	Phosphatidylinositol-binding clathrin assembly protein		-0.268515	-0.174873	-0.129519	-0.0950108	0.00325012	-0.782252	NaN	-0.388489	-0.511215	-0.655038
O14744	PRMT5	9927	Protein arginine N-methyltransferase 5	72.683	0.016	-0.669421	-1.59043	O14744	PRMT5	9927	Protein arginine N-methyltransferase 5		0.225111	0.287827	-0.175222	-0.369316	-0.216627	0.757464	0.740143	0.466024	0.469931	0.665317
Q99798;A0A7I2V5A1;A0A7I2V586;A2A274;A0A7I2V5T4	ACO2	18683	Aconitate hydratase, mitochondrial;Aconitate hydratase, mitochondrial;Aconitate hydratase, mitochondrial;Aconitate hydratase, mitochondrial;Aconitate hydratase, mitochondrial	85.424	0.0160229	0.880037	1.84042	Q99798;A0A7I2V5A1;A0A7I2V586;A2A274;A0A7I2V5T4	ACO2	18683	Aconitate hydratase, mitochondrial;Aconitate hydratase, mitochondrial;Aconitate hydratase, mitochondrial;Aconitate hydratase, mitochondrial;Aconitate hydratase, mitochondrial		2.19791	1.74278	2.03458	1.37434	1.96133	1.3756	1.13261	0.969831	0.698908	0.733802
Q9BSH4	TACO1	18814	Translational activator of cytochrome c oxidase 1	32.477	0.0160936	0.617525	1.53424	Q9BSH4	TACO1	18814	Translational activator of cytochrome c oxidase 1		0.799992	0.635944	0.756586	0.460337	0.56876	0.276404	0.156258	0.119259	-0.00974655	-0.408181
Q5SYC1	CLVS2	14698	Clavesin-2	37.999	0.0161117	-1.29538	-2.45442	Q5SYC1	CLVS2	14698	Clavesin-2		-0.700987	-1.35098	-2.05136	-1.44068	-1.47115	0.0360212	0.114012	0.179762	-0.0482216	-0.81981
P13489	RNH1	11487	Ribonuclease inhibitor	49.973	0.0161136	-0.446626	-1.36285	P13489	RNH1	11487	Ribonuclease inhibitor		-0.319048	0.0244102	-0.100317	-0.166319	-0.0369549	0.0424223	0.314466	0.459606	0.460688	0.357717
C9J9K3;A0A0C4DG17;P08865	RPSA	1037	40S ribosomal protein SA;40S ribosomal protein SA;40S ribosomal protein SA	29.404	0.0161647	-0.508639	-1.42271	C9J9K3;A0A0C4DG17;P08865	RPSA	1037	40S ribosomal protein SA;40S ribosomal protein SA;40S ribosomal protein SA		3.94027	3.65869	3.74159	3.35907	3.78102	4.36214	4.2575	4.12124	4.06207	4.22089
Q07812;K4JQN1	BAX	13347	Apoptosis regulator BAX;Apoptosis regulator BAX	21.184	0.0162022	-0.43714	-1.35392	Q07812;K4JQN1	BAX	13347	Apoptosis regulator BAX;Apoptosis regulator BAX		0.0278149	-0.34819	-0.275084	-0.284941	-0.349499	0.299542	0.290745	0.250818	0.159508	-0.0448103
H3BLV9;Q96SB4	SRPK1	8060	SRSF protein kinase 1;SRSF protein kinase 1	76.039	0.0162034	-0.446952	-1.36316	H3BLV9;Q96SB4	SRPK1	8060	SRSF protein kinase 1;SRSF protein kinase 1		-0.571924	-0.893721	-0.632811	-0.631342	-0.68718	-0.0517073	-0.0601292	-0.262497	-0.357626	-0.450259
P19022;C9J126;C9JMH2;A0A6Q8PF58;A0A6Q8PHJ8	CDH2	11693	Cadherin-2;Cadherin-2;Cadherin-2;Cadherin-2;Cadherin-2	99.808	0.0162604	0.490188	1.40463	P19022;C9J126;C9JMH2;A0A6Q8PF58;A0A6Q8PHJ8	CDH2	11693	Cadherin-2;Cadherin-2;Cadherin-2;Cadherin-2;Cadherin-2		1.4277	0.893072	1.29968	1.01112	1.19455	0.788604	0.743597	0.633123	0.664654	0.545205
Q9NTZ6	RBM12	19956	RNA-binding protein 12	97.394	0.0162652	-0.365607	-1.28842	Q9NTZ6	RBM12	19956	RNA-binding protein 12		-0.607315	-0.61611	-0.780104	-0.670586	-0.790255	-0.176591	-0.282885	-0.220888	-0.392204	-0.563767
A0A7I2V588;A0A7I2V4T9;A0A7I2V2U2;A0A7I2V5Z3;O43765;A0A7I2V697;K7EMD6	SGTA	3177	Small glutamine-rich tetratricopeptide repeat-containing protein alpha;Small glutamine-rich tetratricopeptide repeat-containing protein alpha;Small glutamine-rich tetratricopeptide repeat-containing protein alpha;Small glutamine-rich tetratricopeptide repe	39.188	0.0162667	-0.316086	-1.24495	A0A7I2V588;A0A7I2V4T9;A0A7I2V2U2;A0A7I2V5Z3;O43765;A0A7I2V697;K7EMD6	SGTA	3177	Small glutamine-rich tetratricopeptide repeat-containing protein alpha;Small glutamine-rich tetratricopeptide repeat-containing protein alpha;Small glutamine-rich tetratricopeptide repeat-containing protein alpha;Small glutamine-rich tetratricopeptide repe		-0.110613	-0.249987	-0.200369	-0.327568	-0.195555	0.216798	0.209961	0.118904	0.053196	-0.102521
G3V5T9;P24941;E7ESI2	CDK2	7330	Cyclin-dependent kinase 2;Cyclin-dependent kinase 2;Cyclin-dependent kinase 2	39.178	0.0163736	-1.2231	-2.33448	G3V5T9;P24941;E7ESI2	CDK2	7330	Cyclin-dependent kinase 2;Cyclin-dependent kinase 2;Cyclin-dependent kinase 2		-1.08703	-1.84966	-1.34215	NaN	-1.68669	0.098258	-0.177187	-0.397453	0.0221157	-0.887128
O14818	PSMA7	9942	Proteasome subunit alpha type-7	27.887	0.0165246	-0.494995	-1.40932	O14818	PSMA7	9942	Proteasome subunit alpha type-7		2.31687	1.95651	1.93968	1.77136	2.04128	2.71298	2.55287	2.39493	2.37562	2.46429
Q8WWM7	ATXN2L	17601	Ataxin-2-like protein	113.37	0.0171522	-0.306858	-1.23701	Q8WWM7	ATXN2L	17601	Ataxin-2-like protein		0.183811	0.146114	0.341349	0.352783	0.293322	0.38774	0.531235	0.644609	0.593163	0.694922
A0A6Q8PFC2;Q9UNW9	NOVA2	2916	Neuro-oncological ventral antigen 2;RNA-binding protein Nova-2	55.618	0.0172043	-0.727228	-1.65546	A0A6Q8PFC2;Q9UNW9	NOVA2	2916	Neuro-oncological ventral antigen 2;RNA-binding protein Nova-2		-1.11822	-1.0386	-1.29207	-1.11336	-1.77036	-0.361106	-0.495747	-0.685646	-0.806967	-0.347003
Q9BTT0;E9PPH5	ANP32E	18853	Acidic leucine-rich nuclear phosphoprotein 32 family member E;Acidic leucine-rich nuclear phosphoprotein 32 family member E	30.692	0.0172973	-0.719241	-1.64632	Q9BTT0;E9PPH5	ANP32E	18853	Acidic leucine-rich nuclear phosphoprotein 32 family member E;Acidic leucine-rich nuclear phosphoprotein 32 family member E		2.35725	1.79389	1.78479	1.55606	1.61746	2.72091	2.68501	2.49991	2.46513	2.33471
P05026	ATP1B1	11065	Sodium/potassium-transporting ATPase subunit beta-1	35.061	0.0173757	0.479835	1.39458	P05026	ATP1B1	11065	Sodium/potassium-transporting ATPase subunit beta-1		2.30759	2.15309	2.1718	1.75184	2.29358	1.69737	1.74241	1.68939	1.57147	1.57807
Q15758;M0QXM4	SLC1A5	13996	Neutral amino acid transporter B(0);Amino acid transporter	56.598	0.0174681	0.69653	1.6206	Q15758;M0QXM4	SLC1A5	13996	Neutral amino acid transporter B(0);Amino acid transporter		0.258955	0.309462	0.432711	-0.0413094	0.414593	-0.231645	-0.105146	-0.326286	-0.672827	-0.772334
Q9UM73;A0A087WZL3;A0A0K2YUJ3	ALK	20757	ALK tyrosine kinase receptor;Tyrosine-protein kinase receptor;Tyrosine-protein kinase receptor	176.44	0.0175615	1.57046	2.96999	Q9UM73;A0A087WZL3;A0A0K2YUJ3	ALK	20757	ALK tyrosine kinase receptor;Tyrosine-protein kinase receptor;Tyrosine-protein kinase receptor		-0.235348	-0.627716	-0.472574	-0.405718	-0.782341	-1.88205	-1.67256	-1.55051	-1.87952	-3.39137
A0A1C7CYX9;Q16555	DPYSL2	1738	Dihydropyrimidinase-related protein 2;Dihydropyrimidinase-related protein 2	73.502	0.0178333	-0.599762	-1.51547	A0A1C7CYX9;Q16555	DPYSL2	1738	Dihydropyrimidinase-related protein 2;Dihydropyrimidinase-related protein 2		3.37022	2.90377	2.77596	2.74223	2.79546	3.59465	3.63754	3.45239	3.28547	3.6164
Q9NXH9	TRMT1	20099	tRNA (guanine(26)-N(2))-dimethyltransferase	72.233	0.0178639	-0.496035	-1.41033	Q9NXH9	TRMT1	20099	tRNA (guanine(26)-N(2))-dimethyltransferase		-0.471832	-0.629324	-0.592863	-0.817894	-0.905966	-0.0475016	-0.0841179	-0.115149	-0.211086	-0.47985
P78310	CXADR	13057	Coxsackievirus and adenovirus receptor	40.029	0.0179579	-0.678102	-1.60003	P78310	CXADR	13057	Coxsackievirus and adenovirus receptor		-0.754877	-1.40575	-1.07997	-1.36886	-1.04933	-0.371081	-0.379593	-0.594625	-0.727993	-0.194989
P27144;F8VS11	AK4	11936	Adenylate kinase 4, mitochondrial;Nucleoside-diphosphate kinase	25.268	0.0180933	0.666064	1.58674	P27144;F8VS11	AK4	11936	Adenylate kinase 4, mitochondrial;Nucleoside-diphosphate kinase		0.984795	0.72422	1.12886	0.844334	1.34471	0.392022	0.51602	0.508144	0.325487	-0.0450773
Q16698;E5RFV2	DECR1	14100	2,4-dienoyl-CoA reductase [(3E)-enoyl-CoA-producing], mitochondrial;2,4-dienoyl-CoA reductase [(3E)-enoyl-CoA-producing], mitochondrial	36.067	0.0184948	-0.502904	-1.41706	Q16698;E5RFV2	DECR1	14100	2,4-dienoyl-CoA reductase [(3E)-enoyl-CoA-producing], mitochondrial;2,4-dienoyl-CoA reductase [(3E)-enoyl-CoA-producing], mitochondrial		-0.659111	-0.425243	-0.381826	-0.524221	-0.500139	0.0526266	0.171217	-0.10467	-0.334505	0.239308
P35520	CBS	12185	Cystathionine beta-synthase	60.586	0.0193846	-0.374654	-1.29653	P35520	CBS	12185	Cystathionine beta-synthase		1.68689	1.43271	1.53913	1.50496	1.65789	1.70172	1.90034	1.94909	2.12924	2.01445
K7ELQ9;Q6UW68;K7EM09;K7EPR0	TMEM205	9340	Transmembrane protein 205;Transmembrane protein 205;Transmembrane protein 205;Transmembrane protein 205	19.27	0.019449	0.846857	1.79858	K7ELQ9;Q6UW68;K7EM09;K7EPR0	TMEM205	9340	Transmembrane protein 205;Transmembrane protein 205;Transmembrane protein 205;Transmembrane protein 205		0.92926	0.35117	0.892029	0.409399	0.496389	-0.0427103	0.134686	-0.146309	-0.378521	-0.723186
C9IYN3;V9GYK2;Q8WVV9;B7WPG3	HNRNPLL	4644	Heterogeneous nuclear ribonucleoprotein L-like;Heterogeneous nuclear ribonucleoprotein L-like;Heterogeneous nuclear ribonucleoprotein L-like;Heterogeneous nuclear ribonucleoprotein L-like	59.663	0.0195758	-0.501338	-1.41553	C9IYN3;V9GYK2;Q8WVV9;B7WPG3	HNRNPLL	4644	Heterogeneous nuclear ribonucleoprotein L-like;Heterogeneous nuclear ribonucleoprotein L-like;Heterogeneous nuclear ribonucleoprotein L-like;Heterogeneous nuclear ribonucleoprotein L-like		-0.253263	-0.580807	-0.504017	-0.786476	-0.527493	0.0366812	-0.0744152	0.113316	0.08461	-0.305556
P16152	CBR1	11584	Carbonyl reductase [NADPH] 1	30.375	0.0195779	0.833065	1.78147	P16152	CBR1	11584	Carbonyl reductase [NADPH] 1		1.73797	1.23124	1.1195	0.911177	1.10605	0.735726	0.520384	0.39402	-0.0543404	0.344827
Q96QC0	PPP1R10	18484	Serine/threonine-protein phosphatase 1 regulatory subunit 10	99.057	0.0196142	-0.536959	-1.45091	Q96QC0	PPP1R10	18484	Serine/threonine-protein phosphatase 1 regulatory subunit 10		-1.92598	-2.05466	-1.67942	-1.96302	-1.58113	-1.45119	-1.38586	-1.30029	-1.39628	-0.985787
Q9NZL4	HSPBP1	20191	Hsp70-binding protein 1	39.302	0.020398	0.217531	1.16274	Q9NZL4	HSPBP1	20191	Hsp70-binding protein 1		-1.16562	-1.358	-1.21796	-1.23254	-1.21563	-1.46256	-1.53288	-1.36707	-1.45941	NaN
P25398	RPS12	11901	40S ribosomal protein S12	14.515	0.0204293	-0.454242	-1.37006	P25398	RPS12	11901	40S ribosomal protein S12		3.56609	3.70362	3.51622	3.80121	3.32873	4.01221	4.10402	3.86593	3.9526	4.25231
Q5T6X4	FAM162B	14814	Protein FAM162B	17.685	0.0204356	0.690014	1.6133	Q5T6X4	FAM162B	14814	Protein FAM162B		1.38705	1.04959	1.01024	0.883677	1.04063	0.717191	0.636637	0.391823	0.00816727	0.167306
O14910;H0YIA8;H0YI92	LIN7A	9958	Protein lin-7 homolog A;Protein lin-7 homolog A;Protein lin-7 homolog A	25.996	0.020451	0.7418	1.67226	O14910;H0YIA8;H0YI92	LIN7A	9958	Protein lin-7 homolog A;Protein lin-7 homolog A;Protein lin-7 homolog A		0.271006	0.249697	-0.293039	0.409666	0.0835609	-0.411044	-0.305758	-0.750053	-0.54361	-0.977643
Q13177	PAK2	13531	Serine/threonine-protein kinase PAK 2	58.042	0.0204532	-0.529587	-1.44352	Q13177	PAK2	13531	Serine/threonine-protein kinase PAK 2		0.294582	0.162239	0.210474	0.382116	0.201618	0.430938	0.630413	0.784872	1.026	1.02674
P48506;A0A2R8YEL6;B4E2I4;E1CEI4;A0A0C4DGB2	GCLC	12459	Glutamate--cysteine ligase catalytic subunit;Glutamate--cysteine ligase;Glutamate--cysteine ligase;Glutamate--cysteine ligase;Glutamate--cysteine ligase	72.765	0.0205	-0.753694	-1.6861	P48506;A0A2R8YEL6;B4E2I4;E1CEI4;A0A0C4DGB2	GCLC	12459	Glutamate--cysteine ligase catalytic subunit;Glutamate--cysteine ligase;Glutamate--cysteine ligase;Glutamate--cysteine ligase;Glutamate--cysteine ligase		-1.74908	-1.98737	-2.32505	NaN	-2.18233	-1.36297	-1.14616	-1.20302	-1.5169	NaN
P26232;A0A0A0MRI5	CTNNA2	11918	Catenin alpha-2;Alpha N-catenin	105.31	0.0206019	0.81007	1.7533	P26232;A0A0A0MRI5	CTNNA2	11918	Catenin alpha-2;Alpha N-catenin		2.05672	1.30006	1.96451	1.3888	1.76464	0.555379	0.6943	1.10895	0.992649	1.0731
P12270	TPR	11459	Nucleoprotein TPR	267.29	0.0206385	0.275303	1.21025	P12270	TPR	11459	Nucleoprotein TPR		0.592888	0.543339	0.645205	0.459177	0.722847	0.368384	0.289738	0.332352	0.160872	0.435596
P02786	TFRC	11004	Transferrin receptor protein 1	84.87	0.020657	-0.870566	-1.82838	P02786	TFRC	11004	Transferrin receptor protein 1		1.44128	1.11975	1.53724	1.36883	1.629	2.34738	2.59974	2.45312	2.46745	1.58124
Q9BQA1;H0Y711	WDR77	18736	Methylosome protein 50;Methylosome protein 50	36.724	0.0206699	-0.60029	-1.51602	Q9BQA1;H0Y711	WDR77	18736	Methylosome protein 50;Methylosome protein 50		0.818727	0.613911	0.261841	0.346245	0.680332	1.36204	1.14461	0.915148	0.964277	1.33643
P13984	GTF2F2	11515	General transcription factor IIF subunit 2	28.38	0.0207204	-0.52474	-1.43867	P13984	GTF2F2	11515	General transcription factor IIF subunit 2		-0.134914	-0.401808	-0.440313	-0.570063	-0.804329	0.114347	0.162191	0.137119	-0.117819	-0.0235643
Q9Y333	LSM2	21001	U6 snRNA-associated Sm-like protein LSm2	10.834	0.0207358	-0.646687	-1.56557	Q9Y333	LSM2	21001	U6 snRNA-associated Sm-like protein LSm2		0.564356	0.192211	0.542086	-0.158484	0.487076	1.02845	1.05622	0.794939	0.872799	1.10827
Q5VW27;A0A1B0GWI9;A0A1B0GU97;A0A1B0GWJ4;O00712;U3KQE8;A0A2R8Y7V8;Q5VW30;A0A0A0MRX8;Q5VW26;A0A1B0GW37;A0A1B0GVN4;Q5W0Y9;A0A087WXP2	NFIB	1591	Nuclear factor 1;Nuclear factor 1;Nuclear factor 1;Nuclear factor 1;Nuclear factor 1 B-type;Nuclear factor 1;Nuclear factor 1;Nuclear factor 1;Nuclear factor 1;Nuclear factor 1;Nuclear factor 1;Nuclear factor 1 B-type;CCAAT-box-binding transcription factor	54.878	0.0207619	-1.02674	-2.03742	Q5VW27;A0A1B0GWI9;A0A1B0GU97;A0A1B0GWJ4;O00712;U3KQE8;A0A2R8Y7V8;Q5VW30;A0A0A0MRX8;Q5VW26;A0A1B0GW37;A0A1B0GVN4;Q5W0Y9;A0A087WXP2	NFIB	1591	Nuclear factor 1;Nuclear factor 1;Nuclear factor 1;Nuclear factor 1;Nuclear factor 1 B-type;Nuclear factor 1;Nuclear factor 1;Nuclear factor 1;Nuclear factor 1;Nuclear factor 1;Nuclear factor 1;Nuclear factor 1 B-type;CCAAT-box-binding transcription factor		-1.76787	-1.75008	-1.03794	-2.04769	-1.27732	-0.938447	-0.292826	-0.116503	-0.603802	-0.795608
Q9P265	DIP2B	20284	Disco-interacting protein 2 homolog B	171.49	0.0207692	-0.636054	-1.55407	Q9P265	DIP2B	20284	Disco-interacting protein 2 homolog B		-0.186144	-0.387337	0.0398121	-0.0965252	-0.499384	0.119609	0.418371	0.324924	0.387516	0.800273
O60488;A0A804HI36	ACSL4	10328	Long-chain-fatty-acid--CoA ligase 4;Long-chain-fatty-acid--CoA ligase 4	79.187	0.0208224	0.686615	1.6095	O60488;A0A804HI36	ACSL4	10328	Long-chain-fatty-acid--CoA ligase 4;Long-chain-fatty-acid--CoA ligase 4		-1.1775	-1.11795	-0.888624	-1.54042	-1.01814	-1.98836	-1.9416	-1.86054	-1.55006	NaN
O15212	PFDN6	10033	Prefoldin subunit 6	14.582	0.0210047	-0.530898	-1.44483	O15212	PFDN6	10033	Prefoldin subunit 6		0.461748	0.244511	-0.0740891	-0.131632	-0.00280762	0.824227	0.576637	0.587204	0.492174	0.671979
P61289;K9J957;K7ESG5;B3KQ25;A0A087WTV2;K7ENH2	PSME3	12925	Proteasome activator complex subunit 3;Proteasome activator complex subunit 3;Proteasome activator complex subunit 3;Proteasome activator complex subunit 3;Proteasome activator complex subunit 3;Proteasome activator complex subunit 3	29.506	0.0210507	-0.350319	-1.27484	P61289;K9J957;K7ESG5;B3KQ25;A0A087WTV2;K7ENH2	PSME3	12925	Proteasome activator complex subunit 3;Proteasome activator complex subunit 3;Proteasome activator complex subunit 3;Proteasome activator complex subunit 3;Proteasome activator complex subunit 3;Proteasome activator complex subunit 3		2.15046	1.90959	1.86586	1.97404	2.1633	2.20415	2.44484	2.43063	2.47653	2.25871
Q9BX68	HINT2	18974	Adenosine 5-monophosphoramidase HINT2	17.162	0.0211296	0.611883	1.52825	Q9BX68	HINT2	18974	Adenosine 5-monophosphoramidase HINT2		1.13265	0.627384	0.75284	0.396259	0.889919	0.261308	0.0767899	0.068079	-0.0361614	0.369626
P05023	ATP1A1	11064	Sodium/potassium-transporting ATPase subunit alpha-1	112.89	0.0216514	0.396456	1.31627	P05023	ATP1A1	11064	Sodium/potassium-transporting ATPase subunit alpha-1		2.78334	2.61082	2.53199	2.52061	2.89021	2.25544	2.43692	2.35337	2.21451	2.09445
H3BNC9;P08708	RPS17	8106	40S ribosomal protein S17;40S ribosomal protein S17	64.532	0.0219729	-0.595315	-1.5108	H3BNC9;P08708	RPS17	8106	40S ribosomal protein S17;40S ribosomal protein S17		2.70319	2.344	2.7816	2.10073	2.5841	3.07544	3.17389	3.26715	3.10288	2.87084
P05091	ALDH2	11067	Aldehyde dehydrogenase, mitochondrial	56.381	0.0220364	0.523677	1.43761	P05091	ALDH2	11067	Aldehyde dehydrogenase, mitochondrial		2.02199	1.76761	1.60136	1.53533	1.65509	1.50459	1.21352	1.17615	0.95158	1.11715
O15116;E5RJ47;E5RH18	LSM1	10010	U6 snRNA-associated Sm-like protein LSm1;U6 snRNA-associated Sm-like protein LSm1;LSM1-like protein U6 small nuclear RNA associated isoform 3	15.179	0.0220457	-0.696974	-1.6211	O15116;E5RJ47;E5RH18	LSM1	10010	U6 snRNA-associated Sm-like protein LSm1;U6 snRNA-associated Sm-like protein LSm1;LSM1-like protein U6 small nuclear RNA associated isoform 3		0.06884	-0.297134	-0.174841	-0.560228	-0.432442	0.657292	0.333902	0.166288	0.168264	0.763318
P22234;E9PBS1;D6RF62	PAICS	11798	Multifunctional protein ADE2;Multifunctional protein ADE2;Multifunctional protein ADE2	47.079	0.0221525	-0.577509	-1.49227	P22234;E9PBS1;D6RF62	PAICS	11798	Multifunctional protein ADE2;Multifunctional protein ADE2;Multifunctional protein ADE2		3.04618	2.59728	2.52514	2.35613	2.44086	3.35408	3.30421	3.05388	3.10011	3.04085
Q96C36;A0A087WTV6	PYCR2	17972	Pyrroline-5-carboxylate reductase 2;Pyrroline-5-carboxylate reductase	33.637	0.0221982	0.991646	1.98845	Q96C36;A0A087WTV6	PYCR2	17972	Pyrroline-5-carboxylate reductase 2;Pyrroline-5-carboxylate reductase		-0.0362835	0.0484962	0.69363	0.0807819	0.723656	-1.3236	-0.625275	-0.651653	-0.429041	-0.418384
O95456	PSMG1	10799	Proteasome assembly chaperone 1	32.854	0.0222143	-0.574954	-1.48963	O95456	PSMG1	10799	Proteasome assembly chaperone 1		-0.405218	-0.70149	-0.638441	-0.993042	-0.833868	-0.0243921	0.000946045	-0.255938	-0.278448	NaN
Q9BQ61;K7ELS0;K7ERU7;K7EN60	C19orf43	18729	Telomerase RNA component interacting RNase;Telomerase RNA component-interacting RNase;Telomerase RNA component-interacting RNase;Telomerase RNA component-interacting RNase	18.419	0.022708	-0.412461	-1.33095	Q9BQ61;K7ELS0;K7ERU7;K7EN60	C19orf43	18729	Telomerase RNA component interacting RNase;Telomerase RNA component-interacting RNase;Telomerase RNA component-interacting RNase;Telomerase RNA component-interacting RNase		-1.70834	-2.01614	-1.79614	-2.12417	-1.933	-1.63192	-1.48749	-1.31538	-1.41897	-1.66172
P30837	ALDH1B1	12057	Aldehyde dehydrogenase X, mitochondrial	57.249	0.0228089	0.553503	1.46764	P30837	ALDH1B1	12057	Aldehyde dehydrogenase X, mitochondrial		0.659098	0.45042	0.597771	0.245558	0.461807	0.140737	0.154217	-0.115774	-0.461063	-0.0709791
P19174	PLCG1	11698	1-phosphatidylinositol 4,5-bisphosphate phosphodiesterase gamma-1	148.53	0.0228194	-0.635538	-1.55352	P19174	PLCG1	11698	1-phosphatidylinositol 4,5-bisphosphate phosphodiesterase gamma-1		-0.52924	-1.18461	-0.837223	-0.976486	-0.615261	-0.510074	-0.0482349	-0.0575771	-0.0322609	-0.316985
P08758;D6RBL5;E9PHT9;D6RBE9	ANXA5	11200	Annexin A5;Annexin;Annexin;Annexin	35.936	0.0228297	-0.881112	-1.84179	P08758;D6RBL5;E9PHT9;D6RBE9	ANXA5	11200	Annexin A5;Annexin;Annexin;Annexin		-1.1779	-0.854559	-0.737526	-0.204514	-0.319946	0.470506	0.346691	0.277163	0.219057	-0.2023
P63173;J3KT73;J3QL01	RPL38	13034	60S ribosomal protein L38;60S ribosomal protein L38;60S ribosomal protein L38	8.2178	0.0228596	-0.412943	-1.3314	P63173;J3KT73;J3QL01	RPL38	13034	60S ribosomal protein L38;60S ribosomal protein L38;60S ribosomal protein L38		3.15133	2.82277	2.92387	2.752	2.81952	3.27802	3.45532	3.2528	3.08616	3.46192
Q04760	GLO1	13286	Lactoylglutathione lyase	20.777	0.0233739	-0.884399	-1.846	Q04760	GLO1	13286	Lactoylglutathione lyase		2.53151	2.3041	1.80959	1.76154	1.84962	3.06831	2.8772	2.60259	2.70114	3.42912
Q9ULJ6	ZMIZ1	20715	Zinc finger MIZ domain-containing protein 1	115.48	0.0234163	-0.747032	-1.67834	Q9ULJ6	ZMIZ1	20715	Zinc finger MIZ domain-containing protein 1		-2.7025	NaN	-2.87271	NaN	-2.61521	-2.25908	-2.01728	-1.90558	-1.75049	NaN
P33316;H0YKI0	DUT	12128	Deoxyuridine 5-triphosphate nucleotidohydrolase, mitochondrial;Deoxyuridine 5-triphosphate nucleotidohydrolase	26.563	0.0234978	-0.410571	-1.32921	P33316;H0YKI0	DUT	12128	Deoxyuridine 5-triphosphate nucleotidohydrolase, mitochondrial;Deoxyuridine 5-triphosphate nucleotidohydrolase		2.75589	2.43207	2.19007	2.44121	2.34963	2.89484	2.82444	2.78496	2.76128	2.95619
Q16204	CCDC6	14038	Coiled-coil domain-containing protein 6	53.29	0.0235	-0.546545	-1.46058	Q16204	CCDC6	14038	Coiled-coil domain-containing protein 6		-1.42185	-1.75745	-1.26817	-1.65602	-1.86333	-0.953469	-1.20085	-0.968124	-1.24362	-0.86802
A0A087WUT6;O60841	EIF5B	181	Eukaryotic translation initiation factor 5B;Eukaryotic translation initiation factor 5B	138.68	0.0235043	-0.40896	-1.32773	A0A087WUT6;O60841	EIF5B	181	Eukaryotic translation initiation factor 5B;Eukaryotic translation initiation factor 5B		0.665218	0.875225	0.62108	0.621208	0.689974	1.11591	1.19155	1.18781	1.25497	0.767268
Q5JRG1;H7BYF2;Q9BVL2	NUPL1	8370	Nucleoporin p58/p45;Nucleoporin p58/p45;Nucleoporin p58/p45	49.095	0.0237119	0.434142	1.35111	Q5JRG1;H7BYF2;Q9BVL2	NUPL1	8370	Nucleoporin p58/p45;Nucleoporin p58/p45;Nucleoporin p58/p45		NaN	NaN	-0.426542	-0.3762	-0.598299	NaN	NaN	-0.924583	-0.869968	-0.908916
P17480	UBTF	11643	Nucleolar transcription factor 1	89.405	0.0237617	-0.607201	-1.5233	P17480	UBTF	11643	Nucleolar transcription factor 1		1.15461	0.842197	1.04489	0.693903	1.00946	1.71398	1.77561	1.67709	1.51718	1.09721
Q13308	PTK7	13560	Inactive tyrosine-protein kinase 7	118.39	0.0240169	-0.717339	-1.64415	Q13308	PTK7	13560	Inactive tyrosine-protein kinase 7		-0.261642	-0.389833	-0.131826	-0.76132	-0.317835	0.617677	0.694534	0.140175	0.299799	-0.0279474
Q9Y314;A0A075B6F9;M0R3B2;A0A075B797	NOSIP	20996	Nitric oxide synthase-interacting protein;Nitric oxide synthase-interacting protein;E3 ubiquitin-protein ligase NOSIP;E3 ubiquitin-protein ligase NOSIP	33.172	0.0243697	-0.647243	-1.56617	Q9Y314;A0A075B6F9;M0R3B2;A0A075B797	NOSIP	20996	Nitric oxide synthase-interacting protein;Nitric oxide synthase-interacting protein;E3 ubiquitin-protein ligase NOSIP;E3 ubiquitin-protein ligase NOSIP		-1.52804	NaN	-1.59617	-1.75428	-1.99497	-1.07577	-1.23936	-0.809109	-0.875603	-1.35577
Q9NS69	TOMM22	19911	Mitochondrial import receptor subunit TOM22 homolog	15.521	0.0245041	0.28457	1.21805	Q9NS69	TOMM22	19911	Mitochondrial import receptor subunit TOM22 homolog		1.55302	1.3593	1.64485	1.32747	1.42727	1.21709	1.29113	1.15575	1.07962	1.14548
Q15435;C9J177;C9JD73	PPP1R7	13945	Protein phosphatase 1 regulatory subunit 7;Protein phosphatase 1 regulatory subunit 7;Protein phosphatase 1 regulatory subunit 7	41.564	0.0246041	-0.846325	-1.79792	Q15435;C9J177;C9JD73	PPP1R7	13945	Protein phosphatase 1 regulatory subunit 7;Protein phosphatase 1 regulatory subunit 7;Protein phosphatase 1 regulatory subunit 7		0.721621	0.106005	-0.0774632	-0.315937	0.00990105	1.28071	1.07162	0.696796	0.947636	0.678987
J3KNN7;Q7Z569	BRAP	8905	BRCA1-associated protein;BRCA1-associated protein	64.279	0.0247049	-0.725596	-1.65358	J3KNN7;Q7Z569	BRAP	8905	BRCA1-associated protein;BRCA1-associated protein		-1.74256	-2.27318	-2.07446	NaN	-2.31801	-1.36549	-1.34212	-1.194	-1.60422	NaN
Q9NYF8	BCLAF1	20128	Bcl-2-associated transcription factor 1	106.12	0.0247531	-0.231954	-1.17442	Q9NYF8	BCLAF1	20128	Bcl-2-associated transcription factor 1		2.03129	1.78396	2.01663	2.02565	2.06866	2.2713	2.12686	2.22561	2.222	2.2402
Q9H974	QTRTD1	19540	Queuine tRNA-ribosyltransferase accessory subunit 2	46.712	0.0248066	-0.560778	-1.47506	Q9H974	QTRTD1	19540	Queuine tRNA-ribosyltransferase accessory subunit 2		-1.20248	-1.23777	NaN	NaN	-1.39893	-0.702519	-0.589373	-0.63294	-0.950958	NaN
Q07065	CKAP4	13338	Cytoskeleton-associated protein 4	66.022	0.0248595	-0.369633	-1.29202	Q07065	CKAP4	13338	Cytoskeleton-associated protein 4		1.7083	1.41051	1.60931	1.37636	1.69955	2.08532	2.03512	1.90186	1.83654	1.79336
Q8N5K1;A0A2R8Y540;I3L1N9;D6RCF4	CISD2	16754	CDGSH iron-sulfur domain-containing protein 2;CDGSH iron-sulfur domain-containing protein 2;CDGSH iron-sulfur domain-containing protein 2;CDGSH iron-sulfur domain-containing protein 2	15.278	0.0248631	1.12987	2.18839	Q8N5K1;A0A2R8Y540;I3L1N9;D6RCF4	CISD2	16754	CDGSH iron-sulfur domain-containing protein 2;CDGSH iron-sulfur domain-containing protein 2;CDGSH iron-sulfur domain-containing protein 2;CDGSH iron-sulfur domain-containing protein 2		1.16674	0.97208	1.18661	0.870358	1.31579	0.238036	0.174074	0.337002	0.191717	-1.07858
Q92922	SMARCC1	17799	SWI/SNF complex subunit SMARCC1	122.87	0.0248833	-0.459922	-1.37547	Q92922	SMARCC1	17799	SWI/SNF complex subunit SMARCC1		1.46623	1.14204	1.43349	1.15978	1.3321	1.93689	1.9717	1.73845	1.71443	1.47177
P67936	TPM4	13046	Tropomyosin alpha-4 chain	28.521	0.0254899	-0.890858	-1.85428	P67936	TPM4	13046	Tropomyosin alpha-4 chain		1.11271	0.0995483	0.372406	0.0512352	0.779745	1.64107	1.42561	1.34958	1.32199	1.13168
P32322;E2QRB3;J3KQ22;J3QL24;J3QLK9;J3QL23;J3QL32;J3QKT4	PYCR1	12110	Pyrroline-5-carboxylate reductase 1, mitochondrial;Pyrroline-5-carboxylate reductase;Pyrroline-5-carboxylate reductase;Pyrroline-5-carboxylate reductase;Pyrroline-5-carboxylate reductase 1, mitochondrial;Pyrroline-5-carboxylate reductase 1, mitochondrial;P	33.36	0.0258226	0.85223	1.80529	P32322;E2QRB3;J3KQ22;J3QL24;J3QLK9;J3QL23;J3QL32;J3QKT4	PYCR1	12110	Pyrroline-5-carboxylate reductase 1, mitochondrial;Pyrroline-5-carboxylate reductase;Pyrroline-5-carboxylate reductase;Pyrroline-5-carboxylate reductase;Pyrroline-5-carboxylate reductase 1, mitochondrial;Pyrroline-5-carboxylate reductase 1, mitochondrial;P		1.14693	1.09878	1.91427	1.60775	1.98308	0.400184	0.720682	0.959435	0.848251	0.561105
P39019;A0A075B6E2	RPS19	12259	40S ribosomal protein S19;40S ribosomal protein S19	16.06	0.0277269	-0.462165	-1.37761	P39019;A0A075B6E2	RPS19	12259	40S ribosomal protein S19;40S ribosomal protein S19		2.67604	2.53279	2.32614	2.30196	2.42229	3.10587	3.15307	2.81505	2.6738	2.82225
Q5R3B4;O95563	MPC2	10814	Mitochondrial pyruvate carrier;Mitochondrial pyruvate carrier 2	11.681	0.027968	0.458942	1.37453	Q5R3B4;O95563	MPC2	10814	Mitochondrial pyruvate carrier;Mitochondrial pyruvate carrier 2		-1.22509	-1.38643	-1.27119	-0.893307	-1.16831	-1.76563	-1.72355	-1.62421	-1.47783	NaN
O15160;A0A2R8YEY5;E7EQB9;A0A2R8YEZ4;A0A2R8Y5D3	POLR1C	10022	DNA-directed RNA polymerases I and III subunit RPAC1;DNA-directed RNA polymerases I and III subunit RPAC1;DNA-directed RNA polymerases I and III subunit RPAC1;DNA-directed RNA polymerases I and III subunit RPAC1;DNA-directed RNA polymerases I and III subun	39.249	0.0285259	-0.412272	-1.33078	O15160;A0A2R8YEY5;E7EQB9;A0A2R8YEZ4;A0A2R8Y5D3	POLR1C	10022	DNA-directed RNA polymerases I and III subunit RPAC1;DNA-directed RNA polymerases I and III subunit RPAC1;DNA-directed RNA polymerases I and III subunit RPAC1;DNA-directed RNA polymerases I and III subunit RPAC1;DNA-directed RNA polymerases I and III subun		-1.14775	-0.900906	-0.999561	NaN	-0.852909	-0.429036	-0.808609	-0.429598	-0.539452	-0.608354
P06730;D6RBW1	EIF4E	11115	Eukaryotic translation initiation factor 4E;Eukaryotic translation initiation factor 4E	25.097	0.0286984	-0.450566	-1.36658	P06730;D6RBW1	EIF4E	11115	Eukaryotic translation initiation factor 4E;Eukaryotic translation initiation factor 4E		0.421961	NaN	0.281387	0.51996	0.103935	0.846944	0.845806	0.922676	0.742252	0.554204
Q9UPT8;M0QY97	ZC3H4	20834	Zinc finger CCCH domain-containing protein 4;Zinc finger CCCH domain-containing protein 4	140.26	0.0290117	-0.390064	-1.31045	Q9UPT8;M0QY97	ZC3H4	20834	Zinc finger CCCH domain-containing protein 4;Zinc finger CCCH domain-containing protein 4		-1.14978	-1.51398	-1.32505	-1.69007	-1.36812	-0.968913	-1.03661	-0.918318	-1.14143	-1.03141
P49916	LIG3	12549	DNA ligase 3	112.91	0.0290156	-0.35471	-1.27873	P49916	LIG3	12549	DNA ligase 3		0.541981	0.653683	0.77162	0.759922	0.659893	0.951697	0.911106	1.1503	1.28217	0.865373
A0A7I2V2P6;A0A3B3ISG5;P14735;A0A7I2V610;A0A7I2V4Q3;A0A7I2V2S1;B3KSB8	IDE	2332	Insulin-degrading enzyme;Insulin-degrading enzyme;Insulin-degrading enzyme;Insulin-degrading enzyme;Insulin-degrading enzyme;Insulin-degrading enzyme;Insulin-degrading enzyme	113.17	0.0290656	-0.455977	-1.37171	A0A7I2V2P6;A0A3B3ISG5;P14735;A0A7I2V610;A0A7I2V4Q3;A0A7I2V2S1;B3KSB8	IDE	2332	Insulin-degrading enzyme;Insulin-degrading enzyme;Insulin-degrading enzyme;Insulin-degrading enzyme;Insulin-degrading enzyme;Insulin-degrading enzyme;Insulin-degrading enzyme		-0.10247	-0.547995	-0.494131	-0.516087	-0.61731	0.187364	0.067152	0.00374413	-0.00725555	-0.249112
Q9Y4Z0;V9GZ56;U3KQK1	LSM4	21101	U6 snRNA-associated Sm-like protein LSm4;U6 snRNA-associated Sm-like protein LSm4;U6 snRNA-associated Sm-like protein LSm4	15.35	0.0291008	-0.666421	-1.58713	Q9Y4Z0;V9GZ56;U3KQK1	LSM4	21101	U6 snRNA-associated Sm-like protein LSm4;U6 snRNA-associated Sm-like protein LSm4;U6 snRNA-associated Sm-like protein LSm4		0.801208	0.302099	0.304976	-0.0728416	0.470129	1.26216	0.978682	1.1807	0.737347	0.978795
Q00765	REEP5	13177	Receptor expression-enhancing protein 5	21.493	0.0291294	0.997566	1.99663	Q00765	REEP5	13177	Receptor expression-enhancing protein 5		-0.178923	-0.413881	-0.218296	-0.174797	0.0617867	-0.809802	-0.968977	-1.01852	NaN	-1.93225
Q6IN85;G3V5Z3;H0YIY8	SMEK1	15197	Serine/threonine-protein phosphatase 4 regulatory subunit 3A;Serine/threonine-protein phosphatase 4 regulatory subunit 3A;Serine/threonine-protein phosphatase 4 regulatory subunit 3A	95.367	0.0292283	-0.725517	-1.65349	Q6IN85;G3V5Z3;H0YIY8	SMEK1	15197	Serine/threonine-protein phosphatase 4 regulatory subunit 3A;Serine/threonine-protein phosphatase 4 regulatory subunit 3A;Serine/threonine-protein phosphatase 4 regulatory subunit 3A		-1.36751	-2.23017	-1.54202	-1.54922	-1.64865	-1.09026	-0.851189	-0.933077	-0.893448	NaN
O00505	KPNA3	9852	Importin subunit alpha-4	57.81	0.0292964	-0.312486	-1.24185	O00505	KPNA3	9852	Importin subunit alpha-4		0.161224	-0.0348282	0.0677395	-0.0171623	0.0308113	0.318673	0.57416	0.368849	0.376776	0.131759
A0A0A6YYJ8	LUC7L2	930	Putative RNA-binding protein Luc7-like 2	54.223	0.0295564	-0.513943	-1.42795	A0A0A6YYJ8	LUC7L2	930	Putative RNA-binding protein Luc7-like 2		1.7725	1.39148	1.35188	1.2255	1.22155	2.04521	2.00369	2.02767	1.59082	1.86523
F2Z2Y6;O95777;C9JNV3;C9JIZ0	LSM8	6483	U6 snRNA-associated Sm-like protein LSm8;U6 snRNA-associated Sm-like protein LSm8;U6 snRNA-associated Sm-like protein LSm8;U6 snRNA-associated Sm-like protein LSm8	7.3713	0.0296087	-0.516793	-1.43077	F2Z2Y6;O95777;C9JNV3;C9JIZ0	LSM8	6483	U6 snRNA-associated Sm-like protein LSm8;U6 snRNA-associated Sm-like protein LSm8;U6 snRNA-associated Sm-like protein LSm8;U6 snRNA-associated Sm-like protein LSm8		NaN	0.892511	0.922625	0.480042	0.957596	NaN	1.2219	1.34728	1.37332	1.37743
P11142;E9PKE3;E9PNE6	HSPA8	11411	Heat shock cognate 71 kDa protein;Heat shock cognate 71 kDa protein;Heat shock cognate 71 kDa protein	70.897	0.0296154	-0.300079	-1.23121	P11142;E9PKE3;E9PNE6	HSPA8	11411	Heat shock cognate 71 kDa protein;Heat shock cognate 71 kDa protein;Heat shock cognate 71 kDa protein		5.6082	5.32803	5.35541	5.27658	5.38779	5.84086	5.78115	5.622	5.62407	5.58833
O00273	DFFA	9810	DNA fragmentation factor subunit alpha	36.521	0.0296204	0.453855	1.3697	O00273	DFFA	9810	DNA fragmentation factor subunit alpha		-1.08703	-0.973291	-1.01835	-0.964071	NaN	-1.26599	-1.51113	-1.6165	NaN	NaN
Q9NZL9	MAT2B	20193	Methionine adenosyltransferase 2 subunit beta	37.551	0.0296691	-0.629995	-1.54756	Q9NZL9	MAT2B	20193	Methionine adenosyltransferase 2 subunit beta		0.926643	0.773275	0.50658	0.220751	0.190104	1.35982	1.18069	1.00552	0.986269	1.23504
Q96PU8;F5GXS8;F5GYM3;H0YG47	QKI	18464	Protein quaking;Protein quaking;Protein quaking;Protein quaking	37.67	0.0296794	-1.32407	-2.50371	Q96PU8;F5GXS8;F5GYM3;H0YG47	QKI	18464	Protein quaking;Protein quaking;Protein quaking;Protein quaking		-2.237	NaN	-1.98131	NaN	-2.62177	-1.14057	-0.314562	-1.44779	-0.711727	-1.16512
Q8WUA2	PPIL4	17515	Peptidyl-prolyl cis-trans isomerase-like 4	57.224	0.0297186	-0.665079	-1.58566	Q8WUA2	PPIL4	17515	Peptidyl-prolyl cis-trans isomerase-like 4		-1.32604	-2.03542	-1.39855	NaN	-1.75476	-0.948083	-0.84269	-1.04017	-0.829653	-1.15746
O96019;H7C5S0	ACTL6A	10910	Actin-like protein 6A;Actin-like protein 6A	47.46	0.0297289	-0.30608	-1.23634	O96019;H7C5S0	ACTL6A	10910	Actin-like protein 6A;Actin-like protein 6A		1.23443	0.852604	0.982109	0.977806	1.13441	1.18468	1.34755	1.42518	1.38289	1.37146
Q8WX77	IGFBPL1	17620	Insulin-like growth factor-binding protein-like 1	29.005	0.0297471	0.816546	1.76118	Q8WX77	IGFBPL1	17620	Insulin-like growth factor-binding protein-like 1		0.430336	0.439661	0.341614	0.298834	0.146254	-0.0725145	-0.439579	-0.693228	-1.13893	-0.0817804
P50148	GNAQ	12555	Guanine nucleotide-binding protein G(q) subunit alpha	42.142	0.02975	1.38551	2.61264	P50148	GNAQ	12555	Guanine nucleotide-binding protein G(q) subunit alpha		0.448292	0.05126	0.175308	-0.0758286	-0.00200462	-0.835797	-0.905277	-2.05724	NaN	NaN
Q96A49	SYAP1	17895	Synapse-associated protein 1	39.933	0.0297762	-0.655513	-1.57518	Q96A49	SYAP1	17895	Synapse-associated protein 1		-1.76013	NaN	-2.25999	-2.24454	-2.26943	-1.36808	-1.70689	-1.3427	-1.49438	NaN
P05141	SLC25A5	11073	ADP/ATP translocase 2	32.852	0.0298495	0.703429	1.62837	P05141	SLC25A5	11073	ADP/ATP translocase 2		1.72045	1.63419	2.036	1.93825	2.42626	0.872798	1.19804	1.48738	1.5091	1.17068
P62263;A0A2R8Y811;E5RH77	RPS14	2108	40S ribosomal protein S14;40S ribosomal protein S14;40S ribosomal protein S14	16.273	0.0298598	-0.315957	-1.24484	P62263;A0A2R8Y811;E5RH77	RPS14	2108	40S ribosomal protein S14;40S ribosomal protein S14;40S ribosomal protein S14		2.34063	2.3937	2.5956	2.39873	2.62526	2.6467	2.86283	2.79178	2.95082	2.68159
Q96EK9;A0A3B3IU88	KTI12	18060	Protein KTI12 homolog;Protein KTI12 homolog	38.615	0.0299331	-0.618431	-1.5352	Q96EK9;A0A3B3IU88	KTI12	18060	Protein KTI12 homolog;Protein KTI12 homolog		-1.79635	NaN	-1.80612	-2.19846	-2.17129	-1.52896	-1.35999	-1.03971	-1.31748	-1.62698
Q13895	BYSL	13685	Bystin	49.601	0.0299704	-0.569318	-1.48382	Q13895	BYSL	13685	Bystin		-0.959881	-1.16929	-0.732897	-0.977568	-0.865824	-0.266599	-0.225189	-0.159781	-0.341728	-0.865571
Q8IWB7;C9JJ54	WDFY1	16371	WD repeat and FYVE domain-containing protein 1;WD repeat and FYVE domain-containing protein 1	46.323	0.0300448	-1.06487	-2.09198	Q8IWB7;C9JJ54	WDFY1	16371	WD repeat and FYVE domain-containing protein 1;WD repeat and FYVE domain-containing protein 1		-1.92984	-2.78335	-2.18811	NaN	-1.97116	-1.26137	-1.49607	-0.911882	-0.943668	NaN
A0A804F6T5;A0A804F729		3445	Pyruvate kinase;Pyruvate kinase	61.593	0.0300528	-0.852666	-1.80583	A0A804F6T5;A0A804F729		3445	Pyruvate kinase;Pyruvate kinase		0.138948	-0.196762	0.181118	0.592167	0.51453	0.698056	1.11895	1.38245	1.53204	0.761846
A0A1W2PPZ5;P23193	TCEA1	1802	Transcription elongation factor;Transcription elongation factor A protein 1	33.935	0.0300758	-0.730754	-1.65951	A0A1W2PPZ5;P23193	TCEA1	1802	Transcription elongation factor;Transcription elongation factor A protein 1		0.830133	0.326429	0.0703907	0.368177	0.0309849	1.40004	0.990452	1.10068	1.12791	0.660804
F6VRR5;Q9BY77;F8WCX5	POLDIP3	6781	Polymerase delta-interacting protein 3;Polymerase delta-interacting protein 3;Polymerase delta-interacting protein 3	48.103	0.0301053	-0.262329	-1.19941	F6VRR5;Q9BY77;F8WCX5	POLDIP3	6781	Polymerase delta-interacting protein 3;Polymerase delta-interacting protein 3;Polymerase delta-interacting protein 3		0.132822	0.292648	0.331738	0.290598	0.468264	0.526252	0.617695	0.528753	0.462486	0.692527
P45954	ACADSB	12373	Short/branched chain specific acyl-CoA dehydrogenase, mitochondrial	47.485	0.0301573	0.508269	1.42234	P45954	ACADSB	12373	Short/branched chain specific acyl-CoA dehydrogenase, mitochondrial		-0.241768	-0.281353	-0.23774	-0.541145	-0.303139	-1.06014	-0.663845	NaN	-0.763912	NaN
Q16850	CYP51A1	14123	Lanosterol 14-alpha demethylase	57.278	0.0302	0.722218	1.64972	Q16850	CYP51A1	14123	Lanosterol 14-alpha demethylase		1.11031	0.988207	1.21593	0.572098	1.10621	0.654529	0.482054	0.362581	0.0657158	-0.183211
Q9P258	RCC2	20283	Protein RCC2	56.084	0.030548	-0.581796	-1.49671	Q9P258	RCC2	20283	Protein RCC2		1.16592	0.751713	0.63167	0.730419	0.53195	1.59547	1.50879	1.36889	1.25645	0.991061
A0A804HIG4;A0A804HL40;A0A804HK30;A0A804HIN4;A0A804HKI2;P42704;A0A804HI14;A0A804HKR3;A0A804HKJ0;A0A804HJZ1;A0A804HLG8;A0A804HHY9	LRPPRC	3487	Leucine-rich PPR motif-containing protein, mitochondrial;Leucine-rich PPR motif-containing protein, mitochondrial;Leucine-rich PPR motif-containing protein, mitochondrial;Leucine-rich PPR motif-containing protein, mitochondrial;Leucine-rich PPR motif-conta	155.09	0.0308811	0.617092	1.53378	A0A804HIG4;A0A804HL40;A0A804HK30;A0A804HIN4;A0A804HKI2;P42704;A0A804HI14;A0A804HKR3;A0A804HKJ0;A0A804HJZ1;A0A804HLG8;A0A804HHY9	LRPPRC	3487	Leucine-rich PPR motif-containing protein, mitochondrial;Leucine-rich PPR motif-containing protein, mitochondrial;Leucine-rich PPR motif-containing protein, mitochondrial;Leucine-rich PPR motif-containing protein, mitochondrial;Leucine-rich PPR motif-conta		1.73371	1.63472	2.0647	1.75002	2.12196	1.33265	1.37402	1.42314	1.35702	0.73282
A0A7I2YQE1;A0A7I2V351;A0A7I2V487;P52292;A0A7I2V3Z3	KPNA2	3215	Importin subunit alpha;Importin subunit alpha;Importin subunit alpha;Importin subunit alpha-1;Importin subunit alpha-1	57.83	0.0309268	-0.415674	-1.33392	A0A7I2YQE1;A0A7I2V351;A0A7I2V487;P52292;A0A7I2V3Z3	KPNA2	3215	Importin subunit alpha;Importin subunit alpha;Importin subunit alpha;Importin subunit alpha-1;Importin subunit alpha-1		1.80346	1.70092	2.04327	1.87459	2.13092	2.09754	2.43252	2.46327	2.44398	2.19421
P50402;A0A804HIV7;A0A804HLA2;Q5HY57	EMD	12559	Emerin;Emerin;Emerin;Emerin	28.994	0.0309296	0.494919	1.40924	P50402;A0A804HIV7;A0A804HLA2;Q5HY57	EMD	12559	Emerin;Emerin;Emerin;Emerin		0.834587	0.471516	1.02912	0.752472	0.864647	0.405452	0.441423	0.482016	0.0653515	0.0835009
A0A494C1M4;Q3SY69	ALDH1L2	2588	10-formyltetrahydrofolate dehydrogenase;Mitochondrial 10-formyltetrahydrofolate dehydrogenase	102.85	0.0309754	0.834879	1.78371	A0A494C1M4;Q3SY69	ALDH1L2	2588	10-formyltetrahydrofolate dehydrogenase;Mitochondrial 10-formyltetrahydrofolate dehydrogenase		0.81144	0.996181	1.58502	1.2975	1.73199	0.0434561	0.475464	0.733114	0.725302	0.270406
Q9NPL8;C9JU35;G3XA94	TIMMDC1	19774	Complex I assembly factor TIMMDC1, mitochondrial;Complex I assembly factor TIMMDC1, mitochondrial;Chromosome 3 open reading frame 1, isoform CRA_b	32.177	0.0310389	0.87083	1.82871	Q9NPL8;C9JU35;G3XA94	TIMMDC1	19774	Complex I assembly factor TIMMDC1, mitochondrial;Complex I assembly factor TIMMDC1, mitochondrial;Chromosome 3 open reading frame 1, isoform CRA_b		-0.842129	-1.25406	-1.06812	-1.43307	-1.33246	-1.81819	NaN	-1.89933	-2.45288	NaN
Q8WZA9	IRGQ	17679	Immunity-related GTPase family Q protein	62.717	0.0310922	-0.619715	-1.53657	Q8WZA9	IRGQ	17679	Immunity-related GTPase family Q protein		-0.388702	-0.279247	-0.6805	-1.08895	-0.468111	0.0267439	0.174158	0.156658	0.0792103	-0.243699
Q8WXX5	DNAJC9	17652	DnaJ homolog subfamily C member 9	29.909	0.0312917	-0.490854	-1.40528	Q8WXX5	DNAJC9	17652	DnaJ homolog subfamily C member 9		-0.0725822	-0.426758	-0.6805	-0.583679	-0.543896	-0.164506	0.258339	-0.094059	0.0817337	0.0653486
Q9Y5A9	YTHDF2	21121	YTH domain-containing family protein 2	62.333	0.0315017	-0.506684	-1.42078	Q9Y5A9	YTHDF2	21121	YTH domain-containing family protein 2		-0.381355	-0.316002	-0.46476	-0.496201	-0.190056	-0.206197	0.381414	0.327839	0.28479	-0.102798
O00483	NDUFA4	9848	Cytochrome c oxidase subunit NDUFA4	9.3697	0.0316289	0.888311	1.85101	O00483	NDUFA4	9848	Cytochrome c oxidase subunit NDUFA4		NaN	1.85318	2.20412	2.00996	2.25215	1.5008	1.39134	1.44018	1.11518	0.510211
Q00535	CDK5	13170	Cyclin-dependent-like kinase 5	33.304	0.0316552	-0.660809	-1.58097	Q00535	CDK5	13170	Cyclin-dependent-like kinase 5		-1.82472	-2.34733	-1.84986	-1.90803	-1.51458	-1.36466	-1.36503	-1.07743	-0.866804	-1.46656
P37837;F2Z393	TALDO1	12247	Transaldolase;Transaldolase	37.54	0.0316871	-0.552269	-1.46639	P37837;F2Z393	TALDO1	12247	Transaldolase;Transaldolase		1.53222	1.21371	1.311	0.955267	1.09749	1.94611	1.89259	1.90327	1.77351	1.35557
P13591;A0A087WX77;A0A087WWD4;A0A087WV75;A0A087WWJ5	NCAM1	11494	Neural cell adhesion molecule 1;Neural cell adhesion molecule 1;Neural cell adhesion molecule 1;Neural cell adhesion molecule 1;Neural cell adhesion molecule 1	94.573	0.0317808	0.737247	1.66699	P13591;A0A087WX77;A0A087WWD4;A0A087WV75;A0A087WWJ5	NCAM1	11494	Neural cell adhesion molecule 1;Neural cell adhesion molecule 1;Neural cell adhesion molecule 1;Neural cell adhesion molecule 1;Neural cell adhesion molecule 1		2.91426	2.55838	2.55416	2.29582	2.21787	2.16268	2.02028	1.81155	1.4859	1.37385
Q13618	CUL3	13648	Cullin-3	88.929	0.0317952	-0.565725	-1.48013	Q13618	CUL3	13648	Cullin-3		-0.720854	-0.560724	-0.667191	-0.517483	-0.624983	-0.264157	0.070673	0.0252571	0.373985	-0.468369
P31939	ATIC	12090	Bifunctional purine biosynthesis protein ATIC	64.615	0.0319865	-0.719759	-1.64691	P31939	ATIC	12090	Bifunctional purine biosynthesis protein ATIC		1.58307	1.03498	0.930916	0.786472	0.987022	2.08123	1.97216	1.79	1.77793	1.29994
J3KN01;A0A804HJ20	MLLT4	8877	Afadin;Afadin	205.64	0.032	-1.40819	-2.65404	J3KN01;A0A804HJ20	MLLT4	8877	Afadin;Afadin		-0.721539	-2.27809	-0.933645	-2.33846	-0.875061	-0.0475016	0.2006	-0.00134659	0.100418	-0.357995
A0A6Q8PFJ0;P02545;A0A804HL68;A0A6Q8PF80	LMNA	2928	Prelamin-A/C;Prelamin-A/C;Prelamin-A/C;Prelamin-A/C	80.902	0.0320405	0.954835	1.93836	A0A6Q8PFJ0;P02545;A0A804HL68;A0A6Q8PF80	LMNA	2928	Prelamin-A/C;Prelamin-A/C;Prelamin-A/C;Prelamin-A/C		0.847305	0.885349	1.28461	0.291105	1.36633	0.414554	0.138733	0.158468	-0.351173	-0.460055
Q9BX40;Q5TBQ0;Q5TBQ1;A0A0C4DFV2	LSM14B	18968	Protein LSM14 homolog B;Protein LSM14 homolog B;Protein LSM14 homolog B;Protein LSM14 homolog B	42.07	0.0321879	-0.69476	-1.61862	Q9BX40;Q5TBQ0;Q5TBQ1;A0A0C4DFV2	LSM14B	18968	Protein LSM14 homolog B;Protein LSM14 homolog B;Protein LSM14 homolog B;Protein LSM14 homolog B		-0.326895	-1.12638	-0.370016	NaN	-0.410959	-0.0075655	0.117682	0.126852	0.294916	0.149098
Q96EY8;S4R3P5	MMAB	18079	Corrinoid adenosyltransferase;Corrinoid adenosyltransferase	27.388	0.0323077	0.624146	1.5413	Q96EY8;S4R3P5	MMAB	18079	Corrinoid adenosyltransferase;Corrinoid adenosyltransferase		-0.215614	-0.631739	-0.840267	-0.742901	-0.655254	-0.938577	-1.0107	-1.45721	-1.60153	-1.19848
P78371;F5GWF6;F8VQ14	CCT2	13077	T-complex protein 1 subunit beta;CCT-beta;CCT-beta	57.488	0.0323467	-0.449512	-1.36558	P78371;F5GWF6;F8VQ14	CCT2	13077	T-complex protein 1 subunit beta;CCT-beta;CCT-beta		2.5855	2.40109	2.61897	2.54117	2.68771	2.94558	3.19482	3.10819	3.21266	2.62075
P53597;A0A494C0D1	SUCLG1	12701	Succinate--CoA ligase [ADP/GDP-forming] subunit alpha, mitochondrial;Succinate--CoA ligase [ADP/GDP-forming] subunit alpha, mitochondrial	36.249	0.032505	0.597858	1.51347	P53597;A0A494C0D1	SUCLG1	12701	Succinate--CoA ligase [ADP/GDP-forming] subunit alpha, mitochondrial;Succinate--CoA ligase [ADP/GDP-forming] subunit alpha, mitochondrial		1.44379	1.25806	1.28647	0.950367	1.21189	0.998742	0.790989	0.695965	0.483276	0.192311
Q7L0J3	SV2A	15787	Synaptic vesicle glycoprotein 2A	82.694	0.0328182	0.42587	1.34338	Q7L0J3	SV2A	15787	Synaptic vesicle glycoprotein 2A		-0.402411	-0.677586	-0.47855	-0.466383	-0.359638	NaN	-0.734318	-0.90184	-1.07219	NaN
Q9H501	ESF1	19428	ESF1 homolog	98.795	0.032886	-0.630302	-1.54789	Q9H501	ESF1	19428	ESF1 homolog		-1.55088	-2.01653	-1.72999	-1.46325	-2.18221	-1.12078	-1.51838	-1.03811	-1.18526	-0.928821
P53701	HCCS	12710	Holocytochrome c-type synthase	30.601	0.0329542	0.603214	1.5191	P53701	HCCS	12710	Holocytochrome c-type synthase		-0.41699	-0.596056	-0.032383	-0.138346	-0.0375042	-0.736239	-0.906857	-0.592087	-0.734333	-1.26783
B7Z7F3;Q9H6Z4	RANBP3	4523	Ran-binding protein 3;Ran-binding protein 3	52.894	0.0330132	-0.457681	-1.37333	B7Z7F3;Q9H6Z4	RANBP3	4523	Ran-binding protein 3;Ran-binding protein 3		-0.765139	-0.707281	-1.31359	-1.1566	-1.16421	-0.533689	-0.59094	-0.579733	-0.624928	-0.489125
E7EVA0;A0A804HKE7;P27816	MAP4	5921	Microtubule-associated protein;Microtubule-associated protein;Microtubule-associated protein 4	245.44	0.0330596	-0.322513	-1.25051	E7EVA0;A0A804HKE7;P27816	MAP4	5921	Microtubule-associated protein;Microtubule-associated protein;Microtubule-associated protein 4		1.51677	1.22284	1.17	1.02356	1.158	1.60873	1.59528	1.45702	1.51418	1.52853
Q8NBM8;E7EVZ5	PCYOX1L	16971	Prenylcysteine oxidase-like;Prenylcysteine oxidase-like	54.646	0.0330623	0.600415	1.51615	Q8NBM8;E7EVZ5	PCYOX1L	16971	Prenylcysteine oxidase-like;Prenylcysteine oxidase-like		-0.84013	-1.42192	-1.04394	-1.1741	-1.19952	-1.8797	-1.57117	-1.75815	NaN	NaN
P53007;B4DP62	SLC25A1	12691	Tricarboxylate transport protein, mitochondrial;Solute carrier family 25 (Mitochondrial carrier citrate transporter), member 1, isoform CRA_b	34.012	0.0330957	1.18299	2.27047	P53007;B4DP62	SLC25A1	12691	Tricarboxylate transport protein, mitochondrial;Solute carrier family 25 (Mitochondrial carrier citrate transporter), member 1, isoform CRA_b		0.14146	-0.330862	0.0781536	-0.382542	-0.266235	-0.804166	-1.25329	-1.05023	NaN	-2.23231
O00264	PGRMC1	9807	Membrane-associated progesterone receptor component 1	21.671	0.0333333	0.697309	1.62148	O00264	PGRMC1	9807	Membrane-associated progesterone receptor component 1		2.72637	2.42885	2.22112	2.02995	2.28415	2.01987	1.81506	1.74553	1.43573	1.18771
Q14194;E9PD68	CRMP1	13734	Dihydropyrimidinase-related protein 1;Dihydropyrimidinase-related protein 1	62.183	0.0333806	-0.599784	-1.51549	Q14194;E9PD68	CRMP1	13734	Dihydropyrimidinase-related protein 1;Dihydropyrimidinase-related protein 1		3.43357	3.0777	2.87875	2.67901	2.70544	3.73488	3.65079	3.45291	3.28557	3.64923
Q9Y3F4	STRAP	21031	Serine-threonine kinase receptor-associated protein	38.438	0.0335177	-0.441922	-1.35841	Q9Y3F4	STRAP	21031	Serine-threonine kinase receptor-associated protein		2.34087	1.75392	1.91003	1.74718	2.06762	2.49783	2.45119	2.28016	2.32727	2.4728
Q9P2R3	ANKFY1	20338	Rabankyrin-5	128.4	0.0336375	-0.92925	-1.90429	Q9P2R3	ANKFY1	20338	Rabankyrin-5		-1.56454	-1.85057	-1.06991	-1.78211	-1.34092	-1.27189	-0.461054	-0.20484	-0.187145	-0.836869
Q9Y285;K7ER00;K7ER16;K7EPH2	FARSA	20907	Phenylalanine--tRNA ligase alpha subunit;Phenylalanine--tRNA ligase alpha subunit;Phenylalanine--tRNA ligase alpha subunit;Phenylalanine--tRNA ligase	57.563	0.0336456	-0.541869	-1.45586	Q9Y285;K7ER00;K7ER16;K7EPH2	FARSA	20907	Phenylalanine--tRNA ligase alpha subunit;Phenylalanine--tRNA ligase alpha subunit;Phenylalanine--tRNA ligase alpha subunit;Phenylalanine--tRNA ligase		0.712194	0.562893	0.682911	0.473354	0.947327	1.21447	1.3345	1.34807	1.44199	0.748994
Q9UHB6;F8VQE1;F8VS07	LIMA1	20472	LIM domain and actin-binding protein 1;LIM domain and actin-binding protein 1;LIM domain and actin-binding protein 1	85.225	0.0337072	0.602849	1.51871	Q9UHB6;F8VQE1;F8VS07	LIMA1	20472	LIM domain and actin-binding protein 1;LIM domain and actin-binding protein 1;LIM domain and actin-binding protein 1		-0.23177	-0.463219	0.071434	-0.208195	-0.119633	-0.920865	-1.1728	-0.727797	-0.818676	-0.325484
Q9NUD5	ZCCHC3	19964	Zinc finger CCHC domain-containing protein 3	43.547	0.0337413	-0.687649	-1.61066	Q9NUD5	ZCCHC3	19964	Zinc finger CCHC domain-containing protein 3		-1.97677	-2.46176	-1.58339	-1.82574	-1.8888	-1.35167	-1.4333	-1.12976	-1.12385	NaN
P50502;Q3KNR6;H7C3I1;F6VDH7	ST13	12565	Hsc70-interacting protein;Hsc70-interacting protein;Hsc70-interacting protein;Hsc70-interacting protein	41.331	0.0337429	-0.399473	-1.31903	P50502;Q3KNR6;H7C3I1;F6VDH7	ST13	12565	Hsc70-interacting protein;Hsc70-interacting protein;Hsc70-interacting protein;Hsc70-interacting protein		3.27787	2.90377	2.82268	2.75108	2.84281	3.4897	3.25348	3.36521	3.33029	3.15688
Q9BYW2;C9JG86;H7BZ93;H7BXT4;H7C3H4	SETD2	19077	Histone-lysine N-methyltransferase SETD2;Histone-lysine N-methyltransferase SETD2;Histone-lysine N-methyltransferase SETD2;Histone-lysine N-methyltransferase SETD2;Histone-lysine N-methyltransferase SETD2	287.59	0.0337524	0.784506	1.7225	Q9BYW2;C9JG86;H7BZ93;H7BXT4;H7C3H4	SETD2	19077	Histone-lysine N-methyltransferase SETD2;Histone-lysine N-methyltransferase SETD2;Histone-lysine N-methyltransferase SETD2;Histone-lysine N-methyltransferase SETD2;Histone-lysine N-methyltransferase SETD2		NaN	0.753462	NaN	0.346174	0.478914	-0.0585432	-0.700243	-0.116087	-0.376541	-0.0402002
Q12792	TWF1	13445	Twinfilin-1	40.282	0.033758	-0.378352	-1.29986	Q12792	TWF1	13445	Twinfilin-1		-0.660364	-1.11207	-0.773087	-0.796986	-1.00231	-0.502654	-0.419559	-0.401638	-0.406017	-0.723186
P62906	RPL10A	13011	60S ribosomal protein L10a	24.831	0.0337764	-0.494294	-1.40863	P62906	RPL10A	13011	60S ribosomal protein L10a		2.81737	2.35577	2.7688	2.24241	2.64775	3.22209	3.21566	2.92827	3.04752	2.89002
O43237	DYNC1LI2	10129	Cytoplasmic dynein 1 light intermediate chain 2	54.099	0.0337888	-0.412393	-1.33089	O43237	DYNC1LI2	10129	Cytoplasmic dynein 1 light intermediate chain 2		-0.733788	-0.261059	-0.661049	-0.655151	-0.435452	-0.329396	-0.187178	-0.205837	-0.0245876	0.0624666
Q96JJ7;B4DIE3	TMX3	18231	Protein disulfide-isomerase TMX3;Protein disulfide-isomerase TMX3	51.871	0.0338333	0.598574	1.51422	Q96JJ7;B4DIE3	TMX3	18231	Protein disulfide-isomerase TMX3;Protein disulfide-isomerase TMX3		0.120403	-0.0799255	-0.479488	-0.345247	-0.214661	-0.494725	-0.838636	-0.819525	-1.04054	NaN
A0A0G2JK44;P25440;H0Y6K2;A0A140T9E9;A0A140T9V2;U3KQA6;A0A0G2JHL0;A0A140T9F7;A0A0G2JHN8;A0A140T9I1	BRD2	1223	Bromodomain-containing protein 2;Bromodomain-containing protein 2;Bromodomain-containing protein 2;Bromodomain-containing protein 2;Bromodomain-containing protein 2;Bromodomain-containing protein 2;Bromodomain-containing protein 2;Bromodomain-containing pr	92.065	0.0338491	-0.739484	-1.66958	A0A0G2JK44;P25440;H0Y6K2;A0A140T9E9;A0A140T9V2;U3KQA6;A0A0G2JHL0;A0A140T9F7;A0A0G2JHN8;A0A140T9I1	BRD2	1223	Bromodomain-containing protein 2;Bromodomain-containing protein 2;Bromodomain-containing protein 2;Bromodomain-containing protein 2;Bromodomain-containing protein 2;Bromodomain-containing protein 2;Bromodomain-containing protein 2;Bromodomain-containing pr		-0.915243	-1.52746	-0.800287	-1.64096	-0.963305	-0.195079	-0.197998	-0.623695	-0.67844	-0.454618
P00505	GOT2	10931	Aspartate aminotransferase, mitochondrial	47.517	0.0339443	0.620681	1.5376	P00505	GOT2	10931	Aspartate aminotransferase, mitochondrial		3.64547	3.14058	2.96233	2.91468	2.93633	2.70622	2.72828	2.48924	2.23184	2.34041
B0QYK0;Q01844;A0A0D9SFL3;C9JGE3	EWSR1	4179	RNA-binding protein EWS;RNA-binding protein EWS;RNA-binding protein EWS;EWS RNA-binding protein variant 6	64.929	0.0343704	-0.458971	-1.37456	B0QYK0;Q01844;A0A0D9SFL3;C9JGE3	EWSR1	4179	RNA-binding protein EWS;RNA-binding protein EWS;RNA-binding protein EWS;EWS RNA-binding protein variant 6		1.58372	1.34128	1.59777	0.941349	1.24947	1.79377	1.72805	1.74306	1.89304	1.85053
Q5T5H1;A6NMQ3;O43768;A0A1W2PRU0	ENSA	14792	Alpha-endosulfine;Alpha-endosulfine;Alpha-endosulfine;Alpha-endosulfine	20.994	0.0344096	-0.585943	-1.50102	Q5T5H1;A6NMQ3;O43768;A0A1W2PRU0	ENSA	14792	Alpha-endosulfine;Alpha-endosulfine;Alpha-endosulfine;Alpha-endosulfine		0.697994	0.636948	0.241171	0.272736	0.185333	1.18643	0.92234	0.72842	0.780899	1.34581
O00762;A0A0A0MSE8	UBE2C	9878	Ubiquitin-conjugating enzyme E2 C;Ubiquitin-conjugating enzyme E2 C	19.652	0.0344773	-0.266938	-1.20325	O00762;A0A0A0MSE8	UBE2C	9878	Ubiquitin-conjugating enzyme E2 C;Ubiquitin-conjugating enzyme E2 C		0.0453491	-0.202036	-0.286139	-0.152658	-0.159184	-0.0705824	0.131924	0.134405	0.201109	0.183166
Q9NUJ1	ABHD10	19968	Palmitoyl-protein thioesterase ABHD10, mitochondrial	33.932	0.0344848	0.635599	1.55358	Q9NUJ1	ABHD10	19968	Palmitoyl-protein thioesterase ABHD10, mitochondrial		0.415268	-0.126949	-0.0491123	-0.271933	-0.163368	-0.298251	-0.50889	-0.988947	-0.903032	-0.674968
O60502	MGEA5	10332	Protein O-GlcNAcase	102.91	0.0344985	-0.553254	-1.46739	O60502	MGEA5	10332	Protein O-GlcNAcase		-0.202606	-0.376493	-0.287064	-0.527412	-0.42417	0.189654	0.397964	0.203756	0.481232	-0.324082
Q9BW83;F5GZ09	IFT27	18937	Intraflagellar transport protein 27 homolog;Intraflagellar transport protein 27 homolog	20.48	0.0345076	0.443326	1.35974	Q9BW83;F5GZ09	IFT27	18937	Intraflagellar transport protein 27 homolog;Intraflagellar transport protein 27 homolog		-1.20407	-1.2159	-1.52271	NaN	NaN	-1.6678	-1.85534	-1.74536	-1.76171	NaN
Q99426;A0A494C0X0;K7EP07;K7EK42	TBCB	18600	Tubulin-folding cofactor B;Tubulin-folding cofactor B;Tubulin-folding cofactor B;Tubulin-folding cofactor B	27.325	0.0345289	-0.492597	-1.40698	Q99426;A0A494C0X0;K7EP07;K7EK42	TBCB	18600	Tubulin-folding cofactor B;Tubulin-folding cofactor B;Tubulin-folding cofactor B;Tubulin-folding cofactor B		0.499359	0.0632553	-0.150972	-0.105175	0.015995	0.709165	0.655695	0.55196	0.562408	0.306218
P30086	PEBP1	12031	Phosphatidylethanolamine-binding protein 1	21.057	0.0345399	-0.686515	-1.60939	P30086	PEBP1	12031	Phosphatidylethanolamine-binding protein 1		4.86593	4.28901	3.98166	4.01457	4.03029	4.96092	5.08166	4.74983	4.69896	5.12267
Q96AE4;E9PEB5	FUBP1	17907	Far upstream element-binding protein 1;Far upstream element-binding protein 1	67.56	0.0346341	-0.559146	-1.4734	Q96AE4;E9PEB5	FUBP1	17907	Far upstream element-binding protein 1;Far upstream element-binding protein 1		3.38451	3.17343	3.08627	2.60717	2.86511	3.76857	3.50945	3.53997	3.3637	3.73054
Q8WU90	ZC3H15	17514	Zinc finger CCCH domain-containing protein 15	48.602	0.0346426	-0.505471	-1.41959	Q8WU90	ZC3H15	17514	Zinc finger CCCH domain-containing protein 15		-1.27682	-1.06116	-1.48488	-1.33799	-1.64304	-0.746461	-0.975964	-0.810694	-1.15708	-0.586341
Q14344	GNA13	13755	Guanine nucleotide-binding protein subunit alpha-13	44.049	0.034982	0.613528	1.53	Q14344	GNA13	13755	Guanine nucleotide-binding protein subunit alpha-13		-1.07937	-1.21858	-0.611153	-0.900915	-0.577141	-1.49522	-1.29731	-1.70473	-1.46658	NaN
A0A6Q8PFY7;Q92734;A0A6Q8PFC4;A0A6Q8PH89;A0A6Q8PH27;A0A6Q8PG00;A0A6Q8PG04;A0A6Q8PGS4;A0A6Q8PF40;C9JJP5;C9JUE0	TFG	2950	Protein TFG;Protein TFG;Protein TFG;Protein TFG;Protein TFG;Protein TFG;Protein TFG;Protein TFG;Protein TFG;Protein TFG;Protein TFG	44.267	0.0353672	-0.342545	-1.26799	A0A6Q8PFY7;Q92734;A0A6Q8PFC4;A0A6Q8PH89;A0A6Q8PH27;A0A6Q8PG00;A0A6Q8PG04;A0A6Q8PGS4;A0A6Q8PF40;C9JJP5;C9JUE0	TFG	2950	Protein TFG;Protein TFG;Protein TFG;Protein TFG;Protein TFG;Protein TFG;Protein TFG;Protein TFG;Protein TFG;Protein TFG;Protein TFG		0.459066	0.325945	0.0131702	0.117027	0.0860825	0.666768	0.558815	0.469362	0.601345	0.417726
Q5STZ8;Q8NE71;H0YGW7	ABCF1	14670	ATP-binding cassette sub-family F member 1;ATP-binding cassette sub-family F member 1;ATP-binding cassette sub-family F member 1	96.053	0.0354167	-0.669345	-1.59035	Q5STZ8;Q8NE71;H0YGW7	ABCF1	14670	ATP-binding cassette sub-family F member 1;ATP-binding cassette sub-family F member 1;ATP-binding cassette sub-family F member 1		0.261496	-0.118267	0.317743	0.0468674	0.427504	0.76864	0.961912	1.00643	1.23678	0.308305
O00116;B7Z3Q4;A0A7P0T984;A0A1B0GWA2;A0A7P0TAL3;A0A2R8YEL0;A0A7P0TAU9	AGPS	9778	Alkyldihydroxyacetonephosphate synthase, peroxisomal;Alkylglycerone-phosphate synthase;Alkylglycerone-phosphate synthase;Alkylglycerone-phosphate synthase;Alkylglycerone-phosphate synthase;Alkylglycerone-phosphate synthase;Alkylglycerone-phosphate synthase	72.911	0.0355882	0.405306	1.32437	O00116;B7Z3Q4;A0A7P0T984;A0A1B0GWA2;A0A7P0TAL3;A0A2R8YEL0;A0A7P0TAU9	AGPS	9778	Alkyldihydroxyacetonephosphate synthase, peroxisomal;Alkylglycerone-phosphate synthase;Alkylglycerone-phosphate synthase;Alkylglycerone-phosphate synthase;Alkylglycerone-phosphate synthase;Alkylglycerone-phosphate synthase;Alkylglycerone-phosphate synthase		0.160152	0.016634	0.366339	-0.0768566	0.323399	-0.179328	-0.132807	-0.183281	-0.206903	-0.534543
Q12931;I3L0K7	TRAP1	13478	Heat shock protein 75 kDa, mitochondrial;Heat shock protein 75 kDa, mitochondrial	80.109	0.0356814	0.694055	1.61782	Q12931;I3L0K7	TRAP1	13478	Heat shock protein 75 kDa, mitochondrial;Heat shock protein 75 kDa, mitochondrial		2.22157	2.03988	2.58651	2.27697	2.73438	1.59582	1.81047	1.98344	1.84447	1.15483
O95298;E9PM14;A0A087WUM3;E9PQ53	NDUFC2;KCTD14;NDUFC2-KCTD14	10766	NADH dehydrogenase [ubiquinone] 1 subunit C2;NADH dehydrogenase [ubiquinone] 1 subunit C2;NADH dehydrogenase [ubiquinone] 1 subunit C2, isoform 2;NADH dehydrogenase [ubiquinone] 1 subunit C2, isoform 2	14.187	0.0357041	-0.846827	-1.79854	O95298;E9PM14;A0A087WUM3;E9PQ53	NDUFC2;KCTD14;NDUFC2-KCTD14	10766	NADH dehydrogenase [ubiquinone] 1 subunit C2;NADH dehydrogenase [ubiquinone] 1 subunit C2;NADH dehydrogenase [ubiquinone] 1 subunit C2, isoform 2;NADH dehydrogenase [ubiquinone] 1 subunit C2, isoform 2		-1.26609	-1.49604	-2.25463	-1.88101	-1.47587	-0.491864	-0.936087	-0.868542	-1.01513	NaN
Q14257;H0YL43;A8MXP8	RCN2	13743	Reticulocalbin-2;Reticulocalbin-2;Reticulocalbin-2	36.876	0.0358101	-0.73723	-1.66697	Q14257;H0YL43;A8MXP8	RCN2	13743	Reticulocalbin-2;Reticulocalbin-2;Reticulocalbin-2		1.89973	1.19936	1.44728	0.958416	1.55306	2.57306	2.01233	2.24322	2.10177	1.81361
Q6NUK1	SLC25A24	15256	Calcium-binding mitochondrial carrier protein SCaMC-1	53.354	0.0358713	-0.43047	-1.34767	Q6NUK1	SLC25A24	15256	Calcium-binding mitochondrial carrier protein SCaMC-1		-0.937557	-0.987503	-0.504616	-0.606302	-0.506203	-0.278636	-0.235407	-0.237682	-0.152966	-0.485143
Q9H8S9;Q7L9L4;D6RCK3	MOB1A;MOB1B	19528	MOB kinase activator 1A;MOB kinase activator 1B;MOB kinase activator 1B	25.079	0.0359765	-0.453267	-1.36914	Q9H8S9;Q7L9L4;D6RCK3	MOB1A;MOB1B	19528	MOB kinase activator 1A;MOB kinase activator 1B;MOB kinase activator 1B		-1.18839	NaN	-1.17972	NaN	-1.46216	-0.88952	-0.745354	-0.948433	-0.710651	NaN
Q9Y2R9;J3QLS3;J3QKW2;J3QQS1;J3KSI8	MRPS7	20970	28S ribosomal protein S7, mitochondrial;28S ribosomal protein S7, mitochondrial;28S ribosomal protein S7, mitochondrial;28S ribosomal protein S7, mitochondrial;28S ribosomal protein S7, mitochondrial	28.134	0.0360233	0.354004	1.2781	Q9Y2R9;J3QLS3;J3QKW2;J3QQS1;J3KSI8	MRPS7	20970	28S ribosomal protein S7, mitochondrial;28S ribosomal protein S7, mitochondrial;28S ribosomal protein S7, mitochondrial;28S ribosomal protein S7, mitochondrial;28S ribosomal protein S7, mitochondrial		-0.120104	-0.419899	0.000759125	-0.404427	-0.0694981	-0.557982	-0.507812	-0.566998	-0.440367	-0.710027
P42773	CDKN2C	12344	Cyclin-dependent kinase 4 inhibitor C	18.127	0.0363121	-1.20134	-2.29953	P42773	CDKN2C	12344	Cyclin-dependent kinase 4 inhibitor C		-0.839684	-1.07302	-2.41427	-1.17806	NaN	-0.0234079	-0.145214	-0.425976	-0.170544	-0.109469
Q14997;F8WBH5	PSME4	13848	Proteasome activator complex subunit 4;Proteasome activator complex subunit 4	211.33	0.0363573	-0.680279	-1.60245	Q14997;F8WBH5	PSME4	13848	Proteasome activator complex subunit 4;Proteasome activator complex subunit 4		-1.04884	NaN	-1.5114	NaN	-1.71207	-0.792605	-0.866194	-0.825851	-0.75474	-0.47973
Q16763;K7EPJ1	UBE2S	14108	Ubiquitin-conjugating enzyme E2 S;Ubiquitin-conjugating enzyme E2 S	23.845	0.0364174	-0.358181	-1.28181	Q16763;K7EPJ1	UBE2S	14108	Ubiquitin-conjugating enzyme E2 S;Ubiquitin-conjugating enzyme E2 S		-0.167793	-0.420479	-0.505333	-0.640017	-0.479992	-0.171134	0.00905991	0.0993805	-0.10824	-0.251775
P00387;B1AHF3	CYB5R3	10920	NADH-cytochrome b5 reductase 3;NADH-cytochrome b5 reductase 3	34.234	0.0364302	0.580573	1.49544	P00387;B1AHF3	CYB5R3	10920	NADH-cytochrome b5 reductase 3;NADH-cytochrome b5 reductase 3		1.76079	1.25323	1.77554	1.39373	1.64831	1.29533	1.11559	1.01073	0.959536	0.547563
A0A0B4J1V8;A0A0A6YYI3	PPAN-P2RY11	949	HCG2039996;Protein PPAN-P2RY11	87.917	0.0366207	-0.304054	-1.23461	A0A0B4J1V8;A0A0A6YYI3	PPAN-P2RY11	949	HCG2039996;Protein PPAN-P2RY11		-1.36689	NaN	-1.13162	-1.41207	-1.11176	-1.08109	-0.983845	-0.941381	-0.867987	-0.883359
P04406;E7EUT5	GAPDH	11046	Glyceraldehyde-3-phosphate dehydrogenase;Glyceraldehyde-3-phosphate dehydrogenase	36.053	0.0367564	-0.661253	-1.58146	P04406;E7EUT5	GAPDH	11046	Glyceraldehyde-3-phosphate dehydrogenase;Glyceraldehyde-3-phosphate dehydrogenase		6.95169	6.83986	6.33002	6.54762	6.49844	7.3855	7.41084	6.94158	7.00329	7.73267
F5GXX5;P61803;F5H895;A0A0B4J239	DAD1	6545	Dolichyl-diphosphooligosaccharide--protein glycosyltransferase subunit DAD1;Dolichyl-diphosphooligosaccharide--protein glycosyltransferase subunit DAD1;Defender against cell death 1;Dolichyl-diphosphooligosaccharide--protein glycosyltransferase subunit DAD	9.5541	0.0369659	0.387995	1.30857	F5GXX5;P61803;F5H895;A0A0B4J239	DAD1	6545	Dolichyl-diphosphooligosaccharide--protein glycosyltransferase subunit DAD1;Dolichyl-diphosphooligosaccharide--protein glycosyltransferase subunit DAD1;Defender against cell death 1;Dolichyl-diphosphooligosaccharide--protein glycosyltransferase subunit DAD		-0.528042	-0.539906	-0.49342	-0.478804	-1.00611	-0.877687	-0.975275	-0.94068	-1.10181	-1.09081
Q9UI36	DACH1	20518	Dachshund homolog 1	78.561	0.0370652	-1.09207	-2.1318	Q9UI36	DACH1	20518	Dachshund homolog 1		-0.690472	NaN	-0.601019	-1.44755	-0.571701	-0.426173	0.265131	0.456736	0.812746	0.213479
Q53GQ0;A0A1B0GVY6;A0A1B0GV93	HSD17B12	14406	Very-long-chain 3-oxoacyl-CoA reductase;Very-long-chain 3-oxoacyl-CoA reductase;Very-long-chain 3-oxoacyl-CoA reductase	34.324	0.0370712	0.919801	1.89185	Q53GQ0;A0A1B0GVY6;A0A1B0GV93	HSD17B12	14406	Very-long-chain 3-oxoacyl-CoA reductase;Very-long-chain 3-oxoacyl-CoA reductase;Very-long-chain 3-oxoacyl-CoA reductase		2.10871	1.85778	2.09998	2.07869	2.11669	1.38844	1.41571	1.42643	1.30932	0.122931
Q9H3K6;H3BV85;A0A087WZT3	BOLA2;BOLA2B	19371	BolA-like protein 2;BolA-like protein 2;BolA-like protein 2	10.116	0.0371086	-0.585764	-1.50083	Q9H3K6;H3BV85;A0A087WZT3	BOLA2;BOLA2B	19371	BolA-like protein 2;BolA-like protein 2;BolA-like protein 2		1.3992	0.87324	0.593645	0.721739	1.1007	1.59313	1.69471	1.54344	1.56887	1.21719
O75607	NPM3	10550	Nucleoplasmin-3	19.343	0.0371155	-0.843156	-1.79397	O75607	NPM3	10550	Nucleoplasmin-3		0.592888	-0.354383	0.559629	-0.431303	0.109066	1.25755	0.793068	1.04226	0.867432	0.731368
P48643;B7ZAR1;E9PCA1;E7ENZ3	CCT5	12467	T-complex protein 1 subunit epsilon;CCT-epsilon;CCT-epsilon;T-complex protein 1 subunit epsilon	59.67	0.0371412	-0.541309	-1.45529	P48643;B7ZAR1;E9PCA1;E7ENZ3	CCT5	12467	T-complex protein 1 subunit epsilon;CCT-epsilon;CCT-epsilon;T-complex protein 1 subunit epsilon		2.00164	2.05485	2.36049	2.31739	2.59906	2.58992	2.87836	2.98062	3.06333	2.52775
Q16543;K7EKQ2	CDC37	14065	Hsp90 co-chaperone Cdc37;Hsp90 co-chaperone Cdc37	44.468	0.0378711	-0.475311	-1.39022	Q16543;K7EKQ2	CDC37	14065	Hsp90 co-chaperone Cdc37;Hsp90 co-chaperone Cdc37		0.408545	0.0136318	-0.015419	-0.306808	0.143999	0.50241	0.644594	0.533012	0.656158	0.284328
P60866;E5RJX2	RPS20	12891	40S ribosomal protein S20;40S ribosomal protein S20	13.373	0.0378876	-0.621628	-1.53861	P60866;E5RJX2	RPS20	12891	40S ribosomal protein S20;40S ribosomal protein S20		2.50156	2.12943	2.75476	2.40771	2.78968	2.91166	3.25229	3.47997	3.26323	2.78414
P36507;G5E9C7;A0A1B0GUL7	MAP2K2	12221	Dual specificity mitogen-activated protein kinase kinase 2;Dual-specificity mitogen-activated protein kinase kinase 2;Protein kinase domain-containing protein	44.424	0.0386927	-0.53615	-1.4501	P36507;G5E9C7;A0A1B0GUL7	MAP2K2	12221	Dual specificity mitogen-activated protein kinase kinase 2;Dual-specificity mitogen-activated protein kinase kinase 2;Protein kinase domain-containing protein		-0.937664	-1.10104	-1.17779	-0.651804	-0.800724	-0.662078	-0.396442	-0.133385	-0.135494	-0.660878
A0A2R8Y6J3;P46777	RPL5	2055	60S ribosomal protein L5;60S ribosomal protein L5	27.045	0.0387293	-0.41899	-1.33699	A0A2R8Y6J3;P46777	RPL5	2055	60S ribosomal protein L5;60S ribosomal protein L5		3.28176	3.00679	3.07572	2.7458	2.90122	3.61769	3.55785	3.30996	3.18643	3.43431
I3L2L5;I3L4Q0;C9JLW8	FAM195B	4948	Mapk-regulated corepressor-interacting protein 1;HCG1818442, isoform CRA_a;Mapk-regulated corepressor-interacting protein 1	10.463	0.0388366	-0.484251	-1.39886	I3L2L5;I3L4Q0;C9JLW8	FAM195B	4948	Mapk-regulated corepressor-interacting protein 1;HCG1818442, isoform CRA_a;Mapk-regulated corepressor-interacting protein 1		0.254091	-0.139402	0.0565205	-0.0416737	0.0713177	0.557485	0.313627	0.336851	0.436401	0.977746
Q7Z7H8	MRPL10	15999	39S ribosomal protein L10, mitochondrial	29.282	0.0388412	0.581497	1.4964	Q7Z7H8	MRPL10	15999	39S ribosomal protein L10, mitochondrial		-0.0284538	-0.268661	0.209454	0.0496941	0.213116	-0.52225	-0.198215	-0.87079	-0.594612	NaN
P43897;C9JT21	TSFM	12370	Elongation factor Ts, mitochondrial;Elongation factor Ts, mitochondrial	35.39	0.0389201	0.403379	1.3226	P43897;C9JT21	TSFM	12370	Elongation factor Ts, mitochondrial;Elongation factor Ts, mitochondrial		0.877237	1.02998	1.19488	0.953756	1.22113	0.62585	0.811258	0.805429	0.71356	0.303987
Q13561;A0A7I2V4Y9;A0A7I2V4H4;A8K8J9;F8W1I6;H0YI98;F8VW18;A0A7I2V390	DCTN2	13630	Dynactin subunit 2;Dynactin subunit 2;Dynactin subunit 2;Dynactin 2 (P50), isoform CRA_b;Dynactin subunit 2;Dynactin subunit 2;Dynactin subunit 2;Dynactin subunit 2	44.23	0.0389444	-0.208546	-1.15552	Q13561;A0A7I2V4Y9;A0A7I2V4H4;A8K8J9;F8W1I6;H0YI98;F8VW18;A0A7I2V390	DCTN2	13630	Dynactin subunit 2;Dynactin subunit 2;Dynactin subunit 2;Dynactin 2 (P50), isoform CRA_b;Dynactin subunit 2;Dynactin subunit 2;Dynactin subunit 2;Dynactin subunit 2		0.40123	0.553829	0.416639	0.459242	0.590343	0.572135	0.666891	0.639248	0.747366	0.838376
Q9NRL3;F5GYK2;M0R317	STRN4	19873	Striatin-4;Striatin-4;Striatin-4	80.595	0.0395288	-0.327126	-1.25451	Q9NRL3;F5GYK2;M0R317	STRN4	19873	Striatin-4;Striatin-4;Striatin-4		-1.59723	-1.33372	-1.46244	-1.21795	-1.39398	-1.19783	-1.10676	-0.908142	-1.08302	NaN
Q9BXW6	OSBPL1A	19027	Oxysterol-binding protein-related protein 1	108.47	0.0395604	0.492718	1.40709	Q9BXW6	OSBPL1A	19027	Oxysterol-binding protein-related protein 1		-0.79871	NaN	-0.498293	-0.741123	-0.468973	-0.928044	-1.38194	-1.07234	-1.09565	NaN
P46782;M0R0F0;M0R0R2;M0QZN2	RPS5	12401	40S ribosomal protein S5;40S ribosomal protein S5;40S ribosomal protein S5;40S ribosomal protein S5	22.876	0.0395858	-0.423207	-1.3409	P46782;M0R0F0;M0R0R2;M0QZN2	RPS5	12401	40S ribosomal protein S5;40S ribosomal protein S5;40S ribosomal protein S5;40S ribosomal protein S5		3.06536	2.90064	2.849	2.82922	3.07464	3.66033	3.52992	3.35228	3.26224	3.03014
Q9BRP8	WIBG	18786	Partner of Y14 and mago	22.655	0.0396522	-0.671544	-1.59278	Q9BRP8	WIBG	18786	Partner of Y14 and mago		-0.15922	-0.362942	-0.495676	-1.12981	-0.374809	0.488547	0.0100956	0.301788	0.0461121	-0.0112791
Q6GMV3	PTRHD1	15166	Putative peptidyl-tRNA hydrolase PTRHD1	15.805	0.039694	-0.441706	-1.35821	Q6GMV3	PTRHD1	15166	Putative peptidyl-tRNA hydrolase PTRHD1		-0.0526428	-0.342134	-0.29521	-0.266699	-0.453152	0.344506	-0.186209	0.129755	0.0815525	0.429088
Q9UK59	DBR1	20605	Lariat debranching enzyme	61.554	0.0407871	-0.503682	-1.41783	Q9UK59	DBR1	20605	Lariat debranching enzyme		-1.44028	NaN	-1.7601	NaN	-1.79532	-1.29545	-0.995218	-1.18912	-1.16641	NaN
O75369;A0A804HK76;E7EN95;A0A804HL72	FLNB	10492	Filamin-B;Filamin-B;Filamin-B;Filamin-B	278.16	0.0408022	-0.26123	-1.1985	O75369;A0A804HK76;E7EN95;A0A804HL72	FLNB	10492	Filamin-B;Filamin-B;Filamin-B;Filamin-B		0.517641	0.285269	0.321524	0.328709	0.377968	0.697341	0.778679	0.627657	0.634605	0.398978
P32119;A6NIW5	PRDX2	12100	Peroxiredoxin-2;Peroxiredoxin 2, isoform CRA_a	21.892	0.0408108	-0.532901	-1.44684	P32119;A6NIW5	PRDX2	12100	Peroxiredoxin-2;Peroxiredoxin 2, isoform CRA_a		3.78374	3.47406	3.05731	3.34029	3.14109	3.96931	3.99132	3.79275	3.61979	4.08783
Q9BT09	CNPY3	18829	Protein canopy homolog 3	30.748	0.040957	-0.484743	-1.39934	Q9BT09	CNPY3	18829	Protein canopy homolog 3		0.131981	-0.10833	-0.00464058	-0.363146	-0.273865	0.698056	0.47934	0.358011	0.169365	0.100944
P52943;H0YFA4	CRIP2	12684	Cysteine-rich protein 2;Cysteine-rich protein 2	22.492	0.0412513	0.537199	1.45115	P52943;H0YFA4	CRIP2	12684	Cysteine-rich protein 2;Cysteine-rich protein 2		0.322067	0.12019	0.522625	-0.205126	0.337217	-0.317292	-0.414501	-0.0559769	-0.606062	-0.195188
E9PRY8;A0A087X1X7	EEF1D	6432	Elongation factor 1-delta;Elongation factor 1-delta	76.569	0.041312	-0.413266	-1.3317	E9PRY8;A0A087X1X7	EEF1D	6432	Elongation factor 1-delta;Elongation factor 1-delta		1.95061	1.70614	1.68267	1.39683	1.79864	2.3488	2.24881	2.02769	2.05602	1.9199
P35052;H7C410;H7C024	GPC1	12154	Glypican-1;Glypican-1;Glypican-1	61.68	0.041319	-0.88378	-1.8452	P35052;H7C410;H7C024	GPC1	12154	Glypican-1;Glypican-1;Glypican-1		-0.267071	-1.09457	-0.0517311	-0.762102	-0.340219	1.06192	0.118206	0.207342	0.191801	0.323934
P62310	LSM3	12976	U6 snRNA-associated Sm-like protein LSm3	11.845	0.0413404	-0.660399	-1.58052	P62310	LSM3	12976	U6 snRNA-associated Sm-like protein LSm3		1.24793	1.19486	0.932373	0.365358	0.792301	1.82957	1.58903	1.32757	1.32397	1.76469
A0A7I2PLE3;I3L170	MAPT	3044	Microtubule-associated protein;Microtubule-associated protein	76.815	0.0416614	0.920454	1.89271	A0A7I2PLE3;I3L170	MAPT	3044	Microtubule-associated protein;Microtubule-associated protein		1.50219	0.797316	0.971663	0.660259	0.257322	NaN	0.112524	-0.0552769	-0.445156	0.0570974
A0A087X0Q1;Q7Z739	YTHDF3	528	YTH domain-containing family protein 3;YTH domain-containing family protein 3	63.674	0.0417188	-0.394934	-1.31488	A0A087X0Q1;Q7Z739	YTHDF3	528	YTH domain-containing family protein 3;YTH domain-containing family protein 3		0.0559444	-0.389378	-0.273352	-0.450068	-0.263025	0.336713	0.187605	0.149221	0.102194	-0.12094
P20020;E7ERY9	ATP2B1	11717	Plasma membrane calcium-transporting ATPase 1;Calcium-transporting ATPase	134.68	0.0418842	1.07079	2.10058	P20020;E7ERY9	ATP2B1	11717	Plasma membrane calcium-transporting ATPase 1;Calcium-transporting ATPase		-0.334549	-0.412844	0.145601	-0.189781	0.188463	-2.01572	-1.3445	-0.70204	-0.408922	-1.48587
Q8NFW8	CMAS	17149	N-acylneuraminate cytidylyltransferase	48.379	0.0419108	0.599882	1.51559	Q8NFW8	CMAS	17149	N-acylneuraminate cytidylyltransferase		0.196341	-0.24906	0.0100784	-0.0381203	-0.237484	-0.689822	-0.385145	NaN	-0.915625	NaN
Q9Y295	DRG1	20912	Developmentally-regulated GTP-binding protein 1	40.542	0.0419631	-0.418441	-1.33648	Q9Y295	DRG1	20912	Developmentally-regulated GTP-binding protein 1		-0.692959	-0.799271	-0.482548	-0.558138	-0.40493	-0.522389	-0.0230026	-0.243589	0.0168533	-0.073514
Q9H814	PHAX	19510	Phosphorylated adapter RNA export protein	44.402	0.0422768	-0.488116	-1.40261	Q9H814	PHAX	19510	Phosphorylated adapter RNA export protein		-0.659212	-0.594877	-0.426769	-0.93203	-1.02572	-0.406806	-0.387993	0.0551815	-0.34354	-0.114867
P06493;A0A024QZP7;A0A087WZZ9;E5RIU6	CDK1;CDC2	11109	Cyclin-dependent kinase 1;Cell division cycle 2, G1 to S and G2 to M, isoform CRA_a;Cyclin-dependent kinase 1;Cyclin-dependent kinase 1	34.095	0.0423351	-0.45398	-1.36981	P06493;A0A024QZP7;A0A087WZZ9;E5RIU6	CDK1;CDC2	11109	Cyclin-dependent kinase 1;Cell division cycle 2, G1 to S and G2 to M, isoform CRA_a;Cyclin-dependent kinase 1;Cyclin-dependent kinase 1		-0.0252609	-0.323576	-0.394842	-0.0961475	0.0093708	0.282701	0.280569	0.480225	0.485863	-0.0899134
Q99436;Q5TBG5	PSMB7	18601	Proteasome subunit beta type-7;Proteasome subunit beta	29.965	0.0426146	-0.498107	-1.41236	Q99436;Q5TBG5	PSMB7	18601	Proteasome subunit beta type-7;Proteasome subunit beta		1.08005	0.778742	0.62491	0.518105	0.505959	1.28719	1.1925	1.04771	0.948229	1.52267
A6NFX8;Q9UKK9;A6NJU6;A6NCQ0	NUDT5	3854	ADP-sugar pyrophosphatase;ADP-sugar pyrophosphatase;ADP-sugar pyrophosphatase;ADP-sugar pyrophosphatase	25.895	0.0428364	-0.521461	-1.43541	A6NFX8;Q9UKK9;A6NJU6;A6NCQ0	NUDT5	3854	ADP-sugar pyrophosphatase;ADP-sugar pyrophosphatase;ADP-sugar pyrophosphatase;ADP-sugar pyrophosphatase		0.511314	0.0610981	-0.271112	-0.102983	-0.0313892	0.691003	0.42572	0.410318	0.455002	0.792192
A0A5H1ZRP4;Q8WX92	NELFB	2776	Negative elongation factor B;Negative elongation factor B	70.038	0.0428912	-0.438142	-1.35486	A0A5H1ZRP4;Q8WX92	NELFB	2776	Negative elongation factor B;Negative elongation factor B		NaN	NaN	-0.919804	-1.2539	-1.20923	-0.782636	-0.761251	-0.651791	-0.562332	NaN
O60231;A0A140T947	DHX16	10265	Pre-mRNA-splicing factor ATP-dependent RNA helicase DHX16;Pre-mRNA-splicing factor ATP-dependent RNA helicase DHX16	119.26	0.0429974	-0.737638	-1.66744	O60231;A0A140T947	DHX16	10265	Pre-mRNA-splicing factor ATP-dependent RNA helicase DHX16;Pre-mRNA-splicing factor ATP-dependent RNA helicase DHX16		-2.09812	-2.29369	-1.86194	-2.18208	-1.93191	-1.87213	-1.10149	-1.08332	-0.862106	-1.7605
J3KQ48;Q9Y3E5	PTRH2	8950	Aminoacyl-tRNA hydrolase;Peptidyl-tRNA hydrolase 2, mitochondrial	19.325	0.0430825	0.414974	1.33327	J3KQ48;Q9Y3E5	PTRH2	8950	Aminoacyl-tRNA hydrolase;Peptidyl-tRNA hydrolase 2, mitochondrial		-0.0209484	0.0289192	0.0822983	-0.0784454	0.217644	-0.252355	-0.253466	-0.267349	-0.25997	-0.812263
P49321	NASP	12492	Nuclear autoantigenic sperm protein	85.237	0.0431362	-0.701004	-1.62564	P49321	NASP	12492	Nuclear autoantigenic sperm protein		2.30839	1.87464	1.13378	1.66242	1.65718	2.7184	2.4276	2.38051	2.233	2.38192
O75489	NDUFS3	10523	NADH dehydrogenase [ubiquinone] iron-sulfur protein 3, mitochondrial	30.241	0.0433436	0.403651	1.32285	O75489	NDUFS3	10523	NADH dehydrogenase [ubiquinone] iron-sulfur protein 3, mitochondrial		1.56211	1.28733	1.5993	1.18483	1.55372	1.26787	1.1799	1.00552	0.831974	0.88378
Q9NP97;B1AKR6	DYNLRB1	19736	Dynein light chain roadblock-type 1;Dynein light chain roadblock-type 1	10.921	0.0434783	-0.430182	-1.3474	Q9NP97;B1AKR6	DYNLRB1	19736	Dynein light chain roadblock-type 1;Dynein light chain roadblock-type 1		1.46813	1.05894	0.814417	0.893967	0.856846	1.41658	1.55621	1.4003	1.53092	1.33919
Q9BW92;U3KQG0;F6S7Q7	TARS2	18940	Threonine--tRNA ligase, mitochondrial;Threonyl-tRNA synthetase;Threonyl-tRNA synthetase	81.035	0.0439286	0.475714	1.39061	Q9BW92;U3KQG0;F6S7Q7	TARS2	18940	Threonine--tRNA ligase, mitochondrial;Threonyl-tRNA synthetase;Threonyl-tRNA synthetase		-1.05993	-1.26777	-1.01532	-1.35044	-0.968473	-1.32294	-1.5728	-1.63442	-1.90223	NaN
Q8WVX9;E9PNW8	FAR1	17573	Fatty acyl-CoA reductase 1;Fatty acyl-CoA reductase	59.356	0.044132	0.687232	1.61019	Q8WVX9;E9PNW8	FAR1	17573	Fatty acyl-CoA reductase 1;Fatty acyl-CoA reductase		-1.81227	-1.4149	-1.37102	-1.02216	-1.04359	NaN	-2.16754	-2.20795	-2.02267	-1.68191
A0A5F9ZHU7;P49643	PRIM2	2764	DNA primase large subunit;DNA primase large subunit	68.332	0.0441527	-0.353941	-1.27805	A0A5F9ZHU7;P49643	PRIM2	2764	DNA primase large subunit;DNA primase large subunit		-0.869738	-1.14348	-1.16132	-1.19838	-1.22819	-0.569566	-0.860098	-0.586214	-0.818054	-0.997462
P55957	BID	12793	BH3-interacting domain death agonist	21.994	0.0444724	-0.522704	-1.43665	P55957	BID	12793	BH3-interacting domain death agonist		-0.160147	-0.609484	-0.750086	-0.600109	-0.5952	0.134404	0.057085	9.53674e-05	0.183523	-0.476611
A0A5F9ZHD2;A0A5F9ZGX3;A0A5F9ZHS1;Q01484;A0A5F9ZI15;A0A5F9ZGS7;A0A5F9ZHJ6;A0A5F9ZI56;A0A5F9ZHQ5;A0A5F9ZH39;A0A5F9ZI81	ANK2	2738	Ankyrin 2, neuronal, isoform CRA_b;Ankyrin-2;Ankyrin-2;Ankyrin-2;Ankyrin-2;Ankyrin-2;Ankyrin 2, neuronal, isoform CRA_a;Ankyrin-2;Ankyrin-2;Ankyrin-2;Ankyrin-2	431.35	0.0444962	0.227345	1.17068	A0A5F9ZHD2;A0A5F9ZGX3;A0A5F9ZHS1;Q01484;A0A5F9ZI15;A0A5F9ZGS7;A0A5F9ZHJ6;A0A5F9ZI56;A0A5F9ZHQ5;A0A5F9ZH39;A0A5F9ZI81	ANK2	2738	Ankyrin 2, neuronal, isoform CRA_b;Ankyrin-2;Ankyrin-2;Ankyrin-2;Ankyrin-2;Ankyrin-2;Ankyrin 2, neuronal, isoform CRA_a;Ankyrin-2;Ankyrin-2;Ankyrin-2;Ankyrin-2		0.607792	0.405252	0.772261	0.507235	0.662317	0.354226	0.354488	0.435066	0.382339	0.292012
Q5JRX3;A0A7I2V5C6;A0A7I2YQT2;A0A7I2V397;A0A7I2YQX5;A0A7I2V5H2;A0A0A0MRX9;A0A7I2V3B6;A0A7I2V3X0;H0Y4F7;A0A7I2V5R2	PITRM1	3180	Presequence protease, mitochondrial;Pitrilysin metalloproteinase 1;Pitrilysin metalloproteinase 1;Pitrilysin metalloproteinase 1;Pitrilysin metalloproteinase 1;Pitrilysin metalloproteinase 1;Pitrilysin metalloproteinase 1;Pitrilysin metalloproteinase 1;Pit	117.41	0.0445152	0.677644	1.59953	Q5JRX3;A0A7I2V5C6;A0A7I2YQT2;A0A7I2V397;A0A7I2YQX5;A0A7I2V5H2;A0A0A0MRX9;A0A7I2V3B6;A0A7I2V3X0;H0Y4F7;A0A7I2V5R2	PITRM1	3180	Presequence protease, mitochondrial;Pitrilysin metalloproteinase 1;Pitrilysin metalloproteinase 1;Pitrilysin metalloproteinase 1;Pitrilysin metalloproteinase 1;Pitrilysin metalloproteinase 1;Pitrilysin metalloproteinase 1;Pitrilysin metalloproteinase 1;Pit		0.144466	-0.25453	-0.0348835	-0.287535	0.345306	-0.377854	-0.637962	-0.580595	-0.564442	-1.31454
P49770	EIF2B2	12531	Translation initiation factor eIF-2B subunit beta	38.989	0.0445844	-0.439571	-1.3562	P49770	EIF2B2	12531	Translation initiation factor eIF-2B subunit beta		-0.851551	-1.01834	-0.911505	-0.923868	-0.522491	-0.552863	-0.230734	-0.570278	-0.270041	NaN
P49721	PSMB2	12520	Proteasome subunit beta type-2	22.836	0.0446683	-0.467073	-1.3823	P49721	PSMB2	12520	Proteasome subunit beta type-2		2.10479	1.84234	1.56494	1.52471	1.6998	2.21601	2.30137	2.13974	1.93364	2.48119
Q96EY1	DNAJA3	18077	DnaJ homolog subfamily A member 3, mitochondrial	52.488	0.04478	1.363	2.57219	Q96EY1	DNAJA3	18077	DnaJ homolog subfamily A member 3, mitochondrial		NaN	NaN	-0.106655	-1.395	-0.374578	-2.06916	-2.09694	-1.96692	-1.82064	NaN
Q9NQG5	RPRD1B	19798	Regulation of nuclear pre-mRNA domain-containing protein 1B	36.899	0.0448	-0.593826	-1.50924	Q9NQG5	RPRD1B	19798	Regulation of nuclear pre-mRNA domain-containing protein 1B		0.239868	-0.205431	-0.140717	-0.237986	0.101778	0.792853	0.560356	0.518787	0.852108	0.00253773
P15880;H0YEN5;E9PQD7;I3L404;E9PMM9;E9PM36;E9PPT0	RPS2	11571	40S ribosomal protein S2;40S ribosomal protein S2;40S ribosomal protein S2;40S ribosomal protein S2;40S ribosomal protein S2;40S ribosomal protein S2;40S ribosomal protein S2	31.324	0.0448079	-0.433962	-1.35094	P15880;H0YEN5;E9PQD7;I3L404;E9PMM9;E9PM36;E9PPT0	RPS2	11571	40S ribosomal protein S2;40S ribosomal protein S2;40S ribosomal protein S2;40S ribosomal protein S2;40S ribosomal protein S2;40S ribosomal protein S2;40S ribosomal protein S2		2.16871	2.24129	2.2011	2.79055	2.51487	2.69521	2.82605	2.87067	2.97403	2.72038
Q96RF0	SNX18	18516	Sorting nexin-18	68.894	0.0448321	1.01059	2.01473	Q96RF0	SNX18	18516	Sorting nexin-18		0.469229	0.000173569	-0.01227	-0.484869	0.195795	-0.802966	-0.665077	-0.748632	-0.671341	-1.9969
Q9Y450;B7Z524;H0YDX7;J3QT46	HBS1L	21053	HBS1-like protein;HBS1-like protein;HBS1-like protein;HBS1-like protein	75.472	0.0448614	-1.119	-2.17196	Q9Y450;B7Z524;H0YDX7;J3QT46	HBS1L	21053	HBS1-like protein;HBS1-like protein;HBS1-like protein;HBS1-like protein		-1.94741	-2.2099	-1.48153	-1.81913	-1.30708	-1.05239	-0.211531	0.0667953	-0.436497	-1.53641
P46108;I3L297	CRK	12391	Adapter molecule crk;Adapter molecule crk	33.83	0.0449429	-0.752093	-1.68423	P46108;I3L297	CRK	12391	Adapter molecule crk;Adapter molecule crk		-1.24172	NaN	-1.7313	NaN	-1.68735	-0.653666	-0.576891	-1.05616	-0.918753	NaN
P00367;A0A804HJD7;A0A804HKE0	GLUD1	10918	Glutamate dehydrogenase 1, mitochondrial;Glutamate dehydrogenase;Glutamate dehydrogenase	61.397	0.045005	0.393107	1.31322	P00367;A0A804HJD7;A0A804HKE0	GLUD1	10918	Glutamate dehydrogenase 1, mitochondrial;Glutamate dehydrogenase;Glutamate dehydrogenase		1.93843	1.57923	1.74124	1.4327	1.79518	1.54997	1.40945	1.25928	1.14984	1.15271
Q9HD45;Q5TB53	TM9SF3	19709	Transmembrane 9 superfamily member 3;Transmembrane 9 superfamily member	67.887	0.0451302	0.533609	1.44755	Q9HD45;Q5TB53	TM9SF3	19709	Transmembrane 9 superfamily member 3;Transmembrane 9 superfamily member		-0.343414	-0.278721	-0.336218	-0.100225	-0.226809	-0.717952	-0.519709	-0.649029	-0.678486	-1.38826
Q13505	MTX1	13615	Metaxin-1	51.462	0.0451471	0.313328	1.24257	Q13505	MTX1	13615	Metaxin-1		0.447142	0.246485	0.53396	0.246305	0.350697	0.0959978	0.180103	0.0844955	-0.154236	NaN
Q9NP72;Q5W0J0	RAB18	19724	Ras-related protein Rab-18;Ras-related protein Rab-18	22.977	0.0453203	0.479258	1.39403	Q9NP72;Q5W0J0	RAB18	19724	Ras-related protein Rab-18;Ras-related protein Rab-18		0.714781	0.15999	0.609142	0.360674	0.57122	0.23623	0.0457554	-0.0127487	0.12604	-0.375758
Q969Z0	TBRG4	17877	FAST kinase domain-containing protein 4	70.737	0.0454146	0.925048	1.89875	Q969Z0	TBRG4	17877	FAST kinase domain-containing protein 4		2.03771	2.14347	2.35767	2.23744	2.56941	1.80462	1.449	1.63101	1.51024	0.325583
Q9UHD9	UBQLN2	20481	Ubiquilin-2	65.695	0.0461606	0.47848	1.39327	Q9UHD9	UBQLN2	20481	Ubiquilin-2		0.729708	0.554832	0.269062	0.193808	0.144804	0.0896463	-0.0246391	-0.43778	-0.0883617	-0.0390501
A6NGP5;Q9H910;H3BU16;H3BMT0;H3BTV5	HN1L	3869	Jupiter microtubule-associated homolog 2;Jupiter microtubule associated homolog 2;Jupiter microtubule-associated homolog 2;Jupiter microtubule-associated homolog 2;Jupiter microtubule-associated homolog 2	18.906	0.0462136	-0.703928	-1.62893	A6NGP5;Q9H910;H3BU16;H3BMT0;H3BTV5	HN1L	3869	Jupiter microtubule-associated homolog 2;Jupiter microtubule associated homolog 2;Jupiter microtubule-associated homolog 2;Jupiter microtubule-associated homolog 2;Jupiter microtubule-associated homolog 2		0.212351	-0.735003	-0.240524	-0.842426	-0.380249	0.49899	0.339451	0.486279	0.244762	-0.0356932
Q7Z5L9	IRF2BP2	15953	Interferon regulatory factor 2-binding protein 2	61.024	0.0462415	-0.584945	-1.49998	Q7Z5L9	IRF2BP2	15953	Interferon regulatory factor 2-binding protein 2		-0.0312786	-0.907621	-0.253426	0.00101852	-0.227121	0.208449	0.21307	0.454071	0.16419	0.466517
P05386	RPLP1	11084	60S acidic ribosomal protein P1	11.514	0.0463245	-0.455754	-1.3715	P05386	RPLP1	11084	60S acidic ribosomal protein P1		4.15879	3.78454	3.92681	3.42235	3.78147	4.47329	4.36856	4.11803	4.13906	4.25379
P17987;E7ERF2;E7EQR6;F5H282	TCP1	11667	T-complex protein 1 subunit alpha;CCT-alpha;T-complex protein 1 subunit alpha;T-complex protein 1 subunit alpha	60.343	0.0465157	-0.570325	-1.48486	P17987;E7ERF2;E7EQR6;F5H282	TCP1	11667	T-complex protein 1 subunit alpha;CCT-alpha;T-complex protein 1 subunit alpha;T-complex protein 1 subunit alpha		1.74723	1.91831	2.0183	2.29752	2.35873	2.38482	2.70548	2.88493	2.92409	2.2924
Q9UI30	TRMT112	20517	Multifunctional methyltransferase subunit TRM112-like protein	14.199	0.0465769	-0.507606	-1.42169	Q9UI30	TRMT112	20517	Multifunctional methyltransferase subunit TRM112-like protein		1.38836	1.16344	0.832039	0.672211	0.771156	1.55653	1.66793	1.45691	1.21233	1.47152
P30085;Q5T0D2	CMPK1	12030	UMP-CMP kinase;Nucleoside-diphosphate kinase	22.222	0.0469353	-0.315899	-1.24479	P30085;Q5T0D2	CMPK1	12030	UMP-CMP kinase;Nucleoside-diphosphate kinase		0.0657597	-0.257324	-0.244612	-0.0286884	-0.209293	-0.0693636	0.151661	0.206509	0.269939	0.346589
P60763;J3KSC4;J3QLK0	RAC3	12888	Ras-related C3 botulinum toxin substrate 3;Ras-related C3 botulinum toxin substrate 3;Ras-related C3 botulinum toxin substrate 3	21.379	0.0469569	0.523195	1.43713	P60763;J3KSC4;J3QLK0	RAC3	12888	Ras-related C3 botulinum toxin substrate 3;Ras-related C3 botulinum toxin substrate 3;Ras-related C3 botulinum toxin substrate 3		-0.258659	-0.775099	-0.431309	NaN	-0.425005	-1.03114	-1.01278	-0.597765	-1.15638	-1.1805
H0Y8X4;O43598	DNPH1	7565	2-deoxynucleoside 5-phosphate N-hydrolase 1;2-deoxynucleoside 5-phosphate N-hydrolase 1	25.868	0.0471885	-0.678906	-1.60093	H0Y8X4;O43598	DNPH1	7565	2-deoxynucleoside 5-phosphate N-hydrolase 1;2-deoxynucleoside 5-phosphate N-hydrolase 1		NaN	-1.30194	-0.767195	-0.78796	-0.615807	-0.49923	-0.0861263	-0.40202	0.245565	-0.20478
Q9NWT1	PAK1IP1	20052	p21-activated protein kinase-interacting protein 1	43.963	0.0473976	-0.520071	-1.43403	Q9NWT1	PAK1IP1	20052	p21-activated protein kinase-interacting protein 1		-1.19275	-1.25476	-1.02281	-1.47193	-0.990347	-0.400535	-0.496414	-0.597212	-0.672918	-1.16516
P29144;Q5VZU9;A0A494C0U1;A0A494C1B8	TPP2	11990	Tripeptidyl-peptidase 2;Tripeptidyl-peptidase 2;Tripeptidyl-peptidase 2;Tripeptidyl-peptidase 2	138.35	0.0474704	-0.437364	-1.35413	P29144;Q5VZU9;A0A494C0U1;A0A494C1B8	TPP2	11990	Tripeptidyl-peptidase 2;Tripeptidyl-peptidase 2;Tripeptidyl-peptidase 2;Tripeptidyl-peptidase 2		-1.0654	-0.818632	-0.86816	-0.666641	-0.598299	-0.677762	-0.273241	-0.330633	-0.052166	-0.496514
H0Y993;P35659;B4DFG0;A0A494C028;A0A494C198	DEK	7577	DEK oncogene (DNA binding), isoform CRA_b;Protein DEK;Protein DEK;Protein DEK;Protein DEK	43.247	0.0474811	-0.670106	-1.59119	H0Y993;P35659;B4DFG0;A0A494C028;A0A494C198	DEK	7577	DEK oncogene (DNA binding), isoform CRA_b;Protein DEK;Protein DEK;Protein DEK;Protein DEK		1.99362	1.42988	1.65045	1.00266	1.19972	2.43049	2.30509	2.09441	1.96723	1.82963
P54687	BCAT1	12735	Branched-chain-amino-acid aminotransferase, cytosolic	42.966	0.0475439	-0.595362	-1.51085	P54687	BCAT1	12735	Branched-chain-amino-acid aminotransferase, cytosolic		2.53471	2.03214	1.85661	1.76194	1.63018	2.77218	2.60402	2.35452	2.33827	2.72339
A0A7P0TA76;O95573;A0A7P0T8L6;A0A7P0TBB1;A0A7P0T905	ACSL3	3355	Fatty acid CoA ligase Acsl3;Fatty acid CoA ligase Acsl3;Fatty acid CoA ligase Acsl3;Fatty acid CoA ligase Acsl3;Fatty acid CoA ligase Acsl3	79.643	0.0475524	0.751589	1.68365	A0A7P0TA76;O95573;A0A7P0T8L6;A0A7P0TBB1;A0A7P0T905	ACSL3	3355	Fatty acid CoA ligase Acsl3;Fatty acid CoA ligase Acsl3;Fatty acid CoA ligase Acsl3;Fatty acid CoA ligase Acsl3;Fatty acid CoA ligase Acsl3		0.0191021	-0.00904274	0.721752	0.0535431	0.72732	-0.798097	-0.195177	-0.222906	-0.192467	-0.836623
Q9GZT8;E7EXA3;Q6X734	NIF3L1	19192	NIF3-like protein 1;NIF3-like protein 1;NIF3-like protein 1	41.968	0.0475829	-0.447899	-1.36405	Q9GZT8;E7EXA3;Q6X734	NIF3L1	19192	NIF3-like protein 1;NIF3-like protein 1;NIF3-like protein 1		-0.152336	-0.606577	-0.630983	-0.869001	-0.611444	-0.0123396	-0.133949	-0.339609	-0.211859	0.0669107
Q9Y6A4	CFAP20	21238	Cilia- and flagella-associated protein 20	22.774	0.0477746	-0.434015	-1.35099	Q9Y6A4	CFAP20	21238	Cilia- and flagella-associated protein 20		-1.06032	-1.1353	NaN	NaN	-1.15604	-0.633611	NaN	-0.551977	-0.864029	NaN
Q9BU61	NDUFAF3	18867	NADH dehydrogenase [ubiquinone] 1 alpha subcomplex assembly factor 3	20.35	0.0483084	0.610098	1.52636	Q9BU61	NDUFAF3	18867	NADH dehydrogenase [ubiquinone] 1 alpha subcomplex assembly factor 3		0.46516	0.111712	0.429586	-0.145681	0.588449	-0.153056	-0.0886421	-0.0947781	-0.544443	-0.720345
C9J384	CMSS1	4721	Protein CMSS1	26.228	0.0483653	-0.547919	-1.46198	C9J384	CMSS1	4721	Protein CMSS1		-1.95744	-2.17926	-2.47843	-1.83675	-1.77658	-1.48121	-1.67265	-1.28815	-1.54909	NaN
C9J0K6;P30626	SRI	4679	Sorcin;Sorcin	17.605	0.0487086	-0.440043	-1.35664	C9J0K6;P30626	SRI	4679	Sorcin;Sorcin		0.61335	0.58288	0.0726357	0.410131	0.252916	0.947089	1.02525	0.936155	0.583344	0.640292
Q16643;D6R9W4	DBN1	14087	Drebrin;Drebrin	71.428	0.0487442	-0.338303	-1.26427	Q16643;D6R9W4	DBN1	14087	Drebrin;Drebrin		2.72246	2.37901	2.59964	2.27821	2.6633	2.98583	2.91598	2.97744	2.76927	2.68561
B7Z4M1	RTN3	4502	Reticulon	12.747	0.04875	0.569139	1.48364	B7Z4M1	RTN3	4502	Reticulon		1.23102	1.0282	1.16004	0.800482	1.30711	0.713832	0.608969	0.738945	0.0831718	NaN
P09960	LTA4H	11241	Leukotriene A-4 hydrolase	69.284	0.0487852	-0.70823	-1.6338	P09960	LTA4H	11241	Leukotriene A-4 hydrolase		1.73949	1.29735	1.34175	1.05435	1.34432	2.37482	2.38406	2.17879	2.02225	1.35849
P25789;H0YN18;H0YMZ1;H0YL69;H0YMA1;H0YKT8;H0YMI6	PSMA4	11908	Proteasome subunit alpha type-4;Proteasome subunit alpha type-4;Proteasome subunit alpha type;Proteasome subunit alpha type;Proteasome subunit alpha type;Proteasome subunit beta;Proteasome subunit alpha type	29.483	0.0487889	-0.530575	-1.4445	P25789;H0YN18;H0YMZ1;H0YL69;H0YMA1;H0YKT8;H0YMI6	PSMA4	11908	Proteasome subunit alpha type-4;Proteasome subunit alpha type-4;Proteasome subunit alpha type;Proteasome subunit alpha type;Proteasome subunit alpha type;Proteasome subunit beta;Proteasome subunit alpha type		1.39801	0.859118	0.739626	0.623684	0.8234	1.63189	1.53359	1.22386	1.16376	1.54361
D6R938;E9PBG7;E9PF82;Q13557;H0Y9J2	CAMK2D	5308	Calcium/calmodulin-dependent protein kinase;Calcium/calmodulin-dependent protein kinase;Calcium/calmodulin-dependent protein kinase;Calcium/calmodulin-dependent protein kinase type II subunit delta;Calcium/calmodulin-dependent protein kinase type II subuni	56.298	0.0490691	-0.501199	-1.41539	D6R938;E9PBG7;E9PF82;Q13557;H0Y9J2	CAMK2D	5308	Calcium/calmodulin-dependent protein kinase;Calcium/calmodulin-dependent protein kinase;Calcium/calmodulin-dependent protein kinase;Calcium/calmodulin-dependent protein kinase type II subunit delta;Calcium/calmodulin-dependent protein kinase type II subuni		NaN	-1.52399	-1.2018	-1.06314	-1.42843	-1.14518	-0.857967	-0.677826	-0.527321	-0.807418
Q92625;A0A3B3ISP1	ANKS1A	17729	Ankyrin repeat and SAM domain-containing protein 1A;Ankyrin repeat and SAM domain-containing protein 1A	123.11	0.0492723	-0.883306	-1.8446	Q92625;A0A3B3ISP1	ANKS1A	17729	Ankyrin repeat and SAM domain-containing protein 1A;Ankyrin repeat and SAM domain-containing protein 1A		-2.76107	NaN	-2.2768	-2.87051	-2.44384	-2.0994	-2.01694	-1.25961	-1.14924	-1.99855
P23284;A0A7P0TB45	PPIB	11837	Peptidyl-prolyl cis-trans isomerase B;Peptidyl-prolyl cis-trans isomerase	23.742	0.0492966	-0.436848	-1.35364	P23284;A0A7P0TB45	PPIB	11837	Peptidyl-prolyl cis-trans isomerase B;Peptidyl-prolyl cis-trans isomerase		3.63244	3.33281	3.43829	3.0082	3.47581	3.85093	3.91962	3.74421	3.52494	4.03209
Q9NYK5;C9JG87	MRPL39	20135	39S ribosomal protein L39, mitochondrial;39S ribosomal protein L39, mitochondrial	38.711	0.0493303	0.265629	1.20216	Q9NYK5;C9JG87	MRPL39	20135	39S ribosomal protein L39, mitochondrial;39S ribosomal protein L39, mitochondrial		-0.0884781	-0.292881	-0.154533	-0.342659	-0.356783	-0.402579	-0.534994	-0.467918	-0.744429	-0.41356
E9PPW7;O00217;E9PN51;F8W9K7	NDUFS8	6372	Complex I-23kD;NADH dehydrogenase [ubiquinone] iron-sulfur protein 8, mitochondrial;NADH dehydrogenase [ubiquinone] iron-sulfur protein 8, mitochondrial;Complex I-23kD	20.656	0.0497534	0.433426	1.35044	E9PPW7;O00217;E9PN51;F8W9K7	NDUFS8	6372	Complex I-23kD;NADH dehydrogenase [ubiquinone] iron-sulfur protein 8, mitochondrial;NADH dehydrogenase [ubiquinone] iron-sulfur protein 8, mitochondrial;Complex I-23kD		0.174034	0.281067	0.394308	-0.0363941	0.481981	-0.0917692	-0.0729198	-0.0900612	-0.442955	NaN
P48634	PRRC2A	12466	Protein PRRC2A	228.86	0.0498952	-0.833402	-1.78188	P48634	PRRC2A	12466	Protein PRRC2A		-0.483131	-1.22598	-0.197275	-0.166815	-0.0105076	0.017024	0.298773	0.405462	0.467659	0.89438
Q99733;C9JZI7	NAP1L4	18672	Nucleosome assembly protein 1-like 4;Nucleosome assembly protein 1-like 4	42.823	0.0504273	-0.435124	-1.35203	Q99733;C9JZI7	NAP1L4	18672	Nucleosome assembly protein 1-like 4;Nucleosome assembly protein 1-like 4		1.69987	1.40823	1.13946	0.985481	1.2568	1.9377	1.73315	1.66846	1.74228	1.58386
Q9NQE9	HINT3	19796	Adenosine 5-monophosphoramidase HINT3	20.361	0.0504399	-0.571134	-1.48569	Q9NQE9	HINT3	19796	Adenosine 5-monophosphoramidase HINT3		-0.977369	-1.47956	-1.20584	-1.19501	-1.25416	NaN	-0.499088	-0.470715	-0.983955	NaN
Q02750	MAP2K1	13251	Dual specificity mitogen-activated protein kinase kinase 1	43.439	0.0505611	-0.999926	-1.9999	Q02750	MAP2K1	13251	Dual specificity mitogen-activated protein kinase kinase 1		NaN	-2.01369	NaN	-2.09193	-2.89317	-1.10486	-1.40813	-1.0829	-1.19591	-1.87322
P62306;A0A0B4J254;F8W0W6	SNRPF	12975	Small nuclear ribonucleoprotein F;Small nuclear ribonucleoprotein F;Sm protein F	9.7251	0.0506907	-0.601986	-1.5178	P62306;A0A0B4J254;F8W0W6	SNRPF	12975	Small nuclear ribonucleoprotein F;Small nuclear ribonucleoprotein F;Sm protein F		0.486382	-0.146582	-0.199692	-0.424389	0.145529	0.857982	0.602934	0.51206	0.663933	0.234267
C9JIZ6;P07602;Q5BJH1	PSAP	4921	Prosaposin;Prosaposin;PSAP protein	58.44	0.0509441	0.499446	1.41367	C9JIZ6;P07602;Q5BJH1	PSAP	4921	Prosaposin;Prosaposin;PSAP protein		2.33399	2.17018	1.92897	1.6223	1.79027	1.76138	1.44616	1.40561	1.20817	1.52716
P12074	COX6A1	11452	Cytochrome c oxidase subunit 6A1, mitochondrial	12.155	0.0510314	0.509259	1.42332	P12074	COX6A1	11452	Cytochrome c oxidase subunit 6A1, mitochondrial		2.46843	2.63725	2.57312	NaN	2.32288	2.09975	NaN	1.73664	NaN	2.13709
O76071	CIAO1	10635	Probable cytosolic iron-sulfur protein assembly protein CIAO1	37.84	0.0511461	-0.327969	-1.25525	O76071	CIAO1	10635	Probable cytosolic iron-sulfur protein assembly protein CIAO1		-0.634977	-0.858845	-0.748953	-1.12234	-0.880907	-0.465978	-0.58539	-0.733236	-0.375305	-0.446265
F5H5I6;Q12849;H0Y8R1	GRSF1	6697	G-rich sequence factor 1;G-rich sequence factor 1;G-rich sequence factor 1	47.971	0.0511892	0.334276	1.26074	F5H5I6;Q12849;H0Y8R1	GRSF1	6697	G-rich sequence factor 1;G-rich sequence factor 1;G-rich sequence factor 1		0.251459	0.104797	0.216507	0.0580616	0.312462	0.0238905	0.0746346	-0.242224	-0.143045	-0.441348
P58557	YBEY	12850	Endoribonuclease YbeY	19.298	0.0515289	0.523206	1.43715	P58557	YBEY	12850	Endoribonuclease YbeY		-0.972765	-0.700787	-0.636475	NaN	-1.19717	-1.3049	-1.32891	-1.34105	-1.62516	NaN
Q96EL3	MRPL53	18062	39S ribosomal protein L53, mitochondrial	12.107	0.0515982	0.395769	1.31564	Q96EL3	MRPL53	18062	39S ribosomal protein L53, mitochondrial		0.0342236	-0.264387	-0.273249	-0.127752	0.121323	-0.717952	-0.198759	-0.544947	-0.36656	-0.66047
P51148;K7ERI8;K7ERQ8;F8VVK3;K7ENY4	RAB5C	12583	Ras-related protein Rab-5C;Uncharacterized protein;PCAF_N domain-containing protein;Ras-related protein Rab-5C;Ras-related protein Rab-5C	23.482	0.0515991	-0.271332	-1.20692	P51148;K7ERI8;K7ERQ8;F8VVK3;K7ENY4	RAB5C	12583	Ras-related protein Rab-5C;Uncharacterized protein;PCAF_N domain-containing protein;Ras-related protein Rab-5C;Ras-related protein Rab-5C		0.456112	0.303856	0.00378799	0.21282	0.311241	0.5818	0.571995	0.477051	0.620737	0.392894
O95218	ZRANB2	10744	Zinc finger Ran-binding domain-containing protein 2	37.404	0.0522395	-0.436991	-1.35378	O95218	ZRANB2	10744	Zinc finger Ran-binding domain-containing protein 2		0.279312	0.317484	-0.127769	0.0357571	-0.169268	0.749085	0.252151	0.459467	0.373913	0.685853
B8ZZA8;B8ZZC5	GLS	4577	Glutaminase;Glutaminase	18.634	0.0524857	0.525052	1.43899	B8ZZA8;B8ZZC5	GLS	4577	Glutaminase;Glutaminase		0.440565	0.0668182	0.756685	0.0385208	0.436552	-0.227901	-0.0639839	-0.113276	-0.303734	NaN
Q9Y5M8;H7C4H2	SRPRB	21173	Signal recognition particle receptor subunit beta;Signal recognition particle receptor subunit beta	29.702	0.0526018	0.42846	1.3458	Q9Y5M8;H7C4H2	SRPRB	21173	Signal recognition particle receptor subunit beta;Signal recognition particle receptor subunit beta		0.24828	0.329397	0.512085	0.652613	0.765612	0.000386238	-0.043251	0.206841	0.365213	-0.163503
A0A1B0GTG2;A0A1B0GW77;P49419;A0A1B0GUA1;A0A1B0GW82;A0A1B0GTY9;A0A0J9YWF7	ALDH7A1	1532	Alpha-aminoadipic semialdehyde dehydrogenase;Aldehyde dehydrogenase (NAD(+));Alpha-aminoadipic semialdehyde dehydrogenase;Aldehyde dehydrogenase (NAD(+));Aldehyde dehydrogenase (NAD(+));Alpha-aminoadipic semialdehyde dehydrogenase;Alpha-aminoadipic semiald	58.139	0.0527582	-0.469692	-1.38481	A0A1B0GTG2;A0A1B0GW77;P49419;A0A1B0GUA1;A0A1B0GW82;A0A1B0GTY9;A0A0J9YWF7	ALDH7A1	1532	Alpha-aminoadipic semialdehyde dehydrogenase;Aldehyde dehydrogenase (NAD(+));Alpha-aminoadipic semialdehyde dehydrogenase;Aldehyde dehydrogenase (NAD(+));Aldehyde dehydrogenase (NAD(+));Alpha-aminoadipic semialdehyde dehydrogenase;Alpha-aminoadipic semiald		1.55456	1.08401	1.03151	0.837456	0.888332	1.7194	1.74566	1.4719	1.43154	1.37584
P05387	RPLP2	11085	60S acidic ribosomal protein P2	11.665	0.0528122	-0.399679	-1.31921	P05387	RPLP2	11085	60S acidic ribosomal protein P2		4.07918	3.66027	3.95409	3.51651	3.81231	4.43274	4.26056	4.15164	3.96131	4.2145
Q9UJA5	TRMT6	20558	tRNA (adenine(58)-N(1))-methyltransferase non-catalytic subunit TRM6	55.799	0.0529278	-0.284565	-1.21804	Q9UJA5	TRMT6	20558	tRNA (adenine(58)-N(1))-methyltransferase non-catalytic subunit TRM6		-1.19856	-1.60118	-1.21147	NaN	-1.3347	-1.06203	-1.1188	-1.07838	-0.978148	-1.0222
P11717;A0A7I2V381	IGF2R	11441	Cation-independent mannose-6-phosphate receptor;Cation-independent mannose-6-phosphate receptor	274.37	0.0529604	-2.41956	-5.35008	P11717;A0A7I2V381	IGF2R	11441	Cation-independent mannose-6-phosphate receptor;Cation-independent mannose-6-phosphate receptor		0.753536	-0.264282	-1.64446	-1.91768	0.382418	3.04564	2.77606	1.71211	1.92825	-0.0547018
Q9NP79;A0A087WY55	VTA1	371	Vacuolar protein sorting-associated protein VTA1 homolog;Chromosome 6 open reading frame 55, isoform CRA_b	33.879	0.0529846	-0.620696	-1.53762	Q9NP79;A0A087WY55	VTA1	371	Vacuolar protein sorting-associated protein VTA1 homolog;Chromosome 6 open reading frame 55, isoform CRA_b		0.56772	0.187271	0.0439854	0.110886	-0.297323	1.05174	1.00019	0.613901	0.758949	0.29124
P50213;H0YL72;H0YLI6;H0YMU3;H0YKD0	IDH3A	12557	Isocitrate dehydrogenase [NAD] subunit alpha, mitochondrial;Isocitrate dehydrogenase [NAD] subunit alpha, mitochondrial;Isocitrate dehydrogenase [NAD] subunit alpha, mitochondrial;Isocitrate dehydrogenase [NAD] subunit alpha, mitochondrial;Isocitrate dehyd	39.591	0.0530439	0.632766	1.55053	P50213;H0YL72;H0YLI6;H0YMU3;H0YKD0	IDH3A	12557	Isocitrate dehydrogenase [NAD] subunit alpha, mitochondrial;Isocitrate dehydrogenase [NAD] subunit alpha, mitochondrial;Isocitrate dehydrogenase [NAD] subunit alpha, mitochondrial;Isocitrate dehydrogenase [NAD] subunit alpha, mitochondrial;Isocitrate dehyd		0.467896	0.307081	0.500637	0.176817	0.394737	0.188212	-0.150879	-0.108707	-0.282034	-0.963254
Q53H12;E9PC15;A0A3B3ISZ0;A0A3B3ITD0;E9PG39	AGK	14409	Acylglycerol kinase, mitochondrial;Acylglycerol kinase, mitochondrial;Acylglycerol kinase, mitochondrial;Acylglycerol kinase, mitochondrial;Acylglycerol kinase, mitochondrial	47.137	0.0533883	0.416374	1.33457	Q53H12;E9PC15;A0A3B3ISZ0;A0A3B3ITD0;E9PG39	AGK	14409	Acylglycerol kinase, mitochondrial;Acylglycerol kinase, mitochondrial;Acylglycerol kinase, mitochondrial;Acylglycerol kinase, mitochondrial;Acylglycerol kinase, mitochondrial		1.61591	1.61482	2.02484	1.77859	1.89006	1.36951	1.52207	1.50686	1.483	0.960906
V9GYY3;F5H2F4;P11586;V9GZ78;A0A494C1T2	MTHFD1	42211	C-1-tetrahydrofolate synthase, cytoplasmic;C-1-tetrahydrofolate synthase, cytoplasmic;C-1-tetrahydrofolate synthase, cytoplasmic;C-1-tetrahydrofolate synthase, cytoplasmic;C-1-tetrahydrofolate synthase, cytoplasmic	99.719	0.0534609	-0.292304	-1.22459	V9GYY3;F5H2F4;P11586;V9GZ78;A0A494C1T2	MTHFD1	42211	C-1-tetrahydrofolate synthase, cytoplasmic;C-1-tetrahydrofolate synthase, cytoplasmic;C-1-tetrahydrofolate synthase, cytoplasmic;C-1-tetrahydrofolate synthase, cytoplasmic;C-1-tetrahydrofolate synthase, cytoplasmic		1.59622	1.51769	1.53495	1.51336	1.6203	1.7698	1.93681	1.96949	2.03405	1.53389
P53992;G5EA31	SEC24C	12718	Protein transport protein Sec24C;Protein transport protein Sec24C	118.32	0.0547706	-0.364506	-1.28744	P53992;G5EA31	SEC24C	12718	Protein transport protein Sec24C;Protein transport protein Sec24C		-1.50839	-1.14313	-1.09777	-1.24814	-0.980642	-1.03851	-0.900143	-0.761126	-0.591883	-0.863879
Q9BRR6;H3BRS6	ADPGK	18790	ADP-dependent glucokinase;ADP-dependent glucokinase	54.088	0.0549719	-0.837605	-1.78708	Q9BRR6;H3BRS6	ADPGK	18790	ADP-dependent glucokinase;ADP-dependent glucokinase		-1.27172	-1.86152	-1.57465	-1.87038	-1.46912	-0.449368	-0.422981	-0.529596	-0.748375	-1.70904
Q13423;E9PCX7;A0A590UK15;A0A590UJM2;A0A590UK29;A0A590UJI3	NNT	13587	NAD(P) transhydrogenase, mitochondrial;Proton-translocating NAD(P)(+) transhydrogenase;Proton-translocating NAD(P)(+) transhydrogenase;NAD(P) transhydrogenase, mitochondrial;NAD(P) transhydrogenase, mitochondrial;Proton-translocating NAD(P)(+) transhydroge	113.89	0.055	0.425078	1.34265	Q13423;E9PCX7;A0A590UK15;A0A590UJM2;A0A590UK29;A0A590UJI3	NNT	13587	NAD(P) transhydrogenase, mitochondrial;Proton-translocating NAD(P)(+) transhydrogenase;Proton-translocating NAD(P)(+) transhydrogenase;NAD(P) transhydrogenase, mitochondrial;NAD(P) transhydrogenase, mitochondrial;Proton-translocating NAD(P)(+) transhydroge		1.06174	1.10802	1.4851	1.21186	1.42611	0.756835	1.06616	0.962004	0.92424	0.458207
P09211;A8MX94	GSTP1	11211	Glutathione S-transferase P;GST class-pi	23.356	0.0567024	-0.573118	-1.48774	P09211;A8MX94	GSTP1	11211	Glutathione S-transferase P;GST class-pi		5.10602	4.59939	4.45229	4.3154	4.27691	5.25882	5.1792	4.90146	4.85772	5.41839
Q9HAV4	XPO5	19590	Exportin-5	136.31	0.0567811	-1.19091	-2.28297	Q9HAV4	XPO5	19590	Exportin-5		-0.724888	-0.986042	0.318352	0.258358	0.354673	0.573762	0.798685	1.3538	1.86443	0.584317
Q3BDU5	LMNA	14251	Prelamin-A/C	55.637	0.0568034	0.696987	1.62112	Q3BDU5	LMNA	14251	Prelamin-A/C		-0.439703	-0.354494	-0.0864716	-1.02418	-0.0977287	-0.925084	-0.897848	-1.32506	-1.24202	NaN
P30101	PDIA3	12032	Protein disulfide-isomerase A3	56.782	0.0568102	-0.447276	-1.36346	P30101	PDIA3	12032	Protein disulfide-isomerase A3		3.58834	3.14666	3.15316	2.91021	3.19229	3.94659	3.7511	3.59591	3.40869	3.52475
Q4J6C6	PREPL	14347	Prolyl endopeptidase-like	83.926	0.056839	0.373287	1.2953	Q4J6C6	PREPL	14347	Prolyl endopeptidase-like		-0.47683	-0.797899	-0.909985	-1.01092	-0.899601	-1.2286	-1.14402	-1.06408	-1.33263	NaN
Q9Y2S7;B4DEM9	POLDIP2	20972	Polymerase delta-interacting protein 2;Polymerase delta-interacting protein 2	42.033	0.0568667	0.225283	1.16901	Q9Y2S7;B4DEM9	POLDIP2	20972	Polymerase delta-interacting protein 2;Polymerase delta-interacting protein 2		0.224638	-0.0188446	0.0252285	-0.1766	0.1187	-0.156396	-0.12628	-0.229092	-0.279951	-0.161576
P00167	CYB5A	10915	Cytochrome b5	15.33	0.0568688	-0.898643	-1.86431	P00167	CYB5A	10915	Cytochrome b5		-0.659868	-1.12833	-0.878845	NaN	-1.17095	0.473018	0.0113163	0.106009	0.00920868	-0.903832
P13995;A0A7I2V2U6;B8ZZU9;B9A062	MTHFD2	11517	Bifunctional methylenetetrahydrofolate dehydrogenase/cyclohydrolase, mitochondrial;Methenyltetrahydrofolate cyclohydrolase;Bifunctional methylenetetrahydrofolate dehydrogenase/cyclohydrolase, mitochondrial;Bifunctional methylenetetrahydrofolate dehydrogena	37.895	0.0569597	0.538393	1.45235	P13995;A0A7I2V2U6;B8ZZU9;B9A062	MTHFD2	11517	Bifunctional methylenetetrahydrofolate dehydrogenase/cyclohydrolase, mitochondrial;Methenyltetrahydrofolate cyclohydrolase;Bifunctional methylenetetrahydrofolate dehydrogenase/cyclohydrolase, mitochondrial;Bifunctional methylenetetrahydrofolate dehydrogena		1.85879	1.4932	1.54498	1.07145	1.36992	1.27293	1.06819	0.87398	0.566143	0.865138
P0DPB6;A0A0R4J2F3		11360	DNA-directed RNA polymerases I and III subunit RPAC2;DNA-directed RNA polymerase I subunit D	15.237	0.0569854	-0.329557	-1.25663	P0DPB6;A0A0R4J2F3		11360	DNA-directed RNA polymerases I and III subunit RPAC2;DNA-directed RNA polymerase I subunit D		-1.1093	-0.941763	-1.26837	-1.34367	-1.11925	-0.917335	-0.689957	-0.989614	-0.710745	NaN
P09429;Q5T7C4;B2RPK0	HMGB1;HMGB1P1	11217	High mobility group protein B1;High mobility group protein B1;Putative high mobility group protein B1-like 1	24.893	0.0570043	-0.603432	-1.51933	P09429;Q5T7C4;B2RPK0	HMGB1;HMGB1P1	11217	High mobility group protein B1;High mobility group protein B1;Putative high mobility group protein B1-like 1		5.46186	4.68312	4.71601	4.57557	4.55246	5.54959	5.62387	5.33749	5.06992	5.42532
A0A7P0Z4P5;A0A7P0TAN7;P08195;J3KPF3;A0A7P0Z4A0;F5GZS6;A0A7P0T9F7;A0A7P0TBF8;A0A7P0TAS6;A0A7P0T8U7;A0A7P0T8F1;F5GZI0;F5H056;H0YH36;A0A7P0TAT7	SLC3A2	3383	4F2 cell-surface antigen heavy chain;4F2 cell-surface antigen heavy chain;4F2 cell-surface antigen heavy chain;4F2 cell-surface antigen heavy chain;4F2 cell-surface antigen heavy chain;4F2 cell-surface antigen heavy chain;4F2 cell-surface antigen heavy cha	70.478	0.057046	0.553067	1.4672	A0A7P0Z4P5;A0A7P0TAN7;P08195;J3KPF3;A0A7P0Z4A0;F5GZS6;A0A7P0T9F7;A0A7P0TBF8;A0A7P0TAS6;A0A7P0T8U7;A0A7P0T8F1;F5GZI0;F5H056;H0YH36;A0A7P0TAT7	SLC3A2	3383	4F2 cell-surface antigen heavy chain;4F2 cell-surface antigen heavy chain;4F2 cell-surface antigen heavy chain;4F2 cell-surface antigen heavy chain;4F2 cell-surface antigen heavy chain;4F2 cell-surface antigen heavy chain;4F2 cell-surface antigen heavy cha		1.45248	1.26081	1.35218	0.924545	1.22059	1.00464	0.965698	0.658749	0.679953	0.136231
P29218;H0YBL1;E5RG94;E5RHE9;E5RI82;E5RGY4	IMPA1	11991	Inositol monophosphatase 1;Inositol-1-monophosphatase;Inositol monophosphatase 1;Inositol-phosphate phosphatase;Inositol monophosphatase 1;Inositol-1-monophosphatase	30.188	0.0570734	-0.392657	-1.31281	P29218;H0YBL1;E5RG94;E5RHE9;E5RI82;E5RGY4	IMPA1	11991	Inositol monophosphatase 1;Inositol-1-monophosphatase;Inositol monophosphatase 1;Inositol-phosphate phosphatase;Inositol monophosphatase 1;Inositol-1-monophosphatase		0.383381	0.114437	0.107079	-0.189882	-0.211355	0.521609	0.551338	0.445412	0.195465	0.453122
E7EX17;P23588	EIF4B	5964	Eukaryotic translation initiation factor 4B;Eukaryotic translation initiation factor 4B	69.697	0.0570779	-0.473959	-1.38892	E7EX17;P23588	EIF4B	5964	Eukaryotic translation initiation factor 4B;Eukaryotic translation initiation factor 4B		1.22661	1.20776	0.745621	1.00199	0.689754	1.49199	1.30465	1.34403	1.26499	1.83587
Q96KB5	PBK	18257	Lymphokine-activated killer T-cell-originated protein kinase	36.085	0.0571143	0.370353	1.29267	Q96KB5	PBK	18257	Lymphokine-activated killer T-cell-originated protein kinase		-0.411337	-0.622368	-0.723127	-0.305164	-0.444637	-0.903098	-0.842215	-0.657572	-0.749542	-1.20597
I3L1P8;Q02978	SLC25A11	8743	Mitochondrial 2-oxoglutarate/malate carrier protein;Mitochondrial 2-oxoglutarate/malate carrier protein	32.182	0.0571429	0.527377	1.44131	I3L1P8;Q02978	SLC25A11	8743	Mitochondrial 2-oxoglutarate/malate carrier protein;Mitochondrial 2-oxoglutarate/malate carrier protein		1.35709	1.18563	1.54705	1.31128	1.54621	1.10191	1.05399	0.947418	0.956202	0.250859
A0A024R4E5;Q00341;H0Y394	HDLBP	5	High density lipoprotein binding protein (Vigilin), isoform CRA_a;Vigilin;Vigilin	141.44	0.0571983	-0.42348	-1.34116	A0A024R4E5;Q00341;H0Y394	HDLBP	5	High density lipoprotein binding protein (Vigilin), isoform CRA_a;Vigilin;Vigilin		0.440361	0.436398	0.484163	0.337645	0.784874	0.64985	0.906973	1.01806	1.29527	0.730693
Q99700;F8WB06;A0A5F9ZHW5;A0A2R8Y7P6;V9GY86;A0A5F9ZHX3;A0A2R8Y5A6;A0A2R8Y7E6;A0A5F9ZI57;F8VQP2;A0A2R8YDM9;H0YH87;A0A5F9ZHH4;F8W0B5	ATXN2	2094	Ataxin-2;Ataxin-2;Ataxin-2;Ataxin-2;Ataxin-2;Ataxin-2;Ataxin-2;Ataxin-2;Ataxin-2;Ataxin-2;Ataxin-2;Ataxin-2;Ataxin-2;Ataxin-2	140.28	0.0573108	-0.35718	-1.28092	Q99700;F8WB06;A0A5F9ZHW5;A0A2R8Y7P6;V9GY86;A0A5F9ZHX3;A0A2R8Y5A6;A0A2R8Y7E6;A0A5F9ZI57;F8VQP2;A0A2R8YDM9;H0YH87;A0A5F9ZHH4;F8W0B5	ATXN2	2094	Ataxin-2;Ataxin-2;Ataxin-2;Ataxin-2;Ataxin-2;Ataxin-2;Ataxin-2;Ataxin-2;Ataxin-2;Ataxin-2;Ataxin-2;Ataxin-2;Ataxin-2;Ataxin-2		-1.17417	-1.09392	-1.07164	-0.922153	-0.814213	-0.978585	-0.715351	-0.61871	-0.583582	-0.39397
P22102	GART	11796	Trifunctional purine biosynthetic protein adenosine-3	107.77	0.0574274	-0.389908	-1.31031	P22102	GART	11796	Trifunctional purine biosynthetic protein adenosine-3		0.869989	0.837015	0.952631	0.883484	1.00702	0.88343	1.25068	1.32323	1.6373	1.40504
S4R3H4	ACIN1	42136	Apoptotic chromatin condensation inducer in the nucleus	145.44	0.0580787	-0.253933	-1.19245	S4R3H4	ACIN1	42136	Apoptotic chromatin condensation inducer in the nucleus		0.347443	0.221277	0.500099	0.432041	0.607464	0.854936	0.658697	0.592762	0.575184	0.696412
H0YIV9;O43716	GATC	7896	Uncharacterized protein;Glutamyl-tRNA(Gln) amidotransferase subunit C, mitochondrial	18.606	0.0583554	1.08308	2.11855	H0YIV9;O43716	GATC	7896	Uncharacterized protein;Glutamyl-tRNA(Gln) amidotransferase subunit C, mitochondrial		0.917686	1.24962	2.33112	1.00199	1.28497	-0.0189905	0.9375	0.796822	-0.137693	-0.20766
P30050	RPL12	12028	60S ribosomal protein L12	17.818	0.0585402	-0.444598	-1.36093	P30050	RPL12	12028	60S ribosomal protein L12		3.17297	2.93572	3.04562	2.5119	2.65186	3.41439	3.45971	3.42158	3.10033	3.14506
Q9UKY7;H0Y8K3	CDV3	20667	Protein CDV3 homolog;Protein CDV3 homolog	27.335	0.0600247	-0.525248	-1.43918	Q9UKY7;H0Y8K3	CDV3	20667	Protein CDV3 homolog;Protein CDV3 homolog		0.774607	0.160069	0.0939522	-0.199314	0.136723	0.927333	0.64053	0.802896	0.654646	0.566871
O00743	PPP6C	9873	Serine/threonine-protein phosphatase 6 catalytic subunit	35.144	0.060731	-0.408807	-1.32759	O00743	PPP6C	9873	Serine/threonine-protein phosphatase 6 catalytic subunit		-0.803692	-0.797039	-0.97143	-1.18003	-0.539486	-0.703937	-0.393827	-0.562021	-0.350565	-0.23729
Q13442	PDAP1	13597	28 kDa heat- and acid-stable phosphoprotein	20.63	0.0608361	-0.442605	-1.35906	Q13442	PDAP1	13597	28 kDa heat- and acid-stable phosphoprotein		0.842171	0.264782	0.229216	0.550537	0.41272	1.22468	0.857037	0.901934	0.640543	0.888253
Q06830;A0A0A0MSI0	PRDX1	13332	Peroxiredoxin-1;Peroxiredoxin-1	22.11	0.0608834	-0.450297	-1.36632	Q06830;A0A0A0MSI0	PRDX1	13332	Peroxiredoxin-1;Peroxiredoxin-1		5.32087	4.92652	4.7571	4.70057	4.7595	5.54541	5.39269	5.17317	5.07371	5.53106
P07197;E7ESP9;E7EMV2	NEFM	5859	Neurofilament medium polypeptide;160 kDa neurofilament protein;160 kDa neurofilament protein	102.47	0.0610569	1.71802	3.28985	P07197;E7ESP9;E7EMV2	NEFM	5859	Neurofilament medium polypeptide;160 kDa neurofilament protein;160 kDa neurofilament protein		0.243612	-0.188244	1.30026	0.957687	1.71214	NaN	-0.674294	-0.39682	-0.390579	-2.19001
Q3ZCM7;A0A075B736	TUBB8	14294	Tubulin beta-8 chain;Tubulin beta chain	49.775	0.0610591	-0.659689	-1.57974	Q3ZCM7;A0A075B736	TUBB8	14294	Tubulin beta-8 chain;Tubulin beta chain		4.04103	3.8411	3.87497	4.32715	4.49344	4.27827	4.58074	4.86226	4.81251	5.34234
P14174	MIF	11521	Macrophage migration inhibitory factor	12.476	0.0611026	-0.52124	-1.43519	P14174	MIF	11521	Macrophage migration inhibitory factor		4.03592	3.78825	3.50007	3.25272	3.45516	4.10879	4.38949	3.91303	3.89116	4.33585
P21266;A0A0A0MTN3	GSTM3	11763	Glutathione S-transferase Mu 3;Glutathione S-transferase	26.559	0.0611647	1.18373	2.27163	P21266;A0A0A0MTN3	GSTM3	11763	Glutathione S-transferase Mu 3;Glutathione S-transferase		2.1344	1.7207	1.30136	1.45637	1.46119	0.908387	0.924688	0.840166	0.460203	-0.978066
Q01105;A0A0C4DFV9;P0DME0	SET;SETSIP	13192	Protein SET;Protein SET;Protein SETSIP	33.488	0.0611837	-0.580471	-1.49534	Q01105;A0A0C4DFV9;P0DME0	SET;SETSIP	13192	Protein SET;Protein SET;Protein SETSIP		4.54443	3.76446	3.64857	3.54435	3.86487	4.73325	4.42461	4.43941	4.31496	4.3568
P62937;F8WE65;C9J5S7	PPIA	13014	Peptidyl-prolyl cis-trans isomerase A;Peptidyl-prolyl cis-trans isomerase;Peptidyl-prolyl cis-trans isomerase	18.012	0.0612258	-0.450928	-1.36692	P62937;F8WE65;C9J5S7	PPIA	13014	Peptidyl-prolyl cis-trans isomerase A;Peptidyl-prolyl cis-trans isomerase;Peptidyl-prolyl cis-trans isomerase		6.91883	6.3884	6.26335	6.19173	6.29991	7.05935	6.94755	6.78325	6.64128	6.88542
P51858	HDGF	12644	Hepatoma-derived growth factor	26.788	0.0612929	-0.606974	-1.52306	P51858	HDGF	12644	Hepatoma-derived growth factor		2.35631	1.69271	1.27948	1.42318	1.64002	2.55617	2.28768	2.24042	2.25531	2.08699
Q9UNF0	PACSIN2	20790	Protein kinase C and casein kinase substrate in neurons protein 2	55.738	0.0613279	-0.676965	-1.59877	Q9UNF0	PACSIN2	20790	Protein kinase C and casein kinase substrate in neurons protein 2		0.152704	-0.218683	-0.714113	-0.325455	-0.349726	0.601508	0.702063	0.445906	0.467867	-0.287791
J3KQ34;Q9H9Q2;J3QT73;A0A087X1P5;J3KQ41	COPS7B	8947	COP9 signalosome complex subunit 7b;COP9 signalosome complex subunit 7b;COP9 signalosome complex subunit 7b;COP9 signalosome complex subunit 7b;COP9 signalosome complex subunit 7b	26.424	0.061355	-0.788345	-1.72709	J3KQ34;Q9H9Q2;J3QT73;A0A087X1P5;J3KQ41	COPS7B	8947	COP9 signalosome complex subunit 7b;COP9 signalosome complex subunit 7b;COP9 signalosome complex subunit 7b;COP9 signalosome complex subunit 7b;COP9 signalosome complex subunit 7b		1.11334	0.207306	0.772705	0.24189	0.500994	NaN	1.1062	1.88649	1.13738	1.29229
Q99417;A0A087WV05	MYCBP	194	c-Myc-binding protein;Uncharacterized protein	11.967	0.0620842	-0.570229	-1.48476	Q99417;A0A087WV05	MYCBP	194	c-Myc-binding protein;Uncharacterized protein		0.707684	0.273342	0.358013	-0.259254	0.103188	1.16381	0.732071	0.893003	0.659658	0.58558
Q6PUV4;D6RGY3;D6R960	CPLX2	15415	Complexin-2;Complexin-2;Complexin-2	15.394	0.062176	0.339007	1.26489	Q6PUV4;D6RGY3;D6R960	CPLX2	15415	Complexin-2;Complexin-2;Complexin-2		2.17587	2.15918	1.70897	1.96914	1.73954	1.73915	1.54888	1.50977	1.52193	1.73794
A6NEM2	HCFC1	3830	Host cell factor 1	213.47	0.0622435	-0.245419	-1.18544	A6NEM2	HCFC1	3830	Host cell factor 1		0.204529	0.352392	0.429211	0.401569	0.501183	0.450467	0.62594	0.660452	0.542669	0.836448
P21912;A0A087WWT1;A0A087WXX8	SDHB	11784	Succinate dehydrogenase [ubiquinone] iron-sulfur subunit, mitochondrial;Succinate dehydrogenase [ubiquinone] iron-sulfur subunit, mitochondrial;Iron-sulfur subunit of complex II	31.629	0.0622812	1.07873	2.11218	P21912;A0A087WWT1;A0A087WXX8	SDHB	11784	Succinate dehydrogenase [ubiquinone] iron-sulfur subunit, mitochondrial;Succinate dehydrogenase [ubiquinone] iron-sulfur subunit, mitochondrial;Iron-sulfur subunit of complex II		-0.135117	-0.894865	-0.250114	-1.22463	-0.331224	-1.10413	-1.21733	-1.65644	-2.73617	-1.51554
A0A7I2V4I5;Q5T200	ZC3H13	3145	Zinc finger CCCH domain-containing protein 13;Zinc finger CCCH domain-containing protein 13	196.7	0.0623221	0.723066	1.65069	A0A7I2V4I5;Q5T200	ZC3H13	3145	Zinc finger CCCH domain-containing protein 13;Zinc finger CCCH domain-containing protein 13		NaN	2.16725	1.80132	2.13745	2.09403	0.673093	1.11738	1.53208	1.74765	1.56454
P41219	PRPH	12299	Peripherin	53.65	0.0623274	0.936005	1.91322	P41219	PRPH	12299	Peripherin		0.433138	0.497965	1.38433	1.3292	1.77527	-0.284516	-0.131042	0.521069	0.519138	0.115243
G3V325	ATP5J2-PTCD1	7259	ATP5MF-PTCD1 readthrough	84.109	0.0623347	0.756367	1.68923	G3V325	ATP5J2-PTCD1	7259	ATP5MF-PTCD1 readthrough		1.66676	1.37359	2.35801	2.01356	2.34237	0.971519	1.33127	1.45814	1.53437	0.677157
Q8TD30	GPT2	17394	Alanine aminotransferase 2	57.903	0.0623399	0.954684	1.93816	Q8TD30	GPT2	17394	Alanine aminotransferase 2		-0.547321	-1.14733	-0.22912	NaN	-0.177204	-1.9646	-1.57686	-1.2508	-1.12744	NaN
P56385	ATP5I	12804	ATP synthase subunit e, mitochondrial	7.9331	0.0623413	0.564927	1.47931	P56385	ATP5I	12804	ATP synthase subunit e, mitochondrial		-0.0964432	0.0899696	0.451813	0.228563	0.41185	-0.442779	-0.502035	-0.0591793	0.0675354	-0.802424
Q9ULC4;A0A3B3IRV3	MCTS1	20689	Malignant T-cell-amplified sequence 1;Malignant T-cell-amplified sequence	20.555	0.062378	-0.441831	-1.35833	Q9ULC4;A0A3B3IRV3	MCTS1	20689	Malignant T-cell-amplified sequence 1;Malignant T-cell-amplified sequence		1.14959	0.771448	0.723335	0.612309	0.365435	1.37556	1.2803	0.983561	1.03393	1.15792
Q9UHD8	SEPT9	20480	Septin-9	65.401	0.0626562	-0.401189	-1.3206	Q9UHD8	SEPT9	20480	Septin-9		1.60516	1.15439	1.33882	1.32284	1.38091	1.9268	1.89417	1.8974	1.76288	1.32682
P48739;A0A0A0MSW4;B3KYB7	PITPNB	12474	Phosphatidylinositol transfer protein beta isoform;Phosphatidylinositol transfer protein beta isoform;Phosphatidylinositol transfer protein beta isoform	31.54	0.0628863	-0.487484	-1.402	P48739;A0A0A0MSW4;B3KYB7	PITPNB	12474	Phosphatidylinositol transfer protein beta isoform;Phosphatidylinositol transfer protein beta isoform;Phosphatidylinositol transfer protein beta isoform		1.08005	0.58288	0.549013	0.254129	0.52367	1.27768	1.24438	1.1526	0.96335	0.789155
F8W1L2	HOXB3	6944	Homeobox protein Hox-B3	13.354	0.0634521	0.95752	1.94197	F8W1L2	HOXB3	6944	Homeobox protein Hox-B3		0.638391	0.940001	NaN	0.986734	0.953321	NaN	0.127422	-0.679565	NaN	0.318419
Q9UFW8;C9JUJ0	CGGBP1	20439	CGG triplet repeat-binding protein 1;CGG triplet repeat-binding protein 1	18.82	0.0637031	-0.205495	-1.15308	Q9UFW8;C9JUJ0	CGGBP1	20439	CGG triplet repeat-binding protein 1;CGG triplet repeat-binding protein 1		-1.66531	-1.81107	-1.81096	NaN	-1.89565	-1.69067	-1.50373	-1.61966	-1.54697	NaN
P36551	CPOX	12226	Oxygen-dependent coproporphyrinogen-III oxidase, mitochondrial	50.151	0.0638752	0.779987	1.71712	P36551	CPOX	12226	Oxygen-dependent coproporphyrinogen-III oxidase, mitochondrial		-0.51125	-1.16974	-0.589182	-1.09844	-0.856775	-1.28919	-1.39189	-1.36839	-2.50831	-1.56754
Q9H4G4;Q5VZR0	GLIPR2	19416	Golgi-associated plant pathogenesis-related protein 1;Golgi-associated plant pathogenesis-related protein 1	17.218	0.0644884	0.509868	1.42392	Q9H4G4;Q5VZR0	GLIPR2	19416	Golgi-associated plant pathogenesis-related protein 1;Golgi-associated plant pathogenesis-related protein 1		-0.923862	-1.24575	-0.759756	-1.32415	-0.978586	NaN	-1.40813	-1.74658	-1.51415	NaN
P28074;H0YJM8	PSMB5	11959	Proteasome subunit beta type-5;Proteasome subunit beta type-5	28.48	0.0645748	-0.452607	-1.36851	P28074;H0YJM8	PSMB5	11959	Proteasome subunit beta type-5;Proteasome subunit beta type-5		2.04217	1.88516	1.59947	1.56148	1.47847	2.24219	2.27156	1.93681	1.9043	2.47492
Q8N9F7;J3QQN7;J3KTA9	GDPD1	16895	Lysophospholipase D GDPD1;Lysophospholipase D GDPD1;Lysophospholipase D GDPD1	36.167	0.0645992	-0.404051	-1.32322	Q8N9F7;J3QQN7;J3KTA9	GDPD1	16895	Lysophospholipase D GDPD1;Lysophospholipase D GDPD1;Lysophospholipase D GDPD1		-0.345875	-0.738354	-0.359058	-0.408892	0.00883865	0.179269	0.119862	0.0492458	-0.206795	0.0353346
Q14558;C9J168;B4DP31	PRPSAP1	13775	Phosphoribosyl pyrophosphate synthase-associated protein 1;Phosphoribosyl pyrophosphate synthase-associated protein 1;Phosphoribosyl pyrophosphate synthase-associated protein 1	39.393	0.06506	0.309507	1.23928	Q14558;C9J168;B4DP31	PRPSAP1	13775	Phosphoribosyl pyrophosphate synthase-associated protein 1;Phosphoribosyl pyrophosphate synthase-associated protein 1;Phosphoribosyl pyrophosphate synthase-associated protein 1		NaN	-0.309006	-0.694342	-0.337164	-0.534575	-0.819621	-0.877979	-0.845051	-0.570511	-0.778228
Q14738;E9PFR3;H0Y8C4	PPP2R5D	13819	Serine/threonine-protein phosphatase 2A 56 kDa regulatory subunit delta isoform;Serine/threonine-protein phosphatase 2A 56 kDa regulatory subunit;Serine/threonine-protein phosphatase 2A 56 kDa regulatory subunit delta isoform	69.991	0.0650615	-0.680063	-1.60221	Q14738;E9PFR3;H0Y8C4	PPP2R5D	13819	Serine/threonine-protein phosphatase 2A 56 kDa regulatory subunit delta isoform;Serine/threonine-protein phosphatase 2A 56 kDa regulatory subunit;Serine/threonine-protein phosphatase 2A 56 kDa regulatory subunit delta isoform		-1.09258	-0.845699	-0.449604	-0.40901	-0.470331	-0.492818	-0.0802097	0.368626	0.520798	-0.183309
E9PAV3;F8VZJ2;F8W0W4;A0A7I2V2K5;H0YHX9;A0A7I2V473;Q13765	NACA	5977	Nascent polypeptide-associated complex subunit alpha, muscle-specific form;Nascent polypeptide-associated complex subunit alpha;Nascent polypeptide-associated complex subunit alpha;Nascent polypeptide-associated complex subunit alpha;Nascent polypeptide-as	205.42	0.0651593	-0.504941	-1.41907	E9PAV3;F8VZJ2;F8W0W4;A0A7I2V2K5;H0YHX9;A0A7I2V473;Q13765	NACA	5977	Nascent polypeptide-associated complex subunit alpha, muscle-specific form;Nascent polypeptide-associated complex subunit alpha;Nascent polypeptide-associated complex subunit alpha;Nascent polypeptide-associated complex subunit alpha;Nascent polypeptide-as		3.37663	2.9055	3.0501	2.60398	2.76144	3.71506	3.43935	3.26585	3.15363	3.64847
Q9BTE7;E9PM04;H0YCN4	DCUN1D5	18846	DCN1-like protein 5;DCN1-like protein;DCN1-like protein	27.508	0.0651638	-0.848636	-1.8008	Q9BTE7;E9PM04;H0YCN4	DCUN1D5	18846	DCN1-like protein 5;DCN1-like protein;DCN1-like protein		1.01432	0.370543	-0.111473	-0.315386	0.0399399	1.14796	0.7805	1.19995	1.06449	NaN
P62857	RPS28	13004	40S ribosomal protein S28	7.8409	0.0652046	-0.44664	-1.36286	P62857	RPS28	13004	40S ribosomal protein S28		1.79959	1.35361	NaN	1.33265	1.41386	2.22002	1.99794	1.95361	1.7696	1.66667
Q58FF8	HSP90AB2P	14454	Putative heat shock protein HSP 90-beta 2	44.348	0.0665517	-0.43457	-1.35151	Q58FF8	HSP90AB2P	14454	Putative heat shock protein HSP 90-beta 2		3.77306	3.48548	3.77319	3.24694	3.59659	3.89361	4.22728	3.98189	4.26823	3.67709
P58546;C9JL85	MTPN	12849	Myotrophin;Myotrophin	12.895	0.0667686	-0.543951	-1.45796	P58546;C9JL85	MTPN	12849	Myotrophin;Myotrophin		2.79309	2.25088	2.11412	1.97866	1.90893	3.03835	2.91536	2.60259	2.52835	2.68079
Q9P0L0	VAPA	20232	Vesicle-associated membrane protein-associated protein A	27.893	0.0670382	0.377472	1.29906	Q9P0L0	VAPA	20232	Vesicle-associated membrane protein-associated protein A		1.80208	1.59317	1.74386	1.3525	1.79477	1.44646	1.13895	1.20154	1.05159	1.56049
O14531;Q5T0Q6	DPYSL4	9893	Dihydropyrimidinase-related protein 4;Dihydropyrimidinase-related protein 4	61.877	0.0673295	-0.313596	-1.2428	O14531;Q5T0Q6	DPYSL4	9893	Dihydropyrimidinase-related protein 4;Dihydropyrimidinase-related protein 4		1.34704	0.997007	1.11317	0.987091	0.792971	1.32139	1.38174	1.27462	1.25916	1.56835
P36542	ATP5C1	12224	ATP synthase subunit gamma, mitochondrial	32.996	0.0674905	0.525938	1.43987	P36542	ATP5C1	12224	ATP synthase subunit gamma, mitochondrial		1.69873	1.63842	2.1441	2.23066	2.28799	1.30648	1.60779	1.63157	1.71658	1.10779
P08247;H7C4W3	SYP	11176	Synaptophysin;Synaptophysin	33.845	0.0677268	0.712959	1.63916	P08247;H7C4W3	SYP	11176	Synaptophysin;Synaptophysin		1.34744	1.17135	1.15468	0.669037	0.74295	0.577527	0.599127	0.324924	-0.285048	NaN
P50579;G3V1U3	METAP2	12570	Methionine aminopeptidase 2;Methionine aminopeptidase 2	52.891	0.0679848	-0.510889	-1.42493	P50579;G3V1U3	METAP2	12570	Methionine aminopeptidase 2;Methionine aminopeptidase 2		1.23975	0.357475	0.651548	0.437025	0.795797	1.40895	1.2926	1.25799	1.11276	0.963735
O75947	ATP5H	10616	ATP synthase subunit d, mitochondrial	18.491	0.068189	0.433115	1.35015	O75947	ATP5H	10616	ATP synthase subunit d, mitochondrial		2.06523	2.33668	2.23549	2.5629	2.47698	1.71321	1.6439	1.9512	1.88001	2.32338
P37268;E9PNM1;A0A1W2PQ47	FDFT1	12242	Squalene synthase;Squalene synthase;Squalene synthase	48.115	0.0682642	0.504412	1.41855	P37268;E9PNM1;A0A1W2PQ47	FDFT1	12242	Squalene synthase;Squalene synthase;Squalene synthase		0.217516	-0.104782	0.232662	-0.195351	0.325178	-0.297538	-0.185993	-0.334749	-0.274641	-0.953918
Q9UBE0;B3KNJ4;M0QX65;M0QZS6;A0A590UK93;A0A590UKC5	SAE1	20358	SUMO-activating enzyme subunit 1;SUMO-1 activating enzyme subunit 1, isoform CRA_a;SUMO-activating enzyme subunit 1;SUMO-activating enzyme subunit 1;SUMO-activating enzyme subunit 1;SUMO-activating enzyme subunit 1	38.449	0.0684821	-0.385743	-1.30653	Q9UBE0;B3KNJ4;M0QX65;M0QZS6;A0A590UK93;A0A590UKC5	SAE1	20358	SUMO-activating enzyme subunit 1;SUMO-1 activating enzyme subunit 1, isoform CRA_a;SUMO-activating enzyme subunit 1;SUMO-activating enzyme subunit 1;SUMO-activating enzyme subunit 1;SUMO-activating enzyme subunit 1		1.18799	1.5477	0.921959	1.36212	1.02666	1.58635	1.74766	1.56894	1.71327	1.35893
O75439;G3V0E4	PMPCB	10512	Mitochondrial-processing peptidase subunit beta;Beta-MPP	54.366	0.0686229	0.466548	1.3818	O75439;G3V0E4	PMPCB	10512	Mitochondrial-processing peptidase subunit beta;Beta-MPP		0.04356	-0.309864	-0.636082	-0.335596	-0.300503	-0.415553	-0.578869	-0.883755	-0.97427	-1.01878
E9PCR7;Q02218;A0A0D9SFS3;E9PDF2;E9PFG7	OGDH	6007	Oxoglutarate dehydrogenase (succinyl-transferring);2-oxoglutarate dehydrogenase, mitochondrial;Oxoglutarate dehydrogenase (succinyl-transferring);Oxoglutarate dehydrogenase (succinyl-transferring);Oxoglutarate dehydrogenase (succinyl-transferring)	117.66	0.0687519	0.381391	1.3026	E9PCR7;Q02218;A0A0D9SFS3;E9PDF2;E9PFG7	OGDH	6007	Oxoglutarate dehydrogenase (succinyl-transferring);2-oxoglutarate dehydrogenase, mitochondrial;Oxoglutarate dehydrogenase (succinyl-transferring);Oxoglutarate dehydrogenase (succinyl-transferring);Oxoglutarate dehydrogenase (succinyl-transferring)		1.2468	1.09286	1.30981	0.795486	1.13047	1.0819	0.770433	0.690136	0.576143	0.549859
O00299	CLIC1	9815	Chloride intracellular channel protein 1	26.922	0.0687776	-0.666244	-1.58694	O00299	CLIC1	9815	Chloride intracellular channel protein 1		2.14058	1.63438	1.59927	1.24103	1.50527	2.64262	2.45094	2.26505	2.46257	1.63057
Q00688	FKBP3	13175	Peptidyl-prolyl cis-trans isomerase FKBP3	25.177	0.0688015	-0.370996	-1.29325	Q00688	FKBP3	13175	Peptidyl-prolyl cis-trans isomerase FKBP3		1.65451	1.48294	1.20599	1.14991	1.16819	1.83036	1.83486	1.58371	1.45566	1.81192
A0A1W2PQS6;F6U211;A0A2R8Y7H1;A0A2R8YFH6;S4R435;A0A2R8Y6L3	RPS10;RPS10-NUDT3	1825	RPS10-NUDT3 readthrough;40S ribosomal protein S10;40S ribosomal protein S10;40S ribosomal protein S10;RPS10-NUDT3 readthrough;RPS10-NUDT3 readthrough	33.14	0.0688284	-0.62259	-1.53964	A0A1W2PQS6;F6U211;A0A2R8Y7H1;A0A2R8YFH6;S4R435;A0A2R8Y6L3	RPS10;RPS10-NUDT3	1825	RPS10-NUDT3 readthrough;40S ribosomal protein S10;40S ribosomal protein S10;40S ribosomal protein S10;RPS10-NUDT3 readthrough;RPS10-NUDT3 readthrough		3.3393	2.8049	2.82149	2.64271	2.56663	3.86892	3.71037	3.4954	3.28986	2.92343
Q9NVS9;J3QQZ9;J3QQV6	PNPO	9135	Pyridoxine-5-phosphate oxidase;Pyridoxal 5-phosphate synthase;Pyridoxal 5-phosphate synthase	29.988	0.0688831	0.383929	1.30489	Q9NVS9;J3QQZ9;J3QQV6	PNPO	9135	Pyridoxine-5-phosphate oxidase;Pyridoxal 5-phosphate synthase;Pyridoxal 5-phosphate synthase		0.276194	-0.312338	-0.20619	-0.0871754	-0.183262	-0.285577	-0.310564	-0.522121	-0.735806	-0.578349
Q92777	SYN2	17757	Synapsin-2	62.996	0.0689963	0.316288	1.24512	Q92777	SYN2	17757	Synapsin-2		0.776224	0.465126	0.806633	0.370029	0.355928	0.295922	0.347212	0.25308	0.220284	0.076005
P80303;E9PKG6;Q2L696	NUCB2;Nucb2	13102	Nucleobindin-2;Nucleobindin-2;Nucb2 splice variant	50.222	0.0690519	0.681837	1.60418	P80303;E9PKG6;Q2L696	NUCB2;Nucb2	13102	Nucleobindin-2;Nucleobindin-2;Nucb2 splice variant		-0.59598	-1.16831	-0.9452	-1.58442	-0.665253	-1.346	-1.85254	-1.74723	-1.74892	NaN
P49748	ACADVL	12522	Very long-chain specific acyl-CoA dehydrogenase, mitochondrial	70.389	0.0691173	0.394761	1.31472	P49748	ACADVL	12522	Very long-chain specific acyl-CoA dehydrogenase, mitochondrial		0.130211	0.00640106	-0.106655	-0.325455	-0.194841	-0.315484	-0.530474	-0.625029	-0.807499	-0.185658
Q9H078;A0A2U3TZY2	CLPB	19218	Caseinolytic peptidase B protein homolog;Caseinolytic peptidase B protein homolog	78.728	0.0691904	0.517991	1.43196	Q9H078;A0A2U3TZY2	CLPB	19218	Caseinolytic peptidase B protein homolog;Caseinolytic peptidase B protein homolog		-1.15057	NaN	-0.64304	-1.23458	-0.721851	-1.11668	-1.72105	-1.49558	-1.53346	-1.41074
J3QRS9;O43670;X6R4W8	ZNF207	9162	BUB3-interacting and GLEBS motif-containing protein ZNF207;BUB3-interacting and GLEBS motif-containing protein ZNF207;BUB3-interacting and GLEBS motif-containing protein ZNF207	52.541	0.0692915	-0.457025	-1.37271	J3QRS9;O43670;X6R4W8	ZNF207	9162	BUB3-interacting and GLEBS motif-containing protein ZNF207;BUB3-interacting and GLEBS motif-containing protein ZNF207;BUB3-interacting and GLEBS motif-containing protein ZNF207		0.844431	0.212776	0.443844	0.0713654	0.321831	1.07828	0.874235	0.94647	0.657427	0.622956
Q8TEX9;H0YN14	IPO4	17473	Importin-4;Importin-4	118.71	0.0694191	-0.640791	-1.55918	Q8TEX9;H0YN14	IPO4	17473	Importin-4;Importin-4		-1.7572	-2.15501	-1.29745	-1.41871	-1.4376	-1.16141	-0.916367	-0.715082	-0.59778	-1.47137
Q96G61;Q8NFP7	NUDT11;NUDT10	18115	Diphosphoinositol polyphosphate phosphohydrolase 3-beta;Diphosphoinositol polyphosphate phosphohydrolase 3-alpha	18.559	0.0694659	-0.803142	-1.7449	Q96G61;Q8NFP7	NUDT11;NUDT10	18115	Diphosphoinositol polyphosphate phosphohydrolase 3-beta;Diphosphoinositol polyphosphate phosphohydrolase 3-alpha		-0.474905	-0.776552	-0.762899	-0.271185	NaN	0.398789	0.0589943	NaN	0.757034	-0.287791
Q14677	CLINT1	13802	Clathrin interactor 1	68.259	0.0695853	-0.359296	-1.2828	Q14677	CLINT1	13802	Clathrin interactor 1		-1.31122	-1.33715	-1.27132	-0.949808	-0.954523	-0.875323	-0.718122	-0.609131	-0.711369	-1.1136
P50990	CCT8	12577	T-complex protein 1 subunit theta	59.62	0.07	-0.433814	-1.3508	P50990	CCT8	12577	T-complex protein 1 subunit theta		2.64962	2.45613	2.43692	2.34018	2.51033	3.01951	3.18892	2.98706	3.00033	2.36644
Q14011;K7EMY9;K7EPM4;K7EQR7;D6W5Y5;K7EJV1;K7ER40;K7ENX8;K7ELV6;K7EJV5	CIRBP	13697	Cold-inducible RNA-binding protein;Cold-inducible RNA-binding protein;Cold-inducible RNA-binding protein;Cold-inducible RNA-binding protein;Cold-inducible RNA-binding protein;Cold-inducible RNA-binding protein;Cold-inducible RNA-binding protein;Cold-induci	18.648	0.0700695	0.384209	1.30514	Q14011;K7EMY9;K7EPM4;K7EQR7;D6W5Y5;K7EJV1;K7ER40;K7ENX8;K7ELV6;K7EJV5	CIRBP	13697	Cold-inducible RNA-binding protein;Cold-inducible RNA-binding protein;Cold-inducible RNA-binding protein;Cold-inducible RNA-binding protein;Cold-inducible RNA-binding protein;Cold-inducible RNA-binding protein;Cold-inducible RNA-binding protein;Cold-induci		2.69466	2.4707	2.22742	2.22839	2.52047	2.26324	2.16118	1.83522	1.78228	2.17869
Q8TDP1	RNASEH2C	17420	Ribonuclease H2 subunit C	17.84	0.0701685	-0.420942	-1.3388	Q8TDP1	RNASEH2C	17420	Ribonuclease H2 subunit C		-0.164999	-0.577183	-0.732477	-0.864525	-0.783537	-0.115365	0.0432777	-0.306412	-0.390705	-0.248805
Q9Y625	GPC6	21220	Glypican-6	62.735	0.0702732	-0.318801	-1.24729	Q9Y625	GPC6	21220	Glypican-6		-0.449619	-0.656528	-0.529821	-0.639465	-0.817303	-0.0227194	-0.27347	-0.556072	-0.218271	-0.428197
F5GWE5;Q00169;I3L4H1	PITPNA	6512	Phosphatidylinositol transfer protein alpha isoform;Phosphatidylinositol transfer protein alpha isoform;Phosphatidylinositol transfer protein alpha isoform	31.802	0.0708218	-0.531769	-1.4457	F5GWE5;Q00169;I3L4H1	PITPNA	6512	Phosphatidylinositol transfer protein alpha isoform;Phosphatidylinositol transfer protein alpha isoform;Phosphatidylinositol transfer protein alpha isoform		-0.618883	-1.45621	-0.945442	NaN	-0.942076	-0.271262	-0.40984	-0.354898	-0.508232	-0.750184
Q8N5M1;C9J2Q2	ATPAF2	16756	ATP synthase mitochondrial F1 complex assembly factor 2;ATP synthase mitochondrial F1 complex assembly factor 2	32.772	0.0711071	0.469863	1.38498	Q8N5M1;C9J2Q2	ATPAF2	16756	ATP synthase mitochondrial F1 complex assembly factor 2;ATP synthase mitochondrial F1 complex assembly factor 2		-1.70982	NaN	-1.2877	-1.71441	-1.3461	NaN	-2.01993	-1.89589	-2.03729	NaN
Q14061;H7C4E5;C9J8T6	COX17	13703	Cytochrome c oxidase copper chaperone;Cytochrome c oxidase copper chaperone;Cytochrome c oxidase copper chaperone	6.9151	0.0718843	1.38389	2.60971	Q14061;H7C4E5;C9J8T6	COX17	13703	Cytochrome c oxidase copper chaperone;Cytochrome c oxidase copper chaperone;Cytochrome c oxidase copper chaperone		1.87917	0.490088	1.36208	0.0709438	1.64416	0.30996	-0.515778	0.123766	0.121231	-1.51219
C9J5N1;B3KSP9;Q9BTE6	PTGES3L-AARSD1;AARSD1	4756	PTGES3L-AARSD1 readthrough;PTGES3L-AARSD1 readthrough;Alanyl-tRNA editing protein Aarsd1	55.065	0.072	-0.745945	-1.67707	C9J5N1;B3KSP9;Q9BTE6	PTGES3L-AARSD1;AARSD1	4756	PTGES3L-AARSD1 readthrough;PTGES3L-AARSD1 readthrough;Alanyl-tRNA editing protein Aarsd1		-0.675604	-1.49761	-0.875502	-0.751202	-0.743738	-0.106067	0.183025	-0.0874023	0.169704	-0.973191
P62873;F6UT28;B1AKQ8	GNB1	13005	Guanine nucleotide-binding protein G(I)/G(S)/G(T) subunit beta-1;Guanine nucleotide-binding protein G(I)/G(S)/G(T) subunit beta-1;Guanine nucleotide-binding protein G(I)/G(S)/G(T) subunit beta-1	37.377	0.0729314	0.418907	1.33691	P62873;F6UT28;B1AKQ8	GNB1	13005	Guanine nucleotide-binding protein G(I)/G(S)/G(T) subunit beta-1;Guanine nucleotide-binding protein G(I)/G(S)/G(T) subunit beta-1;Guanine nucleotide-binding protein G(I)/G(S)/G(T) subunit beta-1		1.79436	1.54788	1.58201	1.34296	1.53263	1.33426	1.39332	1.20547	1.09851	0.67376
A0A0A0MSK4;A0A0A0MRC4;Q86YR5	GPSM1	831	G-protein-signaling modulator 1;G-protein-signaling modulator 1;G-protein-signaling modulator 1	74.481	0.0731387	0.588492	1.50367	A0A0A0MSK4;A0A0A0MRC4;Q86YR5	GPSM1	831	G-protein-signaling modulator 1;G-protein-signaling modulator 1;G-protein-signaling modulator 1		-0.828371	NaN	-0.932308	-0.387634	-0.113932	-1.20825	-1.38703	-1.13075	-0.817484	-1.22675
P78346;Q5VU10;Q5VU11	RPP30	13067	Ribonuclease P protein subunit p30;Ribonuclease P protein subunit p30;Ribonuclease P protein subunit p30	29.321	0.0733907	-0.426963	-1.3444	P78346;Q5VU10;Q5VU11	RPP30	13067	Ribonuclease P protein subunit p30;Ribonuclease P protein subunit p30;Ribonuclease P protein subunit p30		-1.77407	-1.49512	-1.32193	-1.44046	-1.57645	-1.25461	-0.858414	-1.00054	-0.842182	-1.51746
P61247;D6RAT0;E9PFI5;H0Y9Y4;H0Y8L7;D6R9B6	RPS3A	12921	40S ribosomal protein S3a;40S ribosomal protein S3a;40S ribosomal protein S3a;40S ribosomal protein S3a;40S ribosomal protein S3a;40S ribosomal protein S3a	29.945	0.0734245	-0.314793	-1.24383	P61247;D6RAT0;E9PFI5;H0Y9Y4;H0Y8L7;D6R9B6	RPS3A	12921	40S ribosomal protein S3a;40S ribosomal protein S3a;40S ribosomal protein S3a;40S ribosomal protein S3a;40S ribosomal protein S3a;40S ribosomal protein S3a		2.75247	3.13092	3.00652	3.20777	3.0404	3.11807	3.34419	3.28314	3.36157	3.60505
Q9BY44;F8WAE5	EIF2A	19039	Eukaryotic translation initiation factor 2A;Eukaryotic translation initiation factor 2A	64.989	0.0734291	-0.382357	-1.30347	Q9BY44;F8WAE5	EIF2A	19039	Eukaryotic translation initiation factor 2A;Eukaryotic translation initiation factor 2A		1.22921	0.746298	0.710106	0.570011	0.718412	1.396	1.2787	1.10552	1.12071	0.984899
Q9BY32	ITPA	19037	Inosine triphosphate pyrophosphatase	21.445	0.0736673	-0.362213	-1.2854	Q9BY32	ITPA	19037	Inosine triphosphate pyrophosphatase		-0.417852	-0.320759	-0.0958977	-0.622038	-0.557077	-0.272429	-0.0808105	-0.149506	0.217419	0.0827684
E5RIW3;E5RJD8;E5RHG6;O75347;E5RIX8	TBCA	5650	Tubulin-specific chaperone A;Tubulin-specific chaperone A;Tubulin-specific chaperone A;Tubulin-specific chaperone A;Tubulin-specific chaperone A	10.08	0.0743571	-0.647408	-1.56635	E5RIW3;E5RJD8;E5RHG6;O75347;E5RIX8	TBCA	5650	Tubulin-specific chaperone A;Tubulin-specific chaperone A;Tubulin-specific chaperone A;Tubulin-specific chaperone A;Tubulin-specific chaperone A		2.81815	1.89861	1.99975	1.60981	1.98821	3.02189	2.68503	2.85361	2.57104	2.42001
P43487;F6WQW2;C9JXG8;C9JJ34	RANBP1	12367	Ran-specific GTPase-activating protein;Ran-specific GTPase-activating protein;Ran-specific GTPase-activating protein;Ran-specific GTPase-activating protein	23.31	0.0744242	-0.423179	-1.34088	P43487;F6WQW2;C9JXG8;C9JJ34	RANBP1	12367	Ran-specific GTPase-activating protein;Ran-specific GTPase-activating protein;Ran-specific GTPase-activating protein;Ran-specific GTPase-activating protein		3.87269	3.39519	3.2254	3.07976	3.29753	3.99605	3.88703	3.72376	3.65454	3.72508
Q16537	PPP2R5E	14061	Serine/threonine-protein phosphatase 2A 56 kDa regulatory subunit epsilon isoform	54.699	0.0745623	-0.352914	-1.27714	Q16537	PPP2R5E	14061	Serine/threonine-protein phosphatase 2A 56 kDa regulatory subunit epsilon isoform		-0.756029	-1.21498	-0.695843	-0.852968	-0.666666	-0.371205	-0.39159	-0.39872	-0.492203	-0.768193
P24534	EEF1B2	11879	Elongation factor 1-beta	24.763	0.075051	-0.384171	-1.30511	P24534	EEF1B2	11879	Elongation factor 1-beta		4.15388	3.73352	3.61609	3.56741	3.86089	4.25975	4.04451	4.05429	4.02476	4.46932
O43414;H0Y4B0;A0A3B3ISV9;F6QUN3	ERI3	10169	ERI1 exoribonuclease 3;ERI1 exoribonuclease 3;ERI1 exoribonuclease 3;ERI1 exoribonuclease 3	37.238	0.0751408	-0.443582	-1.35998	O43414;H0Y4B0;A0A3B3ISV9;F6QUN3	ERI3	10169	ERI1 exoribonuclease 3;ERI1 exoribonuclease 3;ERI1 exoribonuclease 3;ERI1 exoribonuclease 3		-1.09003	-1.64117	-1.06869	NaN	-1.43444	-0.854445	-0.850607	-0.780153	-0.974792	NaN
Q7Z7K6	CENPV	16003	Centromere protein V	29.946	0.075159	-0.370152	-1.29249	Q7Z7K6	CENPV	16003	Centromere protein V		0.17289	0.266945	0.303133	0.291901	-0.0714626	0.921317	0.568552	0.647619	0.397022	0.279655
Q8WW12	PCNP	17577	PEST proteolytic signal-containing nuclear protein	18.925	0.0752142	-0.459089	-1.37467	Q8WW12	PCNP	17577	PEST proteolytic signal-containing nuclear protein		0.0677853	-0.0949364	-0.441458	-0.660604	-0.40163	0.518979	0.0382137	0.174149	-0.0169544	0.0502119
Q9H845;Q9H9W4;A0A7P0T8U3;A0A7P0T871;H0Y8Z9;A0A7P0T7Z1;A0A7P0TB58;A0A7P0T9N9	ACAD9	19513	Complex I assembly factor ACAD9, mitochondrial;Acyl-Coenzyme A dehydrogenase family, member 9, isoform CRA_b;Complex I assembly factor ACAD9, mitochondrial;Complex I assembly factor ACAD9, mitochondrial;Complex I assembly factor ACAD9, mitochondrial;Comple	68.76	0.0752734	0.344232	1.26948	Q9H845;Q9H9W4;A0A7P0T8U3;A0A7P0T871;H0Y8Z9;A0A7P0T7Z1;A0A7P0TB58;A0A7P0T9N9	ACAD9	19513	Complex I assembly factor ACAD9, mitochondrial;Acyl-Coenzyme A dehydrogenase family, member 9, isoform CRA_b;Complex I assembly factor ACAD9, mitochondrial;Complex I assembly factor ACAD9, mitochondrial;Complex I assembly factor ACAD9, mitochondrial;Comple		-0.0887718	-0.28684	0.0525436	-0.407127	-0.0385113	-0.481156	-0.288656	-0.651428	-0.570652	NaN
O75534;E9PLT0	CSDE1	10535	Cold shock domain-containing protein E1;Cold shock domain-containing protein E1	88.884	0.0753037	-0.221175	-1.16568	O75534;E9PLT0	CSDE1	10535	Cold shock domain-containing protein E1;Cold shock domain-containing protein E1		0.61636	0.373489	0.379484	0.728121	0.594362	0.834682	0.787592	0.792721	0.750767	0.631928
Q32Q12;J3KPD9;P22392;E7ERL0	NME1-NME2;NME2;NME1	14243	Nucleoside diphosphate kinase;NME1-NME2 readthrough;Nucleoside diphosphate kinase B;Nucleoside diphosphate kinase A	32.642	0.075305	-0.485722	-1.40029	Q32Q12;J3KPD9;P22392;E7ERL0	NME1-NME2;NME2;NME1	14243	Nucleoside diphosphate kinase;NME1-NME2 readthrough;Nucleoside diphosphate kinase B;Nucleoside diphosphate kinase A		6.72992	6.04176	6.17304	5.80296	6.07136	6.81266	6.84668	6.48429	6.52996	6.57405
P51970	NDUFA8	12652	NADH dehydrogenase [ubiquinone] 1 alpha subcomplex subunit 8	20.105	0.0753135	0.189381	1.14027	P51970	NDUFA8	12652	NADH dehydrogenase [ubiquinone] 1 alpha subcomplex subunit 8		-0.324581	-0.305145	-0.348398	-0.38497	-0.158884	-0.463307	-0.366228	-0.395807	-0.612701	-0.630839
O60506;A0A7I2V309;A0A7I2V2F2	SYNCRIP	10335	Heterogeneous nuclear ribonucleoprotein Q;Heterogeneous nuclear ribonucleoprotein Q;Heterogeneous nuclear ribonucleoprotein Q	69.602	0.0753578	-0.426379	-1.34386	O60506;A0A7I2V309;A0A7I2V2F2	SYNCRIP	10335	Heterogeneous nuclear ribonucleoprotein Q;Heterogeneous nuclear ribonucleoprotein Q;Heterogeneous nuclear ribonucleoprotein Q		3.21251	2.78454	2.9791	2.64399	3.09021	3.64695	3.5472	3.33237	3.3095	3.00623
P51398;V9GZ03;V9GYL9;V9GYA7	DAP3	12595	28S ribosomal protein S29, mitochondrial;28S ribosomal protein S29, mitochondrial;28S ribosomal protein S29, mitochondrial;28S ribosomal protein S29, mitochondrial	45.566	0.0753684	0.398695	1.31831	P51398;V9GZ03;V9GYL9;V9GYA7	DAP3	12595	28S ribosomal protein S29, mitochondrial;28S ribosomal protein S29, mitochondrial;28S ribosomal protein S29, mitochondrial;28S ribosomal protein S29, mitochondrial		-0.263744	-0.596319	-0.292318	-0.820709	-0.401159	-0.750981	-0.611712	-1.00648	-0.846062	-1.1525
A0A2R8YDQ9;Q9P2R7;A0A2R8Y6Y7;Q5T9Q5	SUCLA2	2164	Succinate--CoA ligase [ADP-forming] subunit beta, mitochondrial;Succinate--CoA ligase [ADP-forming] subunit beta, mitochondrial;Succinate--CoA ligase [ADP-forming] subunit beta, mitochondrial;Succinate--CoA ligase [ADP-forming] subunit beta, mitochondrial	43.841	0.0754476	0.676474	1.59823	A0A2R8YDQ9;Q9P2R7;A0A2R8Y6Y7;Q5T9Q5	SUCLA2	2164	Succinate--CoA ligase [ADP-forming] subunit beta, mitochondrial;Succinate--CoA ligase [ADP-forming] subunit beta, mitochondrial;Succinate--CoA ligase [ADP-forming] subunit beta, mitochondrial;Succinate--CoA ligase [ADP-forming] subunit beta, mitochondrial		0.0903969	-0.217173	0.748734	0.320145	0.676769	-0.593234	-0.329239	-0.0384903	0.0064621	-0.808999
Q9UL25	RAB21	20676	Ras-related protein Rab-21	24.347	0.0759791	0.346158	1.27117	Q9UL25	RAB21	20676	Ras-related protein Rab-21		0.971027	0.708179	0.951715	0.849163	1.01842	0.889134	0.586508	0.573635	0.518606	0.199826
P30040;F8VY02	ERP29	12021	Endoplasmic reticulum resident protein 29;Endoplasmic reticulum resident protein 29	28.993	0.0760417	0.495672	1.40998	P30040;F8VY02	ERP29	12021	Endoplasmic reticulum resident protein 29;Endoplasmic reticulum resident protein 29		2.59522	1.94845	2.14703	1.68302	2.25574	1.76064	1.90793	1.51048	1.44531	1.52674
Q9NQ29;A8MYV2;B8ZZ10	LUC7L	19781	Putative RNA-binding protein Luc7-like 1;LUC7-like (S. cerevisiae);LUC7-like (S. cerevisiae)	43.727	0.0760622	-0.509908	-1.42396	Q9NQ29;A8MYV2;B8ZZ10	LUC7L	19781	Putative RNA-binding protein Luc7-like 1;LUC7-like (S. cerevisiae);LUC7-like (S. cerevisiae)		0.627388	-0.0212173	0.0239849	-0.358366	0.026968	0.762492	0.602373	0.647314	0.592657	0.243461
Q13015	MLLT11	13494	Protein AF1q	10.061	0.0761111	-0.27208	-1.20755	Q13015	MLLT11	13494	Protein AF1q		0.0725288	0.42856	0.188015	0.00499916	NaN	0.563062	0.415817	0.351244	0.383654	0.514255
P12235;V9GYG0	SLC25A4	11457	ADP/ATP translocase 1;ADP/ATP translocase	33.064	0.0761733	0.876117	1.83543	P12235;V9GYG0	SLC25A4	11457	ADP/ATP translocase 1;ADP/ATP translocase		0.245638	-0.309221	0.824635	0.278008	0.822998	-0.801702	-0.183411	-0.0218964	-0.260199	-1.25132
P62701	RPS4X	12990	40S ribosomal protein S4, X isoform	29.597	0.0761938	-0.467086	-1.38231	P62701	RPS4X	12990	40S ribosomal protein S4, X isoform		3.30751	3.22301	2.79769	3.41896	3.43372	3.78298	3.84159	3.8572	3.80282	3.23174
F8W726;Q5VU77	UBAP2L	6964	Ubiquitin-associated protein 2-like;Ubiquitin-associated protein 2-like	113.63	0.0766483	-0.351782	-1.27614	F8W726;Q5VU77	UBAP2L	6964	Ubiquitin-associated protein 2-like;Ubiquitin-associated protein 2-like		1.75148	1.62393	1.46307	1.35614	1.55281	2.06248	1.81479	1.74432	1.65851	2.22625
P23526	AHCY	11855	Adenosylhomocysteinase	47.716	0.0770052	-0.38687	-1.30755	P23526	AHCY	11855	Adenosylhomocysteinase		2.58833	2.34176	1.95717	2.08932	1.99375	2.65639	2.64482	2.5595	2.32334	2.72064
Q86U70;A0A6E1WJ75	LDB1	16069	LIM domain-binding protein 1;LIM domain binding 1, isoform CRA_c	46.532	0.077729	-0.318811	-1.2473	Q86U70;A0A6E1WJ75	LDB1	16069	LIM domain-binding protein 1;LIM domain binding 1, isoform CRA_c		0.697311	0.42811	0.144306	0.429346	0.371439	0.75483	0.924837	0.782415	0.724609	0.477874
Q8N1G2	CMTR1	16611	Cap-specific mRNA (nucleoside-2-O-)-methyltransferase 1	95.32	0.0777526	-0.863902	-1.81995	Q8N1G2	CMTR1	16611	Cap-specific mRNA (nucleoside-2-O-)-methyltransferase 1		-1.83334	-2.83951	-1.85769	-2.04952	-2.54957	-1.5742	-0.771946	-1.1197	-1.19121	-2.15309
Q9NW82;D6RIW8	WDR70	20035	WD repeat-containing protein 70;WD repeat-containing protein 70	73.2	0.0777671	-0.385904	-1.30668	Q9NW82;D6RIW8	WDR70	20035	WD repeat-containing protein 70;WD repeat-containing protein 70		-2.07117	NaN	-2.3844	-1.99923	-2.53457	-1.76451	-2.04483	-1.73661	-1.76958	-1.99165
P51809	VAMP7	12631	Vesicle-associated membrane protein 7	24.935	0.0779077	1.20743	2.30926	P51809	VAMP7	12631	Vesicle-associated membrane protein 7		1.1625	NaN	0.899862	NaN	0.908409	-0.53173	-0.692541	0.68948	-0.333904	NaN
Q9BS26	ERP44	18804	Endoplasmic reticulum resident protein 44	46.971	0.0780341	0.421951	1.33974	Q9BS26	ERP44	18804	Endoplasmic reticulum resident protein 44		1.19271	0.728725	0.71735	0.461561	0.636412	0.592938	0.459852	0.115181	0.304358	0.154677
A0A7I2V428;P19338;C9JLB1;H7BY16;A0A7I2V3F3;A0A7I2V5M5;A0A7I2V2U7;A0A7I2V699	NCL	3126	Nucleolin;Nucleolin;Nucleolin;Nucleolin;Nucleolin;Nucleolin;Nucleolin;Nucleolin	74.739	0.0781397	-0.447445	-1.36362	A0A7I2V428;P19338;C9JLB1;H7BY16;A0A7I2V3F3;A0A7I2V5M5;A0A7I2V2U7;A0A7I2V699	NCL	3126	Nucleolin;Nucleolin;Nucleolin;Nucleolin;Nucleolin;Nucleolin;Nucleolin;Nucleolin		4.14572	3.62065	3.46677	3.37905	3.71157	4.44256	4.15216	4.0098	3.95383	4.00264
O60508;Q5SRN1	CDC40	10337	Pre-mRNA-processing factor 17;Pre-mRNA-processing factor 17	65.521	0.0784392	-0.810139	-1.75338	O60508;Q5SRN1	CDC40	10337	Pre-mRNA-processing factor 17;Pre-mRNA-processing factor 17		NaN	NaN	-1.26377	-1.72876	-2.18869	-1.0779	-0.669302	-0.839981	-1.08057	NaN
P25786;F5GX11	PSMA1	11906	Proteasome subunit alpha type-1;Proteasome subunit alpha type-1	29.555	0.0785185	-0.398311	-1.31796	P25786;F5GX11	PSMA1	11906	Proteasome subunit alpha type-1;Proteasome subunit alpha type-1		2.05037	1.68917	1.42382	1.31046	1.58278	2.23724	1.86834	1.96324	1.91687	2.06247
P34932;A0A087WYC1	HSPA4	12147	Heat shock 70 kDa protein 4;Heat shock 70 kDa protein 4	94.33	0.078543	-0.552402	-1.46653	P34932;A0A087WYC1	HSPA4	12147	Heat shock 70 kDa protein 4;Heat shock 70 kDa protein 4		3.73948	3.10264	3.22242	2.91633	3.14341	4.10705	3.9769	3.79898	3.73291	3.27044
O75880;J3QL56	SCO1	9096	Protein SCO1 homolog, mitochondrial;Protein SCO1 homolog, mitochondrial	33.814	0.0785719	0.502953	1.41711	O75880;J3QL56	SCO1	9096	Protein SCO1 homolog, mitochondrial;Protein SCO1 homolog, mitochondrial		-0.701197	-1.06596	-1.13243	-1.39209	-1.1769	-1.55639	-1.19152	-1.98344	-1.83131	-1.42069
P62273;A0A087WTT6	RPS29	12971	40S ribosomal protein S29;40S ribosomal protein S29	6.6767	0.0786122	-0.422211	-1.33998	P62273;A0A087WTT6	RPS29	12971	40S ribosomal protein S29;40S ribosomal protein S29		-0.59375	NaN	-0.470003	-0.741953	NaN	-0.284869	-0.251661	NaN	NaN	-0.00254154
P45974	USP5	12375	Ubiquitin carboxyl-terminal hydrolase 5	95.785	0.0786486	-0.504099	-1.41824	P45974	USP5	12375	Ubiquitin carboxyl-terminal hydrolase 5		2.40058	1.85481	1.68927	1.51668	1.78617	2.54431	2.56952	2.35181	2.3037	1.99867
A0A7I2V430;A0A7I2V4F0;Q92499;A0A7I2V2M5;A0A087WZ71;A0A7I2YQ77;A0A087X2G1;A0A7I2V4J3	DDX1	3127	ATP-dependent RNA helicase DDX1;ATP-dependent RNA helicase DDX1;ATP-dependent RNA helicase DDX1;ATP-dependent RNA helicase DDX1;ATP-dependent RNA helicase DDX1;RNA helicase;ATP-dependent RNA helicase DDX1;RNA helicase	77.86	0.0786508	-0.427302	-1.34472	A0A7I2V430;A0A7I2V4F0;Q92499;A0A7I2V2M5;A0A087WZ71;A0A7I2YQ77;A0A087X2G1;A0A7I2V4J3	DDX1	3127	ATP-dependent RNA helicase DDX1;ATP-dependent RNA helicase DDX1;ATP-dependent RNA helicase DDX1;ATP-dependent RNA helicase DDX1;ATP-dependent RNA helicase DDX1;RNA helicase;ATP-dependent RNA helicase DDX1;RNA helicase		3.28763	3.08139	2.91474	2.9286	2.91558	3.65895	3.60779	3.5569	3.5208	2.92002
O60828;H7C053	PQBP1	10391	Polyglutamine-binding protein 1;Polyglutamine-binding protein 1	30.472	0.0799597	-0.495837	-1.41014	O60828;H7C053	PQBP1	10391	Polyglutamine-binding protein 1;Polyglutamine-binding protein 1		0.151293	-0.200941	-0.556343	-0.336828	-0.691633	0.28691	-0.0461807	0.100189	-0.00524712	0.509061
E9PJK1;E9PRJ8;H0YDL9;H0YDJ9;E9PIF1;A6NMH8;P60033	CD81	3969	CD81 antigen;Tetraspanin;Tetraspanin;Tetraspanin;CD81 antigen;CD81 antigen;CD81 antigen	17.963	0.0802211	0.638599	1.55682	E9PJK1;E9PRJ8;H0YDL9;H0YDJ9;E9PIF1;A6NMH8;P60033	CD81	3969	CD81 antigen;Tetraspanin;Tetraspanin;Tetraspanin;CD81 antigen;CD81 antigen;CD81 antigen		2.27246	1.72637	2.00331	1.5721	1.87336	1.86947	1.47958	1.14366	1.05283	0.709054
E9PF18;A0A1W2PNM1;A0A0D9SFP2;Q16836;A0A1W2PQV5;A0A804HKJ2;A0A1W2PQ78;A0A804HLB5;A0A1W2PQC2;A0A1W2PRT2;A0A804HJW7	HADH	6055	Hydroxyacyl-coenzyme A dehydrogenase, mitochondrial;Hydroxyacyl-coenzyme A dehydrogenase, mitochondrial;Hydroxyacyl-coenzyme A dehydrogenase, mitochondrial;Hydroxyacyl-coenzyme A dehydrogenase, mitochondrial;Hydroxyacyl-coenzyme A dehydrogenase, mitochondr	42.123	0.0803289	0.653336	1.5728	E9PF18;A0A1W2PNM1;A0A0D9SFP2;Q16836;A0A1W2PQV5;A0A804HKJ2;A0A1W2PQ78;A0A804HLB5;A0A1W2PQC2;A0A1W2PRT2;A0A804HJW7	HADH	6055	Hydroxyacyl-coenzyme A dehydrogenase, mitochondrial;Hydroxyacyl-coenzyme A dehydrogenase, mitochondrial;Hydroxyacyl-coenzyme A dehydrogenase, mitochondrial;Hydroxyacyl-coenzyme A dehydrogenase, mitochondrial;Hydroxyacyl-coenzyme A dehydrogenase, mitochondr		2.50869	1.83043	2.18529	1.52717	2.2858	1.92957	1.54908	1.37498	1.24894	0.968141
Q9C005	DPY30	19132	Protein dpy-30 homolog	11.25	0.0805217	-0.247105	-1.18682	Q9C005	DPY30	19132	Protein dpy-30 homolog		-0.173815	-0.394268	-0.366753	-0.426531	-0.647419	-0.0169325	-0.287153	-0.0801678	-0.211748	-0.17726
O43399;A0A087WYR3;A0A087WZ51	TPD52L2	10168	Tumor protein D54;Tumor protein D54;Tumor protein D54	22.237	0.0814357	-0.44376	-1.36014	O43399;A0A087WYR3;A0A087WZ51	TPD52L2	10168	Tumor protein D54;Tumor protein D54;Tumor protein D54		0.334627	0.179333	0.2318	-0.319029	-0.103748	0.658948	0.797541	0.540171	0.197044	0.348077
P62380;Q7Z6U2;Q7Z6U1	TBPL1	12984	TATA box-binding protein-like 1;TATA box-binding protein-like 1;TATA box-binding protein-like 1	20.886	0.0816053	-0.470509	-1.3856	P62380;Q7Z6U2;Q7Z6U1	TBPL1	12984	TATA box-binding protein-like 1;TATA box-binding protein-like 1;TATA box-binding protein-like 1		-1.91116	NaN	-2.09304	-1.61548	-1.93616	-1.64686	-1.49984	-1.45869	-1.06841	NaN
P61221;D6R9I9	ABCE1	12918	ATP-binding cassette sub-family E member 1;ATP-binding cassette sub-family E member 1	67.314	0.0816639	-0.18829	-1.13941	P61221;D6R9I9	ABCE1	12918	ATP-binding cassette sub-family E member 1;ATP-binding cassette sub-family E member 1		0.899162	0.721384	0.71817	0.777555	0.845585	1.04716	1.02297	0.972919	1.09953	0.760728
Q8NCW5	APOA1BP	17022	NAD(P)H-hydrate epimerase	31.674	0.0817	0.689788	1.61305	Q8NCW5	APOA1BP	17022	NAD(P)H-hydrate epimerase		1.13097	0.653793	0.617735	0.586159	0.377762	0.46911	0.257786	0.0962372	-0.102913	-0.802739
Q8TB36;A0A6Q8PGS2;A0A6Q8PGL3;A0A6Q8PH79;A0A7I2RYU0;A0A6Q8PFG4;A0A6Q8PH97;A0A6Q8PHN7;A0A6Q8PH88;A0A6Q8PHC1;A0A6Q8PEX8;A0A6Q8PEZ4;A0A6Q8PGU0;A0A6Q8PFF4	GDAP1	2983	Ganglioside-induced differentiation-associated protein 1;Ganglioside-induced differentiation-associated protein 1;Ganglioside-induced differentiation-associated protein 1;Ganglioside-induced differentiation-associated protein 1;Ganglioside-induced differen	41.345	0.0817209	0.273846	1.20903	Q8TB36;A0A6Q8PGS2;A0A6Q8PGL3;A0A6Q8PH79;A0A7I2RYU0;A0A6Q8PFG4;A0A6Q8PH97;A0A6Q8PHN7;A0A6Q8PH88;A0A6Q8PHC1;A0A6Q8PEX8;A0A6Q8PEZ4;A0A6Q8PGU0;A0A6Q8PFF4	GDAP1	2983	Ganglioside-induced differentiation-associated protein 1;Ganglioside-induced differentiation-associated protein 1;Ganglioside-induced differentiation-associated protein 1;Ganglioside-induced differentiation-associated protein 1;Ganglioside-induced differen		1.09985	0.692122	0.899321	0.62719	0.6984	0.684455	0.553469	0.488541	0.535328	0.385861
M0QXZ5;Q96B54	ZNF428	9594	Zinc finger protein 428;Zinc finger protein 428	23.568	0.0819007	-0.655642	-1.57532	M0QXZ5;Q96B54	ZNF428	9594	Zinc finger protein 428;Zinc finger protein 428		0.708416	-0.0949364	0.412212	-0.335037	0.0758057	0.931397	0.543631	1.19008	1.00594	0.37362
Q9UQB8	BAIAP2	20860	Brain-specific angiogenesis inhibitor 1-associated protein 2	60.867	0.0819736	-0.339936	-1.2657	Q9UQB8	BAIAP2	20860	Brain-specific angiogenesis inhibitor 1-associated protein 2		0.350195	-0.19696	0.0375137	-0.129011	0.338205	0.367185	0.265524	0.441948	0.533619	0.491349
P11802;F8VYH9;F8VTV8;F8VWX7;F8W1L8;F8VZZ0;F8VZ51	CDK4	11443	Cyclin-dependent kinase 4;Cyclin-dependent kinase 4;Cyclin-dependent kinase 4;Cyclin-dependent kinase 4;Cyclin-dependent kinase 4;Cyclin-dependent kinase 4;Cyclin-dependent kinase 4	33.729	0.0820959	-0.414799	-1.33311	P11802;F8VYH9;F8VTV8;F8VWX7;F8W1L8;F8VZZ0;F8VZ51	CDK4	11443	Cyclin-dependent kinase 4;Cyclin-dependent kinase 4;Cyclin-dependent kinase 4;Cyclin-dependent kinase 4;Cyclin-dependent kinase 4;Cyclin-dependent kinase 4;Cyclin-dependent kinase 4		-0.805544	-1.19587	-0.719515	-1.02726	-0.740221	-0.5274	-0.50083	-0.268391	-0.222376	-0.895415
X6RLX0;G8JLD3;Q8IUD2;X6RM00	ERC1	42249	ELKS/Rab6-interacting/CAST family member 1;ELKS/Rab6-interacting/CAST family member 1;ELKS/Rab6-interacting/CAST family member 1;ELKS/Rab6-interacting/CAST family member 1	128.47	0.082625	-0.457489	-1.37315	X6RLX0;G8JLD3;Q8IUD2;X6RM00	ERC1	42249	ELKS/Rab6-interacting/CAST family member 1;ELKS/Rab6-interacting/CAST family member 1;ELKS/Rab6-interacting/CAST family member 1;ELKS/Rab6-interacting/CAST family member 1		2.18472	NaN	2.4411	NaN	2.42211	3.09584	2.82043	2.72996	2.58097	NaN
Q15365	PCBP1	13927	Poly(rC)-binding protein 1	37.497	0.0826293	-0.377059	-1.29869	Q15365	PCBP1	13927	Poly(rC)-binding protein 1		2.65672	2.97418	2.90813	2.98241	2.8837	2.84091	3.27291	3.24054	3.31582	3.62026
Q99081;B4DGI9	TCF12	18598	Transcription factor 12;Transcription factor 12	72.964	0.083376	-0.724419	-1.65224	Q99081;B4DGI9	TCF12	18598	Transcription factor 12;Transcription factor 12		NaN	-2.32358	-1.55925	-1.88739	-1.6475	-1.77958	-1.22247	-0.682632	-1.01906	-0.946317
Q9P0M9;D6RAN8;H7C5U8	MRPL27	20236	39S ribosomal protein L27, mitochondrial;39S ribosomal protein L27, mitochondrial;39S ribosomal protein L27, mitochondrial	16.073	0.0837967	0.423788	1.34145	Q9P0M9;D6RAN8;H7C5U8	MRPL27	20236	39S ribosomal protein L27, mitochondrial;39S ribosomal protein L27, mitochondrial;39S ribosomal protein L27, mitochondrial		-0.114901	-0.434586	0.174637	-0.320688	-0.0966797	-0.512004	-0.256403	-0.48101	-0.733921	-0.927821
P05455	SSB	11089	Lupus La protein	46.836	0.0839345	-0.443635	-1.36003	P05455	SSB	11089	Lupus La protein		2.47285	2.07924	1.72443	1.71671	1.74726	2.58601	2.51941	2.34226	2.25942	2.25156
Q15031;E9PHM2;A0A494C1E0	LARS2	13874	Leucine--tRNA ligase, mitochondrial;Leucine--tRNA ligase;Leucine--tRNA ligase	101.97	0.084366	0.383079	1.30412	Q15031;E9PHM2;A0A494C1E0	LARS2	13874	Leucine--tRNA ligase, mitochondrial;Leucine--tRNA ligase;Leucine--tRNA ligase		-1.79398	-1.79465	-1.74406	-1.44131	-1.36856	-1.78264	-1.84728	-1.93922	-2.37202	-2.11679
A0A087WVZ9;P19388;A0A0A0MQR7	POLR2E	258	DNA-directed RNA polymerase II subunit E;DNA-directed RNA polymerases I, II, and III subunit RPABC1;DNA-directed RNA polymerase II subunit E	21.459	0.084509	-0.247634	-1.18726	A0A087WVZ9;P19388;A0A0A0MQR7	POLR2E	258	DNA-directed RNA polymerase II subunit E;DNA-directed RNA polymerases I, II, and III subunit RPABC1;DNA-directed RNA polymerase II subunit E		0.193682	0.424175	0.328051	0.155411	0.0686016	0.611928	0.538555	0.347773	0.428215	NaN
P56211;H3BMD8;H3BTD3	ARPP19	12800	cAMP-regulated phosphoprotein 19;cAMP-regulated phosphoprotein 19;cAMP-regulated phosphoprotein 19	12.323	0.0845212	-0.462888	-1.3783	P56211;H3BMD8;H3BTD3	ARPP19	12800	cAMP-regulated phosphoprotein 19;cAMP-regulated phosphoprotein 19;cAMP-regulated phosphoprotein 19		-0.319855	-0.721933	-0.770067	NaN	NaN	0.093461	-0.02108	-0.0816936	-0.338232	-0.357776
P20618	PSMB1	11739	Proteasome subunit beta type-1	26.489	0.0857078	-0.443006	-1.35943	P20618	PSMB1	11739	Proteasome subunit beta type-1		1.85897	1.7656	1.30259	1.24791	1.3618	2.11003	2.158	1.71709	1.67989	2.08689
Q8N1P7	AIM1L	16617	Beta/gamma crystallin domain-containing protein 2	177.91	0.0857496	-0.283376	-1.21704	Q8N1P7	AIM1L	16617	Beta/gamma crystallin domain-containing protein 2		-1.973	NaN	NaN	-2.32561	-2.22986	-1.94954	-1.86891	-1.85859	NaN	-1.89409
O75937	DNAJC8	10614	DnaJ homolog subfamily C member 8	29.841	0.087034	-0.47476	-1.38969	O75937	DNAJC8	10614	DnaJ homolog subfamily C member 8		-0.871576	-1.05919	-1.55265	-1.26451	-1.66783	-0.44291	-0.892126	-0.861834	-0.85482	-0.990262
Q8WWC4;H7C0V0	C2orf47	17591	m-AAA protease-interacting protein 1, mitochondrial;m-AAA protease-interacting protein 1, mitochondrial	32.544	0.0872439	0.373847	1.2958	Q8WWC4;H7C0V0	C2orf47	17591	m-AAA protease-interacting protein 1, mitochondrial;m-AAA protease-interacting protein 1, mitochondrial		-1.37338	NaN	-1.32934	NaN	-1.1143	-1.54728	-1.82329	-1.75418	-1.45999	NaN
O75475	PSIP1	10520	PC4 and SFRS1-interacting protein	60.103	0.0873237	0.471334	1.38639	O75475	PSIP1	10520	PC4 and SFRS1-interacting protein		2.85469	2.42369	2.56388	2.10684	2.43535	2.30357	2.25251	2.02204	1.80963	1.64004
P35813;E9PKB5	PPM1A	12207	Protein phosphatase 1A;Protein phosphatase 1A	42.447	0.0873851	-0.452675	-1.36858	P35813;E9PKB5	PPM1A	12207	Protein phosphatase 1A;Protein phosphatase 1A		-0.130869	-0.797703	-0.698713	-1.09882	-0.657501	0.0012579	-0.196913	-0.321472	-0.296698	-0.306407
Q9BUQ8	DDX23	18886	Probable ATP-dependent RNA helicase DDX23	95.581	0.0874452	-0.158305	-1.11598	Q9BUQ8	DDX23	18886	Probable ATP-dependent RNA helicase DDX23		0.249754	0.0581036	0.209892	0.144869	0.324394	0.436238	0.456406	0.292711	0.311895	0.281285
P51452	DUSP3	12597	Dual specificity protein phosphatase 3	20.478	0.0877047	0.248082	1.18763	P51452	DUSP3	12597	Dual specificity protein phosphatase 3		-0.344118	-0.423964	-0.286961	-0.581289	-0.321615	-0.646062	-0.47744	-0.842152	-0.593031	NaN
P60709;E7EVS6;A0A2R8Y793	ACTB	12887	Actin, cytoplasmic 1;Actin, cytoplasmic 1;Actin, cytoplasmic 1	41.736	0.0877749	-0.411898	-1.33043	P60709;E7EVS6;A0A2R8Y793	ACTB	12887	Actin, cytoplasmic 1;Actin, cytoplasmic 1;Actin, cytoplasmic 1		7.70419	7.38586	7.20389	7.0943	7.12877	7.98844	7.93324	7.60329	7.44818	7.60334
Q96CN7	ISOC1	17985	Isochorismatase domain-containing protein 1	32.236	0.0878846	0.541539	1.45552	Q96CN7	ISOC1	17985	Isochorismatase domain-containing protein 1		-0.652544	-0.991444	-1.00201	-0.934145	-1.14812	-1.40919	-1.16999	-1.88239	NaN	NaN
G5EA30;Q92879	CELF1	7386	CUG triplet repeat, RNA binding protein 1, isoform CRA_c;CUGBP Elav-like family member 1	55.142	0.087904	-0.321518	-1.24964	G5EA30;Q92879	CELF1	7386	CUG triplet repeat, RNA binding protein 1, isoform CRA_c;CUGBP Elav-like family member 1		0.757689	0.580391	0.782244	0.495966	0.720955	1.15805	1.12025	1.10489	0.980827	0.58081
Q10471	GALNT2	13426	Polypeptide N-acetylgalactosaminyltransferase 2	64.732	0.0879107	0.722267	1.64977	Q10471	GALNT2	13426	Polypeptide N-acetylgalactosaminyltransferase 2		0.823633	0.300341	0.420044	0.185648	0.40843	0.296474	0.0583591	-0.360443	-0.312222	-1.15541
P40227	CCT6A	12271	T-complex protein 1 subunit zeta	58.024	0.0879936	-0.514101	-1.4281	P40227	CCT6A	12271	T-complex protein 1 subunit zeta		1.58774	1.82818	2.14922	2.2601	2.37385	2.20352	2.49713	2.72533	2.92747	2.41615
O76003	GLRX3	10625	Glutaredoxin-3	37.432	0.0892038	-0.449186	-1.36527	O76003	GLRX3	10625	Glutaredoxin-3		0.244547	-0.245665	-0.0197697	-0.363945	-0.0470467	0.51316	0.500042	0.485729	0.47891	-0.163793
Q16658	FSCN1	14093	Fascin	54.529	0.0892138	-0.589097	-1.5043	Q16658	FSCN1	14093	Fascin		4.35123	3.76248	3.46867	3.62112	3.42354	4.71822	4.42928	4.32039	4.27985	3.82481
P11940;H0YAR2;E7EQV3;A0A7I2V649;A0A7I2YQ88;E7ERJ7;A0A7I2V4N4;A0A7I2YQE4;A0A7I2YQ90;A0A087WTT1	PABPC1	7644	Polyadenylate-binding protein 1;Polyadenylate-binding protein;Polyadenylate-binding protein;Polyadenylate-binding protein 1;Polyadenylate-binding protein;Polyadenylate-binding protein;Polyadenylate-binding protein;Polyadenylate-binding protein;Polyadenylat	70.67	0.0892401	-0.320989	-1.24919	P11940;H0YAR2;E7EQV3;A0A7I2V649;A0A7I2YQ88;E7ERJ7;A0A7I2V4N4;A0A7I2YQE4;A0A7I2YQ90;A0A087WTT1	PABPC1	7644	Polyadenylate-binding protein 1;Polyadenylate-binding protein;Polyadenylate-binding protein;Polyadenylate-binding protein 1;Polyadenylate-binding protein;Polyadenylate-binding protein;Polyadenylate-binding protein;Polyadenylate-binding protein;Polyadenylat		2.936	2.7328	2.59211	2.51601	2.62393	3.29182	3.14806	2.93947	2.84783	2.77863
O43583;F8VVL1	DENR	10190	Density-regulated protein;Density-regulated protein	22.092	0.0892472	-0.348487	-1.27322	O43583;F8VVL1	DENR	10190	Density-regulated protein;Density-regulated protein		-0.50823	-0.906387	-0.94199	-0.963068	-0.910748	-0.171462	-0.756092	-0.639755	-0.436497	-0.484179
A0A087WZN1;O43837;A0A087X2E5	IDH3B	466	Isocitrate dehydrogenase [NAD] subunit, mitochondrial;Isocitrate dehydrogenase [NAD] subunit beta, mitochondrial;Isocitrate dehydrogenase [NAD] subunit, mitochondrial	42.41	0.0892595	0.786793	1.72524	A0A087WZN1;O43837;A0A087X2E5	IDH3B	466	Isocitrate dehydrogenase [NAD] subunit, mitochondrial;Isocitrate dehydrogenase [NAD] subunit beta, mitochondrial;Isocitrate dehydrogenase [NAD] subunit, mitochondrial		-0.248983	-1.04483	-0.150038	-0.695055	-0.0344887	-0.873586	-0.95166	-1.82406	-1.23658	NaN
O95197	RTN3	10740	Reticulon-3	112.61	0.0892615	0.55103	1.46513	O95197	RTN3	10740	Reticulon-3		2.38541	1.68535	2.322	1.91998	2.18525	1.66115	1.72421	1.88683	1.51484	0.955812
Q13573;G3V4X8	SNW1	13636	SNW domain-containing protein 1;SNW domain-containing protein 1	61.494	0.0893187	-0.268602	-1.20464	Q13573;G3V4X8	SNW1	13636	SNW domain-containing protein 1;SNW domain-containing protein 1		0.24338	0.0690517	0.287199	0.36088	0.277899	0.475942	0.222757	0.579182	0.769827	0.533713
P06576;H0YH81	ATP5B	11110	ATP synthase subunit beta, mitochondrial;ATP synthase subunit beta	56.559	0.0893312	0.428882	1.34619	P06576;H0YH81	ATP5B	11110	ATP synthase subunit beta, mitochondrial;ATP synthase subunit beta		5.50551	5.12951	5.19937	4.80758	5.21324	5.06761	4.93777	4.71726	4.52312	4.46504
Q3ZCQ8;M0R0C3;M0R2F8	TIMM50	14295	Mitochondrial import inner membrane translocase subunit TIM50;Mitochondrial import inner membrane translocase subunit TIM50;Mitochondrial import inner membrane translocase subunit TIM50	39.646	0.0893333	0.386461	1.30718	Q3ZCQ8;M0R0C3;M0R2F8	TIMM50	14295	Mitochondrial import inner membrane translocase subunit TIM50;Mitochondrial import inner membrane translocase subunit TIM50;Mitochondrial import inner membrane translocase subunit TIM50		0.223295	0.039753	0.344139	0.215418	0.55336	-0.14994	-0.170033	0.128525	0.136734	-0.501626
A0A087X2D8	SPAG9	617	C-Jun-amino-terminal kinase-interacting protein 4	145.17	0.089373	-0.303539	-1.23417	A0A087X2D8	SPAG9	617	C-Jun-amino-terminal kinase-interacting protein 4		-0.406195	-0.57086	-0.957666	-0.343222	-0.645048	-0.222924	-0.18298	-0.280836	-0.389832	-0.328723
O75891	ALDH1L1	10599	Cytosolic 10-formyltetrahydrofolate dehydrogenase	98.828	0.0893841	0.762319	1.69621	O75891	ALDH1L1	10599	Cytosolic 10-formyltetrahydrofolate dehydrogenase		0.128357	0.381962	1.00991	0.285152	0.858273	-0.577008	NaN	0.190504	0.129438	-0.661286
Q9NX24;D6RC52;D6RCB9;J3QSY4	NHP2	20071	H/ACA ribonucleoprotein complex subunit 2;Ribonucloprotein;Ribonucloprotein;Ribonucloprotein	17.201	0.0894085	-0.408705	-1.32749	Q9NX24;D6RC52;D6RCB9;J3QSY4	NHP2	20071	H/ACA ribonucleoprotein complex subunit 2;Ribonucloprotein;Ribonucloprotein;Ribonucloprotein		0.751455	0.417116	0.670732	0.0589981	0.198515	1.01941	0.937103	0.802015	0.819832	0.56198
P30084	ECHS1	12029	Enoyl-CoA hydratase, mitochondrial	31.387	0.0898255	0.379502	1.30089	P30084	ECHS1	12029	Enoyl-CoA hydratase, mitochondrial		1.41862	1.05402	1.22363	0.813351	1.20077	1.08418	0.825487	0.727434	0.452568	0.723203
B1AHL2	FBLN1	4204	Fibulin-1	78.329	0.089897	0.565692	1.4801	B1AHL2	FBLN1	4204	Fibulin-1		-0.673985	NaN	-0.494488	-1.10382	-0.612942	NaN	-1.31878	-1.47739	NaN	-1.06482
A0A0C4DFM0;G3V267;G3V5T0	GSTZ1	992	Maleylacetoacetate isomerase;Maleylacetoacetate isomerase;Maleylacetoacetate isomerase	24.114	0.08995	0.398643	1.31827	A0A0C4DFM0;G3V267;G3V5T0	GSTZ1	992	Maleylacetoacetate isomerase;Maleylacetoacetate isomerase;Maleylacetoacetate isomerase		-0.693569	-0.933065	-1.18757	-0.866673	-0.620729	-1.05576	-1.11461	-1.36366	-1.50183	NaN
P50991	CCT4	12578	T-complex protein 1 subunit delta	57.924	0.0900342	-0.446896	-1.3631	P50991	CCT4	12578	T-complex protein 1 subunit delta		1.95846	2.14559	2.44748	2.37852	2.49921	2.45254	2.8071	2.9166	3.09198	2.39553
Q9NWH9;H7C3F4	SLTM	20043	SAFB-like transcription modulator;SAFB-like transcription modulator	117.15	0.0906398	-0.450946	-1.36694	Q9NWH9;H7C3F4	SLTM	20043	SAFB-like transcription modulator;SAFB-like transcription modulator		-1.3463	-1.15015	-0.525206	-0.821037	-0.677029	-0.695201	-0.513344	-0.215296	-0.397463	-0.443686
Q9Y696	CLIC4	21234	Chloride intracellular channel protein 4	28.772	0.0907245	-0.44775	-1.36391	Q9Y696	CLIC4	21234	Chloride intracellular channel protein 4		0.630966	0.179028	0.175533	0.0361881	0.123205	0.872163	0.869009	0.771923	0.715359	0.155219
A0A0A0MTI1;Q15392	DHCR24	898	Delta(24)-sterol reductase;Delta(24)-sterol reductase	61.446	0.0908651	0.630064	1.54763	A0A0A0MTI1;Q15392	DHCR24	898	Delta(24)-sterol reductase;Delta(24)-sterol reductase		0.855637	0.477942	1.06806	0.841072	1.11656	0.327567	0.540314	0.534805	0.386934	-0.580665
A0A0A0MT83;P26440;A0A0S2Z4K7;H0YLC3;H7C4G6	IVD	885	Butyryl-CoA dehydrogenase;Isovaleryl-CoA dehydrogenase, mitochondrial;Butyryl-CoA dehydrogenase;Isovaleryl-CoA dehydrogenase, mitochondrial;Isovaleryl-CoA dehydrogenase, mitochondrial	46.319	0.091221	-0.794511	-1.73449	A0A0A0MT83;P26440;A0A0S2Z4K7;H0YLC3;H7C4G6	IVD	885	Butyryl-CoA dehydrogenase;Isovaleryl-CoA dehydrogenase, mitochondrial;Butyryl-CoA dehydrogenase;Isovaleryl-CoA dehydrogenase, mitochondrial;Isovaleryl-CoA dehydrogenase, mitochondrial		-1.33877	-1.47331	-2.78907	-1.77018	-1.82718	-0.429948	-1.08021	-1.14055	-1.3622	-1.21306
P12236	SLC25A6	11458	ADP/ATP translocase 3	32.866	0.0914877	0.542906	1.4569	P12236	SLC25A6	11458	ADP/ATP translocase 3		3.24915	3.41401	3.86702	3.91368	3.98052	2.85769	3.21137	3.41978	3.46082	2.7602
P25788;G3V4X5	PSMA3	11907	Proteasome subunit alpha type-3;Proteasome subunit alpha type-3	28.433	0.092604	-0.348905	-1.27359	P25788;G3V4X5	PSMA3	11907	Proteasome subunit alpha type-3;Proteasome subunit alpha type-3		1.38948	1.14541	0.902885	1.03822	0.983332	1.70674	1.4807	1.23987	1.17347	1.60309
A0A286YF22;O43175;A0A2C9F2M7;A0A286YFA2;A0A286YFL2;A0A286YFM8	PHGDH	1926	D-3-phosphoglycerate dehydrogenase;D-3-phosphoglycerate dehydrogenase;D-3-phosphoglycerate dehydrogenase;D-3-phosphoglycerate dehydrogenase;D-3-phosphoglycerate dehydrogenase;D-3-phosphoglycerate dehydrogenase	55.938	0.0926473	-0.474682	-1.38961	A0A286YF22;O43175;A0A2C9F2M7;A0A286YFA2;A0A286YFL2;A0A286YFM8	PHGDH	1926	D-3-phosphoglycerate dehydrogenase;D-3-phosphoglycerate dehydrogenase;D-3-phosphoglycerate dehydrogenase;D-3-phosphoglycerate dehydrogenase;D-3-phosphoglycerate dehydrogenase;D-3-phosphoglycerate dehydrogenase		2.22211	2.18388	2.65688	2.55398	2.66639	2.38865	2.89067	3.0756	3.24807	3.05366
E7EPT4;P19404	NDUFV2	5801	NADH dehydrogenase [ubiquinone] flavoprotein 2, mitochondrial;NADH dehydrogenase [ubiquinone] flavoprotein 2, mitochondrial	27.907	0.0926554	0.233272	1.1755	E7EPT4;P19404	NDUFV2	5801	NADH dehydrogenase [ubiquinone] flavoprotein 2, mitochondrial;NADH dehydrogenase [ubiquinone] flavoprotein 2, mitochondrial		0.0376415	0.0831947	0.0358715	-0.330572	0.145611	-0.14298	-0.261162	-0.318472	-0.267517	-0.204482
D6RGI3;D6RER5;Q9NVA2;D6RDU5;H0Y961	SEPT11	5464	Septin;Septin;Septin-11;Septin-11;Septin-11	49.005	0.0927005	-0.313725	-1.24291	D6RGI3;D6RER5;Q9NVA2;D6RDU5;H0Y961	SEPT11	5464	Septin;Septin;Septin-11;Septin-11;Septin-11		1.90343	1.46647	1.30057	1.37209	1.32855	1.89193	1.85154	1.73193	1.64561	1.81874
Q1KMD3;H3BQZ7	HNRNPUL2;HNRNPUL2-BSCL2	14148	Heterogeneous nuclear ribonucleoprotein U-like protein 2;HCG2044799	85.104	0.0927385	-0.222597	-1.16683	Q1KMD3;H3BQZ7	HNRNPUL2;HNRNPUL2-BSCL2	14148	Heterogeneous nuclear ribonucleoprotein U-like protein 2;HCG2044799		0.60191	0.61323	0.655941	0.534718	0.602777	0.954745	0.961426	0.905376	0.778124	0.52189
P35221;G3XAM7	CTNNA1	12159	Catenin alpha-1;Catenin (Cadherin-associated protein), alpha 1, 102kDa, isoform CRA_a	100.07	0.0927706	0.134503	1.09771	P35221;G3XAM7	CTNNA1	12159	Catenin alpha-1;Catenin (Cadherin-associated protein), alpha 1, 102kDa, isoform CRA_a		0.217039	0.0384045	0.295189	0.166588	0.231977	0.0162592	0.0821667	0.124384	0.085598	-0.0317259
P57721;E9PFP8;J3QT27	PCBP3	6069	Poly(rC)-binding protein 3;Poly(rC)-binding protein 3;Poly(rC)-binding protein 3	39.465	0.0927975	-0.256816	-1.19484	P57721;E9PFP8;J3QT27	PCBP3	6069	Poly(rC)-binding protein 3;Poly(rC)-binding protein 3;Poly(rC)-binding protein 3		1.01212	NaN	1.04688	NaN	0.820728	1.07296	1.31126	1.23918	1.35914	1.10111
Q2NL82	TSR1	14190	Pre-rRNA-processing protein TSR1 homolog	91.809	0.0928049	-0.500812	-1.41501	Q2NL82	TSR1	14190	Pre-rRNA-processing protein TSR1 homolog		-1.27161	-1.64491	-0.968426	-1.6851	NaN	-1.02195	-0.764093	-0.851404	-0.929342	NaN
Q9Y6Y8	SEC23IP	21291	SEC23-interacting protein	111.08	0.0928085	-0.388586	-1.30911	Q9Y6Y8	SEC23IP	21291	SEC23-interacting protein		-0.950422	-1.03935	-0.710247	-1.47304	-0.846933	-0.699294	-0.641504	-0.393026	-0.527184	-0.816047
K7ERT8;A8MUS3;H7BY10;P62750;K7EJV9;K7EMA7	RPL23A	4090	60S ribosomal protein L23a;60S ribosomal protein L23a;60S ribosomal protein L23a;60S ribosomal protein L23a;60S ribosomal protein L23a;60S ribosomal protein L23a	19.64	0.0928158	-0.439622	-1.35625	K7ERT8;A8MUS3;H7BY10;P62750;K7EJV9;K7EMA7	RPL23A	4090	60S ribosomal protein L23a;60S ribosomal protein L23a;60S ribosomal protein L23a;60S ribosomal protein L23a;60S ribosomal protein L23a;60S ribosomal protein L23a		2.17789	2.36813	2.16234	2.6162	2.68826	2.41392	2.91598	3.02299	3.14106	2.71698
Q13409	DYNC1I2	13583	Cytoplasmic dynein 1 intermediate chain 2	71.456	0.0934021	-0.465567	-1.38086	Q13409	DYNC1I2	13583	Cytoplasmic dynein 1 intermediate chain 2		0.593744	0.103184	0.130131	0.0838795	0.243464	1.03729	0.895718	0.742397	0.652771	0.154059
Q99471;H3BPF6;A0A0D9SFR8	PFDN5	18609	Prefoldin subunit 5;Prefoldin subunit 5;Prefoldin subunit 5	17.328	0.093503	-0.482901	-1.39755	Q99471;H3BPF6;A0A0D9SFR8	PFDN5	18609	Prefoldin subunit 5;Prefoldin subunit 5;Prefoldin subunit 5		1.33496	0.893398	0.671051	0.647472	0.531889	1.41299	1.2243	1.18721	0.985405	1.68336
Q6NS38;S4R3T5;F5H5X2	ALKBH2	15236	DNA oxidative demethylase ALKBH2;DNA oxidative demethylase ALKBH2;DNA oxidative demethylase ALKBH2	29.322	0.0938396	-0.369377	-1.29179	Q6NS38;S4R3T5;F5H5X2	ALKBH2	15236	DNA oxidative demethylase ALKBH2;DNA oxidative demethylase ALKBH2;DNA oxidative demethylase ALKBH2		-1.35918	NaN	-1.7263	NaN	-1.7357	-1.14777	-1.18051	-1.21623	-1.40622	NaN
Q9NX55	HYPK	20080	Huntingtin-interacting protein K	13.651	0.0940181	-0.3726	-1.29468	Q9NX55	HYPK	20080	Huntingtin-interacting protein K		0.0954132	-0.0452557	-0.648314	-0.314503	-0.122637	0.372127	0.198786	0.119171	-0.00945854	0.147079
P63241;I3L397;I3L504;Q6IS14;F8WCJ1;C9J7B5;C9J4W5;Q9GZV4	EIF5A;EIF5AL1;EIF5A2	13037	Eukaryotic translation initiation factor 5A-1;Eukaryotic translation initiation factor 5A;Eukaryotic translation initiation factor 5A-1;Eukaryotic translation initiation factor 5A-1-like;Eukaryotic translation initiation factor 5A;Eukaryotic translation in	16.832	0.0940392	-0.509709	-1.42376	P63241;I3L397;I3L504;Q6IS14;F8WCJ1;C9J7B5;C9J4W5;Q9GZV4	EIF5A;EIF5AL1;EIF5A2	13037	Eukaryotic translation initiation factor 5A-1;Eukaryotic translation initiation factor 5A;Eukaryotic translation initiation factor 5A-1;Eukaryotic translation initiation factor 5A-1-like;Eukaryotic translation initiation factor 5A;Eukaryotic translation in		4.68275	3.88141	4.20457	3.77367	4.05382	4.87078	4.91639	4.57976	4.38733	4.39052
A0A7I2YQL5;Q9UHI8;A0A7I2V5J1	ADAMTS1	3224	A disintegrin and metalloproteinase with thrombospondin motifs 1;A disintegrin and metalloproteinase with thrombospondin motifs 1;A disintegrin and metalloproteinase with thrombospondin motifs 1	99.198	0.0950301	-1.06788	-2.09635	A0A7I2YQL5;Q9UHI8;A0A7I2V5J1	ADAMTS1	3224	A disintegrin and metalloproteinase with thrombospondin motifs 1;A disintegrin and metalloproteinase with thrombospondin motifs 1;A disintegrin and metalloproteinase with thrombospondin motifs 1		0.822435	2.43723	1.2531	2.2452	NaN	2.59769	2.97762	2.39552	2.45255	3.36347
Q9Y2W2	WBP11	20985	WW domain-binding protein 11	69.997	0.0954183	-0.283944	-1.21752	Q9Y2W2	WBP11	20985	WW domain-binding protein 11		0.150047	0.138338	-0.0243893	0.0826244	-0.176096	0.425689	0.261187	0.214735	0.081192	0.607444
Q96IX5	USMG5	18201	ATP synthase membrane subunit K, mitochondrial	6.4575	0.0954474	0.723876	1.65161	Q96IX5	USMG5	18201	ATP synthase membrane subunit K, mitochondrial		1.96227	1.66524	1.66141	1.57231	1.51078	1.48087	1.29819	1.06565	0.967545	-0.0596285
P11766	ADH5	11442	Alcohol dehydrogenase class-3	39.724	0.095479	-0.560349	-1.47463	P11766	ADH5	11442	Alcohol dehydrogenase class-3		1.60237	1.23117	0.772804	0.677319	0.885731	1.94209	1.76189	1.58179	1.5413	1.14408
Q9Y3E1	HDGFRP3	21028	Hepatoma-derived growth factor-related protein 3	22.619	0.0955549	-0.358062	-1.2817	Q9Y3E1	HDGFRP3	21028	Hepatoma-derived growth factor-related protein 3		-0.581692	NaN	-0.63242	NaN	-0.977236	-0.28334	-0.398687	-0.296576	-0.510944	NaN
Q8IXM6;H0Y6T6	NRM	16424	Nurim;Nuclear envelope membrane protein	29.379	0.0956607	0.428081	1.34544	Q8IXM6;H0Y6T6	NRM	16424	Nurim;Nuclear envelope membrane protein		NaN	NaN	-1.29583	-1.39885	-1.55302	-2.07229	-2.12149	-1.66876	-1.57933	-1.77802
A0A7P0T8N8;O14776;G3V220	TCERG1	3284	Transcription elongation regulator 1;Transcription elongation regulator 1;Transcription elongation regulator 1	126	0.0956716	-0.278425	-1.21287	A0A7P0T8N8;O14776;G3V220	TCERG1	3284	Transcription elongation regulator 1;Transcription elongation regulator 1;Transcription elongation regulator 1		0.887943	0.726736	0.573967	0.505611	0.598076	1.05365	1.07769	1.03162	0.893349	0.628146
Q01469;I6L8B7	FABP5	13199	Fatty acid-binding protein 5;Fatty acid-binding protein 5	15.164	0.0956771	-0.476672	-1.39153	Q01469;I6L8B7	FABP5	13199	Fatty acid-binding protein 5;Fatty acid-binding protein 5		4.67411	4.15598	3.9079	3.81796	3.94365	4.87694	4.71186	4.57634	4.36573	4.35209
Q96B26	EXOSC8	17928	Exosome complex component RRP43	30.039	0.0957979	-0.346053	-1.27108	Q96B26	EXOSC8	17928	Exosome complex component RRP43		-2.15223	-1.88797	-2.61229	-2.0836	-2.23295	-1.79658	-1.7458	-1.71079	-1.99952	-1.98608
A0A087X1W8;A0A0A0MTJ8;X5DQS5;Q9BY67;A0A087X0T8;F5H125;H0YG94	CADM1	597	Cell adhesion molecule 1;Cell adhesion molecule 1;Cell adhesion molecule 1;Cell adhesion molecule 1;Cell adhesion molecule 1;Cell adhesion molecule 1;Cell adhesion molecule 1	45.676	0.0957982	0.665669	1.5863	A0A087X1W8;A0A0A0MTJ8;X5DQS5;Q9BY67;A0A087X0T8;F5H125;H0YG94	CADM1	597	Cell adhesion molecule 1;Cell adhesion molecule 1;Cell adhesion molecule 1;Cell adhesion molecule 1;Cell adhesion molecule 1;Cell adhesion molecule 1;Cell adhesion molecule 1		0.886646	-0.27117	0.737202	-0.28656	0.262159	-0.269279	-0.532116	-0.426105	-0.175591	-0.596978
E7EQ69;Q9GZZ1;C9J5D1;A0A087WWJ2	NAA50	5808	N-alpha-acetyltransferase 50;N-alpha-acetyltransferase 50;N-alpha-acetyltransferase 50;N-alpha-acetyltransferase 50	19.311	0.0958033	-0.370228	-1.29256	E7EQ69;Q9GZZ1;C9J5D1;A0A087WWJ2	NAA50	5808	N-alpha-acetyltransferase 50;N-alpha-acetyltransferase 50;N-alpha-acetyltransferase 50;N-alpha-acetyltransferase 50		-0.609144	-0.713806	-0.94697	-0.778185	-1.27738	-0.214255	-0.462358	-0.572422	-0.50539	-0.71992
Q9UNZ2	NSFL1C	20813	NSFL1 cofactor p47	40.572	0.0964326	-0.336103	-1.26234	Q9UNZ2	NSFL1C	20813	NSFL1 cofactor p47		0.288857	-0.174679	-0.0750637	-0.486109	-0.199234	0.321542	0.17004	0.265211	0.137426	0.140065
A0A6Q8PHP0;P49902;A0A6Q8PHB5	NT5C2	3031	Cytosolic purine 5-nucleotidase;Cytosolic purine 5-nucleotidase;Cytosolic purine 5-nucleotidase	65.866	0.0964379	-0.490576	-1.40501	A0A6Q8PHP0;P49902;A0A6Q8PHB5	NT5C2	3031	Cytosolic purine 5-nucleotidase;Cytosolic purine 5-nucleotidase;Cytosolic purine 5-nucleotidase		-1.10067	-1.75906	-1.0923	-1.64347	-1.8815	-1.08709	-0.799713	-0.957106	-1.31236	-0.867848
P22033	MUT	11792	Methylmalonyl-CoA mutase, mitochondrial	83.134	0.0970576	0.53297	1.4469	P22033	MUT	11792	Methylmalonyl-CoA mutase, mitochondrial		-0.171009	-0.392447	-0.0940075	-0.436811	0.166481	-0.669198	-0.513748	-0.411964	-0.597347	-1.40039
Q01082;A0A087WUZ3	SPTBN1	13188	Spectrin beta chain, non-erythrocytic 1;Spectrin beta chain	274.61	0.0971016	0.424109	1.34174	Q01082;A0A087WUZ3	SPTBN1	13188	Spectrin beta chain, non-erythrocytic 1;Spectrin beta chain		1.39738	1.27985	1.74235	1.49493	1.58343	0.990876	1.25965	1.31796	1.26519	0.543729
K7ENR6;Q969U7;V9GZ55	PSMG2	9420	Proteasome assembly chaperone 2;Proteasome assembly chaperone 2;Proteasome assembly chaperone 2	26.696	0.0971032	-0.37626	-1.29797	K7ENR6;Q969U7;V9GZ55	PSMG2	9420	Proteasome assembly chaperone 2;Proteasome assembly chaperone 2;Proteasome assembly chaperone 2		-1.27408	-1.47741	NaN	-1.55537	-1.57799	-0.996772	-1.09019	-0.940865	-0.915443	-1.5315
Q9NSD9	FARSB	19927	Phenylalanine--tRNA ligase beta subunit	66.115	0.0977588	-0.54225	-1.45624	Q9NSD9	FARSB	19927	Phenylalanine--tRNA ligase beta subunit		-0.624987	-0.261683	-0.359274	-0.389141	-0.126036	0.148265	0.468637	0.378052	0.502495	-0.547318
Q9BRX8	FAM213A	18801	Peroxiredoxin-like 2A	25.764	0.0983025	0.545898	1.45993	Q9BRX8	FAM213A	18801	Peroxiredoxin-like 2A		1.43263	0.786802	1.23377	1.14671	1.0717	0.90198	0.65118	0.735252	0.786209	-0.132501
Q92974;V9GYM8;A0A5F9ZI21	ARHGEF2	17809	Rho guanine nucleotide exchange factor 2;Guanine nucleotide exchange factor H1;Guanine nucleotide exchange factor H1	111.54	0.0988387	-1.8975	-3.72567	Q92974;V9GYM8;A0A5F9ZI21	ARHGEF2	17809	Rho guanine nucleotide exchange factor 2;Guanine nucleotide exchange factor H1;Guanine nucleotide exchange factor H1		NaN	NaN	-1.94403	-2.78642	-1.24306	-1.67631	-0.218012	0.455404	1.07921	-0.108634
Q15369;E5RHG8;R4GMY8	TCEB1	5651	Elongin-C;Elongin-C;Elongin-C	12.473	0.0988638	-0.451397	-1.36736	Q15369;E5RHG8;R4GMY8	TCEB1	5651	Elongin-C;Elongin-C;Elongin-C		1.34112	0.568924	1.04497	0.651823	0.950375	1.49831	1.46823	1.37405	1.53069	0.942925
Q13148;A0A087WX29;A0A087WYY0;A0A087X260;G3V162;B1AKP7;K7EN94;A0A0A0N0M3;K7EJM5	TARDBP;TDP43	310	TAR DNA-binding protein 43;TAR DNA-binding protein 43;TAR DNA-binding protein 43;TAR DNA-binding protein 43;TAR DNA-binding protein 43;TAR DNA-binding protein 43;TAR DNA-binding protein 43;TAR DNA-binding protein 43;TAR DNA-binding protein 43	44.739	0.100135	0.292489	1.22475	Q13148;A0A087WX29;A0A087WYY0;A0A087X260;G3V162;B1AKP7;K7EN94;A0A0A0N0M3;K7EJM5	TARDBP;TDP43	310	TAR DNA-binding protein 43;TAR DNA-binding protein 43;TAR DNA-binding protein 43;TAR DNA-binding protein 43;TAR DNA-binding protein 43;TAR DNA-binding protein 43;TAR DNA-binding protein 43;TAR DNA-binding protein 43;TAR DNA-binding protein 43		1.73722	1.79404	1.91643	1.66356	1.61522	1.44504	1.57387	1.70629	1.4451	1.09374
Q15366	PCBP2	13928	Poly(rC)-binding protein 2	38.58	0.10035	-0.280644	-1.21474	Q15366	PCBP2	13928	Poly(rC)-binding protein 2		4.02695	4.02825	4.08061	4.09197	4.17113	4.31012	4.45825	4.52518	4.54331	3.96526
P62258	YWHAE	12968	14-3-3 protein epsilon	29.174	0.101172	-0.534749	-1.44869	P62258	YWHAE	12968	14-3-3 protein epsilon		5.02452	4.37553	4.09601	4.18563	4.45966	5.32647	5.11524	5.00923	4.82738	4.53678
A0A182DWI3;E9PIR7;F8W809;A0A087WSW9;A0A087WSY9;Q16881;E2QRB9	TXNRD1	1519	Thioredoxin-disulfide reductase;Thioredoxin-disulfide reductase;Thioredoxin-disulfide reductase;Thioredoxin-disulfide reductase;Thioredoxin reductase 1, cytoplasmic;Thioredoxin reductase 1, cytoplasmic;Thioredoxin-disulfide reductase	62.035	0.101407	-0.372558	-1.29465	A0A182DWI3;E9PIR7;F8W809;A0A087WSW9;A0A087WSY9;Q16881;E2QRB9	TXNRD1	1519	Thioredoxin-disulfide reductase;Thioredoxin-disulfide reductase;Thioredoxin-disulfide reductase;Thioredoxin-disulfide reductase;Thioredoxin reductase 1, cytoplasmic;Thioredoxin reductase 1, cytoplasmic;Thioredoxin-disulfide reductase		1.7659	1.53517	1.23133	1.19136	1.2058	1.80345	1.78726	1.69291	1.46904	2.0397
Q9NZ45	CISD1	20162	CDGSH iron-sulfur domain-containing protein 1	12.199	0.101555	0.65419	1.57373	Q9NZ45	CISD1	20162	CDGSH iron-sulfur domain-containing protein 1		-0.0121784	-0.900711	0.0527878	-0.308235	0.0707226	-0.399257	-1.07023	-1.01341	-1.01195	NaN
Q13347;A0A7I2YQF8;A0A7I2V3U3;A0A7P0MRT9;A0A7I2V685;A0A7I2YQI2;A0A7I2V613;A0A7I2V607;A0A7I2V3N2;A0A7I2V2M3;A0A7I2V640;A0A7I2YQU2;A0A7I2YQC8;A0A7I2YQT9;A0A7I2V5V8;Q5TFK1;A0A7I2YQI6;A0A7I2V3K6;A0A7I2V4C2	EIF3I	3217	Eukaryotic translation initiation factor 3 subunit I;Eukaryotic translation initiation factor 3 subunit I;Eukaryotic translation initiation factor 3 subunit I;Eukaryotic translation initiation factor 3 subunit I;Eukaryotic translation initiation factor 3 s	36.501	0.101925	-0.409439	-1.32817	Q13347;A0A7I2YQF8;A0A7I2V3U3;A0A7P0MRT9;A0A7I2V685;A0A7I2YQI2;A0A7I2V613;A0A7I2V607;A0A7I2V3N2;A0A7I2V2M3;A0A7I2V640;A0A7I2YQU2;A0A7I2YQC8;A0A7I2YQT9;A0A7I2V5V8;Q5TFK1;A0A7I2YQI6;A0A7I2V3K6;A0A7I2V4C2	EIF3I	3217	Eukaryotic translation initiation factor 3 subunit I;Eukaryotic translation initiation factor 3 subunit I;Eukaryotic translation initiation factor 3 subunit I;Eukaryotic translation initiation factor 3 subunit I;Eukaryotic translation initiation factor 3 s		0.864376	0.96286	1.0334	1.32716	1.48777	1.15797	1.46322	1.59582	1.71623	1.78953
P28066	PSMA5	11956	Proteasome subunit alpha type-5	26.411	0.102003	-0.385707	-1.3065	P28066	PSMA5	11956	Proteasome subunit alpha type-5		2.71067	2.43645	2.15961	2.10375	2.22569	2.87097	2.83828	2.40506	2.52446	2.92592
Q96DA6	DNAJC19	18010	Mitochondrial import inner membrane translocase subunit TIM14	12.498	0.102402	0.356431	1.28025	Q96DA6	DNAJC19	18010	Mitochondrial import inner membrane translocase subunit TIM14		-1.16502	NaN	-0.986746	NaN	-1.05462	-1.60197	-1.32845	-1.19415	-1.57632	NaN
Q15125	EBP	13903	3-beta-hydroxysteroid-Delta(8),Delta(7)-isomerase	26.352	0.102659	0.255072	1.1934	Q15125	EBP	13903	3-beta-hydroxysteroid-Delta(8),Delta(7)-isomerase		1.52269	1.71577	1.51217	1.42704	1.46213	1.34531	1.54836	1.23559	1.01025	1.22494
Q09028;H0YF10	RBBP4	13392	Histone-binding protein RBBP4;Histone-binding protein RBBP4	47.655	0.103602	-0.400216	-1.31971	Q09028;H0YF10	RBBP4	13392	Histone-binding protein RBBP4;Histone-binding protein RBBP4		3.26334	2.86289	2.76497	2.51139	2.74519	3.34058	3.29585	3.05666	2.94847	3.50729
P12532;F8WCN3;C9JSQ1	CKMT1A;CKMT1B	11464	Creatine kinase U-type, mitochondrial;Creatine kinase;Creatine kinase	47.036	0.103793	0.535695	1.44964	P12532;F8WCN3;C9JSQ1	CKMT1A;CKMT1B	11464	Creatine kinase U-type, mitochondrial;Creatine kinase;Creatine kinase		3.29319	2.89097	2.95485	2.46095	2.97527	2.65176	2.50712	2.12989	1.86453	2.74345
P08559	PDHA1	11184	Pyruvate dehydrogenase E1 component subunit alpha, somatic form, mitochondrial	43.295	0.104115	0.55883	1.47307	P08559	PDHA1	11184	Pyruvate dehydrogenase E1 component subunit alpha, somatic form, mitochondrial		1.62096	1.31393	1.35301	1.20281	1.53059	1.2601	1.16261	0.934296	0.79348	0.0766592
O95831;A0A6Q8PFE1;A0A6Q8PG15;A0A7I2PK44;A0A6Q8PFM5;A0A6Q8PHJ9;A0A6Q8PHC0;A0A6Q8PFQ8;A0A6Q8PFS4;A0A6Q8PFA7;A0A7I2RLJ8;A0A6Q8PFW2	AIFM1	2918	Apoptosis-inducing factor 1, mitochondrial;Apoptosis-inducing factor 1, mitochondrial;Apoptosis-inducing factor 1, mitochondrial;Apoptosis-inducing factor 1, mitochondrial;Apoptosis-inducing factor 1, mitochondrial;Apoptosis-inducing factor 1, mitochondria	66.9	0.10423	0.321321	1.24947	O95831;A0A6Q8PFE1;A0A6Q8PG15;A0A7I2PK44;A0A6Q8PFM5;A0A6Q8PHJ9;A0A6Q8PHC0;A0A6Q8PFQ8;A0A6Q8PFS4;A0A6Q8PFA7;A0A7I2RLJ8;A0A6Q8PFW2	AIFM1	2918	Apoptosis-inducing factor 1, mitochondrial;Apoptosis-inducing factor 1, mitochondrial;Apoptosis-inducing factor 1, mitochondrial;Apoptosis-inducing factor 1, mitochondrial;Apoptosis-inducing factor 1, mitochondrial;Apoptosis-inducing factor 1, mitochondria		0.733429	0.55719	0.488674	0.201149	0.677439	0.487582	0.345127	0.051939	0.100952	0.0656767
P61224;E7ESV4;F5H7Y6;A6NIZ1;F5GX62;F5H6R7;F5H004;F5GYB5	RAP1B	12919	Ras-related protein Rap-1b;Ras-related protein Rap-1b;Ras-related protein Rap-1b;Ras-related protein Rap-1b-like protein;Ras-related protein Rap-1b;Ras-related protein Rap-1b;Ras-related protein Rap-1b;Ras-related protein Rap-1b	20.825	0.104694	-0.309093	-1.23893	P61224;E7ESV4;F5H7Y6;A6NIZ1;F5GX62;F5H6R7;F5H004;F5GYB5	RAP1B	12919	Ras-related protein Rap-1b;Ras-related protein Rap-1b;Ras-related protein Rap-1b;Ras-related protein Rap-1b-like protein;Ras-related protein Rap-1b;Ras-related protein Rap-1b;Ras-related protein Rap-1b;Ras-related protein Rap-1b		1.93475	1.60405	1.73487	1.29165	1.73199	2.21705	1.90621	1.92776	1.88585	1.90591
Q9Y4X5	ARIH1	21099	E3 ubiquitin-protein ligase ARIH1	64.117	0.104698	-1.58256	-2.99501	Q9Y4X5	ARIH1	21099	E3 ubiquitin-protein ligase ARIH1		-1.90341	-2.76786	-2.17941	-3.65484	-3.21799	-0.73257	-0.704048	-0.504417	-0.54611	-3.32361
P35269;M0QXD6	GTF2F1	12172	General transcription factor IIF subunit 1;Transcription initiation factor IIF subunit alpha	58.24	0.104726	-0.710835	-1.63675	P35269;M0QXD6	GTF2F1	12172	General transcription factor IIF subunit 1;Transcription initiation factor IIF subunit alpha		-1.46042	-1.33514	NaN	-2.47473	-1.28522	-0.803523	-0.763788	-0.879715	-1.353	-0.840196
Q99543	DNAJC2	18623	DnaJ homolog subfamily C member 2	71.996	0.104762	-0.432848	-1.3499	Q99543	DNAJC2	18623	DnaJ homolog subfamily C member 2		-0.0345821	-0.529484	-0.729959	-0.986601	-0.556946	0.0198889	0.0230122	-0.134546	-0.220266	-0.361421
O60831;A6NP52	PRAF2	10393	PRA1 family protein 2;PRA1 family protein	19.258	0.105709	0.383145	1.30418	O60831;A6NP52	PRAF2	10393	PRA1 family protein 2;PRA1 family protein		-0.135725	-0.361382	0.0879402	-0.0775108	0.262753	-0.496499	-0.527195	-0.137821	-0.222597	-0.755536
Q13724;A0A3B3IRK6;A0A3B3IRW2	MOGS	13661	Mannosyl-oligosaccharide glucosidase;Mannosyl-oligosaccharide glucosidase;Mannosyl-oligosaccharide glucosidase	91.916	0.105718	0.536374	1.45032	Q13724;A0A3B3IRK6;A0A3B3IRW2	MOGS	13661	Mannosyl-oligosaccharide glucosidase;Mannosyl-oligosaccharide glucosidase;Mannosyl-oligosaccharide glucosidase		0.521887	0.184071	0.332073	-0.0413094	-0.0385113	0.0411062	0.0026474	-0.335356	-0.452566	-0.979493
P60604	UBE2G2	12884	Ubiquitin-conjugating enzyme E2 G2	18.566	0.10573	0.297815	1.22928	P60604	UBE2G2	12884	Ubiquitin-conjugating enzyme E2 G2		-0.216793	-0.0184059	-0.178175	-0.134352	0.296154	-0.499093	-0.48074	-0.271753	-0.0957718	-0.393291
Q9UKF6;G5E9W3	CPSF3	20624	Cleavage and polyadenylation specificity factor subunit 3;Cleavage and polyadenylation specific factor 3, 73kDa, isoform CRA_b	77.485	0.106341	-0.465442	-1.38074	Q9UKF6;G5E9W3	CPSF3	20624	Cleavage and polyadenylation specificity factor subunit 3;Cleavage and polyadenylation specific factor 3, 73kDa, isoform CRA_b		-1.37943	-1.30705	-0.752497	-0.999796	-0.857342	-0.760325	-0.367815	-0.348518	-0.423027	-1.06923
Q9Y3D9;J3QLR8	MRPS23	21027	28S ribosomal protein S23, mitochondrial;28S ribosomal protein S23, mitochondrial	21.77	0.106392	0.4981	1.41235	Q9Y3D9;J3QLR8	MRPS23	21027	28S ribosomal protein S23, mitochondrial;28S ribosomal protein S23, mitochondrial		-0.551775	-0.987314	-0.234465	-0.70023	-0.250145	-0.815103	-1.00355	-0.938412	-0.865225	-1.59214
A0A5F9YFS9;C9JBL1;Q9Y6A9	SPCS1	2704	Microsomal signal peptidase 12 kDa subunit;Microsomal signal peptidase 12 kDa subunit;Signal peptidase complex subunit 1	11.805	0.106408	0.494726	1.40905	A0A5F9YFS9;C9JBL1;Q9Y6A9	SPCS1	2704	Microsomal signal peptidase 12 kDa subunit;Microsomal signal peptidase 12 kDa subunit;Signal peptidase complex subunit 1		1.63085	1.22988	1.8604	1.47383	1.71405	1.17229	1.14165	1.28579	1.39123	0.444417
Q9NUQ9	FAM49B	19980	CYFIP-related Rac1 interactor B	36.748	0.106531	0.754258	1.68676	Q9NUQ9	FAM49B	19980	CYFIP-related Rac1 interactor B		0.405622	0.0222778	0.0305176	0.000930786	0.272303	-0.503751	-0.0863285	-0.264227	-0.447752	-1.73758
P62633	CNBP	12989	CCHC-type zinc finger nucleic acid binding protein	19.463	0.106559	-0.604601	-1.52056	P62633	CNBP	12989	CCHC-type zinc finger nucleic acid binding protein		1.37028	1.44518	0.694881	1.40154	0.620214	2.07652	1.29869	1.72714	1.41356	2.03917
Q14254;J3QLD9;E7EMK3	FLOT2	13742	Flotillin-2;Flotillin;Flotillin	47.064	0.106611	0.428271	1.34562	Q14254;J3QLD9;E7EMK3	FLOT2	13742	Flotillin-2;Flotillin;Flotillin		-1.1938	-1.21429	-0.57832	-1.01204	-1.13317	-1.73732	-1.28923	-1.24216	-1.54967	NaN
P48681	NES	12469	Nestin	177.44	0.10662	3.37893	10.403	P48681	NES	12469	Nestin		-0.62257	-0.630665	0.225328	1.02856	1.37034	-6.85811	-5.4461	-1.61482	-1.52557	-0.079051
Q15126	PMVK	13904	Phosphomevalonate kinase	21.995	0.106749	0.406225	1.32521	Q15126	PMVK	13904	Phosphomevalonate kinase		-0.861168	-1.25205	-1.35847	-1.49405	-1.4735	-1.50892	-1.34693	-1.80539	-1.98667	-1.82246
O75874	IDH1	10594	Isocitrate dehydrogenase [NADP] cytoplasmic	46.659	0.106899	-0.59486	-1.51033	O75874	IDH1	10594	Isocitrate dehydrogenase [NADP] cytoplasmic		1.18149	0.65484	0.437323	0.178148	0.341866	1.55923	1.37632	1.16826	1.07854	0.585637
P62140;E7ETD8;C9JP48	PPP1CB	12960	Serine/threonine-protein phosphatase PP1-beta catalytic subunit;Serine/threonine-protein phosphatase;Serine/threonine-protein phosphatase	37.186	0.107004	-0.186063	-1.13765	P62140;E7ETD8;C9JP48	PPP1CB	12960	Serine/threonine-protein phosphatase PP1-beta catalytic subunit;Serine/threonine-protein phosphatase;Serine/threonine-protein phosphatase		0.757469	0.441513	0.728939	0.549326	0.65192	0.969001	0.683022	0.767128	0.809925	0.830409
Q8NBS9	TXNDC5	16979	Thioredoxin domain-containing protein 5	47.628	0.107115	-0.341906	-1.26743	Q8NBS9	TXNDC5	16979	Thioredoxin domain-containing protein 5		2.26724	1.72017	1.85204	1.6002	2.01209	2.48606	2.29399	2.12597	2.17998	2.07527
Q96BR5	COA7	17952	Cytochrome c oxidase assembly factor 7	25.709	0.107625	0.404539	1.32367	Q96BR5	COA7	17952	Cytochrome c oxidase assembly factor 7		0.783047	0.584269	0.565165	0.118252	0.567619	0.415498	-0.0952015	0.0169201	-0.143993	0.402434
P49720;A0A087WUL2;A0A087WXQ8;A0A087WY10	PSMB3	12519	Proteasome subunit beta type-3;Proteasome chain 13;Proteasome chain 13;Proteasome chain 13	22.949	0.107687	-0.370057	-1.2924	P49720;A0A087WUL2;A0A087WXQ8;A0A087WY10	PSMB3	12519	Proteasome subunit beta type-3;Proteasome chain 13;Proteasome chain 13;Proteasome chain 13		1.61042	1.32383	1.18875	0.95554	1.16095	1.7318	1.75138	1.37887	1.36448	1.86327
P23921;E9PL69	RRM1	11865	Ribonucleoside-diphosphate reductase large subunit;Ribonucleoside-diphosphate reductase large subunit	90.069	0.10785	-0.395405	-1.31531	P23921;E9PL69	RRM1	11865	Ribonucleoside-diphosphate reductase large subunit;Ribonucleoside-diphosphate reductase large subunit		0.65863	0.379631	0.312595	0.373659	0.311098	1.02845	0.94853	0.949661	0.85811	0.227885
P43246;A0A2R8YFH0;E9PHA6;A0A2R8Y6P0;A0A2R8YG02;A0A2R8Y7S8	MSH2	12353	DNA mismatch repair protein Msh2;DNA mismatch repair protein;DNA mismatch repair protein;DNA mismatch repair protein;DNA mismatch repair protein;DNA mismatch repair protein Msh2	104.74	0.107967	-0.259097	-1.19673	P43246;A0A2R8YFH0;E9PHA6;A0A2R8Y6P0;A0A2R8YG02;A0A2R8Y7S8	MSH2	12353	DNA mismatch repair protein Msh2;DNA mismatch repair protein;DNA mismatch repair protein;DNA mismatch repair protein;DNA mismatch repair protein;DNA mismatch repair protein Msh2		-0.0524521	-0.370094	-0.152002	-0.147938	-0.209808	-0.138501	0.256517	0.231375	0.168264	-0.154468
Q9UHQ9	CYB5R1	20502	NADH-cytochrome b5 reductase 1	34.094	0.108951	0.290908	1.22341	Q9UHQ9	CYB5R1	20502	NADH-cytochrome b5 reductase 1		-1.23841	-1.45504	-1.08195	-1.44323	-1.0901	-1.4001	-1.38001	-1.46755	-1.77704	-1.73859
Q9UJC5	SH3BGRL2	20561	SH3 domain-binding glutamic acid-rich-like protein 2	12.326	0.108961	-0.497451	-1.41172	Q9UJC5	SH3BGRL2	20561	SH3 domain-binding glutamic acid-rich-like protein 2		-1.65468	-1.92593	-2.30363	NaN	-2.29794	-1.16979	-1.34833	-1.68667	-1.80209	-1.7336
E9PJP2;Q5TF21	SOGA3	6174	Protein SOGA3;Protein SOGA3	102.88	0.108971	-1.02643	-2.03698	E9PJP2;Q5TF21	SOGA3	6174	Protein SOGA3;Protein SOGA3		-2.69186	-1.92044	-1.60771	-1.21342	-0.798553	-1.04918	-1.29436	-0.572136	0.224121	-0.408296
Q2TAL8	QRICH1	14198	Transcriptional regulator QRICH1	86.435	0.108976	-0.388142	-1.30871	Q2TAL8	QRICH1	14198	Transcriptional regulator QRICH1		-1.02037	-1.20599	-0.586142	-0.779766	-0.735332	-0.477111	-0.292246	-0.433619	-0.283075	-0.90084
P00491;G3V5M2	PNP	10929	Purine nucleoside phosphorylase;Inosine-guanosine phosphorylase	32.118	0.109014	-0.656945	-1.57674	P00491;G3V5M2	PNP	10929	Purine nucleoside phosphorylase;Inosine-guanosine phosphorylase		0.766661	0.139677	0.136509	-0.00911331	-0.150454	1.29525	1.12768	0.745497	0.945461	0.0541143
Q9HC35;B5MBZ0	EML4	19646	Echinoderm microtubule-associated protein-like 4;Echinoderm microtubule-associated protein-like 4	108.91	0.109055	-0.862482	-1.81816	Q9HC35;B5MBZ0	EML4	19646	Echinoderm microtubule-associated protein-like 4;Echinoderm microtubule-associated protein-like 4		-0.0201073	-0.591608	-0.321507	-1.43679	-0.514196	0.65858	0.521111	0.482841	0.505585	-0.739909
Q96TA2;Q96I63	YME1L1	18595	ATP-dependent zinc metalloprotease YME1L1;ATP-dependent zinc metalloprotease YME1L1	86.454	0.109107	0.235735	1.17751	Q96TA2;Q96I63	YME1L1	18595	ATP-dependent zinc metalloprotease YME1L1;ATP-dependent zinc metalloprotease YME1L1		-0.313192	-0.285572	0.0126705	-0.437771	0.00227165	-0.427865	-0.417028	-0.555223	-0.440496	-0.359653
Q13867;K7ES02;K7ESE8;J3KSD8	BLMH	13676	Bleomycin hydrolase;Bleomycin hydrolase;Bleomycin hydrolase;Bleomycin hydrolase	52.562	0.109354	-0.420424	-1.33832	Q13867;K7ES02;K7ESE8;J3KSD8	BLMH	13676	Bleomycin hydrolase;Bleomycin hydrolase;Bleomycin hydrolase;Bleomycin hydrolase		1.34189	1.22176	0.725782	0.822149	0.647717	1.50596	1.54373	1.15355	1.10538	1.5528
P04183;K7ERV3;K7ES52;K7ERJ1	TK1	11035	Thymidine kinase, cytosolic;Thymidine kinase;Thymidine kinase;Thymidine kinase	25.468	0.109482	0.606765	1.52284	P04183;K7ERV3;K7ES52;K7ERJ1	TK1	11035	Thymidine kinase, cytosolic;Thymidine kinase;Thymidine kinase;Thymidine kinase		-0.318588	-0.913897	-0.192451	-0.57362	0.00351715	-1.52509	-0.971296	-0.745613	-0.781092	NaN
Q06546	GABPA	13327	GA-binding protein alpha chain	51.295	0.109753	-0.415005	-1.3333	Q06546	GABPA	13327	GA-binding protein alpha chain		-1.35585	NaN	-1.24807	NaN	-1.58279	-1.16804	-0.877945	-1.07374	-0.614626	-1.16847
P60174	TPI1	12872	Triosephosphate isomerase	26.669	0.109973	-0.471338	-1.38639	P60174	TPI1	12872	Triosephosphate isomerase		5.67377	5.05086	4.81264	4.71049	4.9175	5.68868	5.59832	5.33913	5.24175	5.65407
Q9UHV9	PFDN2	20508	Prefoldin subunit 2	16.648	0.109986	-0.395113	-1.31505	Q9UHV9	PFDN2	20508	Prefoldin subunit 2		2.56063	2.27047	1.89715	1.94674	1.81843	2.64099	2.41438	2.28584	2.401	2.72677
P27695;G3V3M6;G3V5Q1;G3V3C7;A0A0C4DGK8;H7C4A8;G3V5M0;G3V359	APEX1	11949	DNA-(apurinic or apyrimidinic site) endonuclease;DNA-(apurinic or apyrimidinic site) endonuclease;DNA-(apurinic or apyrimidinic site) endonuclease;DNA-(apurinic or apyrimidinic site) endonuclease;DNA-(apurinic or apyrimidinic site) endonuclease;DNA-(apurin	35.554	0.110123	-0.436353	-1.35318	P27695;G3V3M6;G3V5Q1;G3V3C7;A0A0C4DGK8;H7C4A8;G3V5M0;G3V359	APEX1	11949	DNA-(apurinic or apyrimidinic site) endonuclease;DNA-(apurinic or apyrimidinic site) endonuclease;DNA-(apurinic or apyrimidinic site) endonuclease;DNA-(apurinic or apyrimidinic site) endonuclease;DNA-(apurinic or apyrimidinic site) endonuclease;DNA-(apurin		2.42449	1.71559	1.7643	1.49791	1.74561	2.49146	2.36383	2.28679	2.20423	1.98335
Q96L92;A0A2R8Y8A7;A0A5H1ZRP6	SNX27	18289	Sorting nexin-27;Sorting nexin-27;Sorting nexin-27	61.264	0.110464	-0.16172	-1.11862	Q96L92;A0A2R8Y8A7;A0A5H1ZRP6	SNX27	18289	Sorting nexin-27;Sorting nexin-27;Sorting nexin-27		-0.741446	-1.002	-0.931265	-0.941309	-0.67404	-0.713851	-0.629692	-0.684425	-0.728308	-0.725177
Q7L1Q6;C9IZ80	BZW1	15793	eIF5-mimic protein 2;Basic leucine zipper and W2 domain-containing protein 1	48.043	0.110467	-0.424774	-1.34236	Q7L1Q6;C9IZ80	BZW1	15793	eIF5-mimic protein 2;Basic leucine zipper and W2 domain-containing protein 1		-0.410234	-0.629995	-0.477259	-0.670444	-0.734295	0.00608158	-0.0265656	-0.0937519	0.112009	-0.79613
E7ENY0;E7EV99;A0A804HL01;P35611;H0Y9H2	ADD1	5782	Alpha-adducin;Alpha-adducin;Alpha-adducin;Alpha-adducin;Alpha-adducin	73.403	0.110523	0.440881	1.35743	E7ENY0;E7EV99;A0A804HL01;P35611;H0Y9H2	ADD1	5782	Alpha-adducin;Alpha-adducin;Alpha-adducin;Alpha-adducin;Alpha-adducin		0.0985184	0.0326519	0.608257	0.410799	0.491899	-0.595601	-0.208572	0.038332	-0.0393867	0.242951
Q969H8;M0QYN0;M0QXF7	MYDGF	17843	Myeloid-derived growth factor;Myeloid-derived growth factor;Myeloid-derived growth factor	18.795	0.110737	0.450145	1.36618	Q969H8;M0QYN0;M0QXF7	MYDGF	17843	Myeloid-derived growth factor;Myeloid-derived growth factor;Myeloid-derived growth factor		0.557104	0.415688	0.255219	-0.279982	0.505205	-0.0141954	-0.18664	-0.353792	-0.400476	0.157615
I3L448;Q5TC12;H0YEW4;A8MRA7	ATPAF1	8821	ATP synthase mitochondrial F1 complex assembly factor 1;ATP synthase mitochondrial F1 complex assembly factor 1;ATP synthase mitochondrial F1 complex assembly factor 1;ATP synthase mitochondrial F1 complex assembly factor 1	38.861	0.110918	0.351612	1.27599	I3L448;Q5TC12;H0YEW4;A8MRA7	ATPAF1	8821	ATP synthase mitochondrial F1 complex assembly factor 1;ATP synthase mitochondrial F1 complex assembly factor 1;ATP synthase mitochondrial F1 complex assembly factor 1;ATP synthase mitochondrial F1 complex assembly factor 1		-0.688492	-1.03565	-0.637129	-1.06113	-0.669073	-0.953486	-1.03492	-1.34636	-1.34484	NaN
P07311;G3V2U7	ACYP1	11135	Acylphosphatase-1;Acylphosphatase	11.261	0.111356	-0.660603	-1.58074	P07311;G3V2U7	ACYP1	11135	Acylphosphatase-1;Acylphosphatase		-0.215078	NaN	-0.539587	0.276253	-0.896845	0.309726	0.121777	0.245314	0.0959702	0.811156
P50479	PDLIM4	12564	PDZ and LIM domain protein 4	35.398	0.111496	0.290593	1.22314	P50479	PDLIM4	12564	PDZ and LIM domain protein 4		-1.48708	-1.66467	-1.33023	-1.24022	-1.75729	NaN	-1.68532	-1.78387	-1.88271	-1.79405
Q9HB07;F8VQQ3;F8VR84	C12orf10	19598	MYG1 exonuclease;MYG1 exonuclease;MYG1 exonuclease	42.477	0.111647	-0.452037	-1.36797	Q9HB07;F8VQQ3;F8VR84	C12orf10	19598	MYG1 exonuclease;MYG1 exonuclease;MYG1 exonuclease		1.19578	0.625475	0.629929	0.336731	0.505583	1.40844	1.2713	1.02917	1.11952	0.725236
O95864	FADS2	10869	Acyl-CoA 6-desaturase	52.259	0.111784	0.392182	1.31238	O95864	FADS2	10869	Acyl-CoA 6-desaturase		-0.26907	-0.425825	-0.0279083	-0.392395	0.0971203	-0.870204	-0.612059	-0.614023	-0.286905	NaN
P49368;B4DUR8	CCT3	12497	T-complex protein 1 subunit gamma;T-complex protein 1 subunit gamma	60.533	0.11247	-0.377866	-1.29942	P49368;B4DUR8	CCT3	12497	T-complex protein 1 subunit gamma;T-complex protein 1 subunit gamma		2.78374	3.19375	3.31441	3.39296	3.38985	3.29911	3.6559	3.74126	3.86688	3.40087
P63151;A0A590UJY3	PPP2R2A	13031	Serine/threonine-protein phosphatase 2A 55 kDa regulatory subunit B alpha isoform;Serine/threonine-protein phosphatase 2A 55 kDa regulatory subunit B	51.691	0.112479	-0.363594	-1.28663	P63151;A0A590UJY3	PPP2R2A	13031	Serine/threonine-protein phosphatase 2A 55 kDa regulatory subunit B alpha isoform;Serine/threonine-protein phosphatase 2A 55 kDa regulatory subunit B		-0.0707397	-0.313307	0.107626	0.0783501	0.17708	0.116042	0.336679	0.567225	0.697441	0.0795946
Q8TC07	TBC1D15	17357	TBC1 domain family member 15	79.49	0.112499	-0.314341	-1.24344	Q8TC07	TBC1D15	17357	TBC1 domain family member 15		-2.24214	-2.07435	-1.84111	-1.86069	NaN	NaN	-1.6471	-1.67867	NaN	-1.74492
Q6NXE6;B4E1N1;F5H4P3	ARMC6	15273	Armadillo repeat-containing protein 6;Armadillo repeat-containing protein 6;Armadillo repeat-containing protein 6	54.141	0.112527	-0.372546	-1.29464	Q6NXE6;B4E1N1;F5H4P3	ARMC6	15273	Armadillo repeat-containing protein 6;Armadillo repeat-containing protein 6;Armadillo repeat-containing protein 6		-2.02517	NaN	-1.66102	NaN	-1.75789	-1.63299	NaN	-1.27993	-1.31525	-1.54042
Q9BVA1	TUBB2B	18907	Tubulin beta-2B chain	49.953	0.112588	-0.33119	-1.25805	Q9BVA1	TUBB2B	18907	Tubulin beta-2B chain		5.89853	5.64237	6.04424	6.02073	6.17759	5.96068	6.32008	6.4318	6.54839	6.17846
O00425	IGF2BP3	9835	Insulin-like growth factor 2 mRNA-binding protein 3	63.704	0.113037	-0.486266	-1.40081	O00425	IGF2BP3	9835	Insulin-like growth factor 2 mRNA-binding protein 3		-0.00614548	0.217779	0.509956	0.579887	0.697906	0.387149	0.844488	1.03369	1.33227	0.833117
P22314	UBA1	11803	Ubiquitin-like modifier-activating enzyme 1	117.85	0.113066	-0.504373	-1.41851	P22314	UBA1	11803	Ubiquitin-like modifier-activating enzyme 1		2.63106	2.142	1.97362	1.66915	1.92666	2.8925	2.7755	2.53888	2.54383	2.11363
Q9P0J0	NDUFA13	20225	NADH dehydrogenase [ubiquinone] 1 alpha subcomplex subunit 13	16.698	0.113217	0.351798	1.27615	Q9P0J0	NDUFA13	20225	NADH dehydrogenase [ubiquinone] 1 alpha subcomplex subunit 13		0.638628	0.247143	0.643803	0.0890541	0.560083	0.265983	0.259289	0.15778	-0.0893745	-0.173955
Q9Y266	NUDC	20897	Nuclear migration protein nudC	38.242	0.113292	-0.252122	-1.19096	Q9Y266	NUDC	20897	Nuclear migration protein nudC		2.49748	2.16261	1.91601	2.02258	2.14414	2.52957	2.38951	2.41124	2.33577	2.33733
P67775	PPP2CA	13043	Serine/threonine-protein phosphatase 2A catalytic subunit alpha isoform	35.594	0.114181	-0.388611	-1.30913	P67775	PPP2CA	13043	Serine/threonine-protein phosphatase 2A catalytic subunit alpha isoform		1.79152	1.46478	1.59161	1.68354	1.66936	1.96018	1.72344	1.8433	2.01678	2.60016
Q13601	KRR1	13642	KRR1 small subunit processome component homolog	43.664	0.114391	0.221161	1.16567	Q13601	KRR1	13642	KRR1 small subunit processome component homolog		-0.336527	-0.165705	-0.129059	-0.134838	-0.292624	-0.230283	-0.488291	-0.691177	-0.4608	-0.294005
P52789	HK2	12675	Hexokinase-2	102.38	0.114846	-2.04785	-4.13489	P52789	HK2	12675	Hexokinase-2		-3.3455	-2.78754	0.532911	-0.42975	0.588568	0.695729	0.879805	0.943523	1.60695	0.671926
J3QL05;J3KP15;Q01130	SRSF2	8917	Serine/arginine-rich splicing factor 2;Serine/arginine-rich splicing factor 2;Serine/arginine-rich splicing factor 2	15.156	0.115219	-0.416932	-1.33509	J3QL05;J3KP15;Q01130	SRSF2	8917	Serine/arginine-rich splicing factor 2;Serine/arginine-rich splicing factor 2;Serine/arginine-rich splicing factor 2		3.6042	2.84635	2.90947	2.71184	3.0458	3.67396	3.55938	3.40642	3.27784	3.28473
B4DKY1;P49589	CARS	4355	Cysteinyl-tRNA synthetase;Cysteine--tRNA ligase, cytoplasmic	84.277	0.116111	-0.27753	-1.21212	B4DKY1;P49589	CARS	4355	Cysteinyl-tRNA synthetase;Cysteine--tRNA ligase, cytoplasmic		-0.263523	-0.483555	-0.610252	-0.747759	-0.540524	-0.134885	-0.17601	-0.147375	-0.219156	-0.580535
Q9NWU2	GID8	20056	Glucose-induced degradation protein 8 homolog	26.748	0.116705	-0.429217	-1.3465	Q9NWU2	GID8	20056	Glucose-induced degradation protein 8 homolog		-1.0042	NaN	-1.69981	-1.33486	-1.48497	-0.760734	-1.1165	-1.06038	-0.86936	NaN
Q9UBT2	UBA2	20388	SUMO-activating enzyme subunit 2	71.223	0.116782	-0.387835	-1.30843	Q9UBT2	UBA2	20388	SUMO-activating enzyme subunit 2		1.35615	1.46418	1.3094	1.5146	1.46481	1.55416	1.92817	2.0725	2.15795	1.33554
Q9H9A6	LRRC40	19547	Leucine-rich repeat-containing protein 40	68.249	0.116894	-0.531144	-1.44507	Q9H9A6	LRRC40	19547	Leucine-rich repeat-containing protein 40		-1.07993	-1.08079	-0.45537	-0.533941	-0.417252	-0.690228	-0.238197	0.0177746	0.281425	-0.282336
Q7L5D6	GET4	15815	Golgi to ER traffic protein 4 homolog	36.504	0.11724	-0.248385	-1.18788	Q7L5D6	GET4	15815	Golgi to ER traffic protein 4 homolog		-1.11732	-1.37175	-1.39117	-1.56675	-1.1601	-0.979329	-1.19201	-1.07333	-1.04745	NaN
F8W930;Q9Y6M1	IGF2BP2	6995	Insulin-like growth factor 2 mRNA-binding protein 2;Insulin-like growth factor 2 mRNA-binding protein 2	66.785	0.117832	-0.556697	-1.4709	F8W930;Q9Y6M1	IGF2BP2	6995	Insulin-like growth factor 2 mRNA-binding protein 2;Insulin-like growth factor 2 mRNA-binding protein 2		-2.67256	NaN	-2.54518	NaN	-2.54488	-2.33519	-1.82423	-2.23625	-1.48886	-2.26968
Q13263	TRIM28	13552	Transcription intermediary factor 1-beta	88.549	0.117897	-0.334082	-1.26058	Q13263	TRIM28	13552	Transcription intermediary factor 1-beta		3.58481	3.28719	3.3386	3.04935	3.29708	3.84731	3.82558	3.66546	3.65854	3.23055
Q96BM9	ARL8A	17944	ADP-ribosylation factor-like protein 8A	21.416	0.118286	0.170044	1.12509	Q96BM9	ARL8A	17944	ADP-ribosylation factor-like protein 8A		0.910738	0.744539	0.692381	0.848967	0.654808	0.638024	0.72653	0.557001	0.419342	0.660314
C9JE98;C9J0Q5;Q9Y618;C9J7T7;A0A384DVL6;C9JQE8	NCOR2	4680	Nuclear receptor corepressor 2;Nuclear receptor corepressor 2;Nuclear receptor corepressor 2;Nuclear receptor corepressor 2;Nuclear receptor corepressor 2;Nuclear receptor corepressor 2	268.04	0.118336	-0.586125	-1.50121	C9JE98;C9J0Q5;Q9Y618;C9J7T7;A0A384DVL6;C9JQE8	NCOR2	4680	Nuclear receptor corepressor 2;Nuclear receptor corepressor 2;Nuclear receptor corepressor 2;Nuclear receptor corepressor 2;Nuclear receptor corepressor 2;Nuclear receptor corepressor 2		NaN	NaN	-0.402952	0.0231647	0.179836	NaN	NaN	0.346941	0.702541	0.508941
O60279;H7C2K7	SUSD5	10280	Sushi domain-containing protein 5;Sushi domain-containing protein 5	68.02	0.118595	-0.45443	-1.37024	O60279;H7C2K7	SUSD5	10280	Sushi domain-containing protein 5;Sushi domain-containing protein 5		-1.2101	-1.51871	-2.05238	NaN	-1.59342	-0.963735	-1.05999	-0.999807	-1.19652	-1.47606
P62081;A0A2R8Y623;B5MCP9	RPS7	12958	40S ribosomal protein S7;40S ribosomal protein S7;40S ribosomal protein S7	22.127	0.119021	-0.289099	-1.22188	P62081;A0A2R8Y623;B5MCP9	RPS7	12958	40S ribosomal protein S7;40S ribosomal protein S7;40S ribosomal protein S7		3.40277	3.39692	3.34724	3.49835	2.89045	3.73459	3.65711	3.53251	3.65068	3.40632
Q8NBI6	XXYLT1	16965	Xyloside xylosyltransferase 1	43.806	0.119995	-0.281043	-1.21507	Q8NBI6	XXYLT1	16965	Xyloside xylosyltransferase 1		-0.786901	-1.0288	-0.946806	NaN	-0.863634	-0.394036	-0.546841	-0.717752	-0.843342	NaN
Q9BSJ8	ESYT1	18818	Extended synaptotagmin-1	122.85	0.120266	0.328926	1.25608	Q9BSJ8	ESYT1	18818	Extended synaptotagmin-1		0.673395	0.574989	1.24046	0.860874	0.831034	0.222116	0.566507	0.677927	0.605545	0.464023
P12277;G3V4N7	CKB	11461	Creatine kinase B-type;Creatine kinase	42.644	0.120464	-0.402681	-1.32196	P12277;G3V4N7	CKB	11461	Creatine kinase B-type;Creatine kinase		5.0295	4.35729	4.3258	4.20137	4.31451	5.0123	4.85729	4.62375	4.70335	5.04518
P17036;Q86U76	ZNF3	11627	Zinc finger protein 3;Zinc finger protein 3	50.915	0.120469	-0.54008	-1.45405	P17036;Q86U76	ZNF3	11627	Zinc finger protein 3;Zinc finger protein 3		-2.69412	NaN	-3.16268	NaN	-2.59833	-2.02798	-2.58099	-2.34358	-2.16063	NaN
O95747;C9JIG9	OXSR1	10840	Serine/threonine-protein kinase OSR1;Non-specific serine/threonine protein kinase	58.022	0.120765	-0.40054	-1.32	O95747;C9JIG9	OXSR1	10840	Serine/threonine-protein kinase OSR1;Non-specific serine/threonine protein kinase		-1.2466	-1.41997	-1.03317	-0.954851	-0.889696	-0.972478	-0.59251	-0.495035	-0.388458	-1.0931
Q96AC1	FERMT2	17905	Fermitin family homolog 2	77.86	0.120852	0.389209	1.30968	Q96AC1	FERMT2	17905	Fermitin family homolog 2		1.32295	0.815603	0.937881	1.08061	1.209	0.476567	0.935768	0.929205	0.828331	0.250134
G5E9A6;P51784	USP11	7362	Ubiquitin carboxyl-terminal hydrolase;Ubiquitin carboxyl-terminal hydrolase 11	105.03	0.121313	-0.637814	-1.55597	G5E9A6;P51784	USP11	7362	Ubiquitin carboxyl-terminal hydrolase;Ubiquitin carboxyl-terminal hydrolase 11		-0.094471	-1.20507	-0.102217	-0.583014	-0.171473	0.0735559	0.159313	0.0417919	0.551598	NaN
P04198;A0A1W2PPD9	MYCN	11037	N-myc proto-oncogene protein;N-myc proto-oncogene protein	49.561	0.121497	-0.358821	-1.28238	P04198;A0A1W2PPD9	MYCN	11037	N-myc proto-oncogene protein;N-myc proto-oncogene protein		-1.81947	NaN	-1.48271	-1.36244	-1.23122	-0.949727	-1.38102	-1.20398	-0.904938	-1.13603
O14562;H3BRL3;H3BUM8	UBFD1	8219	Ubiquitin domain-containing protein UBFD1;Ubiquitin domain-containing protein UBFD1;Ubiquitin domain-containing protein UBFD1	33.382	0.121578	-0.252473	-1.19125	O14562;H3BRL3;H3BUM8	UBFD1	8219	Ubiquitin domain-containing protein UBFD1;Ubiquitin domain-containing protein UBFD1;Ubiquitin domain-containing protein UBFD1		-0.650631	-0.783504	-0.522661	-0.434772	-0.825584	-0.332683	-0.481134	-0.499516	-0.526773	-0.11468
P42677	RPS27	12334	40S ribosomal protein S27	9.461	0.125054	-0.528523	-1.44245	P42677	RPS27	12334	40S ribosomal protein S27		2.36477	2.08508	1.77667	2.58217	2.76328	2.68325	2.87888	3.11053	3.15363	2.38828
B5MDU6;Q9H6V9;B5MCU4;A0A0A0MSH6	LDAH;C2orf43	4469	Lipid droplet-associated hydrolase;Lipid droplet-associated hydrolase;Lipid droplet-associated hydrolase;Lipid droplet-associated hydrolase	42.668	0.125961	-0.436986	-1.35377	B5MDU6;Q9H6V9;B5MCU4;A0A0A0MSH6	LDAH;C2orf43	4469	Lipid droplet-associated hydrolase;Lipid droplet-associated hydrolase;Lipid droplet-associated hydrolase;Lipid droplet-associated hydrolase		-1.11886	-1.67523	-0.852266	-1.33683	-0.973417	-0.722941	-0.986731	-0.557486	-0.750183	NaN
P20839;C9J381;A0A3B3IRL5;C9K0R9	IMPDH1	11752	Inosine-5-monophosphate dehydrogenase 1;Inosine-5-monophosphate dehydrogenase;Inosine-5-monophosphate dehydrogenase;IMP dehydrogenase	55.405	0.126139	0.276913	1.2116	P20839;C9J381;A0A3B3IRL5;C9K0R9	IMPDH1	11752	Inosine-5-monophosphate dehydrogenase 1;Inosine-5-monophosphate dehydrogenase;Inosine-5-monophosphate dehydrogenase;IMP dehydrogenase		-0.668814	-0.784847	-0.926323	-0.393093	-0.72727	-1.27089	-0.984612	-0.83123	-0.839487	-0.958695
P20340	RAB6A	11735	Ras-related protein Rab-6A	23.593	0.126332	0.377692	1.29926	P20340	RAB6A	11735	Ras-related protein Rab-6A		3.6311	3.21444	3.36861	3.14683	3.32108	3.26751	3.17378	2.98147	2.90183	2.46901
A8CG34	POM121C	4031	Nuclear envelope pore membrane protein POM 121C	125.09	0.126352	0.367732	1.29032	A8CG34	POM121C	4031	Nuclear envelope pore membrane protein POM 121C		NaN	NaN	-1.49603	-1.15929	-1.36856	NaN	NaN	-1.73956	-1.84053	-1.54699
P27635;X1WI28	RPL10	11946	60S ribosomal protein L10;60S ribosomal protein L10	24.577	0.126447	-0.355279	-1.27923	P27635;X1WI28	RPL10	11946	60S ribosomal protein L10;60S ribosomal protein L10		1.77229	1.57778	2.06147	1.80475	2.00338	2.26072	2.41566	2.37134	2.23134	1.71701
P60900;G3V295;G3V5Z7;G3V3I1	PSMA6	12894	Proteasome subunit alpha type-6;Proteasome subunit alpha type;Proteasome subunit alpha type;Proteasome subunit alpha type	27.399	0.126831	-0.362942	-1.28605	P60900;G3V295;G3V5Z7;G3V3I1	PSMA6	12894	Proteasome subunit alpha type-6;Proteasome subunit alpha type;Proteasome subunit alpha type;Proteasome subunit alpha type		1.95744	1.85895	1.57283	1.35981	1.63727	2.2245	2.18979	1.75447	1.76958	2.26268
P00403	MT-CO2	10923	Cytochrome c oxidase subunit 2	25.565	0.127156	0.611209	1.52754	P00403	MT-CO2	10923	Cytochrome c oxidase subunit 2		3.61124	3.33083	3.49529	2.86312	3.38226	3.25277	3.09552	2.75436	2.58444	1.93961
P07099	EPHX1	11125	Epoxide hydrolase 1	52.948	0.127227	0.322987	1.25092	P07099	EPHX1	11125	Epoxide hydrolase 1		-1.73695	NaN	-1.81431	NaN	-2.03148	-2.15364	NaN	-2.32419	-2.07387	NaN
Q9HD33	MRPL47	19706	39S ribosomal protein L47, mitochondrial	29.45	0.128521	0.370517	1.29282	Q9HD33	MRPL47	19706	39S ribosomal protein L47, mitochondrial		-0.506657	-0.833477	-0.169807	-0.634504	-0.262703	-0.824222	-0.720179	-0.754784	-0.700819	-1.25973
A1L020	MEX3A	3674	RNA-binding protein MEX3A	54.173	0.129383	-0.959204	-1.94424	A1L020	MEX3A	3674	RNA-binding protein MEX3A		-2.92861	NaN	-2.54681	-1.39615	-1.99512	-2.00368	-1.63932	-1.09803	-0.788952	-0.757356
Q16540	MRPL23	14064	39S ribosomal protein L23, mitochondrial	17.781	0.130013	0.259375	1.19696	Q16540	MRPL23	14064	39S ribosomal protein L23, mitochondrial		-1.40261	-1.35175	-1.59281	NaN	-1.18896	-1.81945	-1.64313	NaN	-1.60228	-1.50876
Q8IVS2	MCAT	16349	Malonyl-CoA-acyl carrier protein transacylase, mitochondrial	42.961	0.13088	0.346519	1.27149	Q8IVS2	MCAT	16349	Malonyl-CoA-acyl carrier protein transacylase, mitochondrial		-0.801857	NaN	-0.947132	-1.21802	-0.989939	-1.1307	-1.39944	-1.47713	NaN	NaN
Q99497;K7ELW0;K7EN27	PARK7	18612	Parkinson disease protein 7;Parkinson disease protein 7;Maillard deglycase	19.891	0.131159	-0.256361	-1.19446	Q99497;K7ELW0;K7EN27	PARK7	18612	Parkinson disease protein 7;Parkinson disease protein 7;Maillard deglycase		1.81383	1.27072	1.32728	1.1819	1.40254	1.67579	1.61899	1.71577	1.64956	1.61797
Q92783;A6NMU3	STAM	17759	Signal transducing adapter molecule 1;Signal transducing adapter molecule 1	59.179	0.131265	-0.242222	-1.18281	Q92783;A6NMU3	STAM	17759	Signal transducing adapter molecule 1;Signal transducing adapter molecule 1		-0.182163	-0.36763	-0.538853	-0.413841	-0.563646	-0.203076	-0.233515	-0.215406	0.133612	-0.336638
Q14696	MESDC2	13813	LRP chaperone MESD	26.076	0.131371	-0.382926	-1.30398	Q14696	MESDC2	13813	LRP chaperone MESD		-0.137955	-0.469685	-0.323614	-0.217232	-0.0670681	0.506774	0.0689583	0.0161591	-0.321712	0.428897
O96005	CLPTM1	10902	Cleft lip and palate transmembrane protein 1	76.096	0.131502	0.298265	1.22966	O96005	CLPTM1	10902	Cleft lip and palate transmembrane protein 1		-0.426504	-0.730392	-0.120697	-0.671715	-0.256624	-0.660502	-0.747053	-0.633596	-0.709888	-0.946218
Q5JTV8;A0A0A0MSK5;J3KN66	TOR1AIP1	14572	Torsin-1A-interacting protein 1;Torsin-1A-interacting protein 1;Torsin-1A-interacting protein 1	66.248	0.131506	-0.13806	-1.10042	Q5JTV8;A0A0A0MSK5;J3KN66	TOR1AIP1	14572	Torsin-1A-interacting protein 1;Torsin-1A-interacting protein 1;Torsin-1A-interacting protein 1		-0.679558	-0.431776	-0.608709	-0.601721	-0.666384	-0.363717	-0.527605	-0.372343	-0.466974	-0.567208
O00154;K7EKP8	ACOT7	9782	Cytosolic acyl coenzyme A thioester hydrolase;Cytosolic acyl coenzyme A thioester hydrolase	41.796	0.131547	-0.22323	-1.16734	O00154;K7EKP8	ACOT7	9782	Cytosolic acyl coenzyme A thioester hydrolase;Cytosolic acyl coenzyme A thioester hydrolase		0.829561	0.512562	0.534018	0.541128	0.454088	0.72722	0.959478	0.852413	0.894016	0.554379
Q9H9J2	MRPL44	19556	39S ribosomal protein L44, mitochondrial	37.535	0.131586	0.2232	1.16732	Q9H9J2	MRPL44	19556	39S ribosomal protein L44, mitochondrial		-0.395115	-0.406395	-0.287888	-0.533941	-0.0700588	-0.424356	-0.774292	-0.501827	-0.55896	-0.549964
A0A494C0R8;K7EIG1;I3L2B0	CLUH	2539	Clustered mitochondria protein homolog;Clustered mitochondria protein homolog;Clustered mitochondria protein homolog	150.46	0.131621	-0.381863	-1.30302	A0A494C0R8;K7EIG1;I3L2B0	CLUH	2539	Clustered mitochondria protein homolog;Clustered mitochondria protein homolog;Clustered mitochondria protein homolog		0.17893	-0.305681	-0.00726509	-0.368286	0.162666	0.233764	0.510515	0.3405	0.582071	-0.0971689
P22570	FDXR	11810	NADPH:adrenodoxin oxidoreductase, mitochondrial	53.836	0.131662	0.635784	1.55378	P22570	FDXR	11810	NADPH:adrenodoxin oxidoreductase, mitochondrial		-0.681761	-0.947653	-1.0197	NaN	-1.11963	-1.16117	-1.5618	-1.324	NaN	-2.26491
Q10713	PMPCA	13433	Mitochondrial-processing peptidase subunit alpha	58.252	0.132312	0.426483	1.34395	Q10713	PMPCA	13433	Mitochondrial-processing peptidase subunit alpha		0.574488	0.0581036	0.309879	-0.105175	0.526085	0.06248	0.219019	-0.1847	-0.478073	-0.387761
Q96GM5;F8VRQ4	SMARCD1	18128	SWI/SNF-related matrix-associated actin-dependent regulator of chromatin subfamily D member 1;SWI/SNF-related matrix-associated actin-dependent regulator of chromatin subfamily D member 1	58.232	0.132758	-0.421819	-1.33962	Q96GM5;F8VRQ4	SMARCD1	18128	SWI/SNF-related matrix-associated actin-dependent regulator of chromatin subfamily D member 1;SWI/SNF-related matrix-associated actin-dependent regulator of chromatin subfamily D member 1		0.0533695	-0.0705185	0.157663	-0.211885	0.0712318	0.489305	0.609837	0.664219	0.604668	-0.25907
P62913;Q5VVC8	RPL11	13012	60S ribosomal protein L11;60S ribosomal protein L11	20.252	0.132857	-0.323713	-1.25155	P62913;Q5VVC8	RPL11	13012	60S ribosomal protein L11;60S ribosomal protein L11		3.17726	3.16175	2.93922	2.96231	3.01461	3.43779	3.60226	3.52134	3.45389	2.85843
A0A087WZR3;H9KVA9;A0A0D9SF50;P46736	BRCC3	475	Lys-63-specific deubiquitinase;Lys-63-specific deubiquitinase;Lys-63-specific deubiquitinase;Lys-63-specific deubiquitinase BRCC36	33.404	0.133442	-0.38482	-1.3057	A0A087WZR3;H9KVA9;A0A0D9SF50;P46736	BRCC3	475	Lys-63-specific deubiquitinase;Lys-63-specific deubiquitinase;Lys-63-specific deubiquitinase;Lys-63-specific deubiquitinase BRCC36		-2.48331	NaN	-2.19095	NaN	-1.82917	-1.85478	-1.91762	-1.75798	-1.57277	-1.81181
Q9NVA1;B1AKV3;B1AKV6;B1AKV2	UQCC1	19996	Ubiquinol-cytochrome-c reductase complex assembly factor 1;Ubiquinol-cytochrome-c reductase complex assembly factor 1;Ubiquinol-cytochrome-c reductase complex assembly factor 1;Ubiquinol-cytochrome-c reductase complex assembly factor 1	34.6	0.133695	0.469901	1.38501	Q9NVA1;B1AKV3;B1AKV6;B1AKV2	UQCC1	19996	Ubiquinol-cytochrome-c reductase complex assembly factor 1;Ubiquinol-cytochrome-c reductase complex assembly factor 1;Ubiquinol-cytochrome-c reductase complex assembly factor 1;Ubiquinol-cytochrome-c reductase complex assembly factor 1		-0.739965	-0.772726	-0.413128	-0.933332	-0.491346	-1.0085	-0.910767	-0.885351	-1.03532	-1.86006
Q9BZE1	MRPL37	19094	39S ribosomal protein L37, mitochondrial	48.117	0.133703	0.384023	1.30498	Q9BZE1	MRPL37	19094	39S ribosomal protein L37, mitochondrial		0.647194	0.41971	0.62715	0.185415	0.474562	0.441449	0.0907269	0.274622	0.054388	-0.427272
O75208;H3BSJ5;H3BNT2;H3BRC0;H3BPC6;H3BPW3;H3BVA5	COQ9	10463	Ubiquinone biosynthesis protein COQ9, mitochondrial;Ubiquinone biosynthesis protein;Ubiquinone biosynthesis protein;Ubiquinone biosynthesis protein;Ubiquinone biosynthesis protein;Ubiquinone biosynthesis protein COQ9, mitochondrial;Ubiquinone biosynthesis	35.509	0.134923	0.266278	1.2027	O75208;H3BSJ5;H3BNT2;H3BRC0;H3BPC6;H3BPW3;H3BVA5	COQ9	10463	Ubiquinone biosynthesis protein COQ9, mitochondrial;Ubiquinone biosynthesis protein;Ubiquinone biosynthesis protein;Ubiquinone biosynthesis protein;Ubiquinone biosynthesis protein;Ubiquinone biosynthesis protein COQ9, mitochondrial;Ubiquinone biosynthesis		-1.00113	-1.38681	-1.16568	-1.35682	-0.929718	-1.29899	-1.43894	-1.56066	-1.43866	NaN
A0A7P0TAG1;A0A7P0TAX2;A0A7P0TBE2;P10515;A0A7P0Z4G4;A0A7P0T997;A0A7P0TBK2;A0A7P0TA47;H0YDD4;E9PEJ4	DLAT	3373	Dihydrolipoamide acetyltransferase component of pyruvate dehydrogenase complex;Acetyltransferase component of pyruvate dehydrogenase complex;Acetyltransferase component of pyruvate dehydrogenase complex;Dihydrolipoyllysine-residue acetyltransferase compone	64.785	0.135258	0.323595	1.25145	A0A7P0TAG1;A0A7P0TAX2;A0A7P0TBE2;P10515;A0A7P0Z4G4;A0A7P0T997;A0A7P0TBK2;A0A7P0TA47;H0YDD4;E9PEJ4	DLAT	3373	Dihydrolipoamide acetyltransferase component of pyruvate dehydrogenase complex;Acetyltransferase component of pyruvate dehydrogenase complex;Acetyltransferase component of pyruvate dehydrogenase complex;Dihydrolipoyllysine-residue acetyltransferase compone		1.63821	1.44782	1.64593	1.10018	1.50401	1.3925	1.37639	1.06468	0.899488	0.985116
P19623	SRM	11707	Spermidine synthase	33.824	0.137148	-0.193967	-1.1439	P19623	SRM	11707	Spermidine synthase		-0.382076	-0.609087	-0.591593	-0.475597	-0.704063	-0.3191	-0.219887	-0.316553	-0.332226	-0.604814
P62917;E9PKZ0;E9PKU4;G3V1A1	RPL8	13013	60S ribosomal protein L8;60S ribosomal protein L8;60S ribosomal protein L8;60S ribosomal protein L8	28.024	0.137204	-0.383355	-1.30437	P62917;E9PKZ0;E9PKU4;G3V1A1	RPL8	13013	60S ribosomal protein L8;60S ribosomal protein L8;60S ribosomal protein L8;60S ribosomal protein L8		1.94611	1.94899	2.44548	2.56662	2.52452	2.44212	2.49645	2.6341	2.84571	2.93011
Q86X55;K7EQA8	CARM1	16198	Histone-arginine methyltransferase CARM1;Coactivator-associated arginine methyltransferase 1	65.853	0.137871	-0.660043	-1.58013	Q86X55;K7EQA8	CARM1	16198	Histone-arginine methyltransferase CARM1;Coactivator-associated arginine methyltransferase 1		-0.0288315	-0.53764	-0.947083	-1.51067	-0.750048	0.23582	0.255646	-0.11338	-0.241951	-0.610192
P68363	TUBA1B	13050	Tubulin alpha-1B chain	50.151	0.139088	-0.469713	-1.38483	P68363	TUBA1B	13050	Tubulin alpha-1B chain		4.86647	4.6641	4.09226	5.21453	5.11369	5.29586	5.29461	5.20793	5.06813	5.43309
O95219	SNX4	10745	Sorting nexin-4	51.908	0.139703	0.383362	1.30438	O95219	SNX4	10745	Sorting nexin-4		-1.71538	-1.67836	-1.20392	-1.26023	-1.21799	NaN	-1.90366	-1.68983	-1.80213	NaN
P61296;H0YAH1	HAND2	12926	Heart- and neural crest derivatives-expressed protein 2;Heart- and neural crest derivatives-expressed protein 2	23.665	0.139867	0.655836	1.57553	P61296;H0YAH1	HAND2	12926	Heart- and neural crest derivatives-expressed protein 2;Heart- and neural crest derivatives-expressed protein 2		NaN	-0.945965	-0.407864	-0.802153	-0.43148	-1.33747	-0.854832	-1.71581	NaN	NaN
Q15382	RHEB	13930	GTP-binding protein Rheb	20.497	0.139936	0.37877	1.30023	Q15382	RHEB	13930	GTP-binding protein Rheb		0.933468	0.833712	0.728836	0.739737	0.497274	0.440022	0.601063	0.50828	0.52133	-0.231519
Q9NZR1	TMOD2	20207	Tropomodulin-2	39.595	0.139936	-0.439091	-1.35575	Q9NZR1	TMOD2	20207	Tropomodulin-2		0.302382	-0.496216	-0.458147	-0.626272	-0.423332	0.233024	0.451153	-0.0771217	-0.0677528	-0.0454321
Q9H0W8;M0QZC7;M0R2N0;M0QZH1;M0QX70;M0QYR7	SMG9	19263	Nonsense-mediated mRNA decay factor SMG9;Protein SMG9;Protein SMG9;Protein SMG9;Protein SMG9;Protein SMG9	57.65	0.140039	-0.50147	-1.41566	Q9H0W8;M0QZC7;M0R2N0;M0QZH1;M0QX70;M0QYR7	SMG9	19263	Nonsense-mediated mRNA decay factor SMG9;Protein SMG9;Protein SMG9;Protein SMG9;Protein SMG9;Protein SMG9		-2.03183	NaN	-2.3408	NaN	-2.04852	-2.18977	-1.44823	-1.54978	-1.66571	-1.34106
P61254;J3QRI7;J3QQQ9;J3QQV1;J3KSS0	RPL26	12922	60S ribosomal protein L26;60S ribosomal protein L26;KOW domain-containing protein;60S ribosomal protein L26;60S ribosomal protein L26	17.258	0.140198	-0.241805	-1.18247	P61254;J3QRI7;J3QQQ9;J3QQV1;J3KSS0	RPL26	12922	60S ribosomal protein L26;60S ribosomal protein L26;KOW domain-containing protein;60S ribosomal protein L26;60S ribosomal protein L26		1.85342	1.97656	1.5582	1.89175	1.9489	2.00177	2.04498	2.32644	2.1835	1.88117
E9PQ01;E9PKN0	PCF11	6379	Pre-mRNA cleavage complex 2 protein Pcf11;Pre-mRNA cleavage complex 2 protein Pcf11	112.21	0.140282	-0.447808	-1.36397	E9PQ01;E9PKN0	PCF11	6379	Pre-mRNA cleavage complex 2 protein Pcf11;Pre-mRNA cleavage complex 2 protein Pcf11		-0.362854	0.0244942	-0.160831	-0.356209	-0.251629	-0.193198	NaN	0.315296	0.55711	NaN
Q7L099	RUFY3	15786	Protein RUFY3	52.964	0.140353	-1.16408	-2.2409	Q7L099	RUFY3	15786	Protein RUFY3		-2.27132	-3.01219	-1.19872	-0.862396	-0.954023	-1.14189	-0.538153	-0.0587788	0.398829	-1.13823
C9JYY6;F8W775;Q92823;A0A087X2B3;C9JH43	NRCAM	5086	Neuronal cell adhesion molecule;Neuronal cell adhesion molecule;Neuronal cell adhesion molecule;Neuronal cell adhesion molecule;Neuronal cell adhesion molecule	133.81	0.140422	0.608669	1.52485	C9JYY6;F8W775;Q92823;A0A087X2B3;C9JH43	NRCAM	5086	Neuronal cell adhesion molecule;Neuronal cell adhesion molecule;Neuronal cell adhesion molecule;Neuronal cell adhesion molecule;Neuronal cell adhesion molecule		-0.526314	-1.15617	-1.18228	-1.79823	-1.11424	-1.47711	-1.90264	-2.12478	-1.55194	NaN
P25685;A0A7I2V3K7;M0QXK0	DNAJB1	11904	DnaJ homolog subfamily B member 1;DnaJ homolog subfamily B member 1;DnaJ homolog subfamily B member 1	38.044	0.140514	-0.553765	-1.46791	P25685;A0A7I2V3K7;M0QXK0	DNAJB1	11904	DnaJ homolog subfamily B member 1;DnaJ homolog subfamily B member 1;DnaJ homolog subfamily B member 1		-0.664539	-0.42874	-1.0849	-1.80138	-0.860331	-0.354411	-0.197998	-0.401766	-0.663567	-0.453321
P27448;H0YJI9;A0A7I2V549;A0A7I2V409;A0A7I2V2U9;A0A7I2YQF7;A0A7I2V602;A0A7I2V4K8;A0A7I2V639;A0A7I2V3I9;A0A7I2YQF4;A0A7I2V4T2;A0A7I2V4G7;A0A7I2V2E3;H0YNV4;A0A7I2V5G3;A0A7I2V2I9;A0A7I2V3C6;A0A7I2V3K2;H0YIY6;A0A7I2V3B9;A0A7I2V4L1	MARK3	3170	MAP/microtubule affinity-regulating kinase 3;Non-specific serine/threonine protein kinase;Non-specific serine/threonine protein kinase;Non-specific serine/threonine protein kinase;Non-specific serine/threonine protein kinase;Non-specific serine/threonine p	84.428	0.140944	-0.478458	-1.39325	P27448;H0YJI9;A0A7I2V549;A0A7I2V409;A0A7I2V2U9;A0A7I2YQF7;A0A7I2V602;A0A7I2V4K8;A0A7I2V639;A0A7I2V3I9;A0A7I2YQF4;A0A7I2V4T2;A0A7I2V4G7;A0A7I2V2E3;H0YNV4;A0A7I2V5G3;A0A7I2V2I9;A0A7I2V3C6;A0A7I2V3K2;H0YIY6;A0A7I2V3B9;A0A7I2V4L1	MARK3	3170	MAP/microtubule affinity-regulating kinase 3;Non-specific serine/threonine protein kinase;Non-specific serine/threonine protein kinase;Non-specific serine/threonine protein kinase;Non-specific serine/threonine protein kinase;Non-specific serine/threonine p		NaN	-2.81931	-2.81707	-2.63549	-2.26262	NaN	NaN	-2.25945	-2.32088	-1.88516
Q9BXJ9;A0A0B4J1W3	NAA15	19000	N-alpha-acetyltransferase 15, NatA auxiliary subunit;N-alpha-acetyltransferase 15, NatA auxiliary subunit	101.27	0.141354	-0.442894	-1.35933	Q9BXJ9;A0A0B4J1W3	NAA15	19000	N-alpha-acetyltransferase 15, NatA auxiliary subunit;N-alpha-acetyltransferase 15, NatA auxiliary subunit		-0.0560913	-0.382582	-0.178843	-0.0732155	0.0353394	0.19575	0.430506	0.647619	0.634176	-0.348975
A0A804HJG7;E7ERI8;E7EW49	CLASP2	3539	CLIP-associating protein 2;CLIP-associating protein 2;CLIP-associating protein 2	164.88	0.141436	-0.602735	-1.51859	A0A804HJG7;E7ERI8;E7EW49	CLASP2	3539	CLIP-associating protein 2;CLIP-associating protein 2;CLIP-associating protein 2		-1.43613	-1.9477	-1.09774	-0.80987	-0.670631	-0.91467	-0.888527	-0.554094	-0.189423	-0.401683
P60510;H3BTA2;H3BV22	PPP4C	12880	Serine/threonine-protein phosphatase 4 catalytic subunit;Serine/threonine-protein phosphatase;Serine/threonine-protein phosphatase	35.08	0.141468	-0.257992	-1.19581	P60510;H3BTA2;H3BV22	PPP4C	12880	Serine/threonine-protein phosphatase 4 catalytic subunit;Serine/threonine-protein phosphatase;Serine/threonine-protein phosphatase		0.0562115	-0.416656	-0.342936	-0.31098	-0.341799	0.0422354	-0.206059	-0.165916	0.0318356	0.231704
P11172;E9PFD2	UMPS	11415	Uridine 5-monophosphate synthase;Uridine 5-monophosphate synthase	52.221	0.141672	-0.326215	-1.25372	P11172;E9PFD2	UMPS	11415	Uridine 5-monophosphate synthase;Uridine 5-monophosphate synthase		-0.128044	-0.299801	-0.149664	-0.427961	-0.188736	-0.0980711	0.200518	0.173382	0.473639	-0.312596
A0A087WYL5;Q6UXD5	SEZ6L2	404	Seizure 6-like protein 2;Seizure 6-like protein 2	99.133	0.141738	0.740488	1.67074	A0A087WYL5;Q6UXD5	SEZ6L2	404	Seizure 6-like protein 2;Seizure 6-like protein 2		-0.0852451	-1.03581	-0.445009	-1.30784	-0.503799	-0.835261	-1.29517	-1.32703	-1.28007	-2.34261
Q86UA1	PRPF39	16072	Pre-mRNA-processing factor 39	78.429	0.141791	-0.50466	-1.41879	Q86UA1	PRPF39	16072	Pre-mRNA-processing factor 39		-2.91568	-2.62184	NaN	NaN	-3.15386	-2.67547	-2.03832	-2.47678	-2.37929	NaN
O75351	VPS4B	10485	Vacuolar protein sorting-associated protein 4B	49.301	0.14262	0.148277	1.10825	O75351	VPS4B	10485	Vacuolar protein sorting-associated protein 4B		-0.484163	-0.699379	-0.697481	-0.7169	-0.759535	-0.914231	-0.829624	-0.838881	-0.870125	-0.645984
Q01081	U2AF1	13187	Splicing factor U2AF 35 kDa subunit	27.872	0.142675	-0.189259	-1.14018	Q01081	U2AF1	13187	Splicing factor U2AF 35 kDa subunit		1.80208	1.52346	1.71108	1.5022	1.79872	1.84735	2.03722	1.88358	1.81253	1.70317
B4DHE8;A0A6Q8PF05;Q96DH6;J3KTC1;B4DM51	MSI2	2899	RNA-binding protein Musashi homolog 2;RNA-binding protein Musashi homolog 2;RNA-binding protein Musashi homolog 2;RNA-binding protein Musashi homolog 2;RNA-binding protein Musashi homolog 2	34.812	0.142696	-0.394904	-1.31486	B4DHE8;A0A6Q8PF05;Q96DH6;J3KTC1;B4DM51	MSI2	2899	RNA-binding protein Musashi homolog 2;RNA-binding protein Musashi homolog 2;RNA-binding protein Musashi homolog 2;RNA-binding protein Musashi homolog 2;RNA-binding protein Musashi homolog 2		1.6389	1.19891	1.21553	0.956728	1.29485	1.94123	1.91287	1.59426	1.65863	1.17243
P48444;B0YIW6	ARCN1	12456	Coatomer subunit delta;Coatomer subunit delta	57.21	0.143164	-0.198289	-1.14734	P48444;B0YIW6	ARCN1	12456	Coatomer subunit delta;Coatomer subunit delta		0.0344925	0.111311	-0.0441513	-0.157988	0.0792675	-0.0108767	0.0999451	0.266491	0.230303	0.428514
P28331;B4DJ81	NDUFS1	11967	NADH-ubiquinone oxidoreductase 75 kDa subunit, mitochondrial;NADH-ubiquinone oxidoreductase 75 kDa subunit, mitochondrial	79.467	0.143826	0.224287	1.1682	P28331;B4DJ81	NDUFS1	11967	NADH-ubiquinone oxidoreductase 75 kDa subunit, mitochondrial;NADH-ubiquinone oxidoreductase 75 kDa subunit, mitochondrial		1.00235	0.859068	0.976082	0.629826	0.834486	0.779387	0.753796	0.597727	0.35795	0.691516
F2Z2V0;B0QZ18;Q99829;A6PVH9;E7ENH5;Q5JX58;Q5JX59;Q5JX60;Q5JX44	CPNE1	6476	Copine-1;Copine-1;Copine-1;Copine-1;Copine-1;Copine-1;Copine-1;Copine-1;Copine-1	58.634	0.14507	0.325849	1.2534	F2Z2V0;B0QZ18;Q99829;A6PVH9;E7ENH5;Q5JX58;Q5JX59;Q5JX60;Q5JX44	CPNE1	6476	Copine-1;Copine-1;Copine-1;Copine-1;Copine-1;Copine-1;Copine-1;Copine-1;Copine-1		-0.578382	NaN	-0.841778	-0.715313	-1.14861	-1.26146	-1.25283	-1.08738	-0.985804	NaN
P06733	ENO1	11117	Alpha-enolase	47.168	0.145111	-0.434404	-1.35135	P06733	ENO1	11117	Alpha-enolase		4.96198	4.48409	4.03064	4.20176	4.22787	5.01011	4.77754	4.6539	4.52109	5.11571
P17812;A0A3B3IRI2;B4E1E0;A0A3B3IRQ8;A0A3B3ITF6;A0A3B3ITB8	CTPS1	11661	CTP synthase 1;CTP synthase;CTP synthase;CTP synthase;CTP synthase;CTP synthase 1	66.69	0.145122	-0.436206	-1.35304	P17812;A0A3B3IRI2;B4E1E0;A0A3B3IRQ8;A0A3B3ITF6;A0A3B3ITB8	CTPS1	11661	CTP synthase 1;CTP synthase;CTP synthase;CTP synthase;CTP synthase;CTP synthase 1		0.97994	1.0896	1.43854	1.46432	1.63481	1.50084	1.79825	2.00305	2.15863	1.32747
O14672	ADAM10	9919	Disintegrin and metalloproteinase domain-containing protein 10	84.141	0.145205	-0.6865	-1.60937	O14672	ADAM10	9919	Disintegrin and metalloproteinase domain-containing protein 10		-0.975029	-1.28585	-1.18488	-2.56804	-1.526	-0.373586	-0.779613	-0.830887	-1.20761	-0.915606
P61371;D6RBJ1	ISL1	5394	Insulin gene enhancer protein ISL-1;Insulin gene enhancer protein ISL-1	39.035	0.145237	0.429822	1.34707	P61371;D6RBJ1	ISL1	5394	Insulin gene enhancer protein ISL-1;Insulin gene enhancer protein ISL-1		-0.254803	-0.675924	-0.306316	-1.1429	-0.520317	-1.15065	-0.859015	-0.964293	-1.06554	NaN
Q01813;A0A7I2V3Z0;B1APP6	PFKP	13212	ATP-dependent 6-phosphofructokinase, platelet type;ATP-dependent 6-phosphofructokinase;ATP-dependent 6-phosphofructokinase, platelet type	85.595	0.145595	-0.271993	-1.20747	Q01813;A0A7I2V3Z0;B1APP6	PFKP	13212	ATP-dependent 6-phosphofructokinase, platelet type;ATP-dependent 6-phosphofructokinase;ATP-dependent 6-phosphofructokinase, platelet type		0.703781	0.676859	0.814274	1.09951	0.955851	1.00044	1.1305	1.19538	1.42059	0.863339
E9PQP6;P49354;H0YCW1;B3KVN2	FNTA	6399	Protein farnesyltransferase/geranylgeranyltransferase type-1 subunit alpha;Protein farnesyltransferase/geranylgeranyltransferase type-1 subunit alpha;Protein farnesyltransferase/geranylgeranyltransferase type-1 subunit alpha;Farnesyltransferase, CAAX box,	30.079	0.146702	-0.25355	-1.19214	E9PQP6;P49354;H0YCW1;B3KVN2	FNTA	6399	Protein farnesyltransferase/geranylgeranyltransferase type-1 subunit alpha;Protein farnesyltransferase/geranylgeranyltransferase type-1 subunit alpha;Protein farnesyltransferase/geranylgeranyltransferase type-1 subunit alpha;Farnesyltransferase, CAAX box,		-1.3176	NaN	-1.47077	NaN	-1.72668	-1.22019	-1.20107	-1.28883	-1.29579	NaN
A0A0A0MS90;Q9UIS9;K7EPZ6	MBD1	800	Methyl-CpG-binding domain protein 1;Methyl-CpG-binding domain protein 1;Methyl-CpG-binding domain protein 1	62.4	0.146748	0.764028	1.69823	A0A0A0MS90;Q9UIS9;K7EPZ6	MBD1	800	Methyl-CpG-binding domain protein 1;Methyl-CpG-binding domain protein 1;Methyl-CpG-binding domain protein 1		-1.27067	-1.64542	-0.560686	-0.888033	-0.737797	NaN	-1.66831	-2.30311	NaN	-1.38223
P18859;A8MUH2	ATP5J	11690	ATP synthase-coupling factor 6, mitochondrial;ATP synthase-coupling factor 6, mitochondrial	12.587	0.146856	0.465554	1.38085	P18859;A8MUH2	ATP5J	11690	ATP synthase-coupling factor 6, mitochondrial;ATP synthase-coupling factor 6, mitochondrial		3.01411	2.39568	2.57849	1.86868	2.24281	2.25327	2.03874	1.96926	1.78491	1.72581
Q9Y570	PPME1	21109	Protein phosphatase methylesterase 1	42.315	0.14688	-0.261686	-1.19888	Q9Y570	PPME1	21109	Protein phosphatase methylesterase 1		-0.0575294	-0.191011	-0.198822	-0.265739	-0.215178	0.0377188	0.359884	0.131424	0.177471	-0.326346
Q9BYC8	MRPL32	19048	39S ribosomal protein L32, mitochondrial	21.405	0.147287	0.430899	1.34807	Q9BYC8	MRPL32	19048	39S ribosomal protein L32, mitochondrial		-1.51422	-1.65883	NaN	-1.23075	-1.39112	-1.5384	-2.10328	-1.47742	-2.08798	-2.19107
O14949	UQCRQ	9967	Cytochrome b-c1 complex subunit 8	9.9062	0.147348	0.47127	1.38633	O14949	UQCRQ	9967	Cytochrome b-c1 complex subunit 8		0.338717	NaN	0.497953	0.0741463	0.377487	NaN	0.091795	-0.0465107	0.0449123	-0.686975
P23528;G3V1A4;E9PK25	CFL1	11856	Cofilin-1;Cofilin, non-muscle isoform;Cofilin, non-muscle isoform	18.502	0.149435	-0.19679	-1.14615	P23528;G3V1A4;E9PK25	CFL1	11856	Cofilin-1;Cofilin, non-muscle isoform;Cofilin, non-muscle isoform		4.97271	4.64052	4.77746	4.92534	4.96908	4.81481	5.10851	5.12711	5.05739	5.16124
Q9NXG2	THUMPD1	20096	THUMP domain-containing protein 1	39.315	0.149691	-0.488519	-1.403	Q9NXG2	THUMPD1	20096	THUMP domain-containing protein 1		0.0870152	0.230543	NaN	0.564568	0.685993	0.565221	0.993736	1.26505	1.12587	0.45287
P35241;A0A2R8Y5S7;A0A2R8Y7M3	RDX	12164	Radixin;Radixin;Radixin	68.563	0.149811	-0.400788	-1.32023	P35241;A0A2R8Y5S7;A0A2R8Y7M3	RDX	12164	Radixin;Radixin;Radixin		0.103678	0.0989819	-0.426996	-0.291542	-0.608723	0.406182	0.131491	0.00403214	-0.13069	0.468324
P52948;A0A3B3ITD8	NUP98	12686	Nuclear pore complex protein Nup98-Nup96;Nuclear pore complex protein Nup98-Nup96	197.58	0.149827	1.57817	2.98591	P52948;A0A3B3ITD8	NUP98	12686	Nuclear pore complex protein Nup98-Nup96;Nuclear pore complex protein Nup98-Nup96		2.245	1.74073	2.40141	2.88272	3.08958	-1.12323	-0.199629	2.04664	2.46842	1.27635
P23786;A0A1B0GVF3;A0A1B0GV75;A0A1B0GTB8;A0A1B0GWC0	CPT2	11863	Carnitine O-palmitoyltransferase 2, mitochondrial;Carnitine O-palmitoyltransferase 2, mitochondrial;Carnitine O-palmitoyltransferase 2, mitochondrial;Carnitine O-palmitoyltransferase 2, mitochondrial;Carnitine O-palmitoyltransferase 2, mitochondrial	73.776	0.149829	0.362098	1.28529	P23786;A0A1B0GVF3;A0A1B0GV75;A0A1B0GTB8;A0A1B0GWC0	CPT2	11863	Carnitine O-palmitoyltransferase 2, mitochondrial;Carnitine O-palmitoyltransferase 2, mitochondrial;Carnitine O-palmitoyltransferase 2, mitochondrial;Carnitine O-palmitoyltransferase 2, mitochondrial;Carnitine O-palmitoyltransferase 2, mitochondrial		0.0825806	-0.219189	-0.0158443	-0.335709	-0.0339413	-0.136052	-0.121225	-0.510021	-0.805418	-0.759875
Q96F86;H3BSQ0;H3BPN4	EDC3	18092	Enhancer of mRNA-decapping protein 3;Enhancer of mRNA-decapping protein 3;YjeF domain-containing protein 1	56.077	0.149875	-0.433551	-1.35055	Q96F86;H3BSQ0;H3BPN4	EDC3	18092	Enhancer of mRNA-decapping protein 3;Enhancer of mRNA-decapping protein 3;YjeF domain-containing protein 1		-1.44268	-1.11859	-0.650957	-1.10559	-0.687323	-0.938798	-0.49308	-0.358099	-0.248724	-0.79869
P48723	HSPA13	12470	Heat shock 70 kDa protein 13	51.927	0.150073	0.312556	1.24191	P48723	HSPA13	12470	Heat shock 70 kDa protein 13		0.195698	-0.285255	0.095295	NaN	0.157003	-0.188119	-0.108206	-0.460489	-0.330667	NaN
B7Z7P8;P62495;I3L492	ETF1	4525	Eukaryotic peptide chain release factor subunit 1;Eukaryotic peptide chain release factor subunit 1;Eukaryotic peptide chain release factor subunit 1	47.475	0.150151	-0.313406	-1.24264	B7Z7P8;P62495;I3L492	ETF1	4525	Eukaryotic peptide chain release factor subunit 1;Eukaryotic peptide chain release factor subunit 1;Eukaryotic peptide chain release factor subunit 1		0.351208	0.178261	0.392767	0.426249	0.421263	0.718602	0.808828	0.789274	0.885174	0.134898
E9PDF6;O43795	MYO1B	6025	Unconventional myosin-Ib;Unconventional myosin-Ib	128.48	0.150339	0.937325	1.91497	E9PDF6;O43795	MYO1B	6025	Unconventional myosin-Ib;Unconventional myosin-Ib		NaN	NaN	-1.04742	-0.959927	-1.30362	NaN	-2.87313	-1.76179	-1.37503	-2.15397
Q9Y4B5;J3QL92	MTCL1	21069	Microtubule cross-linking factor 1;Microtubule cross-linking factor 1	209.52	0.150618	-1.22763	-2.34182	Q9Y4B5;J3QL92	MTCL1	21069	Microtubule cross-linking factor 1;Microtubule cross-linking factor 1		0.166658	NaN	-0.824482	0.944576	-0.49737	1.95836	0.433594	1.60207	0.705873	NaN
P53999	SUB1	12719	Activated RNA polymerase II transcriptional coactivator p15	14.395	0.150784	-0.456719	-1.37242	P53999	SUB1	12719	Activated RNA polymerase II transcriptional coactivator p15		2.52854	1.68702	1.86607	1.5493	1.75311	2.61749	2.55861	2.37099	2.14197	1.97858
P23396;E9PL09;E9PPU1;F2Z2S8;H0YCJ7;H0YF32;H0YEU2	RPS3	11842	40S ribosomal protein S3;40S ribosomal protein S3;40S ribosomal protein S3;40S ribosomal protein S3;40S ribosomal protein S3;40S ribosomal protein S3;40S ribosomal protein S3	26.688	0.150934	-0.360437	-1.28381	P23396;E9PL09;E9PPU1;F2Z2S8;H0YCJ7;H0YF32;H0YEU2	RPS3	11842	40S ribosomal protein S3;40S ribosomal protein S3;40S ribosomal protein S3;40S ribosomal protein S3;40S ribosomal protein S3;40S ribosomal protein S3;40S ribosomal protein S3		3.41726	3.31559	3.59441	3.52516	3.76956	3.76992	4.10727	4.11037	4.07699	3.35961
O60885	BRD4	10403	Bromodomain-containing protein 4	152.22	0.150946	-0.192035	-1.14237	O60885	BRD4	10403	Bromodomain-containing protein 4		-0.768339	-1.02094	-0.780798	-1.06942	-0.817131	-0.521417	-0.655411	-0.782568	-0.877806	-0.659245
G3V0J0;A8MQB8;A0A087WXI3;Q8IXW7	FMR1	7177	Synaptic functional regulator FMR1;Synaptic functional regulator FMR1;Synaptic functional regulator FMR1;FMR1 protein	66.785	0.150982	-0.185639	-1.13732	G3V0J0;A8MQB8;A0A087WXI3;Q8IXW7	FMR1	7177	Synaptic functional regulator FMR1;Synaptic functional regulator FMR1;Synaptic functional regulator FMR1;FMR1 protein		-0.773674	-0.477751	-0.543634	-0.609678	-0.392828	-0.446465	-0.353832	-0.409792	-0.169792	-0.489488
A0A7I2YQQ3;Q92820;A0A7I2V5X9	GGH	3227	Folate gamma-glutamyl hydrolase;Gamma-glutamyl hydrolase;Folate gamma-glutamyl hydrolase	32.303	0.151131	0.420712	1.33859	A0A7I2YQQ3;Q92820;A0A7I2V5X9	GGH	3227	Folate gamma-glutamyl hydrolase;Gamma-glutamyl hydrolase;Folate gamma-glutamyl hydrolase		0.429377	0.0919228	-0.39296	-0.350323	-0.13736	-0.157151	-0.474937	-0.414654	-0.898479	-0.517682
Q9NUG6	PDRG1	19967	p53 and DNA damage-regulated protein 1	15.511	0.152093	-0.453964	-1.3698	Q9NUG6	PDRG1	19967	p53 and DNA damage-regulated protein 1		-2.34836	NaN	-2.94705	NaN	-2.70915	-2.28412	-2.27971	-1.91527	-2.3778	NaN
Q9BRJ6;C9JQV0;H7C0T1	C7orf50	4998	Uncharacterized protein C7orf50;Uncharacterized protein C7orf50;Uncharacterized protein C7orf50	22.083	0.152182	-0.299935	-1.23109	Q9BRJ6;C9JQV0;H7C0T1	C7orf50	4998	Uncharacterized protein C7orf50;Uncharacterized protein C7orf50;Uncharacterized protein C7orf50		NaN	-0.371662	-0.321928	-0.357912	0.0592251	0.222945	0.156851	-0.094265	-0.0780697	NaN
Q9NRX4	PHPT1	19893	14 kDa phosphohistidine phosphatase	13.832	0.152386	-0.486409	-1.40095	Q9NRX4	PHPT1	19893	14 kDa phosphohistidine phosphatase		0.790745	0.223061	0.293676	-0.534712	0.00280571	0.722713	0.545643	0.445906	0.791061	0.702296
Q8IX18	DHX40	16411	Probable ATP-dependent RNA helicase DHX40	88.559	0.153158	-0.837411	-1.78684	Q8IX18	DHX40	16411	Probable ATP-dependent RNA helicase DHX40		-2.77199	-2.47843	-1.64291	-1.27536	-1.46243	-1.46935	-1.26177	-0.562874	-0.439722	-1.71034
Q7Z7F7;X6R631;X6RIW1	MRPL55	15995	39S ribosomal protein L55, mitochondrial;39S ribosomal protein L55, mitochondrial;39S ribosomal protein L55, mitochondrial	15.128	0.153166	0.3816	1.30279	Q7Z7F7;X6R631;X6RIW1	MRPL55	15995	39S ribosomal protein L55, mitochondrial;39S ribosomal protein L55, mitochondrial;39S ribosomal protein L55, mitochondrial		-0.367487	NaN	-0.153219	NaN	-0.202305	-0.249017	-0.810816	-0.686296	-0.744284	NaN
P04040	CAT	11023	Catalase	59.755	0.153369	-0.267117	-1.2034	P04040	CAT	11023	Catalase		0.634298	0.404533	0.366667	0.155012	0.0640049	0.808185	0.590097	0.565018	0.357058	0.639741
Q8NI22;H7BZ18;A0A3B3IU18	MCFD2	17279	Multiple coagulation factor deficiency protein 2;Multiple coagulation factor deficiency protein 2;Multiple coagulation factor deficiency protein 2	16.39	0.15435	0.487641	1.40215	Q8NI22;H7BZ18;A0A3B3IU18	MCFD2	17279	Multiple coagulation factor deficiency protein 2;Multiple coagulation factor deficiency protein 2;Multiple coagulation factor deficiency protein 2		0.173952	NaN	-0.304131	NaN	-0.339767	-0.337932	-0.851992	-0.857174	NaN	-0.530061
Q9H2U1;E7EWK3	DHX36	19347	ATP-dependent DNA/RNA helicase DHX36;RNA helicase	114.76	0.154926	-0.418764	-1.33678	Q9H2U1;E7EWK3	DHX36	19347	ATP-dependent DNA/RNA helicase DHX36;RNA helicase		1.54587	1.82552	2.09476	2.06494	1.99303	2.04774	2.05474	2.26038	2.29978	2.9553
Q9UQ80;F8VR77	PA2G4	20857	Proliferation-associated protein 2G4;Proliferation-associated protein 2G4	43.786	0.15551	-0.365792	-1.28859	Q9UQ80;F8VR77	PA2G4	20857	Proliferation-associated protein 2G4;Proliferation-associated protein 2G4		3.93365	3.4201	3.29917	3.12465	3.32633	4.10554	3.93127	3.71067	3.5775	3.60788
Q5JTH9	RRP12	14568	RRP12-like protein	143.7	0.156467	-0.699767	-1.62424	Q5JTH9	RRP12	14568	RRP12-like protein		-1.65845	-2.01734	-0.824646	-0.96937	-0.676317	-0.752952	-0.371607	-0.480341	0.0728874	-1.11528
Q9Y237;H0Y4T6;J3KMW3;H0Y610;H0Y8P6;A0A494C021	PIN4	20886	Peptidyl-prolyl cis-trans isomerase NIMA-interacting 4;Peptidylprolyl isomerase;Peptidylprolyl isomerase;Peptidylprolyl isomerase;Peptidylprolyl isomerase;Peptidylprolyl isomerase	13.81	0.156939	-0.558334	-1.47257	Q9Y237;H0Y4T6;J3KMW3;H0Y610;H0Y8P6;A0A494C021	PIN4	20886	Peptidyl-prolyl cis-trans isomerase NIMA-interacting 4;Peptidylprolyl isomerase;Peptidylprolyl isomerase;Peptidylprolyl isomerase;Peptidylprolyl isomerase;Peptidylprolyl isomerase		1.13782	0.378031	0.246437	-0.309443	0.0845699	0.968656	1.04786	0.533411	0.696384	1.08277
O15355	PPM1G	10064	Protein phosphatase 1G	59.271	0.156987	-0.334786	-1.26119	O15355	PPM1G	10064	Protein phosphatase 1G		0.761284	0.39382	0.0174236	0.030386	0.0993671	0.836795	0.574032	0.578794	0.467039	0.519549
Q86YP4	GATAD2A	16254	Transcriptional repressor p66-alpha	68.062	0.157028	-0.594194	-1.50963	Q86YP4	GATAD2A	16254	Transcriptional repressor p66-alpha		NaN	NaN	-1.95395	-2.09087	-2.21733	NaN	-1.89801	-0.984297	-1.34649	-1.74397
K7EJE8;K7EKE6;P36776	LONP1	9258	Lon protease homolog, mitochondrial;Lon protease homolog, mitochondrial;Lon protease homolog, mitochondrial	93.296	0.157274	0.517289	1.43126	K7EJE8;K7EKE6;P36776	LONP1	9258	Lon protease homolog, mitochondrial;Lon protease homolog, mitochondrial;Lon protease homolog, mitochondrial		0.619606	0.525385	1.38972	1.05921	1.5144	0.282939	0.560484	0.811909	0.767366	0.0991774
A0A024RA52;P25787;A0A7I2V2H3;A0A7I2YQP7;C9JCK5	PSMA2	13	Proteasome subunit alpha type;Proteasome subunit alpha type-2;Proteasome subunit alpha type;Uncharacterized protein;Proteasome subunit alpha type-2	25.898	0.157341	-0.368711	-1.2912	A0A024RA52;P25787;A0A7I2V2H3;A0A7I2YQP7;C9JCK5	PSMA2	13	Proteasome subunit alpha type;Proteasome subunit alpha type-2;Proteasome subunit alpha type;Uncharacterized protein;Proteasome subunit alpha type-2		1.74253	1.53583	1.20956	1.171	1.18835	1.89752	1.84707	1.41613	1.45937	2.07073
A0A0D9SF30	NCAM1	1157	Neural cell adhesion molecule 1	47.017	0.157486	0.414816	1.33313	A0A0D9SF30	NCAM1	1157	Neural cell adhesion molecule 1		0.54508	0.119633	-0.0267048	-0.379539	-0.0822697	-0.155965	-0.127832	-0.423525	-0.805834	-0.384723
Q9NX40;D6RG39;D6RIT9;D6RA54;D6RC55;D6R918;D6RBC5;D6RDI5;D6RF07;D6RBN5	OCIAD1	20075	OCIA domain-containing protein 1;OCIA domain-containing protein 1;OCIA domain-containing protein 1;OCIA domain-containing protein 1;OCIA domain-containing protein 1;OCIA domain-containing protein 1;OCIA domain-containing protein 1;OCIA domain-containing pr	27.626	0.157544	0.417245	1.33538	Q9NX40;D6RG39;D6RIT9;D6RA54;D6RC55;D6R918;D6RBC5;D6RDI5;D6RF07;D6RBN5	OCIAD1	20075	OCIA domain-containing protein 1;OCIA domain-containing protein 1;OCIA domain-containing protein 1;OCIA domain-containing protein 1;OCIA domain-containing protein 1;OCIA domain-containing protein 1;OCIA domain-containing protein 1;OCIA domain-containing pr		1.48839	1.12174	1.58305	0.847242	1.13676	1.14153	1.02984	0.938917	0.601156	0.379521
Q15942;H0Y2Y8	ZYX	14034	Zyxin;Zyxin	61.277	0.157652	0.463599	1.37898	Q15942;H0Y2Y8	ZYX	14034	Zyxin;Zyxin		0.641411	0.416273	-0.14332	0.173912	-0.0991592	0.0460825	-0.504854	-0.283876	-0.702663	0.116435
Q01581	HMGCS1	13203	Hydroxymethylglutaryl-CoA synthase, cytoplasmic	57.293	0.157683	-0.43068	-1.34787	Q01581	HMGCS1	13203	Hydroxymethylglutaryl-CoA synthase, cytoplasmic		0.425331	-0.0159492	-0.0892487	-0.624495	-0.263453	0.591142	0.471167	0.0112057	0.138985	0.373088
O43395	PRPF3	10166	U4/U6 small nuclear ribonucleoprotein Prp3	77.528	0.157824	-0.622691	-1.53974	O43395	PRPF3	10166	U4/U6 small nuclear ribonucleoprotein Prp3		-1.47483	-1.09523	-0.713837	-0.476336	-0.670206	-1.0478	-0.497217	0.186539	-0.111015	0.152511
P20290	BTF3	11728	Transcription factor BTF3	22.168	0.157932	-0.2914	-1.22383	P20290	BTF3	11728	Transcription factor BTF3		1.58716	1.49919	1.16208	1.17269	1.20506	1.69978	1.82688	1.42217	1.32651	1.80784
P07237;A0A7P0TA35;A0A7P0TB26;H7BZ94;A0A7P0T8C0;I3L4M2;A0A7P0T8J3;A0A7P0T8X1;A0A7P0TA97;I3L3P5;A0A7P0T9U6;H0Y3Z3;I3L0S0;A0A7P0T9D6;I3L514	P4HB	3348	Protein disulfide-isomerase;Protein disulfide-isomerase;Protein disulfide-isomerase;Protein disulfide-isomerase;Protein disulfide-isomerase;Protein disulfide-isomerase;Protein disulfide-isomerase;Protein disulfide-isomerase;Protein disulfide-isomerase;Prot	57.116	0.158138	0.380523	1.30181	P07237;A0A7P0TA35;A0A7P0TB26;H7BZ94;A0A7P0T8C0;I3L4M2;A0A7P0T8J3;A0A7P0T8X1;A0A7P0TA97;I3L3P5;A0A7P0T9U6;H0Y3Z3;I3L0S0;A0A7P0T9D6;I3L514	P4HB	3348	Protein disulfide-isomerase;Protein disulfide-isomerase;Protein disulfide-isomerase;Protein disulfide-isomerase;Protein disulfide-isomerase;Protein disulfide-isomerase;Protein disulfide-isomerase;Protein disulfide-isomerase;Protein disulfide-isomerase;Prot		3.87111	3.2353	3.35492	2.99258	3.46738	3.31115	3.13497	3.02523	2.78054	2.76679
P52209;K7EM49	PGD	12654	6-phosphogluconate dehydrogenase, decarboxylating;Phosphogluconate dehydrogenase (NADP(+)-dependent, decarboxylating)	53.139	0.158318	-0.441242	-1.35777	P52209;K7EM49	PGD	12654	6-phosphogluconate dehydrogenase, decarboxylating;Phosphogluconate dehydrogenase (NADP(+)-dependent, decarboxylating)		0.785082	0.432934	0.216942	0.25569	0.332697	0.941407	1.06828	1.06408	1.02544	0.130343
A0A7P0T868;Q9NY61;A0A087WTH8;A0A7P0Z434;A0A7P0Z4P2;A0A7P0Z4N2;A0A087WWS8	AATF	3264	Protein AATF;Protein AATF;Protein AATF;Protein AATF;Protein AATF;Protein AATF;Protein AATF	60.882	0.158389	-0.403318	-1.32255	A0A7P0T868;Q9NY61;A0A087WTH8;A0A7P0Z434;A0A7P0Z4P2;A0A7P0Z4N2;A0A087WWS8	AATF	3264	Protein AATF;Protein AATF;Protein AATF;Protein AATF;Protein AATF;Protein AATF;Protein AATF		-1.74268	NaN	-1.01721	-1.75233	-1.75482	-1.21439	-1.063	-0.989271	-1.09893	-1.45162
P15170;H3BR35	GSPT1	11556	Eukaryotic peptide chain release factor GTP-binding subunit ERF3A;Eukaryotic peptide chain release factor GTP-binding subunit ERF3A	55.755	0.158458	-0.394658	-1.31463	P15170;H3BR35	GSPT1	11556	Eukaryotic peptide chain release factor GTP-binding subunit ERF3A;Eukaryotic peptide chain release factor GTP-binding subunit ERF3A		0.660032	0.180862	0.215273	0.188063	0.25157	0.952697	0.926033	0.727144	0.794249	0.068965
Q92552;G5EA06;D6RH20	MRPS27	17702	28S ribosomal protein S27, mitochondrial;28S ribosomal protein S27, mitochondrial;28S ribosomal protein S27, mitochondrial	47.611	0.158501	0.409106	1.32786	Q92552;G5EA06;D6RH20	MRPS27	17702	28S ribosomal protein S27, mitochondrial;28S ribosomal protein S27, mitochondrial;28S ribosomal protein S27, mitochondrial		-1.05427	-0.994549	-0.569164	-1.00564	-0.513306	-1.30278	-1.05343	-1.0958	-0.935102	-1.79534
A0A0A0MR39;Q9P2K5;A0A087WUT0	MYEF2	699	Myelin expression factor 2;Myelin expression factor 2;Myelin expression factor 2	64.149	0.158605	-0.249693	-1.18895	A0A0A0MR39;Q9P2K5;A0A087WUT0	MYEF2	699	Myelin expression factor 2;Myelin expression factor 2;Myelin expression factor 2		1.08918	1.09615	1.43159	1.38602	1.34944	1.22232	1.49474	1.51169	1.57927	1.79281
O95801	TTC4	10851	Tetratricopeptide repeat protein 4	44.678	0.158819	-0.37014	-1.29248	O95801	TTC4	10851	Tetratricopeptide repeat protein 4		-1.80948	NaN	-1.77251	-1.36936	-1.25946	-1.462	-1.16435	-0.891386	-1.03259	-1.36248
P62249;M0R210;M0R3H0;M0R1M5	RPS16	12966	40S ribosomal protein S16;40S ribosomal protein S16;40S ribosomal protein S16;40S ribosomal protein S16	16.445	0.160606	-0.343318	-1.26867	P62249;M0R210;M0R3H0;M0R1M5	RPS16	12966	40S ribosomal protein S16;40S ribosomal protein S16;40S ribosomal protein S16;40S ribosomal protein S16		2.61696	2.5248	2.43461	2.85542	2.89716	2.95584	3.12132	3.20948	3.24787	2.51103
P14854	COX6B1	11542	Cytochrome c oxidase subunit 6B1	10.192	0.160785	0.399749	1.31928	P14854	COX6B1	11542	Cytochrome c oxidase subunit 6B1		2.33835	2.00681	1.86725	1.61682	2.09506	1.9665	1.48706	1.47802	1.14666	1.8473
Q96PZ0;E7EUH7	PUS7	18474	Pseudouridylate synthase 7 homolog;Pseudouridylate synthase 7 homolog	75.035	0.160894	-0.299413	-1.23064	Q96PZ0;E7EUH7	PUS7	18474	Pseudouridylate synthase 7 homolog;Pseudouridylate synthase 7 homolog		0.145802	-0.0663376	-0.203375	-0.331354	-0.408827	0.308711	0.295073	0.187214	0.0887356	-0.24676
Q9BZZ5;G3V1C3;H0YER7	API5	19130	Apoptosis inhibitor 5;Apoptosis inhibitor 5;Apoptosis inhibitor 5	59.004	0.163005	-0.22923	-1.17221	Q9BZZ5;G3V1C3;H0YER7	API5	19130	Apoptosis inhibitor 5;Apoptosis inhibitor 5;Apoptosis inhibitor 5		0.0119858	0.15867	0.458145	0.396395	0.509092	0.395263	0.567976	0.588867	0.687719	0.440616
A0A7I2V4T6;J3KN36;P69849;Q5JPE7;A0A7I2V6B0;A0A7I2V3P4;A0A7I2V2Z5	NOMO3;NOMO2	3155	Nodal modulator 3;Nodal modulator 3;Nodal modulator 3;Nodal modulator 2;Nodal modulator 3;Nodal modulator 3;Nodal modulator 3	129.17	0.163568	0.773378	1.70927	A0A7I2V4T6;J3KN36;P69849;Q5JPE7;A0A7I2V6B0;A0A7I2V3P4;A0A7I2V2Z5	NOMO3;NOMO2	3155	Nodal modulator 3;Nodal modulator 3;Nodal modulator 3;Nodal modulator 2;Nodal modulator 3;Nodal modulator 3;Nodal modulator 3		0.83469	0.700466	0.768507	0.334555	0.706667	0.580958	0.236082	0.217052	-0.0885639	-1.46754
A0A7P0TAE1;H0YIV0;A0A7P0TAT8;P14625;A0A7P0T917;A0A087WT78;A0A7P0T823	HSP90B1	3365	Endoplasmin;Endoplasmin;Endoplasmin;Endoplasmin;Endoplasmin;Endoplasmin;Endoplasmin	90.75	0.163578	0.254771	1.19315	A0A7P0TAE1;H0YIV0;A0A7P0TAT8;P14625;A0A7P0T917;A0A087WT78;A0A7P0T823	HSP90B1	3365	Endoplasmin;Endoplasmin;Endoplasmin;Endoplasmin;Endoplasmin;Endoplasmin;Endoplasmin		4.21758	3.9529	4.01598	3.79189	4.19273	3.82297	4.01389	3.84004	3.76962	3.4507
Q9ULK5	VANGL2	20720	Vang-like protein 2	59.714	0.164144	-0.429762	-1.34701	Q9ULK5	VANGL2	20720	Vang-like protein 2		-2.36927	NaN	-2.3607	NaN	-2.66825	-2.02889	-1.79529	-2.28477	NaN	NaN
Q9BPW8;H7C2U6	NIPSNAP1	18716	Protein NipSnap homolog 1;Protein NipSnap homolog 1	33.31	0.165662	0.299791	1.23097	Q9BPW8;H7C2U6	NIPSNAP1	18716	Protein NipSnap homolog 1;Protein NipSnap homolog 1		2.43853	2.21474	2.28625	1.87595	2.02682	2.14549	2.01556	1.9224	1.63037	1.62951
J3QRU4;F8WCA0;L7N2F9;P63027;K7ENK9;K7EKX0;Q15836	VAMP2;VAMP3	7059	Synaptobrevin-2;Synaptobrevin-2;Synaptobrevin-2;Vesicle-associated membrane protein 2;Synaptobrevin-2;Vesicle-associated membrane protein 3;Vesicle-associated membrane protein 3	12.251	0.165825	0.32535	1.25297	J3QRU4;F8WCA0;L7N2F9;P63027;K7ENK9;K7EKX0;Q15836	VAMP2;VAMP3	7059	Synaptobrevin-2;Synaptobrevin-2;Synaptobrevin-2;Vesicle-associated membrane protein 2;Synaptobrevin-2;Vesicle-associated membrane protein 3;Vesicle-associated membrane protein 3		0.745802	0.418545	0.62327	0.669872	1.01806	0.445006	0.517014	0.357336	0.613783	-0.0843344
Q9NPQ8	RIC8A	19775	Synembryn-A	59.709	0.166837	-0.252907	-1.19161	Q9NPQ8	RIC8A	19775	Synembryn-A		-1.8514	NaN	-2.0706	NaN	-2.14891	-1.95347	-1.76549	-1.74185	-1.62211	NaN
Q8NBU5;A0A7P0TAM5;A0A7P0T9U2	ATAD1	16981	Outer mitochondrial transmembrane helix translocase;Outer mitochondrial transmembrane helix translocase;Outer mitochondrial transmembrane helix translocase	40.744	0.167356	0.303909	1.23448	Q8NBU5;A0A7P0TAM5;A0A7P0T9U2	ATAD1	16981	Outer mitochondrial transmembrane helix translocase;Outer mitochondrial transmembrane helix translocase;Outer mitochondrial transmembrane helix translocase		-0.574806	-0.405821	0.0292797	-0.161057	0.0998669	-0.578942	-0.655918	-0.394669	-0.291443	-0.611112
Q16656;C9JP85	NRF1	14092	Nuclear respiratory factor 1;Nuclear respiratory factor 1	53.54	0.16775	-0.487598	-1.40211	Q16656;C9JP85	NRF1	14092	Nuclear respiratory factor 1;Nuclear respiratory factor 1		NaN	-1.43049	-1.44201	-1.87873	NaN	-0.990146	-0.83485	-0.985344	-1.00473	-1.66565
P11021;A0A7P0TB36;A0A7P0TAI0	HSPA5	11407	Endoplasmic reticulum chaperone BiP;78 kDa glucose-regulated protein;78 kDa glucose-regulated protein	72.332	0.167822	0.265054	1.20168	P11021;A0A7P0TB36;A0A7P0TAI0	HSPA5	11407	Endoplasmic reticulum chaperone BiP;78 kDa glucose-regulated protein;78 kDa glucose-regulated protein		3.61561	3.17256	3.50602	3.02778	3.57634	3.24084	3.21158	3.08391	2.98658	3.05013
O15511;B1ALC0	ARPC5	10091	Actin-related protein 2/3 complex subunit 5;Actin-related protein 2/3 complex subunit 5	16.32	0.167933	-0.205558	-1.15313	O15511;B1ALC0	ARPC5	10091	Actin-related protein 2/3 complex subunit 5;Actin-related protein 2/3 complex subunit 5		0.394579	0.35083	0.298206	0.326874	-0.00611496	0.683009	0.43947	0.5553	0.274277	0.440108
P31948	STIP1	12096	Stress-induced-phosphoprotein 1	62.639	0.169415	-0.304579	-1.23506	P31948	STIP1	12096	Stress-induced-phosphoprotein 1		3.35579	3.02426	2.71425	2.66454	2.80913	3.50026	3.20564	3.19139	3.082	3.11158
A0A7I2V2R3;P51991;A0A7I2V5D8;A0A7I2V4J6;A0A7I2V402;A0A7I2V4G0	HNRNPA3	3069	Heterogeneous nuclear ribonucleoprotein A3;Heterogeneous nuclear ribonucleoprotein A3;Heterogeneous nuclear ribonucleoprotein A3;Heterogeneous nuclear ribonucleoprotein A3;Heterogeneous nuclear ribonucleoprotein A3;Heterogeneous nuclear ribonucleoprotein A	35.411	0.16952	-0.132735	-1.09637	A0A7I2V2R3;P51991;A0A7I2V5D8;A0A7I2V4J6;A0A7I2V402;A0A7I2V4G0	HNRNPA3	3069	Heterogeneous nuclear ribonucleoprotein A3;Heterogeneous nuclear ribonucleoprotein A3;Heterogeneous nuclear ribonucleoprotein A3;Heterogeneous nuclear ribonucleoprotein A3;Heterogeneous nuclear ribonucleoprotein A3;Heterogeneous nuclear ribonucleoprotein A		4.15858	3.99531	4.01452	3.86184	3.97798	4.20095	4.15902	4.04016	4.02891	4.24288
G3XAN8;Q9Y5J9	TIMM8B	7351	Mitochondrial import inner membrane translocase subunit;Mitochondrial import inner membrane translocase subunit Tim8 B	11.155	0.169527	0.643231	1.56182	G3XAN8;Q9Y5J9	TIMM8B	7351	Mitochondrial import inner membrane translocase subunit;Mitochondrial import inner membrane translocase subunit Tim8 B		-0.849422	-0.647131	NaN	-1.21985	-1.67341	-1.45437	-1.68362	-2.16368	-2.22645	-1.17531
Q7L4I2	RSRC2	15807	Arginine/serine-rich coiled-coil protein 2	50.559	0.169568	-0.315416	-1.24437	Q7L4I2	RSRC2	15807	Arginine/serine-rich coiled-coil protein 2		-1.5449	-1.71207	-2.11401	-1.80639	NaN	-1.37291	-1.7218	-1.52425	-1.59326	-1.18241
Q9Y3Z3;A0A2R8YCS7;A0A2R8YD90	SAMHD1	21049	Deoxynucleoside triphosphate triphosphohydrolase SAMHD1;Deoxynucleoside triphosphate triphosphohydrolase SAMHD1;Deoxynucleoside triphosphate triphosphohydrolase SAMHD1	72.2	0.16965	0.140321	1.10215	Q9Y3Z3;A0A2R8YCS7;A0A2R8YD90	SAMHD1	21049	Deoxynucleoside triphosphate triphosphohydrolase SAMHD1;Deoxynucleoside triphosphate triphosphohydrolase SAMHD1;Deoxynucleoside triphosphate triphosphohydrolase SAMHD1		-0.333967	-0.502832	-0.396061	-0.536766	-0.433283	-0.700395	-0.605272	-0.418118	-0.599827	NaN
Q9P032	NDUFAF4	20220	NADH dehydrogenase [ubiquinone] 1 alpha subcomplex assembly factor 4	20.266	0.169709	0.363483	1.28653	Q9P032	NDUFAF4	20220	NADH dehydrogenase [ubiquinone] 1 alpha subcomplex assembly factor 4		0.298187	-0.146677	0.294846	0.0240383	0.36405	-0.0448046	-0.047451	-0.0448246	-0.0686512	-0.77724
Q6SZW1	SARM1	15438	NAD(+) hydrolase SARM1	79.387	0.169727	0.779223	1.71621	Q6SZW1	SARM1	15438	NAD(+) hydrolase SARM1		NaN	NaN	-0.472691	-0.358707	-0.237484	NaN	-1.87379	-1.03419	-0.483789	-1.1503
A6NHX0	GATSL2	3897	Cytosolic arginine sensor for mTORC1 subunit 2	36.056	0.16976	-0.354498	-1.27854	A6NHX0	GATSL2	3897	Cytosolic arginine sensor for mTORC1 subunit 2		-1.4704	-1.92025	-1.72101	-2.22117	-2.16889	-1.54215	-1.584	-1.38344	-1.6738	NaN
P12955	PEPD	11478	Xaa-Pro dipeptidase	54.548	0.16983	-0.385142	-1.30599	P12955	PEPD	11478	Xaa-Pro dipeptidase		0.673916	0.167959	-0.0716953	-0.289267	-0.123608	0.561227	0.29908	0.424286	0.287212	0.711211
P07384	CAPN1	11143	Calpain-1 catalytic subunit	81.889	0.169916	0.398209	1.31787	P07384	CAPN1	11143	Calpain-1 catalytic subunit		NaN	NaN	0.563227	0.44297	0.485104	NaN	-0.184055	0.110201	0.370527	NaN
C9JJ19;P82930	MRPS34	4922	28S ribosomal protein S34, mitochondrial;28S ribosomal protein S34, mitochondrial	26.332	0.170316	0.593773	1.50919	C9JJ19;P82930	MRPS34	4922	28S ribosomal protein S34, mitochondrial;28S ribosomal protein S34, mitochondrial		-1.11596	-1.03575	-0.613859	-0.948627	-0.233393	-1.43515	-1.23167	-1.10324	-0.886776	-2.25963
A0A7I2V3I8;O14964;A0A7I2V5A3;A0A7I2V3J3;A0A7I2V2R9;A0A7I2V2W5;A0A7I2V2D8;A0A7I2V3F9;A0A7I2V5A2;A0A7I2YQD1;A0A7I2V2K2;A0A7I2V6E0;A0A7I2V637;A0A7I2V307;A0A7I2V3Z1;I3L1P5	HGS	3104	Hepatocyte growth factor-regulated tyrosine kinase substrate;Hepatocyte growth factor-regulated tyrosine kinase substrate;Hepatocyte growth factor-regulated tyrosine kinase substrate;Hepatocyte growth factor-regulated tyrosine kinase substrate;Hepatocyte g	84.224	0.170381	-0.19361	-1.14362	A0A7I2V3I8;O14964;A0A7I2V5A3;A0A7I2V3J3;A0A7I2V2R9;A0A7I2V2W5;A0A7I2V2D8;A0A7I2V3F9;A0A7I2V5A2;A0A7I2YQD1;A0A7I2V2K2;A0A7I2V6E0;A0A7I2V637;A0A7I2V307;A0A7I2V3Z1;I3L1P5	HGS	3104	Hepatocyte growth factor-regulated tyrosine kinase substrate;Hepatocyte growth factor-regulated tyrosine kinase substrate;Hepatocyte growth factor-regulated tyrosine kinase substrate;Hepatocyte growth factor-regulated tyrosine kinase substrate;Hepatocyte g		-0.346579	-0.218683	-0.216043	0.0733051	-0.126717	-0.171571	0.0995026	0.169027	0.101217	-0.0648432
Q96DV4	MRPL38	18030	39S ribosomal protein L38, mitochondrial	44.596	0.170846	0.320292	1.24858	Q96DV4	MRPL38	18030	39S ribosomal protein L38, mitochondrial		-0.246683	-0.534246	8.58307e-05	-0.598631	-0.269775	-0.268346	-0.560459	-0.705799	-0.805285	-0.910823
P31323	PRKAR2B	12076	cAMP-dependent protein kinase type II-beta regulatory subunit	46.302	0.170889	0.526441	1.44037	P31323	PRKAR2B	12076	cAMP-dependent protein kinase type II-beta regulatory subunit		-0.928402	-0.758125	-0.187838	0.117271	-0.17318	-1.22928	-1.38438	-0.675827	-0.623768	-0.64922
O75396	SEC22B	10502	Vesicle-trafficking protein SEC22b	24.74	0.171084	-0.216325	-1.16177	O75396	SEC22B	10502	Vesicle-trafficking protein SEC22b		1.45591	1.3247	1.73072	1.45366	1.83143	1.69639	1.85238	1.65704	1.89248	1.77976
Q9GZU8;H3BQQ6;H3BTI2;H3BTP8;H3BSY6;H3BP64;H3BUL4;H3BMX9;H3BN22;Q6P4H7;H3BSF0	FAM192A;NIP30	19198	PSME3-interacting protein;PSME3-interacting protein;PSME3-interacting protein;PSME3-interacting protein;PSME3-interacting protein;PSME3-interacting protein;PSME3-interacting protein;PSME3-interacting protein;PSME3-interacting protein;NIP30 protein;PSME3-in	28.912	0.171917	-0.390307	-1.31067	Q9GZU8;H3BQQ6;H3BTI2;H3BTP8;H3BSY6;H3BP64;H3BUL4;H3BMX9;H3BN22;Q6P4H7;H3BSF0	FAM192A;NIP30	19198	PSME3-interacting protein;PSME3-interacting protein;PSME3-interacting protein;PSME3-interacting protein;PSME3-interacting protein;PSME3-interacting protein;PSME3-interacting protein;PSME3-interacting protein;PSME3-interacting protein;NIP30 protein;PSME3-in		-1.01	NaN	-1.63527	-0.920124	-1.01399	-1.02648	-0.883505	-0.622021	-0.439463	-0.801238
G5E9W7;A0A7P0MKV3;P82650;H7C5L9	MRPS22	3236	28S ribosomal protein S22, mitochondrial;28S ribosomal protein S22, mitochondrial;28S ribosomal protein S22, mitochondrial;28S ribosomal protein S22, mitochondrial	36.805	0.172118	0.773066	1.7089	G5E9W7;A0A7P0MKV3;P82650;H7C5L9	MRPS22	3236	28S ribosomal protein S22, mitochondrial;28S ribosomal protein S22, mitochondrial;28S ribosomal protein S22, mitochondrial;28S ribosomal protein S22, mitochondrial		-0.738626	-1.14967	0.305521	-1.06734	0.269495	-1.61944	-1.15471	-0.84837	-0.825073	-1.79836
Q9Y2Q3;E9PFN5	GSTK1	20965	Glutathione S-transferase kappa 1;Glutathione S-transferase kappa	25.497	0.17228	0.56016	1.47443	Q9Y2Q3;E9PFN5	GSTK1	20965	Glutathione S-transferase kappa 1;Glutathione S-transferase kappa		0.0759449	-0.819427	0.00756454	-0.719145	0.00626945	-0.479808	-0.646578	-0.689905	-0.87274	-1.56056
Q8N163;H0YB24;G3V119	CCAR2	16598	Cell cycle and apoptosis regulator protein 2;Cell cycle and apoptosis regulator protein 2;Cell cycle and apoptosis regulator protein 2	102.9	0.172462	-0.306487	-1.23669	Q8N163;H0YB24;G3V119	CCAR2	16598	Cell cycle and apoptosis regulator protein 2;Cell cycle and apoptosis regulator protein 2;Cell cycle and apoptosis regulator protein 2		1.50291	1.25722	1.13497	1.02682	1.21646	1.77125	1.64272	1.6265	1.58614	1.04421
E9PNF7;P42785;B7Z7Q6;A0A7P0Z451;A0A7P0TB23	PRCP	6322	Lysosomal Pro-X carboxypeptidase;Lysosomal Pro-X carboxypeptidase;Lysosomal Pro-X carboxypeptidase;Lysosomal Pro-X carboxypeptidase;Lysosomal Pro-X carboxypeptidase	49.902	0.172635	0.522077	1.43602	E9PNF7;P42785;B7Z7Q6;A0A7P0Z451;A0A7P0TB23	PRCP	6322	Lysosomal Pro-X carboxypeptidase;Lysosomal Pro-X carboxypeptidase;Lysosomal Pro-X carboxypeptidase;Lysosomal Pro-X carboxypeptidase;Lysosomal Pro-X carboxypeptidase		-0.573982	-1.03405	-0.790968	-1.14083	-0.952953	-1.01193	-1.00258	-1.42342	-1.37708	-2.28815
P54577;A0A6Q8PFX2	YARS	12731	Tyrosine--tRNA ligase, cytoplasmic;Tyrosine--tRNA ligase	59.143	0.172702	-0.244473	-1.18466	P54577;A0A6Q8PFX2	YARS	12731	Tyrosine--tRNA ligase, cytoplasmic;Tyrosine--tRNA ligase		0.699471	0.679836	0.560659	0.673489	0.6036	0.845813	1.02739	1.0574	1.05778	0.451045
Q9NSE4	IARS2	19929	Isoleucine--tRNA ligase, mitochondrial	113.79	0.174343	0.402994	1.32225	Q9NSE4	IARS2	19929	Isoleucine--tRNA ligase, mitochondrial		0.977085	0.430363	0.781654	0.283697	0.880997	0.569465	0.471029	0.386683	0.150869	-0.239221
A6NFI3	ZNF316	3846	Zinc finger protein 316	108.44	0.174593	-0.567461	-1.48191	A6NFI3	ZNF316	3846	Zinc finger protein 316		-3.5807	-3.4791	-3.30842	-3.27352	-2.6531	-3.16002	-2.98173	-2.44271	-2.18156	NaN
Q9Y3B7	MRPL11	21015	39S ribosomal protein L11, mitochondrial	20.683	0.175172	0.26742	1.20365	Q9Y3B7	MRPL11	21015	39S ribosomal protein L11, mitochondrial		-0.1164	0.143763	0.163694	-0.425936	-0.0797253	-0.165481	-0.424633	-0.274426	-0.576321	-0.210845
Q15019;B5MCX3;H7C2Y0;C9J2Q4	SEPT2	13868	Septin-2;Septin-2;Septin-2;Septin-2	41.487	0.175241	-0.280182	-1.21435	Q15019;B5MCX3;H7C2Y0;C9J2Q4	SEPT2	13868	Septin-2;Septin-2;Septin-2;Septin-2		2.45549	2.0372	1.96786	1.82468	1.91362	2.52571	2.3975	2.23054	2.04848	2.39752
H0YLJ3	MORF4L1	7979	Mortality factor 4-like protein 1	31.333	0.176009	-0.302575	-1.23334	H0YLJ3	MORF4L1	7979	Mortality factor 4-like protein 1		-0.565222	-1.11755	-1.10061	-1.15651	-1.18053	-0.49964	-0.62937	-1.02377	-0.840628	-0.614139
O43148;K7EP06	RNMT	10108	mRNA cap guanine-N7 methyltransferase;RG7MT1	54.843	0.176086	-0.152927	-1.11182	O43148;K7EP06	RNMT	10108	mRNA cap guanine-N7 methyltransferase;RG7MT1		-0.384481	-0.542429	-0.501749	NaN	-0.413567	-0.245801	-0.127419	-0.298466	-0.433277	-0.433187
A0A087X0W7;Q86TX2;A0A087WT95;P49753;G3V4F2	ACOT2;ACOT1	540	Acyl-coenzyme A thioesterase 2, mitochondrial;Acyl-coenzyme A thioesterase 1;Acyl-coenzyme A thioesterase 2, mitochondrial;Acyl-coenzyme A thioesterase 2, mitochondrial;Acyl-coenzyme A thioesterase 1	46.292	0.176147	0.793723	1.73354	A0A087X0W7;Q86TX2;A0A087WT95;P49753;G3V4F2	ACOT2;ACOT1	540	Acyl-coenzyme A thioesterase 2, mitochondrial;Acyl-coenzyme A thioesterase 1;Acyl-coenzyme A thioesterase 2, mitochondrial;Acyl-coenzyme A thioesterase 2, mitochondrial;Acyl-coenzyme A thioesterase 1		-0.0759792	-0.487438	-1.00627	NaN	-0.832645	-0.725387	-1.07348	-1.66035	-2.11801	NaN
B1AMU3;Q9Y3B2;R4GNH9;B1AMU7;B1AMU4;R4GMQ7	EXOSC1	4249	Exosome complex component CSL4;Exosome complex component CSL4;Exosome complex component CSL4;Exosome complex component CSL4;Exosome complex component CSL4;Exosome complex component CSL4	18.816	0.176245	-0.309296	-1.2391	B1AMU3;Q9Y3B2;R4GNH9;B1AMU7;B1AMU4;R4GMQ7	EXOSC1	4249	Exosome complex component CSL4;Exosome complex component CSL4;Exosome complex component CSL4;Exosome complex component CSL4;Exosome complex component CSL4;Exosome complex component CSL4		-1.54422	-1.66173	-1.2625	-2.17494	-1.6396	-1.21653	-1.4241	-1.34282	-1.39761	-1.35544
Q96S52	PIGS	18552	GPI transamidase component PIG-S	61.655	0.176294	0.24333	1.18372	Q96S52	PIGS	18552	GPI transamidase component PIG-S		-1.43107	-1.75517	-1.21129	NaN	-1.44377	-1.68055	-1.7026	-1.6695	-1.76197	NaN
Q9BXW7	CECR5	19028	Haloacid dehalogenase-like hydrolase domain-containing 5	46.321	0.17635	0.415259	1.33354	Q9BXW7	CECR5	19028	Haloacid dehalogenase-like hydrolase domain-containing 5		1.11113	0.8078	0.993624	0.498163	0.990255	0.849738	0.737988	0.572407	0.276243	-0.111701
Q6V1P9	DCHS2	15518	Protocadherin-23	370.22	0.176378	0.112472	1.08108	Q6V1P9	DCHS2	15518	Protocadherin-23		-0.76746	NaN	-0.579453	-0.579433	-0.571304	-0.848927	-0.737614	-0.680706	-0.685438	-0.731738
Q07960;H0YE29	ARHGAP1	13354	Rho GTPase-activating protein 1;Rho GTPase-activating protein 1	50.435	0.176541	-0.224802	-1.16862	Q07960;H0YE29	ARHGAP1	13354	Rho GTPase-activating protein 1;Rho GTPase-activating protein 1		-1.31484	-0.968365	-1.4893	-1.26924	-1.1311	-1.12152	-0.917118	-1.05666	-0.943779	NaN
Q8NCA5;E9PH82	FAM98A	16992	Protein FAM98A;Protein FAM98A	55.272	0.176571	0.355634	1.27955	Q8NCA5;E9PH82	FAM98A	16992	Protein FAM98A;Protein FAM98A		-1.29368	-1.13294	-0.830688	-0.661865	-0.861626	-1.64596	-1.08293	-1.38464	-1.13365	NaN
H0YFD6;P40939;A0A2R8Y4F5;A0A2R8YG21	HADHA	7818	Enoyl-CoA hydratase;Trifunctional enzyme subunit alpha, mitochondrial;Enoyl-CoA hydratase;Trifunctional enzyme subunit alpha, mitochondrial	86.371	0.177786	0.326592	1.25405	H0YFD6;P40939;A0A2R8Y4F5;A0A2R8YG21	HADHA	7818	Enoyl-CoA hydratase;Trifunctional enzyme subunit alpha, mitochondrial;Enoyl-CoA hydratase;Trifunctional enzyme subunit alpha, mitochondrial		1.57678	1.35575	1.47622	1.09438	1.66108	1.33832	1.34762	1.1756	1.00949	0.660205
P04843;B7Z4L4	RPN1	11057	Dolichyl-diphosphooligosaccharide--protein glycosyltransferase subunit 1;Dolichyl-diphosphooligosaccharide--protein glycosyltransferase subunit 1	68.569	0.177801	0.266596	1.20297	P04843;B7Z4L4	RPN1	11057	Dolichyl-diphosphooligosaccharide--protein glycosyltransferase subunit 1;Dolichyl-diphosphooligosaccharide--protein glycosyltransferase subunit 1		1.99246	1.86833	1.99337	1.80089	2.01597	1.86304	1.82653	1.77667	1.68902	1.18279
Q9BTV5;M0R366	FSD1	18858	Fibronectin type III and SPRY domain-containing protein 1;Fibronectin type III and SPRY domain-containing protein 1	55.819	0.178002	-0.606562	-1.52263	Q9BTV5;M0R366	FSD1	18858	Fibronectin type III and SPRY domain-containing protein 1;Fibronectin type III and SPRY domain-containing protein 1		-0.833046	-1.08095	-1.57865	-1.46893	-0.947187	-0.38226	0.0684166	-0.756277	-1.23064	NaN
Q9NW64;E5RJW4	RBM22	20032	Pre-mRNA-splicing factor RBM22;Pre-mRNA-splicing factor RBM22	46.895	0.178321	-0.262075	-1.1992	Q9NW64;E5RJW4	RBM22	20032	Pre-mRNA-splicing factor RBM22;Pre-mRNA-splicing factor RBM22		-1.37768	-1.12136	-0.990023	-1.14368	-1.66226	-1.08745	-1.05652	-0.845188	-0.897274	-1.0982
Q13112	CHAF1B	13514	Chromatin assembly factor 1 subunit B	61.492	0.178358	0.186971	1.13837	Q13112	CHAF1B	13514	Chromatin assembly factor 1 subunit B		-1.48001	-1.02224	-1.09635	-0.983162	-1.17811	-1.31435	-1.3749	-1.27831	-1.30087	-1.4263
D6RIE3;D6RGV5;H0UI06;P14406	COX7A2	5505	Cytochrome c oxidase subunit 7A2, mitochondrial;Cytochrome c oxidase subunit 7A2, mitochondrial;Cytochrome c oxidase subunit 7A2, mitochondrial;Cytochrome c oxidase subunit 7A2, mitochondrial	10.264	0.178425	0.637187	1.55529	D6RIE3;D6RGV5;H0UI06;P14406	COX7A2	5505	Cytochrome c oxidase subunit 7A2, mitochondrial;Cytochrome c oxidase subunit 7A2, mitochondrial;Cytochrome c oxidase subunit 7A2, mitochondrial;Cytochrome c oxidase subunit 7A2, mitochondrial		2.65657	1.98676	2.38851	1.91496	2.4168	2.18636	2.09497	1.70469	1.59401	0.597634
F8WJN3;Q16630	CPSF6	7168	Cleavage and polyadenylation specificity factor subunit 6;Cleavage and polyadenylation specificity factor subunit 6	52.269	0.178481	-0.204964	-1.15266	F8WJN3;Q16630	CPSF6	7168	Cleavage and polyadenylation specificity factor subunit 6;Cleavage and polyadenylation specificity factor subunit 6		2.44208	2.23086	2.11007	2.16611	2.08872	2.55827	2.24268	2.44228	2.21685	2.60258
P09661	SNRPA1	11232	U2 small nuclear ribonucleoprotein A	28.415	0.178526	-0.28736	-1.22041	P09661	SNRPA1	11232	U2 small nuclear ribonucleoprotein A		1.29003	0.838373	1.06943	0.6866	0.780523	1.4342	1.40934	1.22887	1.00954	1.01979
A0A0A0MRI2;Q9UNH7	SNX6	737	Sorting nexin;Sorting nexin-6	47.804	0.178648	-0.439388	-1.35603	A0A0A0MRI2;Q9UNH7	SNX6	737	Sorting nexin;Sorting nexin-6		-1.53081	-1.20353	-1.50313	NaN	-1.09639	-0.988263	-0.842997	-0.552259	-0.599495	-1.48739
P10606	COX5B	11391	Cytochrome c oxidase subunit 5B, mitochondrial	13.696	0.178968	0.308335	1.23828	P10606	COX5B	11391	Cytochrome c oxidase subunit 5B, mitochondrial		1.67522	1.49	1.41585	1.27439	1.40244	1.42255	1.00137	1.08132	0.733686	1.47729
Q9H307	PNN	19356	Pinin	81.627	0.17906	-0.28912	-1.22189	Q9H307	PNN	19356	Pinin		-0.423285	0.123297	0.0339794	-0.36121	-0.0352192	0.431798	0.212988	0.239298	-0.0246849	-0.0762339
Q9BW19	KIFC1	18930	Kinesin-like protein KIFC1	73.747	0.179075	-0.456895	-1.37258	Q9BW19	KIFC1	18930	Kinesin-like protein KIFC1		2.1129	2.07155	1.81549	NaN	1.55418	1.82609	2.37464	2.2218	2.43788	2.86672
P10809;A0A7I2V2X6;A0A7I2V599;A0A7I2YQK6	HSPD1	11402	60 kDa heat shock protein, mitochondrial;60 kDa chaperonin;60 kDa chaperonin;60 kDa chaperonin	61.054	0.179157	0.257185	1.19514	P10809;A0A7I2V2X6;A0A7I2V599;A0A7I2YQK6	HSPD1	11402	60 kDa heat shock protein, mitochondrial;60 kDa chaperonin;60 kDa chaperonin;60 kDa chaperonin		5.48418	5.15758	5.19687	4.86086	5.30115	5.03818	5.08175	4.85288	4.68196	5.05997
H0Y987;O95394;A0A494C0G1;A0A494C1Q4;A0A494C1E2;A0A087WT27	PGM3	7576	Phosphoacetylglucosamine mutase;Phosphoacetylglucosamine mutase;Phosphoacetylglucosamine mutase;Acetylglucosamine phosphomutase;Phosphoacetylglucosamine mutase;Acetylglucosamine phosphomutase	62.76	0.179928	-0.83362	-1.78215	H0Y987;O95394;A0A494C0G1;A0A494C1Q4;A0A494C1E2;A0A087WT27	PGM3	7576	Phosphoacetylglucosamine mutase;Phosphoacetylglucosamine mutase;Phosphoacetylglucosamine mutase;Acetylglucosamine phosphomutase;Phosphoacetylglucosamine mutase;Acetylglucosamine phosphomutase		-2.06166	NaN	-1.62284	NaN	-1.40985	-1.39396	-0.859274	-0.523916	-0.0246849	-1.52064
P31150	GDI1	12067	Rab GDP dissociation inhibitor alpha	50.582	0.180025	-0.432741	-1.3498	P31150	GDI1	12067	Rab GDP dissociation inhibitor alpha		2.41243	1.8263	1.70438	1.50146	1.70609	2.55809	2.48026	2.30485	2.26786	1.7033
Q9Y3B9	RRP15	21016	RRP15-like protein	31.484	0.180489	-0.344286	-1.26952	Q9Y3B9	RRP15	21016	RRP15-like protein		-1.1443	-0.915154	-0.828621	-0.589668	-1.02472	-0.502379	-0.723803	-0.803844	-0.732338	-0.0186739
Q9Y320	TMX2	20999	Thioredoxin-related transmembrane protein 2	34.037	0.180505	0.484221	1.39883	Q9Y320	TMX2	20999	Thioredoxin-related transmembrane protein 2		-0.94816	-0.545589	-1.09092	-1.42054	-0.785149	NaN	-1.4167	-1.17026	-1.73992	NaN
O94826	TOMM70A	10665	Mitochondrial import receptor subunit TOM70	67.454	0.180603	0.318245	1.24681	O94826	TOMM70A	10665	Mitochondrial import receptor subunit TOM70		0.863211	0.936201	1.41553	1.19783	1.59507	0.651761	0.941301	1.00014	1.06248	0.760932
Q12972;A0A0A0MT09	PPP1R8	13486	Nuclear inhibitor of protein phosphatase 1;Nuclear inhibitor of protein phosphatase 1	38.478	0.180904	-0.272324	-1.20775	Q12972;A0A0A0MT09	PPP1R8	13486	Nuclear inhibitor of protein phosphatase 1;Nuclear inhibitor of protein phosphatase 1		-0.628119	-0.533871	-0.565542	-0.976328	-0.949594	-0.204637	-0.490017	-0.568565	-0.738934	-0.289683
Q8N543;A0A0A0MTR2;H3BUA6;H3BR79	OGFOD1	16734	Prolyl 3-hydroxylase OGFOD1;Prolyl 3-hydroxylase OGFOD1;Prolyl 3-hydroxylase OGFOD1;Prolyl 3-hydroxylase OGFOD1	63.245	0.181508	-0.70186	-1.6266	Q8N543;A0A0A0MTR2;H3BUA6;H3BR79	OGFOD1	16734	Prolyl 3-hydroxylase OGFOD1;Prolyl 3-hydroxylase OGFOD1;Prolyl 3-hydroxylase OGFOD1;Prolyl 3-hydroxylase OGFOD1		-0.0582027	NaN	-0.861347	-1.37583	-1.66783	0.00164318	-0.136549	-0.106842	-0.664305	-0.538663
Q9BYD2;Q5SZR1	MRPL9	19051	39S ribosomal protein L9, mitochondrial;39S ribosomal protein L9, mitochondrial	30.243	0.181696	0.304216	1.23475	Q9BYD2;Q5SZR1	MRPL9	19051	39S ribosomal protein L9, mitochondrial;39S ribosomal protein L9, mitochondrial		-0.189716	-0.338295	-0.103121	-0.308235	-0.0715561	-0.365088	-0.157621	-0.366381	-0.669098	-0.973817
O94776	MTA2	10652	Metastasis-associated protein MTA2	75.022	0.182004	-0.53582	-1.44977	O94776	MTA2	10652	Metastasis-associated protein MTA2		-0.676414	-0.288322	0.445267	0.00146103	0.143595	-0.167979	0.457373	0.912802	0.764118	0.338372
Q9BYC9	MRPL20	19049	39S ribosomal protein L20, mitochondrial	17.442	0.182583	-0.152583	-1.11156	Q9BYC9	MRPL20	19049	39S ribosomal protein L20, mitochondrial		0.109673	NaN	0.126122	0.00535202	-0.00960922	0.329494	0.311035	0.0817719	0.119568	NaN
O94903;E5RG77;E5RFX7	PROSC	10687	Pyridoxal phosphate homeostasis protein;Pyridoxal phosphate homeostasis protein;Pyridoxal phosphate homeostasis protein	30.344	0.182741	-0.279915	-1.21412	O94903;E5RG77;E5RFX7	PROSC	10687	Pyridoxal phosphate homeostasis protein;Pyridoxal phosphate homeostasis protein;Pyridoxal phosphate homeostasis protein		-1.20424	-1.64835	-1.68185	-1.47648	-1.54652	-1.02896	-1.14157	-1.3392	-1.61693	-1.03122
Q9NRY4	ARHGAP35	19896	Rho GTPase-activating protein 35	170.51	0.182873	-0.948123	-1.92936	Q9NRY4	ARHGAP35	19896	Rho GTPase-activating protein 35		NaN	NaN	-0.110107	0.732126	0.484785	NaN	0.815729	1.21362	1.92183	NaN
Q96P70	IPO9	18428	Importin-9	115.96	0.183182	-0.52841	-1.44234	Q96P70	IPO9	18428	Importin-9		0.364235	0.722591	1.13678	1.397	1.20549	1.17177	1.45875	1.81109	2.01709	1.00944
Q92905	COPS5	17794	COP9 signalosome complex subunit 5	37.578	0.184317	-0.243249	-1.18366	Q92905	COPS5	17794	COP9 signalosome complex subunit 5		-0.714922	-0.810947	-0.665586	-0.854956	-0.769175	-0.527959	-0.50378	-0.323275	-0.292843	-0.951486
Q96EK6;G3V4W4;G3V5E4	GNPNAT1	18059	Glucosamine 6-phosphate N-acetyltransferase;Glucosamine 6-phosphate N-acetyltransferase;Glucosamine 6-phosphate N-acetyltransferase	20.749	0.184345	0.451837	1.36778	Q96EK6;G3V4W4;G3V5E4	GNPNAT1	18059	Glucosamine 6-phosphate N-acetyltransferase;Glucosamine 6-phosphate N-acetyltransferase;Glucosamine 6-phosphate N-acetyltransferase		-0.0155315	-0.977654	-0.79291	-1.00377	-1.00017	-0.807651	-1.09793	-1.33025	-1.2501	-1.56328
Q6FI81;H3BV90;H3BT65;H3BUG4	CIAPIN1	15162	Anamorsin;Anamorsin;Anamorsin;Anamorsin	33.582	0.184537	-0.379368	-1.30077	Q6FI81;H3BV90;H3BT65;H3BUG4	CIAPIN1	15162	Anamorsin;Anamorsin;Anamorsin;Anamorsin		0.215372	-0.410883	-0.648048	-0.463081	-0.561935	0.293555	0.251514	-0.103945	-0.299391	-0.113469
Q9H074;D6R9H8;D6REB4	PAIP1	19217	Polyadenylate-binding protein-interacting protein 1;Polyadenylate-binding protein-interacting protein 1;Polyadenylate-binding protein-interacting protein 1	53.524	0.184667	-0.293674	-1.22576	Q9H074;D6R9H8;D6REB4	PAIP1	19217	Polyadenylate-binding protein-interacting protein 1;Polyadenylate-binding protein-interacting protein 1;Polyadenylate-binding protein-interacting protein 1		NaN	NaN	-1.27095	-1.46575	-1.26892	-1.33766	-0.972837	-1.00934	-0.846285	NaN
P22307	SCP2	11801	Sterol carrier protein 2	58.993	0.185238	0.285978	1.21924	P22307	SCP2	11801	Sterol carrier protein 2		1.316	0.762636	0.934006	0.567263	1.19517	0.751386	0.718382	0.646147	0.503571	0.725703
Q9NVX2;A0A0A0MRH0;K7EN33	NLE1	20027	Notchless protein homolog 1;Notchless protein homolog 1;Notchless protein homolog 1	53.32	0.186008	-0.31093	-1.24051	Q9NVX2;A0A0A0MRH0;K7EN33	NLE1	20027	Notchless protein homolog 1;Notchless protein homolog 1;Notchless protein homolog 1		-1.64891	-1.2638	-1.29434	-1.42467	-1.88202	-0.952344	-1.14003	-1.4442	-1.43168	-0.990842
Q5VT66;A0A494C1P3;H7BYZ9	MARC1	14936	Mitochondrial amidoxime-reducing component 1;MOSC domain-containing protein;Mitochondrial amidoxime-reducing component 1	37.499	0.186099	0.366542	1.28926	Q5VT66;A0A494C1P3;H7BYZ9	MARC1	14936	Mitochondrial amidoxime-reducing component 1;MOSC domain-containing protein;Mitochondrial amidoxime-reducing component 1		-0.455172	-0.84506	-0.358843	-0.690615	-0.0916386	-1.06535	-0.870584	-0.518259	-0.965036	NaN
Q9BRG1;K7EKV4;K7ENE3	VPS25	18776	Vacuolar protein-sorting-associated protein 25;ESCRT-II complex subunit VPS25;ESCRT-II complex subunit VPS25	20.747	0.186189	-0.475644	-1.39054	Q9BRG1;K7EKV4;K7ENE3	VPS25	18776	Vacuolar protein-sorting-associated protein 25;ESCRT-II complex subunit VPS25;ESCRT-II complex subunit VPS25		-0.940794	-1.36578	-1.06185	-1.39643	-1.65245	-0.527261	-0.468634	-0.829384	-0.626574	-1.58722
P62879;E7EP32	GNB2	13008	Guanine nucleotide-binding protein G(I)/G(S)/G(T) subunit beta-2;Guanine nucleotide-binding protein G(I)/G(S)/G(T) subunit beta-2	37.331	0.186685	0.278112	1.21261	P62879;E7EP32	GNB2	13008	Guanine nucleotide-binding protein G(I)/G(S)/G(T) subunit beta-2;Guanine nucleotide-binding protein G(I)/G(S)/G(T) subunit beta-2		3.02094	2.67194	2.95724	2.56089	2.72579	2.76793	2.61204	2.6134	2.43143	2.12145
Q9Y399	MRPS2	21009	28S ribosomal protein S2, mitochondrial	33.249	0.186943	0.230388	1.17315	Q9Y399	MRPS2	21009	28S ribosomal protein S2, mitochondrial		-0.869131	NaN	-1.05703	-0.771936	-0.665817	-1.03736	-0.936268	-1.02928	-1.28257	NaN
P35579	MYH9	12192	Myosin-9	226.53	0.187128	-0.406174	-1.32517	P35579	MYH9	12192	Myosin-9		0.847408	0.406561	0.371691	0.247202	0.553602	1.22336	1.18781	0.948664	0.864767	0.23273
Q9BQ67	GRWD1	18730	Glutamate-rich WD repeat-containing protein 1	49.419	0.18758	-0.166779	-1.12255	Q9BQ67	GRWD1	18730	Glutamate-rich WD repeat-containing protein 1		0.444637	0.243267	0.28561	0.0118713	0.289682	0.370406	0.546097	0.517109	0.289162	0.386189
O95782	AP2A1	10846	AP-2 complex subunit alpha-1	107.54	0.187629	0.589754	1.50499	O95782	AP2A1	10846	AP-2 complex subunit alpha-1		-1.56905	-0.937939	-1.01443	-1.22467	-0.430639	NaN	-1.86022	-1.44483	-1.07171	-2.12364
F8VY35;F5H4R6;P55209;F8W0J6;H0YIV4;F8W020;F8VUX1;H0YH88;F8VXI6;F8VVB5;H0YHC3	NAP1L1	6682	Nucleosome assembly protein 1-like 1;Nucleosome assembly protein 1-like 1;Nucleosome assembly protein 1-like 1;Nucleosome assembly protein 1-like 1;Nucleosome assembly protein 1-like 1;Nucleosome assembly protein 1-like 1;Nucleosome assembly protein 1-like	31.02	0.187757	-0.330488	-1.25744	F8VY35;F5H4R6;P55209;F8W0J6;H0YIV4;F8W020;F8VUX1;H0YH88;F8VXI6;F8VVB5;H0YHC3	NAP1L1	6682	Nucleosome assembly protein 1-like 1;Nucleosome assembly protein 1-like 1;Nucleosome assembly protein 1-like 1;Nucleosome assembly protein 1-like 1;Nucleosome assembly protein 1-like 1;Nucleosome assembly protein 1-like 1;Nucleosome assembly protein 1-like		4.04053	3.4322	3.37065	3.2489	3.46383	4.09708	3.95777	3.89078	3.72083	3.54208
E5RI99;P62888	RPL30	5678	60S ribosomal protein L30;60S ribosomal protein L30	12.656	0.187758	-0.329242	-1.25635	E5RI99;P62888	RPL30	5678	60S ribosomal protein L30;60S ribosomal protein L30		3.58343	3.10233	3.17721	3.04227	3.27175	3.74481	3.8077	3.65222	3.58307	3.0354
P20962;F5GXR3	PTMS	11759	Parathymosin;Parathymosin	11.53	0.187885	-0.716628	-1.64334	P20962;F5GXR3	PTMS	11759	Parathymosin;Parathymosin		2.66353	NaN	1.78445	NaN	1.8117	NaN	2.67493	2.684	3.05062	NaN
P46926	GNPDA1	12404	Glucosamine-6-phosphate isomerase 1	32.668	0.187889	0.359652	1.28312	P46926	GNPDA1	12404	Glucosamine-6-phosphate isomerase 1		1.36649	1.07725	0.728277	0.570429	0.751921	0.604501	0.624775	0.27986	0.297787	0.889182
Q15102;M0R389;M0R1K3	PAFAH1B3	13895	Platelet-activating factor acetylhydrolase IB subunit alpha1;Platelet-activating factor acetylhydrolase IB subunit alpha1;Platelet-activating factor acetylhydrolase IB subunit alpha1	25.734	0.188045	-0.32747	-1.25481	Q15102;M0R389;M0R1K3	PAFAH1B3	13895	Platelet-activating factor acetylhydrolase IB subunit alpha1;Platelet-activating factor acetylhydrolase IB subunit alpha1;Platelet-activating factor acetylhydrolase IB subunit alpha1		1.84446	1.37703	1.21051	1.08191	1.10315	1.75601	1.65813	1.5353	1.39184	1.91313
O14828	SCAMP3	9943	Secretory carrier-associated membrane protein 3	38.287	0.189445	-0.166204	-1.1221	O14828	SCAMP3	9943	Secretory carrier-associated membrane protein 3		0.755777	0.505068	0.318283	0.334484	0.574097	0.613004	0.60231	0.694838	0.733686	0.674893
Q71UI9;P0C0S5;C9J0D1;A0A494C189;C9J386	H2AFV;H2AFZ	11246	Histone H2A.V;Histone H2A.Z;Histone H2A;Histone H2A;Histone H2A	13.509	0.189732	-0.306661	-1.23684	Q71UI9;P0C0S5;C9J0D1;A0A494C189;C9J386	H2AFV;H2AFZ	11246	Histone H2A.V;Histone H2A.Z;Histone H2A;Histone H2A;Histone H2A		3.72497	3.26085	3.26302	2.99914	3.46963	3.78565	3.7753	3.79635	3.61801	3.27561
O75251;F5H5N1;F5GXJ1;A0A087WXF6;A0A087WTI3	NDUFS7	10465	NADH dehydrogenase [ubiquinone] iron-sulfur protein 7, mitochondrial;Complex I-20kD;Complex I-20kD;NADH dehydrogenase [ubiquinone] iron-sulfur protein 7, mitochondrial;NADH dehydrogenase [ubiquinone] iron-sulfur protein 7, mitochondrial	23.563	0.18989	0.415518	1.33378	O75251;F5H5N1;F5GXJ1;A0A087WXF6;A0A087WTI3	NDUFS7	10465	NADH dehydrogenase [ubiquinone] iron-sulfur protein 7, mitochondrial;Complex I-20kD;Complex I-20kD;NADH dehydrogenase [ubiquinone] iron-sulfur protein 7, mitochondrial;NADH dehydrogenase [ubiquinone] iron-sulfur protein 7, mitochondrial		0.234314	0.119951	0.0476608	0.102571	0.462713	0.124055	0.103476	-0.00221443	-0.424175	-0.911519
Q5HYK3;F8VVX6;F8VP53;F8VVW7	COQ5	14524	2-methoxy-6-polyprenyl-1,4-benzoquinol methylase, mitochondrial;2-methoxy-6-polyprenyl-1,4-benzoquinol methylase, mitochondrial;2-methoxy-6-polyprenyl-1,4-benzoquinol methylase, mitochondrial;2-methoxy-6-polyprenyl-1,4-benzoquinol methylase, mitochondrial	37.14	0.190102	0.541957	1.45595	Q5HYK3;F8VVX6;F8VP53;F8VVW7	COQ5	14524	2-methoxy-6-polyprenyl-1,4-benzoquinol methylase, mitochondrial;2-methoxy-6-polyprenyl-1,4-benzoquinol methylase, mitochondrial;2-methoxy-6-polyprenyl-1,4-benzoquinol methylase, mitochondrial;2-methoxy-6-polyprenyl-1,4-benzoquinol methylase, mitochondrial		-0.921152	-0.784832	-0.604475	-0.684618	-0.50178	-1.30042	-0.929453	-0.69343	-1.0469	-2.23644
A0A7P0TB65;A0A7P0T937;A0A7P0TAE9;P27824;A0A7P0Z484;D6RGY2	CANX	3301	Calnexin;Calnexin;Calnexin;Calnexin;Calnexin;Calnexin	67.311	0.191479	0.340504	1.2662	A0A7P0TB65;A0A7P0T937;A0A7P0TAE9;P27824;A0A7P0Z484;D6RGY2	CANX	3301	Calnexin;Calnexin;Calnexin;Calnexin;Calnexin;Calnexin		4.033	3.7679	3.71412	3.54595	3.65893	3.82304	3.61082	3.42525	3.23336	2.9249
P60842;J3KT12;J3QS69;J3KTB5;J3QL43;J3KSZ0	EIF4A1	12889	Eukaryotic initiation factor 4A-I;RNA helicase;RNA helicase;RNA helicase;RNA helicase;Eukaryotic initiation factor 4A-I	46.153	0.191486	-0.319376	-1.24779	P60842;J3KT12;J3QS69;J3KTB5;J3QL43;J3KSZ0	EIF4A1	12889	Eukaryotic initiation factor 4A-I;RNA helicase;RNA helicase;RNA helicase;RNA helicase;Eukaryotic initiation factor 4A-I		3.15538	3.01013	3.28601	3.34719	3.51539	3.44643	3.715	3.8321	3.81877	3.09868
P36543	ATP6V1E1	12225	V-type proton ATPase subunit E 1	26.145	0.191633	0.19387	1.14383	P36543	ATP6V1E1	12225	V-type proton ATPase subunit E 1		0.585838	0.275492	0.532679	0.200224	0.287567	0.182256	0.341246	0.233175	0.201027	-0.0452547
P35527;CON__P35527;K7EQQ3	KRT9	5180	Keratin, type I cytoskeletal 9;;Keratin, type I cytoskeletal 9	62.064	0.191895	-2.27324	-4.83408	P35527;CON__P35527;K7EQQ3	KRT9	5180	Keratin, type I cytoskeletal 9;;Keratin, type I cytoskeletal 9		-2.22134	-2.19621	NaN	-4.08711	-1.92016	0.193297	-2.13457	-1.63818	NaN	2.2476
Q5SSJ5;B0QZK4;Q5SWC8	HP1BP3	14669	Heterochromatin protein 1-binding protein 3;Heterochromatin protein 1-binding protein 3;Heterochromatin protein 1-binding protein 3	61.206	0.192065	0.45281	1.3687	Q5SSJ5;B0QZK4;Q5SWC8	HP1BP3	14669	Heterochromatin protein 1-binding protein 3;Heterochromatin protein 1-binding protein 3;Heterochromatin protein 1-binding protein 3		-0.893476	-0.364725	0.182529	-0.0168934	-0.0619431	-1.19568	-0.564795	-0.377081	-0.681812	-0.599195
P51649;C9J8Q5	ALDH5A1	12613	Succinate-semialdehyde dehydrogenase, mitochondrial;Succinate-semialdehyde dehydrogenase	57.214	0.19222	0.339897	1.26567	P51649;C9J8Q5	ALDH5A1	12613	Succinate-semialdehyde dehydrogenase, mitochondrial;Succinate-semialdehyde dehydrogenase		-0.814518	-1.18406	-1.00022	NaN	-1.18985	-1.04096	-1.43748	-1.34681	-1.723	NaN
M0R2Z9;Q8IX01;M0R3F6	SUGP2	9753	SURP and G-patch domain-containing protein 2;SURP and G-patch domain-containing protein 2;SURP and G-patch domain-containing protein 2	121.54	0.192875	0.681938	1.60429	M0R2Z9;Q8IX01;M0R3F6	SUGP2	9753	SURP and G-patch domain-containing protein 2;SURP and G-patch domain-containing protein 2;SURP and G-patch domain-containing protein 2		NaN	NaN	-0.46476	-0.209219	0.161711	NaN	NaN	-1.24925	-0.413229	-0.895608
P46781;B5MCT8;C9JM19	RPS9	12400	40S ribosomal protein S9;40S ribosomal protein S9;40S ribosomal protein S9	22.591	0.193505	-0.343905	-1.26919	P46781;B5MCT8;C9JM19	RPS9	12400	40S ribosomal protein S9;40S ribosomal protein S9;40S ribosomal protein S9		1.44582	1.16305	1.8259	1.47661	1.71489	1.77679	2.01697	2.03599	2.13209	1.38395
Q99453	PHOX2B	18603	Paired mesoderm homeobox protein 2B	31.621	0.1936	-0.345779	-1.27084	Q99453	PHOX2B	18603	Paired mesoderm homeobox protein 2B		-0.0932903	-0.293306	0.599052	-0.0701408	0.26498	0.195243	0.301233	0.646515	0.578505	0.414693
Q9H4A4;A6NKB8	RNPEP	19404	Aminopeptidase B;Aminopeptidase B	72.595	0.193605	0.486084	1.40064	Q9H4A4;A6NKB8	RNPEP	19404	Aminopeptidase B;Aminopeptidase B		-0.363209	-0.968246	-0.865103	-1.22612	-0.995897	-1.06238	-0.952026	-1.26042	-1.45708	-2.11709
Q9BZK7;A0A0D9SF63;A0A1B0GVH3	TBL1XR1	19112	F-box-like/WD repeat-containing protein TBL1XR1;F-box-like/WD repeat-containing protein TBL1XR1;F-box-like/WD repeat-containing protein TBL1XR1	55.594	0.193615	-0.244268	-1.18449	Q9BZK7;A0A0D9SF63;A0A1B0GVH3	TBL1XR1	19112	F-box-like/WD repeat-containing protein TBL1XR1;F-box-like/WD repeat-containing protein TBL1XR1;F-box-like/WD repeat-containing protein TBL1XR1		-0.123114	-0.536884	-0.440771	-0.191803	-0.259501	-0.0528116	0.102858	0.06707	0.000762939	-0.448613
Q99757;M0QXH0	TXN2	18678	Thioredoxin, mitochondrial;Thioredoxin, mitochondrial	18.383	0.193645	0.35582	1.27971	Q99757;M0QXH0	TXN2	18678	Thioredoxin, mitochondrial;Thioredoxin, mitochondrial		0.780365	0.269535	0.175682	-0.168407	0.345097	0.0130987	0.0428181	-0.183826	-0.416147	0.16723
P48556;R4GMR5;K7EJC1;K7EJR3	PSMD8	12464	26S proteasome non-ATPase regulatory subunit 8;26S proteasome non-ATPase regulatory subunit 8;26S proteasome non-ATPase regulatory subunit 8;26S proteasome non-ATPase regulatory subunit 8	39.611	0.193719	-0.380712	-1.30198	P48556;R4GMR5;K7EJC1;K7EJR3	PSMD8	12464	26S proteasome non-ATPase regulatory subunit 8;26S proteasome non-ATPase regulatory subunit 8;26S proteasome non-ATPase regulatory subunit 8;26S proteasome non-ATPase regulatory subunit 8		-0.0280781	-0.132071	0.149178	0.21328	0.623514	0.457179	0.673674	0.84156	0.743389	0.0135813
O75531	BANF1	10533	Barrier-to-autointegration factor	10.058	0.19376	-0.354832	-1.27884	O75531	BANF1	10533	Barrier-to-autointegration factor		2.9273	2.35743	2.62458	2.14262	1.94941	2.91512	2.57227	2.71786	2.84439	2.72586
P32297	CHRNA3	12105	Neuronal acetylcholine receptor subunit alpha-3	57.48	0.193794	-0.319092	-1.24755	P32297	CHRNA3	12105	Neuronal acetylcholine receptor subunit alpha-3		-1.61934	NaN	-1.11024	-1.68166	-1.65312	-1.152	-1.07121	-1.13922	-1.42556	NaN
B8ZZQ6;P06454;B8ZZA1;B8ZZW7;H7C2N1	PTMA	4592	Prothymosin alpha;Prothymosin alpha;Prothymosin alpha;Prothymosin alpha;Prothymosin alpha	11.758	0.193812	-0.700902	-1.62552	B8ZZQ6;P06454;B8ZZA1;B8ZZW7;H7C2N1	PTMA	4592	Prothymosin alpha;Prothymosin alpha;Prothymosin alpha;Prothymosin alpha;Prothymosin alpha		4.58976	3.70229	3.33618	3.81777	3.30359	4.83214	4.4284	4.23626	5.19163	3.56568
O14880;Q5VV89	MGST3	9951	Microsomal glutathione S-transferase 3;Microsomal glutathione S-transferase 3	16.516	0.19388	0.325307	1.25293	O14880;Q5VV89	MGST3	9951	Microsomal glutathione S-transferase 3;Microsomal glutathione S-transferase 3		-0.428488	-0.753851	-0.211939	-0.794048	-0.358952	-0.827823	-0.713037	-0.963428	NaN	NaN
Q9UJU6;B4DDD6;H0Y5J4;F8WBG8	DBNL	20581	Drebrin-like protein;Drebrin-like protein;Drebrin-like protein;Drebrin-like protein	48.207	0.193927	-0.271768	-1.20729	Q9UJU6;B4DDD6;H0Y5J4;F8WBG8	DBNL	20581	Drebrin-like protein;Drebrin-like protein;Drebrin-like protein;Drebrin-like protein		0.746901	0.27771	0.0652447	0.0500374	0.429026	0.699368	0.667309	0.517847	0.636505	0.406728
Q9Y2V2;H3BUY4;H3BPY5;H3BNU9;H3BSW7	CARHSP1	20982	Calcium-regulated heat-stable protein 1;Calcium-regulated heat-stable protein 1;Calcium-regulated heat-stable protein 1;Calcium-regulated heat-stable protein 1;Calcium-regulated heat-stable protein 1	15.892	0.194411	-0.349314	-1.27395	Q9Y2V2;H3BUY4;H3BPY5;H3BNU9;H3BSW7	CARHSP1	20982	Calcium-regulated heat-stable protein 1;Calcium-regulated heat-stable protein 1;Calcium-regulated heat-stable protein 1;Calcium-regulated heat-stable protein 1;Calcium-regulated heat-stable protein 1		2.1761	1.64844	1.49852	1.1353	1.55084	2.12827	1.95497	1.78989	1.80984	2.0728
P35626	ADRBK2	12199	Beta-adrenergic receptor kinase 2	79.709	0.194528	-0.226723	-1.17017	P35626	ADRBK2	12199	Beta-adrenergic receptor kinase 2		-1.42304	-1.35727	-1.30542	-1.32734	-1.39498	-1.51314	-1.05822	-1.01961	-0.948586	NaN
P47813;X6RAC9	EIF1AX	12415	Eukaryotic translation initiation factor 1A, X-chromosomal;Eukaryotic translation initiation factor 4C	16.46	0.194553	-0.307807	-1.23782	P47813;X6RAC9	EIF1AX	12415	Eukaryotic translation initiation factor 1A, X-chromosomal;Eukaryotic translation initiation factor 4C		0.663939	0.574989	-0.0354881	0.415989	-0.0195999	0.64664	0.631145	0.441381	0.596567	0.823129
P84103;A0A087X2D0	SRSF3	13138	Serine/arginine-rich splicing factor 3;Serine/arginine-rich-splicing factor 3	19.329	0.194583	-0.476822	-1.39167	P84103;A0A087X2D0	SRSF3	13138	Serine/arginine-rich splicing factor 3;Serine/arginine-rich-splicing factor 3		3.29686	2.69368	3.25236	2.23066	3.46181	3.6368	3.5605	3.61008	3.36101	3.15108
P00390	GSR	10921	Glutathione reductase, mitochondrial	56.256	0.1946	-0.289615	-1.22231	P00390	GSR	10921	Glutathione reductase, mitochondrial		0.553148	0.0691338	0.0184212	-0.224152	-0.103651	0.520059	0.338778	0.282944	0.134047	0.48515
M0R165;Q9UBC2;M0R2S2	EPS15L1	9705	Epidermal growth factor receptor substrate 15-like 1;Epidermal growth factor receptor substrate 15-like 1;Epidermal growth factor receptor substrate 15-like 1	83.474	0.194622	-0.38331	-1.30433	M0R165;Q9UBC2;M0R2S2	EPS15L1	9705	Epidermal growth factor receptor substrate 15-like 1;Epidermal growth factor receptor substrate 15-like 1;Epidermal growth factor receptor substrate 15-like 1		-0.709303	-1.1491	-1.15998	-1.13956	-0.882236	-0.815648	-0.735468	-0.985992	-0.62956	0.0430441
O75964;E9PN17;A0A3B3ITX4	ATP5L	10620	ATP synthase subunit g, mitochondrial;ATP synthase subunit g, mitochondrial;Uncharacterized protein	11.428	0.194981	0.406791	1.32573	O75964;E9PN17;A0A3B3ITX4	ATP5L	10620	ATP synthase subunit g, mitochondrial;ATP synthase subunit g, mitochondrial;Uncharacterized protein		0.859556	0.760078	1.48834	0.93051	1.32564	0.909778	0.650999	0.910858	0.78974	0.0688009
P18031;B4DSN5	PTPN1	11668	Tyrosine-protein phosphatase non-receptor type 1;Tyrosine-protein phosphatase non-receptor type	49.966	0.195376	0.231896	1.17438	P18031;B4DSN5	PTPN1	11668	Tyrosine-protein phosphatase non-receptor type 1;Tyrosine-protein phosphatase non-receptor type		-0.0874977	-0.295326	0.112078	-0.136494	0.339966	-0.32067	-0.224636	-0.165054	-0.393579	-0.122813
O75821;K7EL20;K7EP16;K7ER90;K7ENA8	EIF3G	10585	Eukaryotic translation initiation factor 3 subunit G;Eukaryotic translation initiation factor 3 subunit G;Eukaryotic translation initiation factor 3 subunit G;Eukaryotic translation initiation factor 3 subunit G;Eukaryotic translation initiation factor 3 s	35.611	0.195968	-0.425667	-1.34319	O75821;K7EL20;K7EP16;K7ER90;K7ENA8	EIF3G	10585	Eukaryotic translation initiation factor 3 subunit G;Eukaryotic translation initiation factor 3 subunit G;Eukaryotic translation initiation factor 3 subunit G;Eukaryotic translation initiation factor 3 subunit G;Eukaryotic translation initiation factor 3 s		-0.708172	-0.763294	0.141483	-0.485737	-0.134031	0.0239859	-0.335438	0.257349	0.418344	-0.185658
Q15427;Q5SZ64	SF3B4	13943	Splicing factor 3B subunit 4;Splicing factor 3B subunit 4	44.385	0.196127	0.204847	1.15256	Q15427;Q5SZ64	SF3B4	13943	Splicing factor 3B subunit 4;Splicing factor 3B subunit 4		0.294207	0.0749893	0.200094	0.0673122	0.0425377	-0.093936	0.129761	NaN	NaN	-0.242883
Q9NPI6	DCP1A	19768	mRNA-decapping enzyme 1A	63.278	0.196131	-0.393248	-1.31335	Q9NPI6	DCP1A	19768	mRNA-decapping enzyme 1A		-0.710751	-0.862165	-0.280294	-0.550331	-0.276129	-0.67801	-0.274843	0.167315	-0.192358	0.264468
Q14669	TRIP12	13799	E3 ubiquitin-protein ligase TRIP12	220.43	0.196154	-1.26862	-2.40931	Q14669	TRIP12	13799	E3 ubiquitin-protein ligase TRIP12		NaN	NaN	-0.478313	0.287407	1.17444	NaN	NaN	1.35621	2.22475	1.20842
A0A0B4J2F8;F6S314;E2QRJ6;P52435;A6NFM0;Q9H1A7;Q9GZM3	POLR2J3;POLR2J;POLR2J2	988	DNA-directed RNA polymerase II subunit RPB11-b2;DNA-directed RNA polymerase II subunit RPB11-a;DNA-directed RNA polymerase II subunit RPB11-b2;DNA-directed RNA polymerase II subunit RPB11-a;DNA-directed RNA polymerase II subunit RPB11-b1;DNA-directed RNA p	13.074	0.19617	-0.382776	-1.30385	A0A0B4J2F8;F6S314;E2QRJ6;P52435;A6NFM0;Q9H1A7;Q9GZM3	POLR2J3;POLR2J;POLR2J2	988	DNA-directed RNA polymerase II subunit RPB11-b2;DNA-directed RNA polymerase II subunit RPB11-a;DNA-directed RNA polymerase II subunit RPB11-b2;DNA-directed RNA polymerase II subunit RPB11-a;DNA-directed RNA polymerase II subunit RPB11-b1;DNA-directed RNA p		-1.37771	-1.28437	-0.827394	NaN	-1.67865	-0.764312	-0.881708	-0.882229	-1.10877	NaN
Q5QNY5;P40855;E9PS71;B7Z8B3	PEX19	12282	Peroxin-19;Peroxisomal biogenesis factor 19;Peroxisomal biogenesis factor 19;Peroxisomal biogenesis factor 19	26.137	0.196266	-0.475033	-1.38995	Q5QNY5;P40855;E9PS71;B7Z8B3	PEX19	12282	Peroxin-19;Peroxisomal biogenesis factor 19;Peroxisomal biogenesis factor 19;Peroxisomal biogenesis factor 19		-1.20726	NaN	-2.20366	NaN	-1.4642	-0.986768	-1.15673	-1.09722	-1.11206	-1.39725
Q8TBX8;H0YIJ6	PIP4K2C	17349	Phosphatidylinositol 5-phosphate 4-kinase type-2 gamma;Phosphatidylinositol 5-phosphate 4-kinase type-2 gamma	47.299	0.196324	-0.247205	-1.18691	Q8TBX8;H0YIJ6	PIP4K2C	17349	Phosphatidylinositol 5-phosphate 4-kinase type-2 gamma;Phosphatidylinositol 5-phosphate 4-kinase type-2 gamma		-1.16823	NaN	-1.08973	-1.43989	-1.15586	-1.24417	-0.82653	-0.93854	-0.855646	NaN
F8VVA7;P61923;F8W651	COPZ1	6858	Coatomer subunit zeta;Coatomer subunit zeta-1;Coatomer subunit zeta	22.34	0.196742	-0.36026	-1.28366	F8VVA7;P61923;F8W651	COPZ1	6858	Coatomer subunit zeta;Coatomer subunit zeta-1;Coatomer subunit zeta		-0.0927982	-0.467646	-0.154814	-1.07959	-0.402454	0.0750265	-0.00969124	-0.125916	-0.0143547	-0.321067
Q8TBC4;F8W8D4	UBA3	17333	NEDD8-activating enzyme E1 catalytic subunit;NEDD8-activating enzyme E1 catalytic subunit	51.852	0.1975	-0.405023	-1.32411	Q8TBC4;F8W8D4	UBA3	17333	NEDD8-activating enzyme E1 catalytic subunit;NEDD8-activating enzyme E1 catalytic subunit		-0.923967	-1.08376	-1.3539	-1.38005	-1.09519	-0.490233	-0.407452	-0.640715	-0.783335	-1.49002
P62277;J3KMX5	RPS13	12972	40S ribosomal protein S13;40S ribosomal protein S13	17.222	0.19758	-0.289047	-1.22183	P62277;J3KMX5	RPS13	12972	40S ribosomal protein S13;40S ribosomal protein S13		2.50283	2.35373	2.85996	2.99658	2.98869	2.93626	3.09197	3.0343	3.26114	2.82335
O75506	HSBP1	10526	Heat shock factor-binding protein 1	8.5435	0.19865	0.266668	1.20303	O75506	HSBP1	10526	Heat shock factor-binding protein 1		0.268099	-0.538269	-0.17808	-0.400444	-0.307322	-0.436873	-0.557392	-0.526407	-0.509453	-0.459228
A0A669KAV7;M0QXA7;A0A2R8YFV2;O95785;B9EGQ5	WIZ	2801	Protein Wiz;Protein Wiz;Protein Wiz;Protein Wiz;Protein Wiz	203.53	0.198714	-0.396034	-1.31589	A0A669KAV7;M0QXA7;A0A2R8YFV2;O95785;B9EGQ5	WIZ	2801	Protein Wiz;Protein Wiz;Protein Wiz;Protein Wiz;Protein Wiz		-2.06355	NaN	-1.79515	-1.57745	-1.83752	-1.72412	-1.70896	-1.42095	-1.42842	-0.829461
P56730	PRSS12	12813	Neurotrypsin	97.066	0.198797	0.406002	1.32501	P56730	PRSS12	12813	Neurotrypsin		-1.16533	-1.03135	-0.945913	-0.76778	-0.181038	-1.36596	-0.953346	-1.18337	-0.987162	-1.63159
O00506	STK25	9853	Serine/threonine-protein kinase 25	48.111	0.198809	0.207019	1.1543	O00506	STK25	9853	Serine/threonine-protein kinase 25		-0.817734	NaN	-0.80146	-0.577581	-0.535994	-0.930072	-1.0277	-0.683683	-0.919384	NaN
D6R9P3;D6RD18;D6RBZ0;Q99729	HNRNPAB	5332	Heterogeneous nuclear ribonucleoprotein A/B;Heterogeneous nuclear ribonucleoprotein A/B;Heterogeneous nuclear ribonucleoprotein A/B;Heterogeneous nuclear ribonucleoprotein A/B	30.302	0.198818	-0.197934	-1.14705	D6R9P3;D6RD18;D6RBZ0;Q99729	HNRNPAB	5332	Heterogeneous nuclear ribonucleoprotein A/B;Heterogeneous nuclear ribonucleoprotein A/B;Heterogeneous nuclear ribonucleoprotein A/B;Heterogeneous nuclear ribonucleoprotein A/B		4.30481	3.93164	4.17567	3.86944	4.19141	4.41824	4.3179	4.17034	4.12505	4.43112
P49189	ALDH9A1	12487	4-trimethylaminobutyraldehyde dehydrogenase	53.801	0.198824	-0.181104	-1.13375	P49189	ALDH9A1	12487	4-trimethylaminobutyraldehyde dehydrogenase		0.219576	-0.119116	-0.161867	-0.163437	-0.17922	0.273446	0.167091	0.0789528	0.0490589	-0.0670958
P61758	VBP1	12942	Prefoldin subunit 3	22.626	0.198966	-0.372656	-1.29473	P61758	VBP1	12942	Prefoldin subunit 3		1.34374	1.16061	0.679441	0.740797	0.496895	1.44518	1.03632	1.35233	0.934889	1.51603
Q7Z2W4;C9J6P4;A0A7P0T8C6	ZC3HAV1	15869	Zinc finger CCCH-type antiviral protein 1;Zinc finger CCCH-type antiviral protein 1;Zinc finger CCCH-type antiviral protein 1	101.43	0.198972	-0.676226	-1.59795	Q7Z2W4;C9J6P4;A0A7P0T8C6	ZC3HAV1	15869	Zinc finger CCCH-type antiviral protein 1;Zinc finger CCCH-type antiviral protein 1;Zinc finger CCCH-type antiviral protein 1		-1.6505	-2.55802	-1.329	-0.952242	-0.838322	-1.35468	-0.936558	-0.545366	-0.326124	-0.784221
F5GYQ1;P61421;R4GN72;J3QL14	ATP6V0D1	6561	V-type proton ATPase subunit;V-type proton ATPase subunit d 1;V-type proton ATPase subunit d 1;V-type proton ATPase subunit d 1	44.659	0.199049	0.399662	1.3192	F5GYQ1;P61421;R4GN72;J3QL14	ATP6V0D1	6561	V-type proton ATPase subunit;V-type proton ATPase subunit d 1;V-type proton ATPase subunit d 1;V-type proton ATPase subunit d 1		0.0335026	-0.161045	0.109581	0.190937	0.211269	-0.419431	-0.0235786	-0.0509872	-0.0583019	-1.06177
Q8NFH3	NUP43	17124	Nucleoporin Nup43	42.15	0.199251	-0.245011	-1.1851	Q8NFH3	NUP43	17124	Nucleoporin Nup43		0.452948	-0.0027771	0.159702	-0.18766	-0.136869	0.310037	0.336155	0.155622	0.22159	0.486995
Q9Y5L0;C9J7E5;E9PFH4	TNPO3	4788	Transportin-3;Transportin-3;Transportin-3	104.2	0.199798	-0.642531	-1.56107	Q9Y5L0;C9J7E5;E9PFH4	TNPO3	4788	Transportin-3;Transportin-3;Transportin-3		-2.43913	-1.56131	-1.41785	-1.25202	-1.33526	-1.52417	-1.2468	-0.623383	-0.43998	NaN
Q9GZS3;H0YN81;H0YMF9;H0YL19	WDR61	19187	WD repeat-containing protein 61;WD repeat-containing protein 61;WD repeat-containing protein 61;WD repeat-containing protein 61	33.58	0.199837	-0.348585	-1.27331	Q9GZS3;H0YN81;H0YMF9;H0YL19	WDR61	19187	WD repeat-containing protein 61;WD repeat-containing protein 61;WD repeat-containing protein 61;WD repeat-containing protein 61		0.769962	0.340462	0.458696	0.131096	0.575891	1.06382	1.01132	0.870407	0.840242	0.233243
P41227	NAA10	12304	N-alpha-acetyltransferase 10	26.458	0.199891	-0.336887	-1.26303	P41227	NAA10	12304	N-alpha-acetyltransferase 10		-0.611256	0.146036	0.151911	-0.350662	-0.0324841	-0.0467024	0.264343	0.26713	0.485455	0.0177546
H0YC42		7694	Uncharacterized protein	31.17	0.199938	0.217528	1.16274	H0YC42		7694	Uncharacterized protein		0.386347	0.178185	0.329594	0.0166092	-0.0195999	0.0910997	-0.0180073	-0.119425	-0.303381	0.153209
Q9UMX5	NENF	20771	Neudesin	18.856	0.200031	0.481424	1.39612	Q9UMX5	NENF	20771	Neudesin		0.763132	-0.0767212	0.256207	-0.579699	0.371853	-0.0211477	-0.625698	-0.228979	-0.218048	-0.578477
Q8WW59	SPRYD4	17586	SPRY domain-containing protein 4	23.128	0.200698	0.259135	1.19676	Q8WW59	SPRYD4	17586	SPRY domain-containing protein 4		-1.31645	-1.73169	-1.57059	-1.86146	-1.57547	-1.6526	-1.78035	-2.09535	-1.95276	NaN
P62807;Q99879;Q99877;Q93079;Q5QNW6;P58876	HIST1H2BC;HIST1H2BM;HIST1H2BN;HIST1H2BH;HIST2H2BF;HIST1H2BD	12997	Histone H2B type 1-C/E/F/G/I;Histone H2B type 1-M;Histone H2B type 1-N;Histone H2B type 1-H;Histone H2B type 2-F;Histone H2B type 1-D	13.906	0.200802	-0.224324	-1.16823	P62807;Q99879;Q99877;Q93079;Q5QNW6;P58876	HIST1H2BC;HIST1H2BM;HIST1H2BN;HIST1H2BH;HIST2H2BF;HIST1H2BD	12997	Histone H2B type 1-C/E/F/G/I;Histone H2B type 1-M;Histone H2B type 1-N;Histone H2B type 1-H;Histone H2B type 2-F;Histone H2B type 1-D		7.51747	7.06006	7.41068	7.31635	7.09782	7.69073	7.68645	7.46722	7.32191	7.35769
A0A0A0MT33;Q9UPN6	SCAF8	876	SR-related and CTD-associated factor 8;SR-related and CTD-associated factor 8	148.86	0.201632	-0.517098	-1.43107	A0A0A0MT33;Q9UPN6	SCAF8	876	SR-related and CTD-associated factor 8;SR-related and CTD-associated factor 8		-1.36074	-1.3181	-0.880627	-0.611979	-0.660738	-1.2037	-0.381441	-0.1234	0.0804729	-0.618627
A0A0U1RRM4;P26599;A6NLN1;A0A7I2V621;A0A0D9SF20	PTBP1	1469	Polypyrimidine tract-binding protein 1;Polypyrimidine tract-binding protein 1;Polypyrimidine tract-binding protein 1;Polypyrimidine tract-binding protein 1;Polypyrimidine tract binding protein 1, isoform CRA_e	62.463	0.201977	0.179296	1.13233	A0A0U1RRM4;P26599;A6NLN1;A0A7I2V621;A0A0D9SF20	PTBP1	1469	Polypyrimidine tract-binding protein 1;Polypyrimidine tract-binding protein 1;Polypyrimidine tract-binding protein 1;Polypyrimidine tract-binding protein 1;Polypyrimidine tract binding protein 1, isoform CRA_e		3.50947	3.39667	3.4559	3.26226	3.39849	3.27202	3.38265	3.28146	3.29773	2.89246
Q14676	MDC1	13801	Mediator of DNA damage checkpoint protein 1	226.66	0.20199	-0.416315	-1.33451	Q14676	MDC1	13801	Mediator of DNA damage checkpoint protein 1		-1.21249	-1.6939	-0.462553	-0.945774	-0.983002	-0.741019	-0.6252	-0.316793	-0.659994	-0.873136
Q8N6R0	METTL13	16800	eEF1A lysine and N-terminal methyltransferase	78.767	0.202096	-0.58683	-1.50194	Q8N6R0	METTL13	16800	eEF1A lysine and N-terminal methyltransferase		-2.25296	-1.63158	-1.16583	-1.23625	-0.976551	-1.61507	-0.97163	-0.569422	-0.376047	-0.796849
Q5T6V5;Q5T6V7	C9orf64	14812	Queuosine salvage protein;Queuosine salvage protein	39.028	0.202248	0.350365	1.27488	Q5T6V5;Q5T6V7	C9orf64	14812	Queuosine salvage protein;Queuosine salvage protein		-1.01618	-1.32731	-1.27559	NaN	-1.20161	-1.64744	-1.56284	-1.11267	-1.89921	NaN
Q9NQX3;F5H039;G3V582;H0YJ30	GPHN	19824	Gephyrin;Gephyrin;Gephyrin;Gephyrin	79.748	0.202276	-0.239328	-1.18044	Q9NQX3;F5H039;G3V582;H0YJ30	GPHN	19824	Gephyrin;Gephyrin;Gephyrin;Gephyrin		-0.835447	-0.950951	-1.46651	-1.08876	-1.20391	-0.671077	-0.854506	-0.841101	-0.905884	-1.07636
Q8NC56	LEMD2	16987	LEM domain-containing protein 2	56.974	0.202465	-0.604722	-1.52069	Q8NC56	LEMD2	16987	LEM domain-containing protein 2		-0.360601	NaN	-0.515898	NaN	-0.779232	0.56103	-0.159418	-0.58477	-0.0930252	0.54024
A0A3F2YNW7;A0A6Q8NVI4;H0Y7H8;A0A1B0GV63;A0A1B0GWJ2;A0A1B0GTJ8;A0A1B0GVK1	ARID1B	2462	AT-rich interactive domain-containing protein 1B;AT-rich interactive domain-containing protein 1B;AT-rich interactive domain-containing protein 1B;AT-rich interactive domain-containing protein 1B;AT-rich interactive domain-containing protein 1B;AT-rich int	245.48	0.203739	-0.905334	-1.87298	A0A3F2YNW7;A0A6Q8NVI4;H0Y7H8;A0A1B0GV63;A0A1B0GWJ2;A0A1B0GTJ8;A0A1B0GVK1	ARID1B	2462	AT-rich interactive domain-containing protein 1B;AT-rich interactive domain-containing protein 1B;AT-rich interactive domain-containing protein 1B;AT-rich interactive domain-containing protein 1B;AT-rich interactive domain-containing protein 1B;AT-rich int		-1.84102	NaN	-1.64196	-2.09098	-0.763054	-1.62033	-1.20674	-0.338514	0.411844	-0.640872
P53041;H0YDU8;A8MU39	PPP5C	7754	Serine/threonine-protein phosphatase 5;Serine/threonine-protein phosphatase;Serine/threonine-protein phosphatase	56.878	0.203893	-0.553358	-1.4675	P53041;H0YDU8;A8MU39	PPP5C	7754	Serine/threonine-protein phosphatase 5;Serine/threonine-protein phosphatase;Serine/threonine-protein phosphatase		-0.278435	-0.955751	-0.775393	-1.88821	-0.886332	-0.339522	-0.295496	-0.202847	-0.240713	-0.938754
F5H8F7;Q9UBL3	ASH2L	6743	Set1/Ash2 histone methyltransferase complex subunit ASH2;Set1/Ash2 histone methyltransferase complex subunit ASH2	55.324	0.2039	-0.49193	-1.40632	F5H8F7;Q9UBL3	ASH2L	6743	Set1/Ash2 histone methyltransferase complex subunit ASH2;Set1/Ash2 histone methyltransferase complex subunit ASH2		-1.20658	NaN	-2.02774	-1.89045	-1.52326	-0.78732	-1.60663	-1.14013	-1.14622	NaN
Q9HC36;I3L443	RNMTL1	19647	rRNA methyltransferase 3, mitochondrial;rRNA methyltransferase 3, mitochondrial	47.019	0.204226	0.407632	1.32651	Q9HC36;I3L443	RNMTL1	19647	rRNA methyltransferase 3, mitochondrial;rRNA methyltransferase 3, mitochondrial		-1.47514	NaN	-0.950319	-1.21882	-0.929956	-1.85062	-1.32938	-1.47357	NaN	NaN
H0YJ75;Q13362;Q96B13;H0YN84	PPP2R5C	7908	Serine/threonine-protein phosphatase 2A 56 kDa regulatory subunit gamma isoform;Serine/threonine-protein phosphatase 2A 56 kDa regulatory subunit gamma isoform;Serine/threonine-protein phosphatase 2A 56 kDa regulatory subunit;Serine/threonine-protein phosp	64.063	0.204815	0.387562	1.30818	H0YJ75;Q13362;Q96B13;H0YN84	PPP2R5C	7908	Serine/threonine-protein phosphatase 2A 56 kDa regulatory subunit gamma isoform;Serine/threonine-protein phosphatase 2A 56 kDa regulatory subunit gamma isoform;Serine/threonine-protein phosphatase 2A 56 kDa regulatory subunit;Serine/threonine-protein phosp		-1.65378	NaN	-1.26126	-1.09893	-0.907469	NaN	-1.44174	-1.58252	-1.48627	-1.96116
P26885;A0A494C1N0;F5H0N4	FKBP2	2591	Peptidyl-prolyl cis-trans isomerase FKBP2;Peptidylprolyl isomerase;Peptidylprolyl isomerase	15.649	0.204895	0.335956	1.26221	P26885;A0A494C1N0;F5H0N4	FKBP2	2591	Peptidyl-prolyl cis-trans isomerase FKBP2;Peptidylprolyl isomerase;Peptidylprolyl isomerase		1.49062	1.23261	0.844248	0.697351	0.941912	0.887044	0.737646	0.611071	0.339478	0.951722
Q15459	SF3A1	13947	Splicing factor 3A subunit 1	88.885	0.205457	-0.228987	-1.17201	Q15459	SF3A1	13947	Splicing factor 3A subunit 1		1.61546	1.39553	1.45363	1.15788	1.35202	1.93201	1.72805	1.61638	1.45295	1.39007
O75746	SLC25A12	10568	Calcium-binding mitochondrial carrier protein Aralar1	74.761	0.205463	0.583975	1.49897	O75746	SLC25A12	10568	Calcium-binding mitochondrial carrier protein Aralar1		-1.29271	-1.78225	-0.488327	-0.655151	-0.7785	-2.07649	-1.48513	-1.36304	-1.4088	NaN
Q9UBS4;A0A7P0T9E8	DNAJB11	20385	DnaJ homolog subfamily B member 11;DnaJ homolog subfamily B member 11	40.513	0.205561	0.31736	1.24605	Q9UBS4;A0A7P0T9E8	DNAJB11	20385	DnaJ homolog subfamily B member 11;DnaJ homolog subfamily B member 11		-0.127138	-0.255669	0.539711	-0.254385	0.204405	-0.178233	-0.157305	-0.298111	-0.294243	-0.551982
Q99714	HSD17B10	18666	3-hydroxyacyl-CoA dehydrogenase type-2	26.923	0.205595	0.184578	1.13648	Q99714	HSD17B10	18666	3-hydroxyacyl-CoA dehydrogenase type-2		1.62506	1.48214	1.62824	1.42176	1.63331	1.57441	1.42163	1.24121	1.10459	1.52578
P30048	PRDX3	12026	Thioredoxin-dependent peroxide reductase, mitochondrial	27.692	0.20579	0.418497	1.33653	P30048	PRDX3	12026	Thioredoxin-dependent peroxide reductase, mitochondrial		4.38372	3.61592	3.9512	3.23447	3.96566	3.66331	3.68608	3.36475	3.11205	3.23229
A0A0R4J2E6;A0A494C0F8;B1APY9;A0A494C147;P26378;A0A494C015;A0A494C1D9;A0A494C173	ELAVL4	1393	ELAV-like protein;ELAV-like protein;ELAV-like protein;ELAV-like protein;ELAV-like protein 4;ELAV-like protein;ELAV-like protein;ELAV-like protein	44.477	0.207833	-0.222144	-1.16647	A0A0R4J2E6;A0A494C0F8;B1APY9;A0A494C147;P26378;A0A494C015;A0A494C1D9;A0A494C173	ELAVL4	1393	ELAV-like protein;ELAV-like protein;ELAV-like protein;ELAV-like protein;ELAV-like protein 4;ELAV-like protein;ELAV-like protein;ELAV-like protein		2.99098	2.86026	3.23867	3.05597	3.04558	3.3696	3.39899	3.37275	3.30622	2.85463
O95139;A0A087WZX2	NDUFB6	10724	NADH dehydrogenase [ubiquinone] 1 beta subcomplex subunit 6;Complex I-B17	15.489	0.2083	0.262265	1.19936	O95139;A0A087WZX2	NDUFB6	10724	NADH dehydrogenase [ubiquinone] 1 beta subcomplex subunit 6;Complex I-B17		-0.864656	-1.05259	-0.927557	NaN	-0.738377	-1.49879	-1.10908	-1.06891	-0.955458	NaN
Q9Y4C2	TCAF1	21072	TRPM8 channel-associated factor 1	102.12	0.20855	0.574642	1.48931	Q9Y4C2	TCAF1	21072	TRPM8 channel-associated factor 1		0.389942	0.193727	0.496521	0.599966	0.440825	-0.0575361	0.202576	0.299212	0.139244	-1.33572
Q9BRF8	CPPED1	18775	Serine/threonine-protein phosphatase CPPED1	35.548	0.208641	0.377401	1.299	Q9BRF8	CPPED1	18775	Serine/threonine-protein phosphatase CPPED1		-0.435581	-0.671499	-1.22366	-0.597826	-0.908739	NaN	-1.32589	-1.03964	NaN	-1.06906
D6RCD7;P38646;A0A7I2V2S7;A0A7I2V3F7	HSPA9	5415	75 kDa glucose-regulated protein;Stress-70 protein, mitochondrial;75 kDa glucose-regulated protein;Stress-70 protein, mitochondrial	72.25	0.210473	0.23014	1.17295	D6RCD7;P38646;A0A7I2V2S7;A0A7I2V3F7	HSPA9	5415	75 kDa glucose-regulated protein;Stress-70 protein, mitochondrial;75 kDa glucose-regulated protein;Stress-70 protein, mitochondrial		4.00104	3.62227	3.85862	3.48163	4.04623	3.76523	3.55745	3.4988	3.41093	3.62668
O15075;Q5VZY9	DCLK1	10002	Serine/threonine-protein kinase DCLK1;Serine/threonine-protein kinase DCLK1	82.223	0.211411	0.393597	1.31366	O15075;Q5VZY9	DCLK1	10002	Serine/threonine-protein kinase DCLK1;Serine/threonine-protein kinase DCLK1		0.0933399	0.370543	0.411642	1.17485	0.664566	0.146079	-0.102299	0.419836	0.375822	-0.0924807
P46783	RPS10	12402	40S ribosomal protein S10	18.898	0.211475	-0.220047	-1.16477	P46783	RPS10	12402	40S ribosomal protein S10		1.22294	1.10621	0.970846	0.719481	0.753717	1.21363	1.18428	1.17976	0.935587	1.36017
Q9Y277;E5RJN6;E5RHZ6	VDAC3	20903	Voltage-dependent anion-selective channel protein 3;Voltage-dependent anion-selective channel protein 3;Voltage-dependent anion-selective channel protein 3	30.658	0.211573	0.201767	1.15011	Q9Y277;E5RJN6;E5RHZ6	VDAC3	20903	Voltage-dependent anion-selective channel protein 3;Voltage-dependent anion-selective channel protein 3;Voltage-dependent anion-selective channel protein 3		1.02301	1.21427	1.41872	1.27259	1.38944	1.09916	1.1906	1.19257	1.08569	0.741187
Q6P1L8	MRPL14	15290	39S ribosomal protein L14, mitochondrial	15.947	0.21169	0.22254	1.16679	Q6P1L8	MRPL14	15290	39S ribosomal protein L14, mitochondrial		0.0415001	0.0494175	0.195982	-0.178001	0.253216	-0.334146	0.0768795	-0.242338	-0.329351	0.078372
B1ALM5;Q9P0T7	TMEM9	4241	Proton-transporting V-type ATPase complex assembly regulator TMEM9;Proton-transporting V-type ATPase complex assembly regulator TMEM9	20.958	0.211891	0.328853	1.25601	B1ALM5;Q9P0T7	TMEM9	4241	Proton-transporting V-type ATPase complex assembly regulator TMEM9;Proton-transporting V-type ATPase complex assembly regulator TMEM9		-1.07822	NaN	-1.03475	-1.57217	-1.03217	-1.2891	-1.48797	-1.4453	-1.81035	NaN
O00178	GTPBP1	9789	GTP-binding protein 1	72.453	0.212064	-0.259823	-1.19733	O00178	GTPBP1	9789	GTP-binding protein 1		-0.695316	-0.446348	-0.585636	-0.226742	-0.83041	-0.543527	-0.324724	-0.170778	-0.00706291	-0.439244
Q15813;A0A2U3TZJ6;A0A2R8Y5Q8;A0A2R8Y7E7;A0A2R8Y6Q1	TBCE	14012	Tubulin-specific chaperone E;Tubulin-folding cofactor E;Tubulin-folding cofactor E;Tubulin-folding cofactor E;Tubulin-specific chaperone E	59.345	0.212075	-0.244752	-1.18489	Q15813;A0A2U3TZJ6;A0A2R8Y5Q8;A0A2R8Y7E7;A0A2R8Y6Q1	TBCE	14012	Tubulin-specific chaperone E;Tubulin-folding cofactor E;Tubulin-folding cofactor E;Tubulin-folding cofactor E;Tubulin-specific chaperone E		-0.550829	-0.719076	-0.802166	-0.821022	-0.89262	-0.40578	-0.293406	-0.429987	-0.456221	-0.97656
S4R3N1	HSPE1-MOB4	42139	10 kDa chaperonin	29.736	0.212075	-0.421291	-1.33913	S4R3N1	HSPE1-MOB4	42139	10 kDa chaperonin		-0.276648	-0.843582	-1.1045	-1.31193	-0.689476	-0.346641	-0.731281	-0.417604	-0.200214	NaN
Q15843	NEDD8	14020	NEDD8	9.0714	0.212136	-0.606958	-1.52304	Q15843	NEDD8	14020	NEDD8		1.53002	-0.008955	1.16884	0.696751	1.06051	1.74222	1.5555	1.97458	1.42768	0.781962
Q5T7Q5;O15244	SLC22A2	10046	Solute carrier family 22 member 2;Solute carrier family 22 member 2	37.874	0.212274	-0.434009	-1.35098	Q5T7Q5;O15244	SLC22A2	10046	Solute carrier family 22 member 2;Solute carrier family 22 member 2		0.673512	NaN	NaN	0.249962	0.170763	0.8362	1.29198	0.861385	0.542866	0.461337
P09543	CNP	11225	2,3-cyclic-nucleotide 3-phosphodiesterase	47.578	0.212473	0.190202	1.14092	P09543	CNP	11225	2,3-cyclic-nucleotide 3-phosphodiesterase		-1.08087	NaN	-1.16155	-1.47725	-1.05275	-1.35731	-1.35604	-1.39083	-1.42904	NaN
Q9BUI4;E9PHH9	POLR3C	18879	DNA-directed RNA polymerase III subunit RPC3;DNA-directed RNA polymerase III subunit RPC3	60.611	0.212801	-0.400699	-1.32015	Q9BUI4;E9PHH9	POLR3C	18879	DNA-directed RNA polymerase III subunit RPC3;DNA-directed RNA polymerase III subunit RPC3		NaN	-1.92794	-2.01331	-1.75287	-1.53127	-1.7627	-0.906376	-1.47277	-1.48075	NaN
A0A7P0TAW3;P55072;A0A7I2V540;A0A7P0TAQ1	VCP	3389	15S Mg(2+)-ATPase p97 subunit;Transitional endoplasmic reticulum ATPase;15S Mg(2+)-ATPase p97 subunit;15S Mg(2+)-ATPase p97 subunit	86.118	0.213079	-0.265347	-1.20193	A0A7P0TAW3;P55072;A0A7I2V540;A0A7P0TAQ1	VCP	3389	15S Mg(2+)-ATPase p97 subunit;Transitional endoplasmic reticulum ATPase;15S Mg(2+)-ATPase p97 subunit;15S Mg(2+)-ATPase p97 subunit		3.60215	3.16958	3.29745	2.87428	3.49593	3.75552	3.65124	3.52309	3.45493	3.38134
Q32MZ4	LRRFIP1	14238	Leucine-rich repeat flightless-interacting protein 1	89.252	0.213116	0.308926	1.23879	Q32MZ4	LRRFIP1	14238	Leucine-rich repeat flightless-interacting protein 1		0.267485	0.210155	NaN	0.00835037	0.527939	0.178842	-0.231846	-0.187544	0.282679	-0.319346
Q96DI7	SNRNP40	18018	U5 small nuclear ribonucleoprotein 40 kDa protein	39.31	0.213174	-0.256252	-1.19437	Q96DI7	SNRNP40	18018	U5 small nuclear ribonucleoprotein 40 kDa protein		0.561922	0.59481	0.449223	0.470798	0.351744	1.13916	0.863243	0.803118	0.516144	0.388099
Q8N766	EMC1	16812	ER membrane protein complex subunit 1	111.76	0.21337	0.188705	1.13974	Q8N766	EMC1	16812	ER membrane protein complex subunit 1		-0.996031	-1.15839	-0.853651	-1.16833	-0.749239	-1.23228	-1.26141	-1.10465	-1.09699	NaN
P78356	PIP4K2B	13069	Phosphatidylinositol 5-phosphate 4-kinase type-2 beta	47.377	0.213405	0.336993	1.26312	P78356	PIP4K2B	13069	Phosphatidylinositol 5-phosphate 4-kinase type-2 beta		-1.50276	NaN	-2.10075	NaN	-1.78807	-2.07351	-1.87501	-2.13679	-2.13732	-2.44831
E9PG73;A0A7I2V5Q5;Q13427;A0A7I2V629;A0A7I2V4F2	PPIG	3187	Peptidyl-prolyl cis-trans isomerase G;Peptidyl-prolyl cis-trans isomerase G;Peptidyl-prolyl cis-trans isomerase G;Peptidyl-prolyl cis-trans isomerase G;Peptidyl-prolyl cis-trans isomerase G	87.088	0.215356	-0.286044	-1.21929	E9PG73;A0A7I2V5Q5;Q13427;A0A7I2V629;A0A7I2V4F2	PPIG	3187	Peptidyl-prolyl cis-trans isomerase G;Peptidyl-prolyl cis-trans isomerase G;Peptidyl-prolyl cis-trans isomerase G;Peptidyl-prolyl cis-trans isomerase G;Peptidyl-prolyl cis-trans isomerase G		-1.54967	NaN	-1.31106	-1.2428	-0.928175	NaN	-1.03364	-0.7391	-1.06672	-1.04806
A0A7I2V4L6;O15498;A0A7I2V3A1;A0A7I2V3V7	YKT6	3150	Synaptobrevin homolog YKT6;Synaptobrevin homolog YKT6;Synaptobrevin homolog YKT6;Synaptobrevin homolog YKT6	21.713	0.215494	-0.43265	-1.34971	A0A7I2V4L6;O15498;A0A7I2V3A1;A0A7I2V3V7	YKT6	3150	Synaptobrevin homolog YKT6;Synaptobrevin homolog YKT6;Synaptobrevin homolog YKT6;Synaptobrevin homolog YKT6		0.204689	-0.300867	-0.400614	-0.43214	-0.56312	0.542617	0.325541	0.253645	0.158144	-0.608747
P63244;D6RAC2;J3KPE3;D6REE5;D6RHH4;H0YAF8;H0Y8W2;D6R9L0;H0YAM7;D6R9Z1;D6RFX4;D6RBD0	GNB2L1	13038	Receptor of activated protein C kinase 1;Guanine nucleotide-binding protein subunit beta-2-like 1;Guanine nucleotide-binding protein subunit beta-2-like 1;Guanine nucleotide-binding protein subunit beta-2-like 1;Guanine nucleotide-binding protein subunit b	35.076	0.215561	-0.30477	-1.23522	P63244;D6RAC2;J3KPE3;D6REE5;D6RHH4;H0YAF8;H0Y8W2;D6R9L0;H0YAM7;D6R9Z1;D6RFX4;D6RBD0	GNB2L1	13038	Receptor of activated protein C kinase 1;Guanine nucleotide-binding protein subunit beta-2-like 1;Guanine nucleotide-binding protein subunit beta-2-like 1;Guanine nucleotide-binding protein subunit beta-2-like 1;Guanine nucleotide-binding protein subunit b		3.81527	3.62578	3.61835	3.53597	3.68812	4.0917	4.24082	4.08742	4.05412	3.33329
P30153;C9J9C1;B3KQV6	PPP2R1A	12033	Serine/threonine-protein phosphatase 2A 65 kDa regulatory subunit A alpha isoform;Serine/threonine-protein phosphatase 2A 65 kDa regulatory subunit A alpha isoform;Serine/threonine-protein phosphatase 2A 65 kDa regulatory subunit A alpha isoform	65.308	0.215599	-0.375148	-1.29697	P30153;C9J9C1;B3KQV6	PPP2R1A	12033	Serine/threonine-protein phosphatase 2A 65 kDa regulatory subunit A alpha isoform;Serine/threonine-protein phosphatase 2A 65 kDa regulatory subunit A alpha isoform;Serine/threonine-protein phosphatase 2A 65 kDa regulatory subunit A alpha isoform		2.08884	2.09398	2.59741	2.59211	2.81661	2.46274	2.78488	3.0489	3.21779	2.55039
E9PNW4;A0A2U3TZL5;P13987;H0YET2	CD59	2253	CD59 glycoprotein;CD59 glycoprotein;CD59 glycoprotein;Uncharacterized protein	11.985	0.21593	0.489942	1.40439	E9PNW4;A0A2U3TZL5;P13987;H0YET2	CD59	2253	CD59 glycoprotein;CD59 glycoprotein;CD59 glycoprotein;Uncharacterized protein		-0.302689	-1.0769	-0.45537	-1.09144	-1.19462	-1.20014	NaN	-1.22087	-1.52143	NaN
P82933	MRPS9	13123	28S ribosomal protein S9, mitochondrial	45.834	0.216019	0.501682	1.41586	P82933	MRPS9	13123	28S ribosomal protein S9, mitochondrial		-0.471066	-0.718506	-0.268269	-0.702679	-0.249191	-0.760734	-0.583403	-0.784784	-0.794127	-1.99507
Q7Z2W9;F5H7V8;H3BUY0	MRPL21	15871	39S ribosomal protein L21, mitochondrial;39S ribosomal protein L21, mitochondrial;39S ribosomal protein L21, mitochondrial	22.814	0.216193	0.194653	1.14445	Q7Z2W9;F5H7V8;H3BUY0	MRPL21	15871	39S ribosomal protein L21, mitochondrial;39S ribosomal protein L21, mitochondrial;39S ribosomal protein L21, mitochondrial		-0.678082	-0.63793	-0.310074	-0.529202	-0.339205	-0.613473	-0.626896	-0.544525	-0.97888	-0.703984
Q8IX12;A0A0C4DGG8;F5H1H2;F5H2E6	CCAR1	16410	Cell division cycle and apoptosis regulator protein 1;Cell division cycle and apoptosis regulator protein 1;Cell division cycle and apoptosis regulator protein 1;Cell division cycle and apoptosis regulator protein 1	132.82	0.216363	0.200493	1.14909	Q8IX12;A0A0C4DGG8;F5H1H2;F5H2E6	CCAR1	16410	Cell division cycle and apoptosis regulator protein 1;Cell division cycle and apoptosis regulator protein 1;Cell division cycle and apoptosis regulator protein 1;Cell division cycle and apoptosis regulator protein 1		0.46282	0.636835	0.759674	0.270313	0.655884	0.503434	0.45689	0.279224	0.416634	0.12688
Q9NQT5	EXOSC3	19812	Exosome complex component RRP40	29.572	0.216628	-0.202336	-1.15056	Q9NQT5	EXOSC3	19812	Exosome complex component RRP40		-0.734247	-0.957197	-0.487383	-0.95303	-0.776102	-0.725978	-0.696541	-0.636822	-0.480597	-0.356341
Q5QNZ2;P24539	ATP5F1	11880	ATP synthase subunit b;ATP synthase F(0) complex subunit B1, mitochondrial	22.275	0.217045	0.413316	1.33174	Q5QNZ2;P24539	ATP5F1	11880	ATP synthase subunit b;ATP synthase F(0) complex subunit B1, mitochondrial		2.16219	1.92332	2.51141	2.19439	2.71443	2.06997	1.85727	2.25393	2.04263	1.21537
P82909	MRPS36	13118	Alpha-ketoglutarate dehydrogenase component 4	11.466	0.218277	0.347819	1.27264	P82909	MRPS36	13118	Alpha-ketoglutarate dehydrogenase component 4		-0.068224	-0.205631	-0.470003	-0.869665	-0.76322	-0.52782	-0.963556	-0.718748	-1.1831	-0.722617
P50395	GDI2	12558	Rab GDP dissociation inhibitor beta	50.663	0.218317	-0.414134	-1.3325	P50395	GDI2	12558	Rab GDP dissociation inhibitor beta		2.88685	2.55862	2.37058	2.25331	2.30475	3.27122	3.15541	2.95629	2.91742	2.14443
E5RJR5;P63208;E7ERH2;E5RGM3	SKP1	5736	S-phase kinase-associated protein 1;S-phase kinase-associated protein 1;Cyclin-A/CDK2-associated protein p19;S-phase kinase-associated protein 1	18.72	0.218359	-0.281289	-1.21528	E5RJR5;P63208;E7ERH2;E5RGM3	SKP1	5736	S-phase kinase-associated protein 1;S-phase kinase-associated protein 1;Cyclin-A/CDK2-associated protein p19;S-phase kinase-associated protein 1		1.11683	0.405319	0.623873	0.35611	0.724249	1.14144	0.897346	0.972088	0.942541	0.679418
Q96F85	CNRIP1	18091	CB1 cannabinoid receptor-interacting protein 1	18.648	0.218624	0.302879	1.2336	Q96F85	CNRIP1	18091	CB1 cannabinoid receptor-interacting protein 1		0.705875	-0.0157738	0.162266	0.138441	-0.0258465	-0.106067	0.0908165	0.124561	-0.265226	-0.393517
P49591;Q5T5C7	SARS	12508	Serine--tRNA ligase, cytoplasmic;Seryl-tRNA synthetase	58.777	0.218915	-0.246965	-1.18671	P49591;Q5T5C7	SARS	12508	Serine--tRNA ligase, cytoplasmic;Seryl-tRNA synthetase		2.30079	1.9748	1.80164	1.72769	1.67082	2.38302	2.2413	2.04219	1.96235	2.08171
Q9BWS9	CHID1	18956	Chitinase domain-containing protein 1	44.94	0.219424	0.440868	1.35742	Q9BWS9	CHID1	18956	Chitinase domain-containing protein 1		-0.40534	-0.906485	-0.799347	-1.39626	-0.802759	-1.05492	-0.873913	-1.21262	-1.42517	-1.94791
O60493	SNX3	10329	Sorting nexin-3	18.762	0.219445	-0.254117	-1.19261	O60493	SNX3	10329	Sorting nexin-3		-1.15435	-0.816769	-1.36823	-1.33245	-1.5141	-0.693025	-1.05029	-1.07064	-1.08601	-1.01533
P20674;H3BNX8	COX5A	11742	Cytochrome c oxidase subunit 5A, mitochondrial;Cytochrome c oxidase polypeptide Va	16.762	0.219601	0.268145	1.20426	P20674;H3BNX8	COX5A	11742	Cytochrome c oxidase subunit 5A, mitochondrial;Cytochrome c oxidase polypeptide Va		2.88909	2.89936	2.65714	2.55187	2.46564	2.8336	2.27387	2.35049	2.14009	2.52433
P07954;A0A804HI24	FH	11155	Fumarate hydratase, mitochondrial;Fumarate hydratase, mitochondrial	54.636	0.219751	0.313966	1.24312	P07954;A0A804HI24	FH	11155	Fumarate hydratase, mitochondrial;Fumarate hydratase, mitochondrial		2.81199	2.61649	2.48379	2.21778	2.4163	2.52514	2.40121	2.23744	2.11399	1.69872
Q96E11	MRRF	18038	Ribosome-recycling factor, mitochondrial	29.277	0.219854	0.355078	1.27905	Q96E11	MRRF	18038	Ribosome-recycling factor, mitochondrial		-0.918674	-0.898949	-1.46536	-1.39956	-1.20034	-1.51499	NaN	-1.92331	-1.54278	-1.14555
P62330	ARF6	12983	ADP-ribosylation factor 6	20.082	0.219956	0.196658	1.14604	P62330	ARF6	12983	ADP-ribosylation factor 6		0.520023	NaN	0.352018	NaN	0.26082	0.185407	0.222837	0.315607	0	NaN
Q7Z434	MAVS	15910	Mitochondrial antiviral-signaling protein	56.527	0.220292	0.442662	1.35911	Q7Z434	MAVS	15910	Mitochondrial antiviral-signaling protein		-0.248545	0	0.290304	0.424995	0.309301	-0.714597	-0.366716	0.434568	-0.686602	-0.103908
Q99832	CCT7	18689	T-complex protein 1 subunit eta	59.366	0.221044	-0.439228	-1.35588	Q99832	CCT7	18689	T-complex protein 1 subunit eta		1.31456	1.60767	1.98947	2.29384	2.20784	1.78384	2.30453	2.52191	2.73649	2.26275
Q9NVI7	ATAD3A	20006	ATPase family AAA domain-containing protein 3A	71.368	0.221225	0.985583	1.98011	Q9NVI7	ATAD3A	20006	ATPase family AAA domain-containing protein 3A		-0.902672	NaN	-0.371542	-0.427723	0.215803	-2.69132	-2.09508	-0.902308	-0.423283	-0.673593
P62166	NCS1	12961	Neuronal calcium sensor 1	21.878	0.221716	-0.574393	-1.48905	P62166	NCS1	12961	Neuronal calcium sensor 1		-0.625982	NaN	-1.59699	NaN	-1.08588	-0.357755	NaN	-0.848648	-0.714211	-0.19361
O95202	LETM1	10741	Mitochondrial proton/calcium exchanger protein	83.353	0.221853	0.286279	1.21949	O95202	LETM1	10741	Mitochondrial proton/calcium exchanger protein		0.921442	0.750683	0.896111	0.463684	0.903986	0.748509	0.500778	0.726097	0.523584	0.0055418
O75436;S4R3Q6	VPS26A	10509	Vacuolar protein sorting-associated protein 26A;Vacuolar protein sorting-associated protein 26A	38.169	0.22212	-0.303371	-1.23402	O75436;S4R3Q6	VPS26A	10509	Vacuolar protein sorting-associated protein 26A;Vacuolar protein sorting-associated protein 26A		0.186407	0.0964699	0.713861	0.440033	0.526209	0.562472	0.803305	0.817593	1.01455	0.281922
P48507	GCLM	12460	Glutamate--cysteine ligase regulatory subunit	30.727	0.223376	-0.201745	-1.15009	P48507	GCLM	12460	Glutamate--cysteine ligase regulatory subunit		-1.28083	-1.13517	-1.08422	-1.23836	-0.979641	-1.0928	-1.09484	-0.966827	-0.560083	-0.994954
Q92616	GCN1L1	17722	eIF-2-alpha kinase activator GCN1	292.71	0.223441	-0.972699	-1.96251	Q92616	GCN1L1	17722	eIF-2-alpha kinase activator GCN1		-1.33178	-1.8647	0.00160027	0.355001	0.597664	-0.0286283	0.146111	0.684105	1.35386	0.465831
Q8WVY7	UBLCP1	17574	Ubiquitin-like domain-containing CTD phosphatase 1	36.804	0.223536	0.179493	1.13249	Q8WVY7	UBLCP1	17574	Ubiquitin-like domain-containing CTD phosphatase 1		-0.990065	-1.28437	-1.29958	-1.26789	-1.3716	-1.3152	-1.28282	-1.50275	-1.58801	NaN
Q4G0J3	LARP7	14332	La-related protein 7	66.898	0.224446	-0.267956	-1.2041	Q4G0J3	LARP7	14332	La-related protein 7		-0.898849	NaN	-0.836079	-0.875652	-0.775507	-0.951596	-0.674597	-0.325443	-0.255188	-0.686006
Q05519;Q5T760	SRSF11	13299	Serine/arginine-rich splicing factor 11;Serine/arginine-rich-splicing factor 11	53.542	0.224666	-0.288993	-1.22179	Q05519;Q5T760	SRSF11	13299	Serine/arginine-rich splicing factor 11;Serine/arginine-rich-splicing factor 11		1.36248	0.887554	1.19001	0.543015	1.10853	1.38014	1.49454	1.23019	1.04089	1.39079
O15145;C9JZD1	ARPC3	10021	Actin-related protein 2/3 complex subunit 3;Actin-related protein 2/3 complex subunit 3	20.546	0.224712	-0.185648	-1.13733	O15145;C9JZD1	ARPC3	10021	Actin-related protein 2/3 complex subunit 3;Actin-related protein 2/3 complex subunit 3		0.874575	0.557779	0.336485	0.55772	0.361834	0.862351	0.692135	0.687571	0.63092	0.743657
H3BQQ9;B0QYN7;P63279;H3BPC4	UBE2I	4181	SUMO-conjugating enzyme UBC9;SUMO-conjugating enzyme UBC9;SUMO-conjugating enzyme UBC9;SUMO-conjugating enzyme UBC9	15.516	0.224785	-0.273919	-1.20909	H3BQQ9;B0QYN7;P63279;H3BPC4	UBE2I	4181	SUMO-conjugating enzyme UBC9;SUMO-conjugating enzyme UBC9;SUMO-conjugating enzyme UBC9;SUMO-conjugating enzyme UBC9		2.11226	2.01161	1.935	1.4841	1.812	2.22828	2.35304	2.24803	2.16725	1.72797
Q7L266	ASRGL1	15798	Isoaspartyl peptidase/L-asparaginase	32.054	0.225014	-0.38079	-1.30205	Q7L266	ASRGL1	15798	Isoaspartyl peptidase/L-asparaginase		-0.584732	NaN	-1.34012	-1.24641	-1.47907	-0.781589	-0.710293	-0.926336	-1.04753	-0.443219
A0A087X2D5;Q9BRJ2;A0A0G2JMS5;A0A087WU62	MRPL45	616	39S ribosomal protein L45, mitochondrial;39S ribosomal protein L45, mitochondrial;39S ribosomal protein L45, mitochondrial;39S ribosomal protein L45, mitochondrial	35.29	0.226265	0.240277	1.18122	A0A087X2D5;Q9BRJ2;A0A0G2JMS5;A0A087WU62	MRPL45	616	39S ribosomal protein L45, mitochondrial;39S ribosomal protein L45, mitochondrial;39S ribosomal protein L45, mitochondrial;39S ribosomal protein L45, mitochondrial		0.187136	-0.252773	0.203831	-0.211987	-0.0495338	0.0690432	-0.262184	-0.318232	-0.295412	-0.517928
E9PG40;P05067;H7C0V9	APP	6078	Amyloid-beta A4 protein;Amyloid-beta precursor protein;Amyloid-beta A4 protein	80.832	0.226966	0.430634	1.34783	E9PG40;P05067;H7C0V9	APP	6078	Amyloid-beta A4 protein;Amyloid-beta precursor protein;Amyloid-beta A4 protein		0.357843	-0.343674	-0.398392	-0.341986	0.0125542	-0.128207	-0.19952	-0.584627	-0.767538	-1.18693
A0A7P0MRI8		3240	1-phosphatidylinositol 4,5-bisphosphate phosphodiesterase	137.49	0.228133	0.346353	1.27134	A0A7P0MRI8		3240	1-phosphatidylinositol 4,5-bisphosphate phosphodiesterase		0.265491	0.255009	0.00706291	-0.152363	0.00200462	-0.725818	-0.391838	-0.147587	0.181593	NaN
P11177;C9J634	PDHB	11416	Pyruvate dehydrogenase E1 component subunit beta, mitochondrial;Pyruvate dehydrogenase E1 component subunit beta	39.233	0.22977	0.399491	1.31904	P11177;C9J634	PDHB	11416	Pyruvate dehydrogenase E1 component subunit beta, mitochondrial;Pyruvate dehydrogenase E1 component subunit beta		1.78106	1.39698	1.6612	1.0418	1.66265	1.39202	1.43699	1.24475	1.03797	0.434514
P13639	EEF2	11498	Elongation factor 2	95.337	0.230091	-0.294432	-1.2264	P13639	EEF2	11498	Elongation factor 2		4.06663	3.80955	3.57397	3.65141	3.73384	4.25611	4.32967	4.1762	4.01925	3.52632
Q5JY65;Q9BZJ0	CRNKL1	14602	Crooked neck-like protein 1;Crooked neck-like protein 1	99.172	0.230153	-0.429498	-1.34676	Q5JY65;Q9BZJ0	CRNKL1	14602	Crooked neck-like protein 1;Crooked neck-like protein 1		-0.766518	-1.1807	-0.419651	-1.4145	-0.493225	-0.580403	-0.173231	-0.625029	-0.323023	NaN
Q99878;Q96KK5;P0C0S8	HIST1H2AJ;HIST1H2AH;HIST1H2AG	11247	Histone H2A type 1-J;Histone H2A type 1-H;Histone H2A type 1	13.936	0.230183	2.06532	4.18527	Q99878;Q96KK5;P0C0S8	HIST1H2AJ;HIST1H2AH;HIST1H2AG	11247	Histone H2A type 1-J;Histone H2A type 1-H;Histone H2A type 1		NaN	2.82779	5.82655	3.27477	NaN	2.8912	-0.195719	3.62535	1.1776	2.05683
P49411	TUFM	12500	Elongation factor Tu, mitochondrial	49.541	0.230932	0.276398	1.21117	P49411	TUFM	12500	Elongation factor Tu, mitochondrial		2.66002	2.36749	2.72945	2.76887	3.13563	2.41635	2.37872	2.69264	2.63758	2.15418
Q14240;E7EQG2	EIF4A2	13739	Eukaryotic initiation factor 4A-II;RNA helicase	46.402	0.230997	-0.176952	-1.13049	Q14240;E7EQG2	EIF4A2	13739	Eukaryotic initiation factor 4A-II;RNA helicase		1.49236	1.41822	1.59783	1.44463	1.56657	1.69877	1.73901	1.90162	1.73349	1.33148
A0A590UK80		2694	Uncharacterized protein	120.93	0.231397	-0.256246	-1.19437	A0A590UK80		2694	Uncharacterized protein		3.10535	2.49185	2.47025	2.36782	2.59401	3.07049	2.88415	2.90509	2.75875	2.69202
P20338	RAB4A	11733	Ras-related protein Rab-4A	24.389	0.23146	-0.313985	-1.24314	P20338	RAB4A	11733	Ras-related protein Rab-4A		-0.0967388	-0.328247	-0.486084	-0.560751	-0.431	0.351195	0.194324	-0.181425	-0.136017	-0.560971
Q9NRF8	CTPS2	19859	CTP synthase 2	65.677	0.231511	-0.435354	-1.35224	Q9NRF8	CTPS2	19859	CTP synthase 2		-1.61298	NaN	-1.42983	-0.7579	-1.13464	-1.16126	-0.778769	-0.808098	-0.445805	NaN
Q6ZNB6	NFXL1	15600	NF-X1-type zinc finger protein NFXL1	101.34	0.231556	-0.282592	-1.21638	Q6ZNB6	NFXL1	15600	NF-X1-type zinc finger protein NFXL1		-2.61481	-2.4871	-2.05703	-2.38391	-1.97824	-1.94216	-2.13536	-2.32236	-1.70528	-2.00296
Q14789	GOLGB1	13827	Golgin subfamily B member 1	376.01	0.232132	-0.52941	-1.44334	Q14789	GOLGB1	13827	Golgin subfamily B member 1		1.22838	-0.260748	1.10653	0.862679	0.633083	1.30092	1.08899	1.23901	1.73102	0.857032
A0A087WUC6;Q15005;E9PL01;E9PRB9	SPCS2	159	Signal peptidase complex subunit 2;Signal peptidase complex subunit 2;Signal peptidase complex subunit 2;Signal peptidase complex subunit 2	25.09	0.232317	0.691955	1.61547	A0A087WUC6;Q15005;E9PL01;E9PRB9	SPCS2	159	Signal peptidase complex subunit 2;Signal peptidase complex subunit 2;Signal peptidase complex subunit 2;Signal peptidase complex subunit 2		-0.519423	0.463179	-1.17964	0.286388	-1.07345	-0.338054	-1.23207	-1.08086	-1.36499	-1.46675
Q9Y2L1;F2Z2C0	DIS3	20951	Exosome complex exonuclease RRP44;Exosome complex exonuclease RRP44	109	0.232342	-0.703913	-1.62892	Q9Y2L1;F2Z2C0	DIS3	20951	Exosome complex exonuclease RRP44;Exosome complex exonuclease RRP44		-1.66558	-2.16683	-0.961828	-1.36219	-0.401983	-1.50581	-0.60585	-0.323877	0.0999737	-0.703284
C9JME2;Q9Y4F1	FARP1	4955	FERM, ARHGEF and pleckstrin domain-containing protein 1;FERM, ARHGEF and pleckstrin domain-containing protein 1	122.09	0.232461	0.491785	1.40618	C9JME2;Q9Y4F1	FARP1	4955	FERM, ARHGEF and pleckstrin domain-containing protein 1;FERM, ARHGEF and pleckstrin domain-containing protein 1		-1.59275	-1.06657	-1.59406	-0.595682	-1.22739	NaN	-1.83683	-1.86127	-1.42313	NaN
Q96AB3;K7ENV7;K7EKW4	ISOC2	17904	Isochorismatase domain-containing protein 2;Isochorismatase domain-containing protein 2;Isochorismatase domain-containing protein 2	22.337	0.232522	0.354668	1.27869	Q96AB3;K7ENV7;K7EKW4	ISOC2	17904	Isochorismatase domain-containing protein 2;Isochorismatase domain-containing protein 2;Isochorismatase domain-containing protein 2		0.215294	-0.146389	-0.0399857	-0.802431	-0.30975	-0.474286	-0.47744	-0.636463	-0.697094	NaN
Q14318;A0A0A0MTJ1;U3KQ64	FKBP8	13749	Peptidyl-prolyl cis-trans isomerase FKBP8;Peptidyl-prolyl cis-trans isomerase FKBP8;Peptidyl-prolyl cis-trans isomerase FKBP8	44.561	0.232576	0.451494	1.36746	Q14318;A0A0A0MTJ1;U3KQ64	FKBP8	13749	Peptidyl-prolyl cis-trans isomerase FKBP8;Peptidyl-prolyl cis-trans isomerase FKBP8;Peptidyl-prolyl cis-trans isomerase FKBP8		0.767202	-0.148212	0.92049	0.443882	1.21619	-0.101077	0.175667	0.261366	0.547043	0.0590811
P39023;H7C422;H7C3M2	RPL3	12260	60S ribosomal protein L3;60S ribosomal protein L3;60S ribosomal protein L3	46.108	0.232596	-0.187337	-1.13866	P39023;H7C422;H7C3M2	RPL3	12260	60S ribosomal protein L3;60S ribosomal protein L3;60S ribosomal protein L3		1.8863	1.90001	2.21293	2.21454	2.27569	2.11586	2.21325	2.39959	2.47225	2.2252
Q14444;G3V153;E9PLA9	CAPRIN1	13763	Caprin-1;Caprin-1;Caprin-1	78.365	0.23329	-0.219027	-1.16395	Q14444;G3V153;E9PLA9	CAPRIN1	13763	Caprin-1;Caprin-1;Caprin-1		1.70316	1.24008	1.49595	1.14887	1.65845	1.87362	1.58477	1.71358	1.62194	1.54774
B1AK88	CAPZB	4215	F-actin-capping protein subunit beta	33.781	0.233323	-0.177121	-1.13063	B1AK88	CAPZB	4215	F-actin-capping protein subunit beta		-0.120203	-0.156788	0.316051	0.0341988	0.0312462	0.0266485	0.10638	0.340956	0.268597	0.247527
Q15046	KARS	13879	Lysine--tRNA ligase	68.047	0.233398	-0.324849	-1.25253	Q15046	KARS	13879	Lysine--tRNA ligase		0.441042	-0.0933628	0.0923729	-0.0313129	0.244818	0.769944	0.709494	0.389475	0.5259	-0.117013
O96028;A0A7I2YQS5;A0A7P0P278	WHSC1	10913	Histone-lysine N-methyltransferase NSD2;Histone-lysine N-methyltransferase NSD2;Histone-lysine N-methyltransferase NSD2	152.26	0.234194	0.442897	1.35933	O96028;A0A7I2YQS5;A0A7P0P278	WHSC1	10913	Histone-lysine N-methyltransferase NSD2;Histone-lysine N-methyltransferase NSD2;Histone-lysine N-methyltransferase NSD2		-1.01632	-1.34279	-0.503899	-0.550591	-0.503042	-1.80042	-1.39388	-1.08695	-1.19497	-0.654902
Q9NVT9;E5RJ86	ARMC1	20020	Armadillo repeat-containing protein 1;Armadillo repeat-containing protein 1	31.28	0.234705	-0.280257	-1.21441	Q9NVT9;E5RJ86	ARMC1	20020	Armadillo repeat-containing protein 1;Armadillo repeat-containing protein 1		-1.15996	-1.50702	-1.40701	NaN	-1.03597	-1.12436	-1.04475	-0.822582	NaN	NaN
P55060	CSE1L	12762	Exportin-2	110.42	0.234724	-0.378416	-1.29991	P55060	CSE1L	12762	Exportin-2		5.70156	5.65326	6.1985	6.24657	6.35777	6.20764	6.42474	6.66949	6.81897	5.92889
O75976	CPD	10623	Carboxypeptidase D	152.93	0.234796	0.709504	1.63524	O75976	CPD	10623	Carboxypeptidase D		-0.335945	-0.739714	-0.496508	-1.28568	-0.614305	-1.00615	-0.723036	-1.33054	-2.55602	NaN
P47755;F8W9N7;C9JUG7	CAPZA2	12413	F-actin-capping protein subunit alpha-2;F-actin-capping protein subunit alpha;F-actin-capping protein subunit alpha	32.949	0.235968	-0.19866	-1.14763	P47755;F8W9N7;C9JUG7	CAPZA2	12413	F-actin-capping protein subunit alpha-2;F-actin-capping protein subunit alpha;F-actin-capping protein subunit alpha		-0.900501	-0.881517	-0.888172	-0.506235	-0.812773	-0.712457	-0.653502	-0.539345	-0.296347	-0.79425
I3L2Z5;P56270;A0A087WWR2	MAZ	8784	Myc-associated zinc finger protein;Myc-associated zinc finger protein;Myc-associated zinc finger protein	22.187	0.236355	-0.36978	-1.29216	I3L2Z5;P56270;A0A087WWR2	MAZ	8784	Myc-associated zinc finger protein;Myc-associated zinc finger protein;Myc-associated zinc finger protein		-0.513882	-0.924238	-0.884325	-0.853321	-0.996893	-0.167436	-0.470076	-0.12665	-0.3547	-1.2049
Q9UHI6;A0A7P0T9T8;A0A7P0TB94	DDX20	20492	Probable ATP-dependent RNA helicase DDX20;RNA helicase;RNA helicase	92.239	0.236844	-0.469942	-1.38505	Q9UHI6;A0A7P0T9T8;A0A7P0TB94	DDX20	20492	Probable ATP-dependent RNA helicase DDX20;RNA helicase;RNA helicase		NaN	NaN	-1.52977	-1.62245	-1.41894	NaN	NaN	-1.18265	-0.604713	-1.37397
P26583;D6R9A6	HMGB2	11926	High mobility group protein B2;High mobility group protein B2	24.033	0.238302	-0.360173	-1.28358	P26583;D6R9A6	HMGB2	11926	High mobility group protein B2;High mobility group protein B2		4.4558	3.79825	3.3735	3.76366	3.59725	4.43144	4.34834	4.12593	3.90788	3.97575
O14967	CLGN	9971	Calmegin	70.038	0.238318	0.552126	1.46624	O14967	CLGN	9971	Calmegin		0.323467	-0.398832	-0.363714	-0.878958	-0.0464935	-0.209773	-1.30048	-0.661125	-1.12875	NaN
O43252	PAPSS1	10134	Bifunctional 3-phosphoadenosine 5-phosphosulfate synthase 1	70.832	0.239618	-0.419754	-1.3377	O43252	PAPSS1	10134	Bifunctional 3-phosphoadenosine 5-phosphosulfate synthase 1		0.821131	0.440491	0.260012	-0.305603	0.138748	0.992337	1.03923	0.74962	0.454584	0.21778
A0A7I2V3S7;A0A7I2V5Q7;P10415	BCL2	3112	Apoptosis regulator Bcl-2;Apoptosis regulator Bcl-2;Apoptosis regulator Bcl-2	21.875	0.241009	0.337496	1.26356	A0A7I2V3S7;A0A7I2V5Q7;P10415	BCL2	3112	Apoptosis regulator Bcl-2;Apoptosis regulator Bcl-2;Apoptosis regulator Bcl-2		-0.413301	-1.00281	-0.765762	-0.897528	-0.524925	-0.768195	-1.09148	-1.3154	NaN	NaN
Q13405;H0YDP7;E9PNF1	MRPL49	13582	39S ribosomal protein L49, mitochondrial;39S ribosomal protein L49, mitochondrial;39S ribosomal protein L49, mitochondrial	19.198	0.241676	0.230747	1.17344	Q13405;H0YDP7;E9PNF1	MRPL49	13582	39S ribosomal protein L49, mitochondrial;39S ribosomal protein L49, mitochondrial;39S ribosomal protein L49, mitochondrial		-0.0376072	0.346746	0.252817	0.188217	-0.15164	-0.0840559	NaN	-0.136869	-0.330189	0.106952
Q8N335;C9JM46	GPD1L	16653	Glycerol-3-phosphate dehydrogenase 1-like protein;Glycerol-3-phosphate dehydrogenase [NAD(+)]	38.418	0.242696	0.151774	1.11093	Q8N335;C9JM46	GPD1L	16653	Glycerol-3-phosphate dehydrogenase 1-like protein;Glycerol-3-phosphate dehydrogenase [NAD(+)]		-0.945421	-1.16639	-0.957092	-0.800686	-0.972193	-1.28247	-1.07394	-1.14467	-0.979443	NaN
P61081	UBE2M	12907	NEDD8-conjugating enzyme Ubc12	20.9	0.242725	-0.377403	-1.299	P61081	UBE2M	12907	NEDD8-conjugating enzyme Ubc12		0.992695	0.550873	0.558714	0.342684	0.641106	1.26872	1.33067	1.05421	1.06034	0.259156
P68032;P68133;A6NL76	ACTC1;ACTA1	13047	Actin, alpha cardiac muscle 1;Actin, alpha skeletal muscle;Actin, alpha skeletal muscle	42.019	0.242741	-0.294817	-1.22673	P68032;P68133;A6NL76	ACTC1;ACTA1	13047	Actin, alpha cardiac muscle 1;Actin, alpha skeletal muscle;Actin, alpha skeletal muscle		6.73174	6.6162	6.56069	6.28003	6.48109	6.85256	6.68741	6.62186	6.56809	7.4139
Q9Y5J7;G3V2F3;A0A1W2PRH9;A0A1W2PQS5;G3V502	TIMM9	21165	Mitochondrial import inner membrane translocase subunit Tim9;Mitochondrial import inner membrane translocase subunit Tim9;Mitochondrial import inner membrane translocase subunit Tim9;Mitochondrial import inner membrane translocase subunit Tim9;Mitochondria	10.378	0.242866	0.453866	1.36971	Q9Y5J7;G3V2F3;A0A1W2PRH9;A0A1W2PQS5;G3V502	TIMM9	21165	Mitochondrial import inner membrane translocase subunit Tim9;Mitochondrial import inner membrane translocase subunit Tim9;Mitochondrial import inner membrane translocase subunit Tim9;Mitochondrial import inner membrane translocase subunit Tim9;Mitochondria		0.394579	0.0656605	-0.313211	-0.217129	-0.164165	0.132552	-0.541594	-0.311771	-1.29583	-0.486951
P55145	MANF	12769	Mesencephalic astrocyte-derived neurotrophic factor	20.7	0.242958	0.308661	1.23856	P55145	MANF	12769	Mesencephalic astrocyte-derived neurotrophic factor		2.43083	2.14335	2.1182	1.97727	2.13526	2.05109	2.07845	1.70561	1.27483	2.15164
I3L0E3;E9PE17;Q9Y2R5	hCG_1984214;MRPS17	8690	HCG1984214, isoform CRA_a;28S ribosomal protein S17, mitochondrial;28S ribosomal protein S17, mitochondrial	25.72	0.243739	0.460282	1.37581	I3L0E3;E9PE17;Q9Y2R5	hCG_1984214;MRPS17	8690	HCG1984214, isoform CRA_a;28S ribosomal protein S17, mitochondrial;28S ribosomal protein S17, mitochondrial		0.118959	-0.0517101	1.01108	0.0381756	1.03955	-0.199739	0.112961	0.146097	0.176125	-0.380795
E9PGT6;Q99627;H7C3S9	COPS8	6092	COP9 signalosome complex subunit 8;COP9 signalosome complex subunit 8;COP9 signalosome complex subunit 8	19.344	0.24384	-0.342706	-1.26813	E9PGT6;Q99627;H7C3S9	COPS8	6092	COP9 signalosome complex subunit 8;COP9 signalosome complex subunit 8;COP9 signalosome complex subunit 8		-0.952866	NaN	-0.429264	-0.270222	-0.219839	NaN	-0.342503	-0.220102	0.039917	0.0213213
P63172	DYNLT1	13033	Dynein light chain Tctex-type 1	12.452	0.243983	-0.322567	-1.25055	P63172	DYNLT1	13033	Dynein light chain Tctex-type 1		-0.125929	-0.759035	-0.262091	-0.52984	-0.489594	-0.110448	0.321756	0	-0.13958	-0.625384
Q13435;E9PPJ0	SF3B2	13594	Splicing factor 3B subunit 2;Splicing factor 3B subunit 2	100.23	0.244423	-0.0565704	-1.03999	Q13435;E9PPJ0	SF3B2	13594	Splicing factor 3B subunit 2;Splicing factor 3B subunit 2		1.26702	1.29935	1.42096	1.28202	1.31296	1.41412	1.41865	1.3625	1.34418	1.32572
Q96H79	ZC3HAV1L	18149	Zinc finger CCCH-type antiviral protein 1-like	32.962	0.244458	-0.40088	-1.32031	Q96H79	ZC3HAV1L	18149	Zinc finger CCCH-type antiviral protein 1-like		1.12379	0.524422	0.864847	0.673822	0.834684	1.36223	1.45022	1.38267	1.46697	0.363885
P57740	NUP107	12836	Nuclear pore complex protein Nup107	106.37	0.244634	1.51107	2.85021	P57740	NUP107	12836	Nuclear pore complex protein Nup107		NaN	NaN	-0.437115	0.197212	-0.149466	-2.48373	-3.0732	-0.84248	-0.164021	NaN
A0A1X7SBZ2;A0A5H1ZRQ2;Q92841	DDX17	1909	RNA helicase;RNA helicase;Probable ATP-dependent RNA helicase DDX17	80.253	0.2448	-0.18714	-1.1385	A0A1X7SBZ2;A0A5H1ZRQ2;Q92841	DDX17	1909	RNA helicase;RNA helicase;Probable ATP-dependent RNA helicase DDX17		3.65919	3.79569	4.08225	3.99514	4.12013	3.91531	4.07802	4.22643	4.28669	4.08164
Q9P1U1	ACTR3B	20258	Actin-related protein 3B	47.607	0.244868	-0.184358	-1.13631	Q9P1U1	ACTR3B	20258	Actin-related protein 3B		-1.43095	-1.76763	-1.72013	-1.79823	-1.64672	-1.5813	-1.41183	-1.28784	-1.67252	NaN
P09471;A0A1W2PRJ7;A0A1W2PS82	GNAO1	11219	Guanine nucleotide-binding protein G(o) subunit alpha;Guanine nucleotide-binding protein G(o) subunit alpha;Guanine nucleotide-binding protein G(o) subunit alpha	40.05	0.244889	0.336572	1.26275	P09471;A0A1W2PRJ7;A0A1W2PS82	GNAO1	11219	Guanine nucleotide-binding protein G(o) subunit alpha;Guanine nucleotide-binding protein G(o) subunit alpha;Guanine nucleotide-binding protein G(o) subunit alpha		1.72061	0.960056	1.57221	0.896921	1.50492	1.14975	1.15256	1.04985	1.01906	0.600646
Q8IXM3	MRPL41	16423	39S ribosomal protein L41, mitochondrial	15.383	0.245516	0.28583	1.21911	Q8IXM3	MRPL41	16423	39S ribosomal protein L41, mitochondrial		-0.576319	-0.739149	-0.10829	-0.52282	-0.0457573	-0.775496	-0.422348	-0.501692	-0.773371	-0.948575
[truncated: 1,970 more rows]

## Sheet: shCtrl specific
T: Majority protein IDs	T: Gene names	T: id	T: Fasta headers	LFQ shPHLDA1_ex1	LFQ shPHLDA1_ex2	LFQ shPHLDA1_ex3	LFQ shPHLDA1_ex4	LFQ shPHLDA1_ex5	LFQ shCtrl_ex1	LFQ shCtrl_ex2	LFQ shCtrl_ex3	LFQ shCtrl_ex4	LFQ shCtrl_ex5	N: Mol. weight [kDa]	N: shCtrl
Q99767	APBA2	18679	Amyloid-beta A4 precursor protein-binding family A member 2	0	0	0	0	776780000	1012900000	964620000	860410000	785840000	0	82.511	860410000
[truncated: 198 more rows]

## Sheet: shPHLDA1 specific
T: Majority protein IDs	T: Gene names	T: id	T: Fasta headers	LFQ shPHLDA1_ex1	LFQ shPHLDA1_ex2	LFQ shPHLDA1_ex3	LFQ shPHLDA1_ex4	LFQ shPHLDA1_ex5	LFQ shCtrl_ex1	LFQ shCtrl_ex2	LFQ shCtrl_ex3	LFQ shCtrl_ex4	LFQ shCtrl_ex5	N: Mol. weight [kDa]	N: shPHLDA1
[truncated: 168 more rows]
