# Supplementary material for: Silencing of the PHLDA1 leads to global proteome changes and differentiation pathways of human neuroblastoma cells
Source: Front Pharmacol. 2024 Mar 1;15:1351536. doi: 10.3389/fphar.2024.1351536 (PMC10941682; doi:10.3389/fphar.2024.1351536)
Supplement: Supplementary file 2 [file Table3.XLSX]

## Sheet: Arkusz2
Significant shPHLDA1_shCtrl	p-value shPHLDA1_shCtrl	q-value shPHLDA1_shCtrl	Difference	avg shPHLDA1	avg shCtrl	T: Proteins	T: Positions within proteins	T: Leading proteins	T: Protein	T: Protein names	T: Gene names	T: Sequence window	T: Fasta headers	M: Position in peptide	C: Charge	C: Protein group IDs	C: Multiplicity	N: Localization prob	N: PEP	N: Score	N: Delta score	N: Score for localization	N: Mass error [ppm]	N: Intensity	N: Position	N: Positions	Intensity 65rok_shPHLDA1_ex1	Intensity 67rok_shPHLDA1_ex2	Intensity 69rok_shPHLDA1_ex3	Intensity 71rok_shPHLDA1_ex4	Intensity 73rok_shPHLDA1_ex5	Intensity 66rok_shshCtrl_ex1	Intensity 68rok_shshCtrl_ex2	Intensity 70rok_shshCtrl_ex3	Intensity 72rok_shshCtrl_ex4	Intensity 74rok_shshCtrl_ex5
	NaN	1	0.409662	24.3892	23.9796	A0A0G2JMG8;K7EMK2;A0A0G2JPQ2;Q9NX02;A0A0G2JNC8;J3KN39;A0A0G2JPB6;A0A0G2JLQ8;A0A0G2JLX3;A0A0G2JP37	603;31;626;626;626;623;626;602;604;604	A0A0G2JMG8;A0A0G2JPQ2	A0A0G2JMG8	NACHT, LRR and PYD domains-containing protein 2	NLRP2	ESQEEELVKEVMAQFKEISLHLNAVDVVPSS	NACHT, LRR and PYD domains-containing protein 2;NACHT, LRR and PYD domains-containing protein 2;NACHT, LRR and PYD domains-containing protein 2;NACHT, LRR and PYD domains-containing protein 2;NACHT, LRR and PYD domains-containing protein 2;NACHT, LRR and P	7	1	1255;1299	___1	1	0.0171301	79.454	24.667	79.454	-0.16784	75830000	603	NaN	24.3892	NaN	NaN	NaN	NaN	24.2164	24.5826	NaN	NaN	23.1398
	0.810582	1	0.08564	26.9733	26.8877	A0A2R8Y422;M0R1M6;M0R2S1;F5H2Z3;P0CG48;Q96C32;Q5PY61;J3QKN0;F5GXK7;F5H747;F5H388;B4DV12;F5H265;F5GYU3;F5H6Q2;J3QTR3;J3QS39;P62987;P0CG47;P62979	63;38;45;63;63;63;63;63;63;63;63;63;63;63;63;63;63;63;63;63	A0A2R8Y422;F5H2Z3;P62979	P62979	Polyubiquitin-C;Ubiquitin;Ubiquitin-60S ribosomal protein L40;Ubiquitin;60S ribosomal protein L40;Polyubiquitin-B;Ubiquitin;Ubiquitin-40S ribosomal protein S27a;Ubiquitin;40S ribosomal protein S27a	UBA52;UBC;UBB;RPS27A	KQLEDGRTLSDYNIQKESTLHLVLRLRGGAK;KQLEDGRTLSDYNIQKESTLHLVLRLRGGMQ	Ubiquitin carboxyl extension protein 80;Ubiquitin A-52 residue ribosomal protein fusion product 1;Ubiquitin A-52 residue ribosomal protein fusion product 1;Polyubiquitin-C;Polyubiquitin-C;Polyubiquitin-C;Polyubiquitin-C;Polyubiquitin-B;Polyubiquitin-C;Poly	9	4	13017;1963;6652	___1	1	2.28585e-29	179.46	155.77	65.107	0.73811	2356300000	63	NaN	26.9744	26.4803	27.8268	26.3765	27.2087	27.1816	26.4452	26.6747	27.2493	NaN
	NaN	1	0.464239	25.6244	25.1601	Q587J7;A0A2R8Y872	532;532	Q587J7	Q587J7	Putative ATP-dependent RNA helicase TDRD12	TDRD12	SSRPLHPVLLTIGLHKEEAKNTKLPRGCDVI	Putative ATP-dependent RNA helicase TDRD12;Putative ATP-dependent RNA helicase TDRD12	13	2	2115	___1	1	0.00313919	69.954	42.839	50.123	-3.3954	238580000	532	532	NaN	25.1995	25.5958	26.0779	NaN	NaN	NaN	25.6008	NaN	24.7195
+	0.000313974	0.02	1.42603	27.53	26.104	A0A3B3ISR2;B4DPQ0;P00736;F5H2D0	399;413;399;365	A0A3B3ISR2	A0A3B3ISR2	Complement C1r subcomponent;Complement C1r subcomponent heavy chain;Complement C1r subcomponent light chain	C1R	NGDFRYTTTMGVNTYKARIQYYCHEPYYKMQ	Complement subcomponent C1r;Complement subcomponent C1r;Complement C1r subcomponent;Complement subcomponent C1r	11	2	2347	___1	1	1.15726	56.563	21.842	48.423	-3.4469	800710000	399	399	27.5473	NaN	27.6741	NaN	27.3687	NaN	26.1726	25.935	26.2044	NaN
	0.97773	0.9792	0.00724792	24.6103	24.603	Q2NKX8;B5MDQ0	470;347	Q2NKX8	Q2NKX8	DNA excision repair protein ERCC-6-like	ERCC6L	LMEESGKMIFLMDLLKRLRDEGHQTLVFSQS	DNA excision repair protein ERCC-6-like;DNA excision repair protein ERCC-6-like	9	2	14186	___1	1	0.0138787	54.408	32.26	44.447	1.3455	155390000	470	470	24.8293	NaN	24.8469	NaN	24.1545	24.7312	NaN	24.4364	24.6414	NaN
	NaN	1	0.302206	26.9067	26.6045	Q5T1B0;A6H900;D6R9B7	20;20;20	Q5T1B0	Q5T1B0	Axonemal dynein light chain domain-containing protein 1	AXDND1;C1orf125	KTPSTPLNSTSTSESKKLKVSVAKEGTRGLP	Axonemal dynein light chain domain-containing protein 1;Axonemal dynein light chain domain-containing protein 1;Axonemal dynein light chain domain-containing protein 1	15	2	14740	___1	0.959777	0.0452369	69.864	35.633	69.864	1.874	624850000	20	20	27.2876	25.9739	27.4586	NaN	NaN	26.9705	NaN	NaN	NaN	26.2385
	NaN	1	1.29058	24.3691	23.0785	Q6UB98	928	Q6UB98	Q6UB98	Ankyrin repeat domain-containing protein 12	ANKRD12	KEKPEKERHLAESKEKHLMEKKNKQSDNSEY	Ankyrin repeat domain-containing protein 12	2	2	15451	___1	1	0.0185711	77.677	23.995	52.683	-2.1081	198940000	928	928	24.0997	NaN	24.6384	NaN	NaN	23.9793	NaN	23.7336	NaN	21.5226
	NaN	1	0.0286961	25.9592	25.9305	Q8NDG6;A0A0C4DFS5;H0YJJ2	825;540;552	Q8NDG6	Q8NDG6	Putative ATP-dependent RNA helicase TDRD9	TDRD9	AKAFVEFSRNPTERFKTLPAVYMAIKMSQLK	ATP-dependent RNA helicase TDRD9;ATP-dependent RNA helicase TDRD9;ATP-dependent RNA helicase TDRD9	2	2	17040	___1	0.999765	0.0641755	53.013	11.533	53.013	-1.0566	324520000	825	825	26.1119	NaN	25.9884	NaN	25.7774	NaN	25.9218	25.9393	NaN	NaN
	0.785536	1	0.168684	26.8254	26.6567	Q99808	356	Q99808	Q99808	Equilibrative nucleoside transporter 1	SLC29A1	DWLGRSLTAVFMWPGKDSRWLPSLVLARLVF	Equilibrative nucleoside transporter 1	11	2	18687	___1	1	0.0192699	82.749	23.324	51.276	1.0901	1012800000	356	356	27.1757	26.06	27.5732	26.0861	27.232	27.2246	NaN	NaN	27.2357	25.5098
	0.178419	0.548	0.272663	25.4933	25.2206	Q9NQX4	1620	Q9NQX4	Q9NQX4	Unconventional myosin-Vc	MYO5C	QIRCNISYLEEWLKDKNLQNSLAKETLEPLS	Unconventional myosin-Vc	2	1	19825	___1	0.999999	0.00536682	84.213	17.861	84.213	-2.0879	260660000	1620	1620	25.61	NaN	25.5722	NaN	25.2977	25.2458	25.4413	24.9747	NaN	NaN
	0.301798	0.807111	1.04886	27.9201	26.8712	Q9NX40;D6RG39;D6RIT9;D6RBN5;D6RDK6;D6R9T5;D6RI08;D6RDK1;D6RIV2	104;104;104;77;50;77;50;50;50	Q9NX40	Q9NX40	OCIA domain-containing protein 1	OCIAD1	AGKLSYVKTCQEKFKKLENSPLGEALRSGQA	OCIA domain-containing protein 1;OCIA domain-containing protein 1;OCIA domain-containing protein 1;OCIA domain-containing protein 1;OCIA domain-containing protein 1;OCIA domain-containing protein 1;OCIA domain-containing protein 1;OCIA domain-containing pr	1	3	20075	___1	1	0.00489456	65.179	15.879	45.077	-1.0536	1471800000	104	104	27.8189	NaN	28.3987	NaN	27.5427	NaN	27.7337	27.7064	NaN	25.1737
	NaN	1	0.622055	27.2143	26.5922	K7ELN3;Q9UFH2	779;3578	K7ELN3;Q9UFH2	Q9UFH2	Dynein heavy chain 17, axonemal	DNAH17	LAAVVAKERPDLEQLKANLTKSQNEFKIVLK	Dynein axonemal heavy chain 17;Dynein axonemal heavy chain 17	7	2	20435;9337	___2	1	0.0270852	59.245	27.751	50.04	1.0004	578920000	3578	NaN	27.1291	NaN	NaN	26.8935	27.6202	NaN	NaN	26.5922	NaN	NaN
	NaN	1	0.622055	27.2143	26.5922	K7ELN3;Q9UFH2	784;3583	K7ELN3;Q9UFH2	Q9UFH2	Dynein heavy chain 17, axonemal	DNAH17	AKERPDLEQLKANLTKSQNEFKIVLKELEDS	Dynein axonemal heavy chain 17;Dynein axonemal heavy chain 17	12	2	20435;9337	___2	1	0.0270852	59.245	27.751	50.04	1.0004	578920000	3583	NaN	27.1291	NaN	NaN	26.8935	27.6202	NaN	NaN	26.5922	NaN	NaN
	NaN	1	0.203772	27.0985	26.8947	Q13895;H7BY94	277;168	Q13895	Q13895	Bystin	BYSL	VAEYKRLNFHLYMALKKALFKPGAWFKGILI	Bystin;Bystin	11	2	13685	___2	1	0.0250419	43.083	9.1925	41.876	2.752	667980000	277	277	NaN	27.1668	27.0301	NaN	NaN	NaN	27.0175	27.1354	NaN	26.5312
	NaN	1	0.203772	27.0985	26.8947	Q13895;H7BY94	278;169	Q13895	Q13895	Bystin	BYSL	AEYKRLNFHLYMALKKALFKPGAWFKGILIP	Bystin;Bystin	12	2	13685	___2	1	0.0250419	43.083	9.1925	41.876	2.752	667980000	278	278	NaN	27.1668	27.0301	NaN	NaN	NaN	27.0175	27.1354	NaN	26.5312
	0.973141	1	0.0182285	26.9244	26.9062	Q9BRR8	359	Q9BRR8	Q9BRR8	G patch domain-containing protein 1	GPATCH1	KILDGFSLASKPLSSKKIYPPPELPRDYRPV	G patch domain-containing protein 1	15	2	18791	___2	0.999997	0.0079079	57.836	26.964	57.019	3.1532	952310000	359	359	26.5332	NaN	27.2429	26.9971	NaN	NaN	26.6435	27.398	27.7074	25.8758
	0.973141	1	0.0182285	26.9244	26.9062	Q9BRR8	360	Q9BRR8	Q9BRR8	G patch domain-containing protein 1	GPATCH1	ILDGFSLASKPLSSKKIYPPPELPRDYRPVH	G patch domain-containing protein 1	16	2	18791	___2	0.999997	0.0079079	57.836	26.964	57.019	3.1532	952310000	360	360	26.5332	NaN	27.2429	26.9971	NaN	NaN	26.6435	27.398	27.7074	25.8758
	NaN	1	0.599815	27.646	27.0462	A6NN73;H3BMC3;A0A0G2JPF6;A0A0G2JP48;C9J1B5;A7E2F4;A8MQT2	110;118;130;130;140;138;110	A6NN73;C9J1B5	A6NN73	Golgin subfamily A member 8C;Golgin subfamily A member 8A;Golgin subfamily A member 8B	GOLGA8CP;GOLGA8F;GOLGA8B;GOLGA8A	LKQQKKQVEHQLEEEKKANNEKQKAERELEG;LKQQKKQVEHQLEEEKKANNEKQKAERGLEV	Golgin subfamily A member 8C;Putative golgin subfamily A member 8F/8G;Putative golgin subfamily A member 8F/8G;Putative golgin subfamily A member 8F/8G;Golgin subfamily A member 8B;Golgin subfamily A member 8A;Golgin subfamily A member 8B	10	2	3983;4022	___3	1	0.0423399	59.84	16.296	43.604	3.4005	626670000	110	NaN	NaN	NaN	27.646	NaN	NaN	NaN	27.1456	26.9204	27.0727	NaN
	NaN	1	0.599815	27.646	27.0462	A6NN73;H3BMC3;A0A0G2JPF6;A0A0G2JP48;C9J1B5;A7E2F4;A8MQT2	111;119;131;131;141;139;111	A6NN73;C9J1B5	A6NN73	Golgin subfamily A member 8C;Golgin subfamily A member 8A;Golgin subfamily A member 8B	GOLGA8CP;GOLGA8F;GOLGA8B;GOLGA8A	KQQKKQVEHQLEEEKKANNEKQKAERELEGQ;KQQKKQVEHQLEEEKKANNEKQKAERGLEVQ	Golgin subfamily A member 8C;Putative golgin subfamily A member 8F/8G;Putative golgin subfamily A member 8F/8G;Putative golgin subfamily A member 8F/8G;Golgin subfamily A member 8B;Golgin subfamily A member 8A;Golgin subfamily A member 8B	11	2	3983;4022	___3	1	0.0423399	59.84	16.296	43.604	3.4005	626670000	111	NaN	NaN	NaN	27.646	NaN	NaN	NaN	27.1456	26.9204	27.0727	NaN
	NaN	1	0.599815	27.646	27.0462	A6NN73;H3BMC3;A0A0G2JPF6;A0A0G2JP48;C9J1B5;A7E2F4;A8MQT2	116;124;136;136;146;144;116	A6NN73;C9J1B5	A6NN73	Golgin subfamily A member 8C;Golgin subfamily A member 8A;Golgin subfamily A member 8B	GOLGA8CP;GOLGA8F;GOLGA8B;GOLGA8A	QVEHQLEEEKKANNEKQKAERELEGQIQRLN;QVEHQLEEEKKANNEKQKAERGLEVQIQRLN	Golgin subfamily A member 8C;Putative golgin subfamily A member 8F/8G;Putative golgin subfamily A member 8F/8G;Putative golgin subfamily A member 8F/8G;Golgin subfamily A member 8B;Golgin subfamily A member 8A;Golgin subfamily A member 8B	16	2	3983;4022	___3	1	0.0423399	59.84	16.296	43.604	3.4005	626670000	116	NaN	NaN	NaN	27.646	NaN	NaN	NaN	27.1456	26.9204	27.0727	NaN
	NaN	1	0.221949	26.241	26.0191	Q5MJ10	38	Q5MJ10	Q5MJ10	Sperm protein associated with the nucleus on the X chromosome N2	SPANXN2	KNDEMQEAPNRVLAPKQSLQKTKTIEYLTII	Sperm protein associated with the nucleus on the X chromosome N2	5	2	14622	___3	1	0.0207597	61.999	25.474	50.607	0.17034	521100000	38	38	26.2164	25.8062	27.2371	25.7045	NaN	NaN	27.0411	NaN	NaN	24.9971
	NaN	1	0.221949	26.241	26.0191	Q5MJ10	43	Q5MJ10	Q5MJ10	Sperm protein associated with the nucleus on the X chromosome N2	SPANXN2	QEAPNRVLAPKQSLQKTKTIEYLTIIVYYYR	Sperm protein associated with the nucleus on the X chromosome N2	10	2	14622	___3	1	0.0207597	61.999	25.474	50.607	0.17034	521100000	43	43	26.2164	25.8062	27.2371	25.7045	NaN	NaN	27.0411	NaN	NaN	24.9971
	NaN	1	0.221949	26.241	26.0191	Q5MJ10	45	Q5MJ10	Q5MJ10	Sperm protein associated with the nucleus on the X chromosome N2	SPANXN2	APNRVLAPKQSLQKTKTIEYLTIIVYYYRKH	Sperm protein associated with the nucleus on the X chromosome N2	12	2	14622	___3	1	0.0207597	61.999	25.474	50.607	0.17034	521100000	45	45	26.2164	25.8062	27.2371	25.7045	NaN	NaN	27.0411	NaN	NaN	24.9971
	NaN	1	-0.118708	26.0788	26.1975	A0A0U1RR32;A0A0U1RRH7;P20671;Q99878;Q96KK5;P0C0S8;Q6FI13;Q16777;Q93077;Q9BTM1;H0YFX9	119;119;119;119;119;119;119;119;119;119;82	A0A0U1RR32;Q99878;Q6FI13;Q93077;Q9BTM1	Q6FI13	Histone H2A type 1-D;Histone H2A type 1-J;Histone H2A type 1-H;Histone H2A type 1;Histone H2A type 2-A;Histone H2A type 2-C;Histone H2A type 1-C;Histone H2A.J;Histone H2A	HIST1H2AD;HIST1H2AJ;HIST1H2AH;HIST1H2AG;HIST2H2AA3;HIST2H2AC;HIST1H2AC;H2AFJ	AQGGVLPNIQAVLLPKKTESHHKAKGFRSSQ;AQGGVLPNIQAVLLPKKTESHHKAKGK____;AQGGVLPNIQAVLLPKKTESHHKTK______;AQGGVLPNIQAVLLPKKTESQKTKSK_____	Histone H2A;Histone H2A;Histone H2A type 1-D;Histone H2A type 1-J;Histone H2A type 1-H;Histone H2A type 1;Histone H2A type 2-A;Histone H2A type 2-C;Histone H2A type 1-C;Histone H2A.J;Histone H2A	19	3	11247;1446;15161;17824;18850	___1	0.938685	4.68121e-27	167.98	152.95	77.137	0.33791	1024200000	119	NaN	27.0694	NaN	NaN	25.484	25.6831	NaN	NaN	NaN	26.1975	NaN
	NaN	1	NaN	24.8115	NaN	A0A2H4UKA7;E7EVM7;Q9H5I5;J3KRQ5	780;729;780;780	A0A2H4UKA7;J3KRQ5	A0A2H4UKA7	Piezo-type mechanosensitive ion channel component;Piezo-type mechanosensitive ion channel component 2	PIEZO2	NMTGLKKEKLEDLGLKQFTVAELFTRIFIPT	Piezo-type mechanosensitive ion channel component;Piezo-type mechanosensitive ion channel component;Piezo-type mechanosensitive ion channel component 2;Piezo-type mechanosensitive ion channel component 2	10	1	1945;8997	___1	0.993241	0.026261	51.066	14.225	51.066	3.2208	124160000	780	NaN	25.2302	24.1972	25.318	NaN	24.5007	NaN	NaN	NaN	NaN	NaN
	0.724721	1	-0.234722	28.0517	28.2864	A0A2R8Y422;M0R1M6;M0R2S1;F5H2Z3;P0CG48;Q96C32;Q5PY61;J3QKN0;F5GXK7;F5H747;F5H388;B4DV12;F5H265;F5GYU3;F5H6Q2;J3QTR3;J3QS39;P62987;P0CG47;M0R1V7;F5GZ39;P62979	48;23;30;48;48;48;48;48;48;48;48;48;48;48;48;48;48;48;48;48;48;48	A0A2R8Y422;F5H2Z3;P62979	P62979	Polyubiquitin-C;Ubiquitin;Ubiquitin-60S ribosomal protein L40;Ubiquitin;60S ribosomal protein L40;Polyubiquitin-B;Ubiquitin;Ubiquitin-40S ribosomal protein S27a;Ubiquitin;40S ribosomal protein S27a	UBA52;UBC;UBB;RPS27A	KEGIPPDQQRLIFAGKQLEDGRTLSDYNIQK	Ubiquitin carboxyl extension protein 80;Ubiquitin A-52 residue ribosomal protein fusion product 1;Ubiquitin A-52 residue ribosomal protein fusion product 1;Polyubiquitin-C;Polyubiquitin-C;Polyubiquitin-C;Polyubiquitin-C;Polyubiquitin-B;Polyubiquitin-C;Poly	6	2	13017;1963;6652	___1	1	0.00607865	112.36	79.725	99.53	2.1821	4396700000	48	NaN	28.7873	27.1872	28.9768	27.092	28.2153	28.895	28.4596	28.9001	28.8998	26.2777
	0.663044	1	-0.203114	24.9789	25.182	A0A3B3IRI9;Q9BY41;A0A3B3ISE4;A0A3B3ISJ4;A0A3B3IS68;A0A3B3ITZ3;A0A3B3IRP8;A0A3B3IU62;E7EVA8;A0A3B3IT84;A0A3B3IT30;A0A3B3ISS7;A0A3B3IT95;A6NFW1;A0A3B3IRZ8;A6NMT1;A0A3B3IU21;A0A3B3IU01;A0A3B3IRJ8;E7EW22;A0A3B3ITV2;A6NGT0;A0A3B3IS93;F8WCG4;A0A3B3IRV1;A0A3B3ISY0;A0A3B3IT04;A0A3B3ITT6;A0A3B3IUD1;A6NGJ7;A0A3B3IRJ3	52;52;52;52;52;52;52;18;52;52;52;52;31;52;52;52;52;52;52;52;26;52;52;52;52;52;52;52;52;52;52	A0A3B3IRI9;A0A3B3IRV1;A0A3B3ISY0;A0A3B3IT04;A0A3B3ITT6;A0A3B3IUD1;A6NGJ7	A6NGJ7	Histone deacetylase 8	HDAC8	RASMVHSLIEAYALHKQMRIVKPKVASMEEM;RASMVHSLIEAYALHKQMRLECSGAISAHCN	Histone deacetylase;Histone deacetylase 8;Histone deacetylase;Histone deacetylase 8;Histone deacetylase 8;Histone deacetylase 8;Histone deacetylase;Histone deacetylase;Histone deacetylase;Histone deacetylase;Histone deacetylase;Histone deacetylase;Histone	16	2	2272;2290;2360;2368;2421;2458;3867	___1	1	0.0658902	50.354	15.604	40.577	-3.516	260620000	52	NaN	25.5515	24.7213	NaN	24.5106	25.1323	25.7817	NaN	25.3699	NaN	24.3946
	NaN	1	-1.41813	23.4116	24.8297	A2RRP1;H7C1U4	309;45	A2RRP1	A2RRP1	Neuroblastoma-amplified sequence	NBAS	TAVPKTLGLLRMLSVKFYSRQGQEQDGIFKM	NBAS subunit of NRZ tethering complex;Neuroblastoma-amplified sequence	11	3	3725	___1	1	0.00700774	61.212	18.644	45.115	-1.8896	152510000	309	309	23.4116	NaN	NaN	NaN	NaN	24.5995	24.6926	24.8006	25.2261	NaN
	NaN	1	-0.762798	24.7906	25.5534	C9J6A7;C9IYE8;C9J8S0;C9JCL8;E7ESZ6;Q2QD12;E9PBG9	7;7;7;7;7;75;7	C9J6A7	C9J6A7	Ribulose-phosphate 3-epimerase-like protein 1	RPE;RPEL1	_________MHMMVSKPEQWVKPMAVAGANQ	Ribulose-phosphate 3-epimerase;Ribulose-phosphate 3-epimerase;Ribulose-phosphate 3-epimerase;Ribulose-phosphate 3-epimerase;Ribulose-phosphate 3-epimerase;Ribulose-phosphate 3-epimerase-like protein 1;Ribulose-phosphate 3-epimerase	7	2	4764	___1	0.999873	0.00709993	64.654	25.779	64.654	-1.2402	216140000	7	7	24.7431	NaN	NaN	NaN	24.838	24.7656	25.8795	26.015	NaN	NaN
	0.0546749	0.604	-1.1009	23.883	24.9839	J3KP84;E9PPG7;E9PRU6;F2Z2D6;E9PJS8;E9PLY6;E9PIU8	7;7;7;7;7;7;7	J3KP84	J3KP84		ECHDC1	_________MAKSLLKTASLSGRTKLLHQTG	Ethylmalonyl-CoA decarboxylase;Ethylmalonyl-CoA decarboxylase;Ethylmalonyl-CoA decarboxylase;Ethylmalonyl-CoA decarboxylase;Ethylmalonyl-CoA decarboxylase;Ethylmalonyl-CoA decarboxylase;Ethylmalonyl-CoA decarboxylase	6	3	6177	___1	1	0.000206192	91.961	49.96	91.961	3.3371	258570000	7	7	24.1222	23.0356	23.8199	NaN	24.5545	24.0192	25.0814	25.5135	25.3216	NaN
	0.486683	0.956923	-0.44681	27.9813	28.4281	E9PRL8	88	E9PRL8	E9PRL8		DHCR7	VDIVTGHARLSDIWAKTPP____________	7-dehydrocholesterol reductase	7	2	6424	___1	1	0.0462482	103.92	60.104	80.229	-0.18009	3265800000	88	88	28.8065	27.6119	28.8331	26.6738	NaN	29.2846	28.292	28.7365	28.6662	27.1613
	NaN	1	-0.0283432	26.1163	26.1446	F5H2Z3;P0CG48;Q96C32;Q5PY61;J3QKN0;F5GXK7;F5H747;F5H388;B4DV12;F5H265;F5GYU3;F5H6Q2;J3QTR3;J3QS39;P62987;P0CG47;M0R1V7;F5GZ39;J3QSA3;P62979	11;11;11;11;11;11;11;11;11;11;11;11;11;11;11;11;11;11;11;11	F5H2Z3;P62979	P62979	Polyubiquitin-C;Ubiquitin;Ubiquitin-60S ribosomal protein L40;Ubiquitin;60S ribosomal protein L40;Polyubiquitin-B;Ubiquitin;Ubiquitin-40S ribosomal protein S27a;Ubiquitin;40S ribosomal protein S27a	UBC;UBB;RPS27A;UBA52	_____MQIFVKTLTGKTITLEVEPSDTIENV	Polyubiquitin-C;Polyubiquitin-C;Polyubiquitin-C;Polyubiquitin-C;Polyubiquitin-B;Polyubiquitin-C;Polyubiquitin-C;Polyubiquitin-C;Polyubiquitin-B;Polyubiquitin-C;Polyubiquitin-C;Polyubiquitin-C;Ubiquitin-40S ribosomal protein S27a;Polyubiquitin-B;Ubiquitin-6	5	3	13017;6652	___1	1	0.0014572	105.96	82.786	105.96	0.026848	378270000	11	NaN	25.9876	NaN	NaN	NaN	26.245	26.1585	25.619	NaN	26.6564	NaN
	0.0598758	0.446667	-1.2102	25.3606	26.5708	F8VU57	12	F8VU57	F8VU57		HECTD4	____AAADSAQWLSVKEETIFLHDGLIRVTD	Probable E3 ubiquitin-protein ligase HECTD4	12	2	6836	___1	1	0.0129287	49.715	13.158	49.715	0.88682	447950000	12	12	25.3904	24.7132	NaN	NaN	25.978	26.7526	26.9523	NaN	26.0074	NaN
	NaN	1	NaN	NaN	25.9182	O00541;B5MCF9;B3KXD6;H7C267	541;524;402;147	O00541	O00541	Pescadillo homolog	PES1	QEEESEAKRLAIMMMKKREKYLYQKIMFGKR	Pescadillo homolog;Pescadillo homolog;Pescadillo homolog;Pescadillo homolog	7	2	9858	___1	1	0.0327238	57.5	15.998	45.925	-3.7967	191970000	541	541	NaN	NaN	NaN	NaN	NaN	NaN	25.9601	25.6601	26.1345	NaN
	0.537024	0.992	-0.583654	27.0818	27.6655	O75037	565	O75037	O75037	Kinesin-like protein KIF21B	KIF21B	RLKKKEVRQRRKSPEKEAFKKRAKLQQENSE	Kinesin-like protein KIF21B	4	1	10417	___1	1	0.018453	87.284	32.497	84.244	-0.59563	2510200000	565	565	28.2226	23.8988	28.2208	27.2383	27.8288	27.8381	28.0317	28.2358	28.1018	26.1201
	NaN	1	-0.336309	25.9268	26.2631	P13945	151	P13945	P13945	Beta-3 adrenergic receptor	ADRB3	YLAVTNPLRYGALVTKRCARTAVVLVWVVSA	Beta-3 adrenergic receptor	16	2	11514	___1	1	0.000845952	103.22	54.48	57.836	-1.372	375300000	151	151	26.2682	25.2888	27.0221	25.1281	NaN	26.2631	NaN	NaN	NaN	NaN
	NaN	1	-0.270414	25.307	25.5774	P61088;F8VQQ8	92;29	P61088	P61088	Ubiquitin-conjugating enzyme E2 N	UBE2N	HPNVDKLGRICLDILKDKWSPALQIRTVLLS	Ubiquitin-conjugating enzyme E2 N;Ubiquitin-conjugating enzyme E2 N	7	3	12909	___1	0.97985	0.0154858	70.552	49.179	70.552	0.64552	369250000	92	92	26.1294	NaN	24.4845	NaN	NaN	26.267	25.2343	25.2308	NaN	NaN
	0.359955	0.743667	-0.614046	24.5671	25.1811	P83916	184	P83916	P83916	Chromobox protein homolog 1	CBX1	TWHSYPSEDDDKKDDKN______________	Chromobox protein homolog 1	17	3	13133	___1	0.999995	6.65363e-52	241.87	213.12	241.87	-0.28754	5760800000	184	184	25.258	23.794	25.6175	24.2992	23.8667	25.8098	25.3252	26.1109	25.4539	23.2059
	0.189638	0.536	-0.718927	25.0554	25.7744	Q7RTY3;A0A5K1VW68	227;275	Q7RTY3	Q7RTY3	Serine protease 45	PRSS45	KAQNPGVYTRITKYTKWIKKQMSNGAFSGPC	Putative serine protease 45;Putative serine protease 45	6	2	15859	___1	0.998509	0.0629719	83.206	21.099	75.738	-2.6556	853090000	227	227	25.1392	24.2918	25.5879	25.1709	25.0874	24.3394	25.9449	26.5381	26.2751	NaN
	0.156037	0.571333	-0.912741	24.1977	25.1105	Q9HAU4	638	Q9HAU4	Q9HAU4	E3 ubiquitin-protein ligase SMURF2	SMURF2	ELIICGLGKIDVNDWKVNTRLKHCTPDSNIV	E3 ubiquitin-protein ligase SMURF2	7	3	19586	___1	0.999326	0.0591306	59.57	19.504	59.57	-0.025725	324330000	638	638	24.8123	24.4489	NaN	24.1497	23.3801	26.1237	24.4526	25.697	24.1686	NaN
	0.0988797	0.552	-0.870991	26.174	27.045	A0A087WZN9;A0A087WTR6;E7EM53;A2A3E8;A2A3E6;A2A3E7;A2A3D8;Q96QU1;B7ZBT8;A0A2R8Y6C0;A0A2R8YEV2;A9Z1W1;A0A087X1T6	944;932;861;910;932;932;937;932;543;932;552;932;937	A0A087WZN9;A0A2R8Y6C0	A0A2R8Y6C0	Protocadherin-15	PCDH15	KDMNDYPPVFSKRIYKGMVAPDAVKGTPITT	Protocadherin-15;Protocadherin-15;Protocadherin-15;Protocadherin-15;Protocadherin-15;Protocadherin-15;Protocadherin-15;Protocadherin-15;Protocadherin-15;Protocadherin-15;Protocadherin-15;Protocadherin-15;Protocadherin-15	3	2	2048;467	___2	1	0.0036162	59.8	28.726	43.083	0.22877	1004700000	932	NaN	25.8806	25.3865	27.1865	25.5169	26.8995	26.5581	26.8299	27.2513	27.5407	NaN
	0.0988797	0.4416	-0.870991	26.174	27.045	A0A087WZN9;A0A087WTR6;E7EM53;A2A3E8;A2A3E6;A2A3E7;A2A3D8;Q96QU1;B7ZBT8;A0A2R8Y6C0;A0A2R8YEV2;A9Z1W1;A0A087X1T6	953;941;870;919;941;941;946;941;552;941;561;941;946	A0A087WZN9;A0A2R8Y6C0	A0A2R8Y6C0	Protocadherin-15	PCDH15	FSKRIYKGMVAPDAVKGTPITTVYAEDADPP	Protocadherin-15;Protocadherin-15;Protocadherin-15;Protocadherin-15;Protocadherin-15;Protocadherin-15;Protocadherin-15;Protocadherin-15;Protocadherin-15;Protocadherin-15;Protocadherin-15;Protocadherin-15;Protocadherin-15	12	2	2048;467	___2	1	0.0036162	59.8	28.726	43.083	0.22877	1004700000	941	NaN	25.8806	25.3865	27.1865	25.5169	26.8995	26.5581	26.8299	27.2513	27.5407	NaN
	0.72412	1	-0.183836	28.2388	28.4226	A0A0C4DFX4;Q6ZRS2;A0A0A0MS59;A0A087X0E3	828;847;650;547	A0A0C4DFX4	A0A0C4DFX4	Helicase SRCAP	SRCAP	VLRPFLLRRVKVDVEKQMPKKYEHVIRCRLS	Uncharacterized protein;Helicase SRCAP;Helicase SRCAP;Helicase SRCAP	5	2	1025	___2	1	0.0657873	67.757	17.944	47.849	-0.059096	2525700000	828	828	28.1837	27.5183	28.7065	NaN	28.5467	28.1563	NaN	NaN	29.3091	27.8025
	0.72412	1	-0.183836	28.2388	28.4226	A0A0C4DFX4;Q6ZRS2;A0A0A0MS59;A0A087X0E3	832;851;654;551	A0A0C4DFX4	A0A0C4DFX4	Helicase SRCAP	SRCAP	FLLRRVKVDVEKQMPKKYEHVIRCRLSKRQR	Uncharacterized protein;Helicase SRCAP;Helicase SRCAP;Helicase SRCAP	9	2	1025	___2	1	0.0657873	67.757	17.944	47.849	-0.059096	2525700000	832	832	28.1837	27.5183	28.7065	NaN	28.5467	28.1563	NaN	NaN	29.3091	27.8025
	0.960656	1	-0.0274525	27.2437	27.2712	A0A590UK43;Q9UQD0;A0A590UJP2	1040;1040;323	A0A590UK43	A0A590UK43	Sodium channel protein type 8 subunit alpha	SCN8A	QREADEVKPLDELYEKKANCIANHTGADIHR	Sodium channel protein;Sodium channel protein type 8 subunit alpha;Sodium channel protein type 8 subunit alpha	8	2	2687	___2	1	0.00149913	87.323	29.459	49.813	0.2108	2400400000	1040	1040	27.6559	26.751	27.2648	26.8775	27.6694	27.8141	27.5524	27.9601	27.7589	25.2702
	0.960656	1	-0.0274525	27.2437	27.2712	A0A590UK43;Q9UQD0;A0A590UJP2	1041;1041;324	A0A590UK43	A0A590UK43	Sodium channel protein type 8 subunit alpha	SCN8A	READEVKPLDELYEKKANCIANHTGADIHRN	Sodium channel protein;Sodium channel protein type 8 subunit alpha;Sodium channel protein type 8 subunit alpha	9	2	2687	___2	1	0.00149913	87.323	29.459	49.813	0.2108	2400400000	1041	1041	27.6559	26.751	27.2648	26.8775	27.6694	27.8141	27.5524	27.9601	27.7589	25.2702
	0.330341	0.725455	-0.259541	25.1444	25.404	B4DXM2	2	B4DXM2	B4DXM2		EPHA6	______________MKDSPFQVTKLYWLNEK	Ephrin type-A receptor 6	1	2	4394	___2	0.999535	9.09357e-05	89.548	24.998	89.548	0.2147	293310000	2	2	25.2737	NaN	25.5223	NaN	24.6373	25.4184	25.6223	25.2355	25.3397	NaN
	0.330341	0.798	-0.259541	25.1444	25.404	B4DXM2	10	B4DXM2	B4DXM2		EPHA6	______MKDSPFQVTKLYWLNEKWDFIASAS	Ephrin type-A receptor 6	9	2	4394	___2	0.999989	9.09357e-05	89.548	24.998	89.548	0.2147	293310000	10	10	25.2737	NaN	25.5223	NaN	24.6373	25.4184	25.6223	25.2355	25.3397	NaN
	NaN	1	-0.997404	26.4198	27.4172	C9JY79;Q9H254;M0QZQ3	231;231;231	C9JY79	C9JY79	Spectrin beta chain, non-erythrocytic 4	SPTBN4	NALIHRHRPDLVDFSKLTKSNANYNLQRAFR	Spectrin beta chain;Spectrin beta chain, non-erythrocytic 4;Spectrin beta chain	8	2	5076	___2	1	0.0568554	62.2	19.411	62.2	-0.30297	869000000	231	231	26.8666	26.3555	NaN	26.0374	NaN	27.1191	NaN	NaN	27.7153	NaN
	NaN	1	-0.997404	26.4198	27.4172	C9JY79;Q9H254;M0QZQ3	234;234;234	C9JY79	C9JY79	Spectrin beta chain, non-erythrocytic 4	SPTBN4	IHRHRPDLVDFSKLTKSNANYNLQRAFRTAE	Spectrin beta chain;Spectrin beta chain, non-erythrocytic 4;Spectrin beta chain	11	2	5076	___2	1	0.0568554	62.2	19.411	62.2	-0.30297	869000000	234	234	26.8666	26.3555	NaN	26.0374	NaN	27.1191	NaN	NaN	27.7153	NaN
	NaN	1	-0.0413628	26.0054	26.0468	D6RIH7	9	D6RIH7	D6RIH7		EPDR1	_______MFQIDQATKQCSKMTLTQPWDPLD	Mammalian ependymin-related protein 1	9	2	5544	___2	1	0.00319313	66.27	33.536	55.567	2.7652	367080000	9	9	NaN	25.8075	NaN	NaN	26.2033	NaN	NaN	26.6433	26.448	25.0489
	NaN	1	-0.0413628	26.0054	26.0468	D6RIH7	13	D6RIH7	D6RIH7		EPDR1	___MFQIDQATKQCSKMTLTQPWDPLDIPQN	Mammalian ependymin-related protein 1	13	2	5544	___2	1	0.00319313	66.27	33.536	55.567	2.7652	367080000	13	13	NaN	25.8075	NaN	NaN	26.2033	NaN	NaN	26.6433	26.448	25.0489
Bold - site significantly enriched in shPHLDA1 or no signal in shCtrl (no values or 1 value)
Color - site upregulated in shPHLDA1
