# Supplementary material for: Silencing of the PHLDA1 leads to global proteome changes and differentiation pathways of human neuroblastoma cells
Source: Front Pharmacol. 2024 Mar 1;15:1351536. doi: 10.3389/fphar.2024.1351536 (PMC10941682; doi:10.3389/fphar.2024.1351536)
Supplement: Supplementary file 3 [file Table6.XLSX]

## Sheet: peptide_LFQ_4MCP
LFQ intensity 65rok_shA_ex1	LFQ intensity 66rok_shCtrl_ex1	LFQ intensity 67rok_shA_ex2	LFQ intensity 68rok_shCtrl_ex2	LFQ intensity 69rok_shA_ex3	LFQ intensity 70rok_shCtrl_ex3	LFQ intensity 71rok_shA_ex4	LFQ intensity 72rok_shCtrl_ex4	LFQ intensity 73rok_shA_ex5	LFQ intensity 74rok_shCtrl_ex5	C: Missed cleavages	C: Potential contaminant	N: Length	N: Mass	N: PEP	N: Score	N: MS/MS Count	N: Protein group IDs	T: Sequence	T: Proteins	T: Leading razor protein	T: Gene names	T: Protein names	T: id	M: Charges
599680000	553850000	674680000	488420000	736320000	347070000	542980000	349760000	393290000	778840000	0		16	1197.62	2.2126e-12	198.61	26	16067	AAAAAAAAAAGAAGGR	Q86U42	Q86U42	PABPN1	Polyadenylate-binding protein 2	0	1;2
0	0	0	0	0	0	0	0	3072800	0	0		12	999.546	1.235e-05	113.62	3	922	AAAAAAAAAVSR	Q96JP5;A0A0A6YYC7	Q96JP5	ZFP91;ZFP91-CNTF	E3 ubiquitin-protein ligase ZFP91	1	2
0	0	0	0	0	0	0	0	0	0	0		13	1181.6	0.0066903	43.544	2	6174	AAAAAAAAQMHAK	E9PJP2;Q5TF21	E9PJP2	SOGA3	Protein SOGA3	2	3
100550000	52566000	0	0	59566000	0	60771000	0	0	256470000	1		26	2592.17	1.2215e-31	196.22	13	10586	AAAAAAAGDSDSWDADAFSVEDPVRK	O75822	O75822	EIF3J	Eukaryotic translation initiation factor 3 subunit J	3	2;3
0	0	0	0	0	0	0	0	0	0	0		8	643.365	0.39891	11.295	1	20147	AAAAAAAK	A0A0A0MQS0;F8W9L8;A8MW92;E9PM57;A8MUE8;A8MXR8;H0YC05;J3QSD7;Q9NYV4	Q9NYV4	PHF20L1;CDK12	PHD finger protein 20-like protein 1;Cyclin-dependent kinase 12	4	2
11724000	11306000	66761000	15523000	11243000	0	57126000	0	10103000	14003000	0		11	955.545	2.6535e-05	130.22	18	12227	AAAAAAALQAK	P36578;H3BM89;H3BU31	P36578	RPL4	60S ribosomal protein L4	7	2
187380000	320050000	360680000	436950000	388020000	474760000	438360000	564500000	369180000	604840000	0		21	1747.96	2.7953e-10	195.77	20	18428	AAAAAAGAASGLPGPVAQGLK	Q96P70	Q96P70	IPO9	Importin-9	8	2;3
0	0	187260000	0	130330000	0	94758000	0	0	0	0		14	1241.62	1.785e-05	117.67	8	11976	AAAAAAGAGPEMVR	P28482	P28482	MAPK1	Mitogen-activated protein kinase 1	9	2
45190000	42185000	0	25860000	0	20495000	0	13416000	10156000	29103000	0		10	857.436	5.7254e-05	133.23	13	11216	AAAAAAGEAR	P09417;B7Z415;D6RGG7;D6RHJ7	P09417	QDPR	Dihydropteridine reductase	10	2
7905900	11689000	0	0	0	0	0	0	0	0	1		11	1013.54	0.0052088	76.679	1	11216	AAAAAAGEARR	P09417;B7Z415;D6RGG7;D6RHJ7	P09417	QDPR	Dihydropteridine reductase	11	2
30905000	0	36157000	0	0	0	62796000	0	0	70380000	0		15	1256.68	1.281e-11	158.41	6	3184	AAAAAATAAAAASIR	A0A7I2V5I2;Q8WVM8;A0A7I2V5Z4;A0A7I2V3B4;A0A7I2V4B8;A0A7I2V3G4;A0A7I2V4U2;A0A7I2V590;A0A7I2V3C9;A0A7I2V362;A0A7I2YQR2;G3V2M8;A0A7I2V534;H0YJY1;A0A7I2V5R9;J3KNG4;G3V4I1;G3V5F3;A0A7I2V3Y3;A0A7I2V414;A0A7I2V4B9;G3V3K9	A0A7I2V5I2	SCFD1	Sec1 family domain-containing protein 1	14	2
0	0	9784300	11272000	50830000	19155000	13639000	20681000	19163000	0	0		20	1754.91	0.00020449	136.3	13	15436	AAAAAATAPPSPGPAQPGPR	Q6SPF0	Q6SPF0	SAMD1	Atherin	15	2;3
0	144950000	0	124610000	109370000	123830000	0	0	92674000	183690000	0		35	2906.45	2.0435e-13	99.866	10	16198	AAAAAAVGPGAGGAGSAVPGGAGPCATVSVFPGAR	Q86X55;K7EK20;K7EPK1	Q86X55	CARM1	Histone-arginine methyltransferase CARM1	16	3
315000000	284340000	233550000	294320000	225190000	287440000	199250000	196200000	193870000	247900000	0		12	1074.54	1.5817e-31	249.03	25	20991	AAAAAGTATSQR	Q9Y2Z0	Q9Y2Z0	SUGT1	Suppressor of G2 allele of SKP1 homolog	19	1;2
75399000	66955000	75306000	82474000	62527000	58802000	0	57122000	61573000	53557000	0		13	1275.59	2.6973e-05	163.38	14	15815	AAAAAMAEQESAR	Q7L5D6	Q7L5D6	GET4	Golgi to ER traffic protein 4 homolog	20	2
0	0	0	0	0	0	0	0	0	0	0		14	1168.56	0.00078749	73.499	2	11940	AAAAAQGGGGGEPR	P27361;E9PJF0;E9PQW4	P27361	MAPK3	Mitogen-activated protein kinase 3;Mitogen-activated protein kinase	22	2
19321000	23088000	0	29778000	0	36041000	0	25648000	0	17459000	1		20	1724.91	0.00018815	92.31	8	3907	AAAAASAAGPGGLVAGKEEK	A6NIH7	A6NIH7	UNC119B	Protein unc-119 homolog B	23	3
0	0	0	0	0	0	0	45618000	60019000	0	0		17	1743.84	8.7988e-08	152.47	1	15008	AAAAASASQDELNQLER	Q5VYK3;R4GMY1	Q5VYK3	ECM29;KIAA0368	Proteasome-associated protein ECM29 homolog	25	2
0	0	0	0	0	0	0	0	0	0	0		15	1354.68	3.2506e-08	117.01	1	19704	AAAAAVGNAVPCGAR	Q9HD20	Q9HD20	ATP13A1	Manganese-transporting ATPase 13A1	27	2
0	0	0	0	0	0	0	0	0	25631000	0		17	1644.75	0.00030386	78.096	1	20283	AAAAAWEEPSSGNGTAR	Q9P258	Q9P258	RCC2	Protein RCC2	28	2
0	0	0	0	0	0	0	0	73900000	0	1		25	2702.25	0.0049196	42.347	1	2885	AAAAECDVVMAATEPELLDDQEAKR	A0A6I8PR89;A0A6I8PU89;K7ESP1;K7ELJ8;A0A6I8PU73;A0A6I8PIK4;Q99615	A0A6I8PU73	DNAJC7	DnaJ homolog subfamily C member 7	29	3
72020000	112160000	72672000	89422000	120760000	112650000	107670000	246880000	198870000	304320000	0		11	1114.62	1.2764e-09	163.94	27	10158	AAAAELSLLEK	O43324;D6RBD7;C9J1V9	O43324	EEF1E1;EEF1E1-BLOC1S5	Eukaryotic translation elongation factor 1 epsilon-1	32	1;2
0	0	0	0	0	0	35601000	0	0	0	2		15	1499.79	0.3975	18.833	0	18618	AAAAGGAFPRGGRWR	Q99523;A0A0J9YVU2	Q99523	SORT1	Sortilin	36	3
65360000	76460000	0	95463000	74018000	83839000	0	80287000	82641000	151720000	0		31	2513.3	6.9827e-22	140.55	21	17799	AAAAGGGGPGTAVGATGSGIAAAAAGLAVYR	Q92922;F8WE13	Q92922	SMARCC1	SWI/SNF complex subunit SMARCC1	37	3
0	0	0	0	0	0	0	0	0	0	0		10	928.455	0.0056721	67.032	1	14666	AAAAGGPCVR	Q5SRE5	Q5SRE5	NUP188	Nucleoporin NUP188 homolog	38	2
390750000	606460000	401640000	613410000	363550000	546900000	294270000	516630000	0	838580000	1		20	1999.1	7.5268e-29	169.39	17	13178	AAAAKPNNLSLVVHGPGDLR	A0A6I8PIS1;H0YKB3;A0A6I8PRA7;Q00796	Q00796	SORD	Sorbitol dehydrogenase	39	3
79528000	113680000	102570000	0	72377000	69172000	62157000	77760000	64260000	115680000	1		32	3272.67	1.6477e-18	124.82	23	13486	AAAANSGSSLPLFDCPTWAGKPPPGLHLDVVK	Q12972	Q12972	PPP1R8	Nuclear inhibitor of protein phosphatase 1;Activator of RNA decay	41	3
0	81214000	0	0	0	39013000	0	58112000	48481000	109770000	0		36	3442.82	0.028521	22.344	5	20834	AAAAPAATTATPPPEGAPPQPGVHNLPVPTLFGTVK	Q9UPT8;M0QY97	Q9UPT8	ZC3H4	Zinc finger CCCH domain-containing protein 4	42	3
40781000	49403000	34523000	74858000	113850000	107710000	59374000	159740000	124850000	214350000	1		29	2641.3	1.1319e-13	123.2	13	12664	AAAAPGASPSPGGDAAWSEAGPGPRPLAR	P52701;F8WAX8;F8W7G9	P52701	MSH6	DNA mismatch repair protein Msh6	43	3
0	0	0	41742000	0	104730000	0	135490000	102550000	0	0		25	2319.11	1.8076e-16	196.22	6	12757	AAAASAAEAGIATTGTEDSDDALLK	P55036;H0Y3Y9	P55036	PSMD4	26S proteasome non-ATPase regulatory subunit 4	46	2;3
0	52853000	0	74616000	0	64007000	0	64752000	64131000	0	1		41	3449.75	0.00012059	43.066	5	19873	AAAAVAAAASSCRPLGSGAGPGPTGAAPVSAPAPGPGPAGK	Q9NRL3	Q9NRL3	STRN4	Striatin-4	48	4
0	0	0	0	0	0	33733000	0	0	0	0		9	799.43	0.0014557	94.407	3	159	AAAAVQGGR	A0A087WUC6;Q15005;E9PL01;E9PI68	A0A087WUC6	SPCS2	Signal peptidase complex subunit 2	50	2
0	0	0	0	0	61143000	0	46035000	0	48013000	0		17	1827.9	1.0086e-25	177.1	6	16612	AAAAVSESWPELELAER	Q8N1G4	Q8N1G4	LRRC47	Leucine-rich repeat-containing protein 47	51	2;4
7335200	6648200	26840000	0	0	0	20594000	0	0	0	0		11	940.545	0.00039926	103.83	6	17596	AAAAVVAAAAR	Q8WWH5	Q8WWH5	TRUB1	Probable tRNA pseudouridine synthase 1	52	2
72813000	104390000	34437000	69274000	61745000	93872000	58198000	111610000	81991000	135310000	0		10	1060.57	9.6185e-09	194.2	13	9800	AAAAVVEFQR	O00231;J3QRY4	O00231	PSMD11	26S proteasome non-ATPase regulatory subunit 11	53	2
20809000	26021000	39003000	24331000	40552000	31009000	55864000	55631000	64668000	83310000	0		13	1323.76	0.0017816	92.239	16	17280	AAAAVVVPAEWIK	Q8NI27;F2Z2V2	Q8NI27	THOC2	THO complex subunit 2	54	2
10054000	0	0	32947000	30304000	42771000	28052000	29580000	53852000	0	0		25	2136.94	2.38e-52	252.17	7	3895	AAADGGGPGGASVGTEEDGGGVGHR	A6NHR9	A6NHR9	SMCHD1	Structural maintenance of chromosomes flexible hinge domain-containing protein 1	56	2;3
0	39301000	54913000	32696000	33569000	0	0	30155000	28695000	0	0		14	1520.68	0.0082028	35.35	10	12864	AAADLMAYCEAHAK	P59768;G3V2N0;G3V3J9	P59768	GNG2	Guanine nucleotide-binding protein G(I)/G(S)/G(O) subunit gamma-2;Guanine nucleotide-binding protein subunit gamma	57	3
0	0	0	0	0	0	0	0	0	0	0		18	1945.93	0.10456	13.038	1	10731	AAADSDPNLDPLMNPHIR	O95159	O95159	ZFPL1	Zinc finger protein-like 1	60	3
0	0	0	0	65649000	0	74518000	92430000	86190000	76640000	0		15	1562.75	1.2556e-29	193.21	12	15301	AAADTLQGPMQAAYR	Q6P2E9;I3L2F4	Q6P2E9	EDC4	Enhancer of mRNA-decapping protein 4	61	2
0	13013000	0	0	0	0	0	0	0	0	1		14	1417.64	0.082437	13.413	2	3814	AAAEAGGDDARCVR	A6NDG6	A6NDG6	PGP	Phosphoglycolate phosphatase	63	4
0	0	0	0	0	0	0	0	0	0	0		15	1663.77	0.33862	33.542	1	6409	AAAEDVNVTFEDQQK	E9PQY2;Q9NQP4	E9PQY2	PFDN4	Prefoldin subunit 4	65	2
0	0	0	26181000	0	23521000	0	25519000	0	0	0		11	1130.61	0.00048562	100.25	3	12035	AAAEGLMSLLR	P30260	P30260	CDC27	Cell division cycle protein 27 homolog	70	2
0	0	0	0	0	10256000	26362000	0	0	0	0		10	1014.55	0.00070529	99.802	4	13210	AAAEQAISVR	Q01780	Q01780	EXOSC10	Exosome component 10	76	2
0	0	0	0	0	0	0	0	0	0	0		9	945.488	0.015535	59.35	1	13621	AAAETQSLR	Q13523	Q13523	PRPF4B	Serine/threonine-protein kinase PRP4 homolog	78	2
53556000	91976000	43090000	169600000	64205000	94788000	53070000	120410000	79561000	71517000	0		12	1202.67	0.00043915	98.044	23	11004	AAAEVAGQFVIK	P02786;G3V0E5;H7C3V5	P02786	TFRC	Transferrin receptor protein 1;Transferrin receptor protein 1, serum form	79	2
0	42734000	0	0	0	0	0	0	0	0	1		25	2800.44	0.20462	9.9025	0	11004	AAAEVAGQFVIKLTHDVELNLDYER	P02786;G3V0E5;H7C3V5	P02786	TFRC	Transferrin receptor protein 1;Transferrin receptor protein 1, serum form	80	4
503110000	374510000	306250000	324060000	510300000	362670000	188090000	316840000	436970000	232450000	0		14	1489.7	2.7064e-14	172.17	30	11155	AAAEVNQDYGLDPK	P07954;A0A804HI24;A0A804HKE6	P07954	FH	Fumarate hydratase, mitochondrial	82	2
0	0	0	0	0	0	0	0	0	0	0		9	1004.53	0.0015061	121.99	2	10665	AAAFEQLQK	O94826	O94826	TOMM70A	Mitochondrial import receptor subunit TOM70	83	2
414200000	493050000	457390000	402060000	152200000	399820000	257390000	289350000	96762000	635360000	0		44	4591.19	4.5516e-56	150.63	40	13734	AAAFVTSPPLSPDPTTPDYLTSLLACGDLQVTGSGHCPYSTAQK	Q14194;E9PD68	Q14194	CRMP1	Dihydropyrimidinase-related protein 1	85	3;4
94577000	59368000	136060000	114760000	80600000	104490000	108150000	72436000	0	0	0		44	4584.19	1.0065e-16	82.516	12	9893	AAAFVTSPPVNPDPTTADHLTCLLSSGDLQVTGSAHCTFTTAQK	O14531;Q5T0Q6	O14531	DPYSL4	Dihydropyrimidinase-related protein 4	86	4
12778000	9002600	0	9922500	16543000	10814000	0	10119000	16305000	0	0		14	1307.69	5.7284e-05	83.729	10	18552	AAAGAAATHLEVAR	K7EN97;Q96S52	Q96S52	PIGS	GPI transamidase component PIG-S	88	2;3
39984000	55440000	45309000	40799000	65329000	51035000	0	58005000	54024000	0	0		15	1523.66	4.4494e-07	128.28	10	12159	AAAGEFADDPCSSVK	P35221;G3XAM7;E5RIB1;E5RG03;E5RGY6;E5RHV7;E5RJ41	P35221	CTNNA1	Catenin alpha-1	92	2
11901000	7282000	25689000	0	0	0	29102000	0	0	0	0		15	1070.52	4.009e-21	172.59	2	20676	AAAGGGGGGAAAAGR	Q9UL25	Q9UL25	RAB21	Ras-related protein Rab-21	95	2
0	0	0	0	0	0	0	0	0	0	0		13	1248.63	0.01998	57.019	1	1761	AAAGGLAMLTSMR	A0A1W2PNX8;Q9H3U1	A0A1W2PNX8	UNC45A	Protein unc-45 homolog A	96	2
37991000	0	0	28131000	0	49749000	0	63426000	49367000	0	0		20	1859.94	7.1797e-115	292.12	7	9885	AAAGQESEGPAVGPPQPLGK	O14497	O14497	ARID1A	AT-rich interactive domain-containing protein 1A	101	2
66876000	42847000	0	39587000	88284000	37117000	0	38154000	81404000	48205000	2		21	2503.13	0.0012673	61.181	13	12652	AAAHHYGAQCDKPNKEFMLCR	P51970	P51970	NDUFA8	NADH dehydrogenase [ubiquinone] 1 alpha subcomplex subunit 8	108	3;4;5
0	142400000	0	258450000	0	0	411130000	0	0	339580000	0		22	2264.13	5.9909e-25	194.12	12	1212	AAAIGIDLGTTYSCVGVFQHGK	A0A0G2JIW1;P0DMV9;P0DMV8;V9GZ37	A0A0G2JIW1	HSPA1B;HSPA1A	Heat shock 70 kDa protein 1B;Heat shock 70 kDa protein 1A	109	2;3
53619000	69211000	0	0	0	63094000	0	45559000	99873000	0	0		20	1695.84	0.00089532	70.488	7	17296	AAALAAAVAQDPAASGAPSS	Q8TAE8	Q8TAE8	GADD45GIP1	Growth arrest and DNA damage-inducible proteins-interacting protein 1	113	2
0	0	0	0	0	0	0	0	0	0	0		7	703.369	0.38937	7.4132	1	8360	AAALACK	H7BXY3;Q7L2E3	H7BXY3	DHX30	Putative ATP-dependent RNA helicase DHX30	114	2
0	0	0	0	0	0	0	0	0	0	2		13	1334.85	3.0067	11.164	1	18062	AAALARLGLRPVK	Q96EL3;B9A051	Q96EL3	MRPL53	39S ribosomal protein L53, mitochondrial	118	2
0	0	0	0	0	0	0	0	0	0	0		13	1289.66	0.027176	53.798	3	16491	AAALASGCTVEIK	Q8IYS1	Q8IYS1	PM20D2	Peptidase M20 domain-containing protein 2	119	2
0	0	0	0	0	42311000	0	0	39860000	0	0		17	1731.86	1.163e-12	138.24	4	13696	AAALATVNAWAEQTGMK	Q14008	Q14008	CKAP5	Cytoskeleton-associated protein 5	120	2
109770000	158900000	0	127530000	85719000	168770000	0	138990000	101050000	192440000	1		12	1310.65	7.0697e-09	164.65	10	12096	AAALEAMKDYTK	P31948;H0YGI8	P31948	STIP1	Stress-induced-phosphoprotein 1	122	2;3
340120000	333080000	391290000	348820000	205150000	313380000	262990000	253380000	274040000	489450000	0		9	1003.55	0.00016021	151.29	13	12096	AAALEFLNR	P31948;F5H783;F5GXD8	P31948	STIP1	Stress-induced-phosphoprotein 1	123	2
0	0	0	0	0	0	0	0	0	0	1		14	1607.83	0.00065883	73.887	2	12096	AAALEFLNRFEEAK	P31948;F5H783;F5GXD8	P31948	STIP1	Stress-induced-phosphoprotein 1	124	3
0	0	0	0	0	0	0	0	0	142690000	2		15	1763.93	0.00043216	69.261	1	12096	AAALEFLNRFEEAKR	P31948;F5H783;F5GXD8	P31948	STIP1	Stress-induced-phosphoprotein 1	125	3;4
0	0	0	0	0	0	0	0	0	0	1		10	1041.58	0.14646	5.5407	1	17679	AAALRAGAWR	Q8WZA9	Q8WZA9	IRGQ	Immunity-related GTPase family Q protein	130	3
25222000	16709000	34392000	0	52874000	33213000	55324000	30328000	47662000	30887000	0		13	1432.81	0.00015543	130.66	14	5093	AAALVLQTIWGYK	C9JZR2;H0YC95;O60716;A0A669KB05;A0A669KB62;A0A804HIL4;A0A804HK15	C9JZR2	CTNND1	Catenin delta-1	132	2
0	114810000	0	112100000	0	131740000	92363000	120990000	112440000	0	0		18	1648.74	9.3991e-31	210.15	10	13007	AAAMDVDTPSGTNSGAGK	P62877	P62877	RBX1	E3 ubiquitin-protein ligase RBX1;E3 ubiquitin-protein ligase RBX1, N-terminally processed	133	2
33687000	26995000	0	32769000	39941000	30977000	0	54997000	36864000	0	1		19	1776.83	2.9302e-31	182.02	7	13007	AAAMDVDTPSGTNSGAGKK	P62877	P62877	RBX1	E3 ubiquitin-protein ligase RBX1;E3 ubiquitin-protein ligase RBX1, N-terminally processed	134	2
0	0	0	0	0	0	0	0	9524500	0	1		13	1441.72	0.088831	10.072	0	13878	AAAMTPPEEELKR	Q15042	Q15042	RAB3GAP1	Rab3 GTPase-activating protein catalytic subunit	136	3
0	0	0	0	0	0	0	0	0	84762000	0		8	771.406	0.064138	52.231	3	7565	AAAMVPGR	H0Y8X4;O43598	H0Y8X4	DNPH1	2-deoxynucleoside 5-phosphate N-hydrolase 1	137	1;2
288690000	289920000	216170000	261600000	177620000	422100000	107950000	360580000	450180000	501550000	0		22	2356.02	2.7604e-30	210.9	38	11929	AAAPAPEEEMDECEQALAAEPK	P26641	P26641	EEF1G	Elongation factor 1-gamma	141	2;3
39901000	43245000	33705000	0	36897000	35598000	31170000	35645000	33236000	40256000	0		13	1297.64	0.0018292	73.067	11	2920	AAAPAPVSEAVCR	A0A6Q8PFE5;E7ES10;A0A0C4DGB5;B7Z574;A0A6Q8PG72;E9PCH5;A0A6Q8PGG5;P20810;A0A6Q8PH20;A0A6Q8PFF6;E7EVY3;A0A6Q8PGN6;H0Y7F0;E9PDE4;E7EQ12;H0Y9H6;E7EQA0;H0YD33	A0A6Q8PFE5	CAST	Calpastatin	142	2
0	0	0	0	56304000	50207000	0	0	0	23762000	2		21	2320.26	0.074757	14.31	2	13337	AAAPASPFRQLLQPAPRLCTR	Q07021	Q07021	C1QBP	Complement component 1 Q subcomponent-binding protein, mitochondrial	143	4;6
0	160100000	0	0	0	159550000	0	194830000	0	0	0		13	1336.7	0.00036157	114.4	3	1936	AAAPGVEDEPLLR	A0A286YFD6;P31350;A0A7P0SBL1	A0A286YFD6	RRM2	Ribonucleoside-diphosphate reductase subunit M2	146	2
66512000	98603000	0	16476000	0	53098000	0	0	0	97857000	0		15	1649.8	2.1011e-06	117.67	29	13437	AAAPPSYCFVAFPPR	Q12765;C9K052;B8ZZP4;C9J7U9	Q12765	SCRN1	Secernin-1	153	2
457920000	587890000	454410000	501000000	447990000	566870000	285910000	508010000	492360000	427770000	0		22	2270.09	9.2247e-88	232.53	50	14087	AAAPQAWAGPMEEPPQAQAPPR	Q16643;D6R9Q9	Q16643	DBN1	Drebrin	155	2;3
0	0	0	0	0	0	0	0	0	0	0		12	1377.73	0.349	18.168	1	12705	AAAQCYIDLIIK	P53618;E9PP73	P53618	COPB1	Coatomer subunit beta	162	2
546620000	648280000	407650000	697700000	781610000	608560000	426100000	599020000	603780000	697530000	0		19	1956	4.8393e-66	327.29	23	5464	AAAQLLQSQAQQSGAQQTK	D6RGI3;D6RER5;Q9NVA2;H0Y961;H0Y9G8	D6RGI3	SEPT11	Septin-11	164	2;3
0	17504000	0	0	0	19830000	0	15733000	13918000	0	1		20	2084.1	0.00013815	84.493	5	5464	AAAQLLQSQAQQSGAQQTKK	D6RGI3;D6RER5;Q9NVA2;H0Y961;H0Y9G8	D6RGI3	SEPT11	Septin-11	165	3
39024000	0	0	66943000	34393000	64647000	61663000	41114000	52098000	50747000	0		11	1272.63	7.8512e-12	169.06	9	10851	AAAQYYLGNFR	O95801	O95801	TTC4	Tetratricopeptide repeat protein 4	167	2
0	0	0	0	0	0	0	0	0	0	2		9	1017.54	1.2824	9.7809	1	18643	AAARMKQDK	Q99614;A0A804HKC5;A0A804HIB8;A0A804HKI4;A0A804HHT7	Q99614	TTC1	Tetratricopeptide repeat protein 1	169	3
0	0	44341000	0	0	0	0	0	0	0	0		12	1329.67	0.1516	20.87	1	13215	AAASHLFPFEQL	Q01831	Q01831	XPC	DNA repair protein complementing XP-C cells	175	2
136880000	162560000	115200000	122620000	99179000	0	113180000	140700000	128600000	0	0		28	2493.28	1.5946e-132	191.18	16	15953	AAASLAAVSGTAAASLGSAQPTDLGAHK	Q7Z5L9	Q7Z5L9	IRF2BP2	Interferon regulatory factor 2-binding protein 2	176	3
46185000	0	120850000	57783000	59969000	60559000	74841000	58121000	58094000	75954000	0		19	1587.79	3.0324e-41	244.58	15	20043	AAATGAVAASAASGQAEGK	Q9NWH9;H7BXE3;H0YLW7;H0YMW8;H0YNF3;H0YMR6;H0YLE6;H0YL55	Q9NWH9	SLTM	SAFB-like transcription modulator	185	2
0	198420000	158230000	137160000	0	0	0	138650000	118080000	227800000	0		16	1661.84	1.3472e-12	193.22	20	11478	AAATGPSFWLGNETLK	P12955	P12955	PEPD	Xaa-Pro dipeptidase	187	2
0	0	0	0	0	0	0	352630000	0	0	2		11	1110.64	6.4179	19.104	1	12227	AAATKKPAPEK	P36578;H3BM89	P36578	RPL4	60S ribosomal protein L4	190	2
0	0	63656000	0	0	0	0	0	0	0	0		12	1155.61	0.00040862	97.965	5	13269	AAATMATPLPGR	Q03252	Q03252	LMNB2	Lamin-B2	191	2
194300	0	0	0	0	327660	0	547840	0	0	0		7	628.354	0.35913	18.665	4	3126	AAATPAK	A0A7I2V349;A0A7I2V428;P19338;C9JLB1;H7BY16;A0A7I2V3F3;A0A7I2V5M5;A0A7I2V2U7;A0A7I2V699;A0A7I2V2S8;A0A7I2V506	A0A7I2V428	NCL	Nucleolin	192	2
0	0	0	0	13685000	25049000	0	0	0	0	0		29	2735.27	7.4605e-21	144.68	2	16994	AAATPEPAMAQPDSTAPEGATGQAPPSSK	E7ETR1;Q8NCB2;B4DM24	Q8NCB2	CAMKV	CaM kinase-like vesicle-associated protein	193	2;3
6038200	7812900	14447000	4719000	2434000	4121500	0	4749600	3642600	3552400	0		13	1326.64	0.00087651	79.974	9	12482	AAATPESQEPQAK	P49006	P49006	MARCKSL1	MARCKS-related protein	194	2
302560000	346520000	354430000	375240000	329580000	208770000	391150000	325020000	423130000	282490000	0		21	1962.01	2.1508e-38	221.14	34	19911	AAAVAAAGAGEPQSPDELLPK	Q9NS69	Q9NS69	TOMM22	Mitochondrial import receptor subunit TOM22 homolog	196	2;3
0	27868000	0	31521000	0	30356000	0	0	24890000	33363000	0		11	956.54	0.0026231	85.731	2	15953	AAAVAVAAASR	Q7Z5L9	Q7Z5L9	IRF2BP2	Interferon regulatory factor 2-binding protein 2	199	2
0	0	0	0	0	0	0	0	0	20659000	0		13	1206.64	0.0055721	72.643	4	14661	AAAVDPTPAAPAR	Q5SQI0	Q5SQI0	ATAT1	Alpha-tubulin N-acetyltransferase 1	200	2
186110000	116170000	195130000	122500000	184710000	103780000	130890000	112150000	160500000	162780000	0		13	1335.79	0.00032603	111.06	25	5801	AAAVLPVLDLAQR	E7EPT4;P19404	E7EPT4	NDUFV2	NADH dehydrogenase [ubiquinone] flavoprotein 2, mitochondrial	202	2
0	0	0	0	0	0	16427000	0	0	0	0		7	711.403	0.02448	85.306	4	13175	AAAVPQR	Q00688;G3V5F2	Q00688	FKBP3	Peptidyl-prolyl cis-trans isomerase FKBP3	204	1;2
48396000	0	0	0	47292000	0	0	0	65551000	0	0		24	2679.26	7.0739e-05	64.749	3	466	AAAVPVEFQEHHLSEVQNMASEEK	A0A087WZN1;O43837;A0A087X2E5	A0A087WZN1	IDH3B	Isocitrate dehydrogenase [NAD] subunit, mitochondrial;Isocitrate dehydrogenase [NAD] subunit beta, mitochondrial	205	3;4
140010000	0	0	0	173390000	0	86111000	0	142810000	0	1		33	3694.8	5.6689e-17	111.18	4	466	AAAVPVEFQEHHLSEVQNMASEEKLEQVLSSMK	A0A087WZN1;O43837;A0A087X2E5	A0A087WZN1	IDH3B	Isocitrate dehydrogenase [NAD] subunit, mitochondrial;Isocitrate dehydrogenase [NAD] subunit beta, mitochondrial	206	4
462850000	231270000	438400000	282030000	369740000	193590000	396560000	187230000	0	406160000	1		29	3053.63	1.2065e-13	122.78	10	11517	AAAVVGINSETIMKPASISEEELLNLINK	P13995;A0A7I2V2U6	P13995	MTHFD2	Bifunctional methylenetetrahydrofolate dehydrogenase/cyclohydrolase, mitochondrial;NAD-dependent methylenetetrahydrofolate dehydrogenase;Methenyltetrahydrofolate cyclohydrolase	208	3
57554000	0	0	0	0	0	0	0	57586000	0	2		11	1307.63	0.2189	20.788	3	12493	AAAYRDRDSQR	P49327;A0A0U1RQF0	P49327	FASN	Fatty acid synthase;[Acyl-carrier-protein] S-acetyltransferase;[Acyl-carrier-protein] S-malonyltransferase;3-oxoacyl-[acyl-carrier-protein] synthase;3-oxoacyl-[acyl-carrier-protein] reductase;3-hydroxyacyl-[acyl-carrier-protein] dehydratase;Enoyl-[acyl-carrier-protein] reductase;Oleoyl-[acyl-carrier-protein] hydrolase	213	3
0	0	0	0	0	0	0	0	0	0	0		7	803.396	0.38937	11.069	1	12762	AACDLVR	P55060	P55060	CSE1L	Exportin-2	218	2
0	0	0	0	0	0	0	0	0	0	0		12	1363.7	0.11407	42.161	1	20284	AACILTSQTLMR	Q9P265	Q9P265	DIP2B	Disco-interacting protein 2 homolog B	221	2
49482000	55119000	37384000	56007000	57755000	62919000	43203000	86952000	73101000	58766000	0		17	1758.8	1.0576e-20	221.55	10	5	AACLESAQEPAGAWGNK	A0A024R4E5;C9J5E5;C9JHZ8;C9JZI8;C9JES8;C9JHS7;C9JK79;C9JT62;C9JHN6;C9JEJ8;C9JBS3;C9JIZ1	A0A024R4E5	HDLBP		222	2
0	0	0	0	34278000	0	0	0	0	0	0		21	2282.15	0.00020916	130.47	2	14409	AACQEAQVFGNQLIPPNAQVK	Q53H12;E9PC15;A0A3B3ISZ0;E9PG39;A0A3B3IS09;A0A3B3ITX7	Q53H12	AGK	Acylglycerol kinase, mitochondrial	226	2
0	0	0	7618000	0	8850500	0	18746000	0	21840000	0		18	1828.72	1.2867e-14	142.85	4	3024	AACSAAAMEEDSEASSSR	A0A6Q8PHE5;Q05086;A0A1B0GVL3;A0A0D9SG77	A0A6Q8PHE5	UBE3A	Ubiquitin-protein ligase E3A	228	2
0	0	0	19716000	0	0	0	0	0	0	0		13	1315.64	0.0024535	69.641	0	8883	AADAEAEVASLNR	J3KN67;A0A2R2Y2Q3;P06753;A0A494C0P6	J3KN67	TPM3	Tropomyosin alpha-3 chain	229	3
59062000	40534000	0	0	49330000	41476000	0	0	49242000	0	0		18	2058.88	1.4405e-30	177.42	5	20383	AADCEVEQWDSDEPIPAK	Q9UBQ7;U3KQ56	Q9UBQ7	GRHPR	Glyoxylate reductase/hydroxypyruvate reductase	232	2
0	0	0	0	0	0	0	0	0	0	1		16	1796.85	0.081006	33.947	2	12354	AADCISEPVNREPPSR	P43304;F5GYK7;E7EM56	P43304	GPD2	Glycerol-3-phosphate dehydrogenase, mitochondrial;Glycerol-3-phosphate dehydrogenase	233	3
0	0	0	0	0	0	0	0	0	107050000	1		17	2042.88	0.00018757	76.391	3	12762	AADEEAFEDNSEEYIRR	P55060	P55060	CSE1L	Exportin-2	234	3
0	0	0	0	0	0	0	44451000	0	0	0		17	1806.88	0.00096114	68.359	2	18236	AADFAQDIDINPGAVYK	H3BLX4;Q96JM2	Q96JM2	ZNF462	Zinc finger protein 462	236	2
0	29956000	0	0	46536000	0	68553000	0	43824000	0	0		17	1818.85	0.00036608	55.746	6	10422	AADFEDLLSGQGFNAHK	O75061	O75061	DNAJC6	Putative tyrosine-protein phosphatase auxilin	237	3
108140000	83077000	104950000	99298000	114720000	81121000	0	92446000	114000000	0	0		12	1289.66	0.0003967	116.52	10	12597	AADFIDQALAQK	K7ES89;P51452	P51452	DUSP3	Dual specificity protein phosphatase 3	238	2
53312000	57629000	73250000	64147000	158250000	114560000	108160000	133750000	99938000	0	0		23	2534.18	2.3665e-05	97.049	15	20903	AADFQLHTHVNDGTEFGGSIYQK	Q9Y277	Q9Y277	VDAC3	Voltage-dependent anion-selective channel protein 3	239	3;4
0	0	0	0	0	0	0	0	0	0	0		21	2115.1	0.077808	29.84	1	20489	AADHDVGSELPPEGVLGALLR	Q9UHG2	Q9UHG2	PCSK1N	ProSAAS;KEP;Big SAAS;Little SAAS;Big PEN-LEN;PEN;Little LEN;Big LEN	243	3
0	0	0	80604000	84320000	84055000	0	77154000	82468000	0	1		15	1697.87	0.0015742	51.265	9	10166	AADHLKPFLDDSTLR	O43395	O43395	PRPF3	U4/U6 small nuclear ribonucleoprotein Prp3	244	2;3
8219100	0	0	0	0	17440000	0	0	0	0	0		13	1374.71	0.060623	31.722	0	7426	AADIAEALYSVPR	B7Z934;Q9HAK2;H0Y3W9;Q9H4W6;E5RFQ1;Q9UH73;A0A087WTE5	H0Y3W9	EBF2;EBF3;EBF1	Transcription factor COE2;Transcription factor COE3;Transcription factor COE1	245	3
26713000	39848000	0	37249000	0	31321000	19595000	25413000	24904000	0	0		13	1309.55	6.9405e-05	97.734	8	10190	AADISESSGADCK	O43583;F8VVL1	O43583	DENR	Density-regulated protein	246	2
0	127660000	0	161470000	0	0	0	0	0	198690000	0		13	1343.69	2.0728e-05	112.15	10	13466	AADISLDNLVEGK	Q12888;A6NNK5;H7BZY0	Q12888	TP53BP1	Tumor suppressor p53-binding protein 1	247	2
11919000	10039000	0	0	0	0	0	0	0	0	0		11	1106.64	0.060873	25.997	1	17117	AADLLAVHAVK	Q8NFC6	Q8NFC6	BOD1L1	Biorientation of chromosomes in cell division protein 1-like 1	251	3
0	0	0	38613000	0	26552000	0	0	0	0	0		12	1292.71	0.017002	64.297	4	13072	AADLLVNPLDPR	P78362;H7C5L6	P78362	SRPK2	SRSF protein kinase 2;SRSF protein kinase 2 N-terminal;SRSF protein kinase 2 C-terminal	253	2
0	0	0	0	0	0	0	25790000	77238000	33434000	0		11	1297.58	0.073027	35.612	3	10846	AADLLYAMCDR	O95782	O95782	AP2A1	AP-2 complex subunit alpha-1	254	2
29999000	26382000	28744000	0	36210000	20932000	33296000	18347000	42947000	0	1		14	1608.83	0.0012443	55.98	9	9577	AADLQLEMTQKPHK	M0QXF9;O15382;M0QZ10	M0QXF9	BCAT2	Branched-chain-amino-acid aminotransferase;Branched-chain-amino-acid aminotransferase, mitochondrial	255	3;4
0	0	0	0	0	0	0	0	0	0	0		21	2338.2	0.00049022	79.695	1	7426	AADLVEALYGMPHNNQEIILK	H0Y3W9;Q9H4W6;E5RFQ1;Q9UH73;A0A087WTE5	H0Y3W9	EBF3;EBF1	Transcription factor COE3;Transcription factor COE1	256	3
0	0	0	0	0	0	0	0	0	131540000	1		22	2494.3	0.0015984	45.992	2	7426	AADLVEALYGMPHNNQEIILKR	H0Y3W9;Q9H4W6;E5RFQ1;Q9UH73;A0A087WTE5	H0Y3W9	EBF3;EBF1	Transcription factor COE3;Transcription factor COE1	257	4
188220000	136460000	90139000	148990000	94506000	133720000	50296000	164880000	171490000	86169000	0		20	1896.8	5.3168e-66	251.91	37	13044	AADPPAENSSAPEAEQGGAE	H0Y449;P67809	P67809	YBX1	Nuclease-sensitive element-binding protein 1	258	2;3
0	0	0	10877000	0	0	0	0	0	0	0		16	1676.87	0.090344	5.4286	1	3267	AADPSSLQSHIPVLDK	A0A7P0T890;Q03001;F8W9J4;E9PHM6;F6QMI7;A0A494C073;A0A494C1U5;H0YBX0;A0A0U1RQJ2	A0A7P0T890	DST	Dystonin	259	3
0	0	0	0	0	0	0	0	0	0	1		11	1312.71	0.00038813	85.554	3	15401	AADRLEQELLR	Q6PK04;I3L0U5	Q6PK04	CCDC137	Coiled-coil domain-containing protein 137	264	2;3
0	0	0	0	0	0	0	0	0	0	0		16	1733.79	2.4555e-18	137.16	2	12170	AADSICDGDLVDSQIR	P35251	P35251	RFC1	Replication factor C subunit 1	266	2
0	0	15094000	0	0	0	20915000	0	0	14870000	0		11	1242.63	0.0023591	93.429	3	14146	AADSLQQNLQR	Q1ED39;H3BNU8	Q1ED39	KNOP1	Lysine-rich nucleolar protein 1	267	2
0	0	0	0	0	0	0	0	0	0	0		25	2485.06	9.7189e-74	198.07	1	11459	AADSQNSGEGNTGAAESSFSQEVSR	P12270	P12270	TPR	Nucleoprotein TPR	268	2
0	0	0	0	0	0	0	36955000	0	0	0		23	2590.35	0.086691	9.1233	1	20974	AADVENVPPVISTPHHYLISIYR	Q9Y2T2	Q9Y2T2	AP3M1	AP-3 complex subunit mu-1	271	4
0	0	0	0	42462000	0	0	61292000	44464000	45802000	1		13	1468.78	0.00010028	84.297	5	19959	AADVEQLKPEEIK	Q9NU22	Q9NU22	MDN1	Midasin	272	2;3
0	0	0	0	0	0	0	0	0	0	1		15	1573.86	6.1298e-21	168.05	0	430	AADVSVTHRPPLSPK	A0A087WZ13;Q8IY67	A0A087WZ13	RAVER1	Ribonucleoprotein PTB-binding 1	273	2
0	0	0	0	0	0	0	0	0	0	0		22	1965.93	0.080261	57.804	1	13106	AAEAAAAPAESAAPAAGEEPSK	P80723	P80723	BASP1	Brain acid soluble protein 1	275	2
1350200000	1324100000	878130000	1225400000	1274900000	1387900000	584250000	1672900000	1256700000	562700000	1		28	2635.22	2.4657e-27	164.05	46	13106	AAEAAAAPAESAAPAAGEEPSKEEGEPK	P80723	P80723	BASP1	Brain acid soluble protein 1	276	2;3;4
0	0	0	0	0	8124500	0	0	0	0	2		29	2763.32	0.011201	23.293	1	13106	AAEAAAAPAESAAPAAGEEPSKEEGEPKK	P80723	P80723	BASP1	Brain acid soluble protein 1	277	4
0	0	0	0	0	46104000	0	46764000	45279000	0	0		18	1721.93	0.00021767	106.58	6	21180	AAEAADLGLGAAVPVELR	Q9Y5Q8;Q5T7U1	Q9Y5Q8	GTF3C5	General transcription factor 3C polypeptide 5	278	2
0	0	0	0	0	0	36863000	0	0	68196000	0		10	1012.59	0.00089492	104.44	9	10541	AAEAAINILK	O75569;A0A7I2YQ87;A0A7I2V5H3;A0A7I2V2P4;F8WEG8;G5E9Q4;A0A7I2V5C2;A0A7I2V3L6;C9JMM3;A0A7I2V315;A0A7I2V593	O75569	PRKRA	Interferon-inducible double-stranded RNA-dependent protein kinase activator A	280	2
79695000	141960000	51567000	72524000	43752000	0	0	55454000	64887000	0	0		33	3379.53	2.4973e-22	126.45	10	16598	AAEAAPPTQEAQGETEPTEQAPDALEQAADTSR	Q8N163;H0YB24;G3V119	Q8N163	CCAR2	Cell cycle and apoptosis regulator protein 2	281	3
29314000	44107000	80242000	0	0	21375000	67843000	0	0	0	1		10	1026.55	8.9549e-05	133.58	7	8767	AAEADGPLKR	J3QS48;I3L295;J3KT75;J3QW43;J3QRD5;O75352;I3L1D2;J3KSI4;I3L4E0	J3QS48	MPDU1	Mannose-P-dolichol utilization defect 1 protein	282	2
0	0	0	0	0	0	0	0	216770000	0	1		16	1782.95	0.10193	15.818	1	13809	AAEAFLRQQQAAPNLR	Q14692	Q14692	BMS1	Ribosome biogenesis protein BMS1 homolog	284	3
319880000	469780000	270780000	473870000	284660000	430430000	214040000	411710000	294250000	449100000	0		19	1939.92	1.7058e-31	230.26	18	12403	AAEAGGAEEQYGFLTTPTK	P46821	P46821	MAP1B	Microtubule-associated protein 1B;MAP1B heavy chain;MAP1 light chain LC1	285	2
0	0	0	509650000	95446000	71876000	0	245800000	0	0	0		31	2623.4	7.3206e-18	119.85	3	12403	AAEAVAAAVGTGATTAAVMAAAGIAAIGPAK	P46821	P46821	MAP1B	Microtubule-associated protein 1B;MAP1B heavy chain;MAP1 light chain LC1	291	3
501010000	509330000	619290000	780450000	949040000	999300000	702550000	1000700000	1257100000	816360000	0		12	1356.68	2.5761e-17	181.62	34	13361	AAECNIVVTQPR	Q08211	Q08211	DHX9	ATP-dependent RNA helicase A	293	2;3
6570300	7906100	6903300	6013400	2555200	5136600	7916800	8129800	1743700	0	0		13	1436.54	5.0954e-05	126.67	9	4592	AAEDDEDDDVDTK	B8ZZQ6;P06454;B8ZZA1;B8ZZW7;H7C2N1	B8ZZQ6	PTMA	Prothymosin alpha;Prothymosin alpha, N-terminally processed;Thymosin alpha-1	294	2
15345000	19514000	6380200	13149000	8096600	16733000	10966000	31855000	6426900	7327100	1		14	1564.64	3.8765e-05	107.14	10	4592	AAEDDEDDDVDTKK	B8ZZQ6;P06454;B8ZZA1;B8ZZW7;H7C2N1	B8ZZQ6	PTMA	Prothymosin alpha;Prothymosin alpha, N-terminally processed;Thymosin alpha-1	295	3
0	16611000	0	18782000	0	0	0	67996000	0	0	0		10	1146.6	0.00030916	111.17	3	20914	AAEDLFVNIR	Q9Y2A7	Q9Y2A7	NCKAP1	Nck-associated protein 1	299	2
0	0	0	0	0	0	0	0	0	0	0		20	2112.02	0.00038451	66.12	6	7013	AAEEAASTLASSIHPEQCIK	F8WA11;Q7Z460;H0Y5T1	F8WA11	CLASP1	CLIP-associating protein 1	301	3
1704000	0	0	1342300	865850	1650200	0	3135100	892290	0	1		12	1358.6	0.0063067	44.616	6	11759	AAEEEDEADPKR	P20962	P20962	PTMS	Parathymosin	302	3
99897000	86286000	0	0	86766000	47712000	83952000	75800000	105750000	0	0		15	1700.79	7.1634e-05	95.507	11	2738	AAEEEPGEPFEIVER	A0A5F9ZH30;A0A5F9ZHE4;D6RHE1;A0A5F9ZHN5;A0A5F9ZI30;A0A5F9ZGY4;A0A5F9ZI65;A0A5F9ZGZ5;A0A5F9ZI40;A0A5F9ZGY3;A0A5F9ZHR8;A0A5F9ZHT4;A0A5F9ZI46;I6L894;A0A5F9ZH19;A0A5F9ZHF7;A0A5F9ZHT8;A0A5F9ZHD2;A0A5F9ZGX3;A0A5F9ZHS1;Q01484	A0A5F9ZHD2	ANK2	Ankyrin-2	303	2
0	0	0	0	0	0	0	54392000	0	0	1		28	3333.55	0.0019711	42.973	2	20399	AAEELDMENEFLLPPVFGEEYEEQPRPR	Q9UBW7	Q9UBW7	ZMYM2	Zinc finger MYM-type protein 2	309	3
3824100	5216300	0	3763900	0	3084600	0	5521900	1746000	0	1		11	1215.6	0.0088154	52.247	8	12016	AAEEPSKVEEK	P29966	P29966	MARCKS	Myristoylated alanine-rich C-kinase substrate	310	3
44043000	38129000	39969000	31667000	46867000	43672000	58112000	45460000	65288000	39686000	0		13	1501.74	3.986e-09	155.53	12	4108	AAEEVLQTVDHYK	A8MVZ6;Q96G01;F8W056;F8VZX7	A8MVZ6	BICD1	Protein bicaudal D homolog 1	312	2
0	0	25652000	0	0	0	31635000	0	0	0	0		12	1119.52	0.0021579	73.841	3	20030	AAEGVSAADMAK	Q9NW13	Q9NW13	RBM28	RNA-binding protein 28	316	2
0	0	34097000	0	25811000	0	0	20903000	28804000	29516000	0		9	932.5	0.0019841	94.114	6	18630	AAEISAMLK	Q99575;E5RK39	Q99575	POP1	Ribonucleases P/MRP protein subunit POP1	319	2
0	0	0	0	0	0	0	0	0	56377000	2		19	2156.07	0.0022734	66.152	1	2602	AAEKEAALVQQEEEKAEQR	A0A499FI31;Q15020	A0A499FI31	SART3	Squamous cell carcinoma antigen recognized by T-cells 3	321	3
0	0	0	0	0	0	0	0	0	112680000	2		17	1916.99	0.23727	9.2834	1	13116	AAEKNMEINKEELLGTK	P82673	P82673	MRPS35	28S ribosomal protein S35, mitochondrial	323	3
55102000	58718000	34014000	0	0	72900000	0	34263000	33624000	80765000	0		19	2154.09	7.2063e-21	195.54	15	20508	AAELEMELNEHSLVIDTLK	Q9UHV9	Q9UHV9	PFDN2	Prefoldin subunit 2	327	2;3
0	0	0	0	0	0	0	0	0	0	0		9	1016.51	0.049994	54.712	1	10688	AAELETDIR	O94906	O94906	PRPF6	Pre-mRNA-processing factor 6	328	2
881000000	738130000	778410000	986960000	1026400000	883980000	795450000	843100000	1208100000	1403700000	0		20	1997.08	2.268e-66	278.82	93	12161	AAELIANSLATAGDGLIELR	P35232;C9JW96;C9JZ20	P35232	PHB	Prohibitin	330	2;3
0	0	0	0	0	0	0	0	0	0	0		12	1329.63	0.0019193	82.914	1	13365	AAELWGEQAEAR	Q08379;A0A6Q8KRG2	Q08379	GOLGA2	Golgin subfamily A member 2	333	2
55311000	32874000	52141000	54384000	46677000	74422000	53273000	87832000	65996000	0	0		10	1063.54	0.00079183	98.033	10	12125	AAEMMASLLK	P33176	P33176	KIF5B	Kinesin-1 heavy chain	337	2
0	0	0	64931000	0	0	0	0	0	68297000	1		14	1588.85	0.0014068	85.522	3	1163	AAEPNKTEIQTLFK	A0A0D9SF70;G5E9L0;Q8N6H7;E9PQP3;E9PIY6;E9PMR9;E9PM63;E9PJT7;E9PK28;E9PN48;E9PM18;E9PMU9;E9PNY8	A0A0D9SF70	ARFGAP2	ADP-ribosylation factor GTPase-activating protein 2	342	2
0	0	0	0	0	0	0	0	0	0	1		11	1143.67	0.048701	41.54	1	10605	AAEPPPPKIPK	O75909;G3V5E1	O75909	CCNK	Cyclin-K	343	3
0	0	0	0	0	0	0	0	0	0	2		13	1398.74	2.9938	12.576	1	18288	AAERMNIGKPNAK	Q96L91	Q96L91	EP400	E1A-binding protein p400	350	2
0	0	0	0	0	0	0	0	0	0	0		9	888.419	0.38514	6.639	1	10626	AAESETPGK	J3QSV6;O76021	O76021	RSL1D1	Ribosomal L1 domain-containing protein 1	351	2
0	114760000	0	0	0	0	0	184090000	0	0	0		19	2064.01	4.8106e-07	151.78	6	7626	AAESLADPTEYENLFPGLK	H0YAC7;H0Y938;P35606;A0A7I2V258	H0YAC7	COPB2	Coatomer subunit beta	352	2
46767000	0	0	0	71975000	70374000	0	70093000	0	64198000	0		28	2939.56	1.4866e-05	69.138	5	13801	AAESLTAIPEPASPQLLETPIHASQIQK	Q14676	Q14676	MDC1	Mediator of DNA damage checkpoint protein 1	353	3
0	17607000	0	0	0	0	0	0	0	0	0		7	734.363	0.60973	19.562	0	13840	AAESMVK	Q14966	Q14966	ZNF638	Zinc finger protein 638	354	1
29342000	23564000	0	27082000	28266000	32250000	0	33687000	31618000	42607000	2		21	2184.97	0.0004809	75.55	12	12716	AAESPDQKDTDGGPKEEESPV	P53985	P53985	SLC16A1	Monocarboxylate transporter 1	355	3
0	0	0	0	0	0	0	0	10311000	0	1		28	2757.12	7.588e-08	99.711	1	748	AAESSSDSSDSDSSEDDEAPSKPAGTTK	A0A0A0MRM9;Q14978	A0A0A0MRM9	NOLC1	Nucleolar and coiled-body phosphoprotein 1	359	3
0	0	0	0	0	30625000	0	0	0	0	0		7	690.355	0.20208	4.2176	1	664	AAESVSK	Q9BY42;A0A0A0MQR2;A2A2L5	Q9BY42	RTFDC1	Protein RTF2 homolog	360	2
39534000	12407000	20011000	6240500	39044000	7568100	22906000	51344000	37004000	31677000	1		19	1883.91	1.3313e-06	120.31	12	664	AAESVSKPDVSEEAPGPSK	Q9BY42;A0A0A0MQR2;A2A2L5	Q9BY42	RTFDC1	Protein RTF2 homolog	361	2;3
0	0	0	0	0	43423000	0	0	0	0	0		33	3450.73	0.00018021	60.641	2	6839	AAETDPGMVHLALGSDLTTLGLNLNSPENLYPK	Q9NZN8;F8VV52;F8VUB4;F8VRS8;H0YI11;H0YH84	Q9NZN8	CNOT2	CCR4-NOT transcription complex subunit 2	362	3
0	0	0	0	0	0	0	0	0	0	1		13	1416.71	1.4304	17.367	1	264	AAETRNSQLNSAR	A0A087WW40	A0A087WW40	SH3GLB1		363	2
0	0	0	0	0	732790	1564600	0	0	0	0		7	743.418	0.19344	31.058	4	12655	AAEVLNK	A0A087X0X3;M0QYQ7;P52272;M0R2T0;M0R0N3;M0R019	P52272	HNRNPM	Heterogeneous nuclear ribonucleoprotein M	365	2
0	0	0	0	0	0	0	0	0	48630000	2		16	1718.98	0.0072369	46.319	3	12655	AAEVLNKHSLSGRPLK	A0A087X0X3;M0QYQ7;P52272;M0R2T0;M0R0N3;M0R019	P52272	HNRNPM	Heterogeneous nuclear ribonucleoprotein M	366	3;4;5
0	0	0	0	0	0	0	0	0	0	1		14	1496.8	1.3448	21.372	1	914	AAEVPAPIRDLSMK	A0A0A0MTS7;A0A0A0MRA3;Q8WZ42	A0A0A0MTS7	TTN	Titin	368	2
65920000	48775000	41307000	36326000	55472000	29208000	43600000	28310000	53402000	0	0		10	1240.54	0.00016552	120.12	11	13426	AAEVWMDEYK	Q10471;F8VUJ3;Q8N4A0	Q10471	GALNT2;POC1B-GALNT4;GALNT4	Polypeptide N-acetylgalactosaminyltransferase 2;Polypeptide N-acetylgalactosaminyltransferase 2 soluble form;Polypeptide N-acetylgalactosaminyltransferase;Polypeptide N-acetylgalactosaminyltransferase 4	370	2
0	0	0	0	0	0	0	0	0	0	2		11	1292.72	2.9269	14.667	1	15932	AAEVYTRLKSR	Q7Z4V5;K7EPS6;K7ERA4	Q7Z4V5	HDGFRP2	Hepatoma-derived growth factor-related protein 2	371	2
0	0	110580000	0	0	0	0	0	0	0	0		16	1494.76	0.0028874	78.324	1	6800	AAFALGGLGSGFASNR	F8VPD4;P27708	F8VPD4	CAD	CAD protein;Glutamine-dependent carbamoyl-phosphate synthase;Aspartate carbamoyltransferase;Dihydroorotase	375	2
0	0	0	0	69541000	90622000	0	117190000	0	0	1		37	3700.92	2.9031e-05	50.253	2	6800	AAFALGGLGSGFASNREELSALVAPAFAHTSQVLVDK	F8VPD4;P27708	F8VPD4	CAD	CAD protein;Glutamine-dependent carbamoyl-phosphate synthase;Aspartate carbamoyltransferase;Dihydroorotase	376	4
0	0	0	0	0	0	0	8113100	0	0	0		10	1073.57	0.094376	16.533	0	6475	AAFAMVTHVK	F2Z2U4;H0Y4W2;A0A2R8YFJ4;Q9Y4A5	F2Z2U4	TRRAP	Transformation/transcription domain-associated protein	377	3
29466000	31602000	35836000	39877000	0	21196000	0	23113000	0	0	0		8	835.434	0.0016229	120.86	10	6988	AAFAPFGR	F8W8I6;P31483;E5RGV5	F8W8I6	TIA1	Nucleolysin TIA-1 isoform p40	378	2
45413000	0	0	0	0	0	0	0	66630000	0	0		26	3196.42	0.00061563	46.399	2	13861	AAFCLEELMMTNPHNHLYCQQYAEVK	Q15006	Q15006	EMC2	ER membrane protein complex subunit 2	381	4
778700000	2038000000	698960000	903710000	515940000	1925900000	907640000	1679700000	1820300000	600660000	0		19	2086.96	8.3647e-61	226.59	12	12968	AAFDDAIAELDTLSEESYK	P62258;K7EM20	P62258	YWHAE	14-3-3 protein epsilon	382	2;3
176420000	0	0	1440200000	290510000	0	0	1273500000	878430000	174210000	1		29	3257.6	0.00043901	49.088	5	12968	AAFDDAIAELDTLSEESYKDSTLIMQLLR	P62258;K7EM20	P62258	YWHAE	14-3-3 protein epsilon	383	3
0	41976000	0	0	0	56115000	51784000	51744000	70867000	0	0		16	1963.85	1.3121e-07	124.04	13	16141	AAFECMYTLLDSCLDR	Q86VP6;A0A0C4DGH5	Q86VP6	CAND1	Cullin-associated NEDD8-dissociated protein 1	384	2;3
0	45483000	0	0	0	0	0	0	0	0	0		16	1825.86	0.00073073	94.402	6	16365	AAFGCFGNWLATVEQR	Q8IWA0	Q8IWA0	WDR75	WD repeat-containing protein 75	388	2
82043000	85385000	63789000	0	0	0	0	0	135170000	0	0		16	1635.77	2.1221e-06	112.02	7	9810	AAFGEEVDAVDTGISR	O00273	O00273	DFFA	DNA fragmentation factor subunit alpha	389	2
50509000	0	0	64668000	52564000	56975000	0	69831000	63218000	192200000	0		19	2017.9	0.00028277	91.845	9	20854	AAFGISDSYVDGSSFDPQR	Q9UQ35;I3L4D8;I3L182;I3L1I8;A0A087X1W1;I3L1C0	Q9UQ35	SRRM2	Serine/arginine repetitive matrix protein 2	390	2
121790000	58609000	140700000	66625000	122800000	0	93635000	47133000	113180000	100870000	0		17	1742.83	3.4693e-05	95.631	14	12065	AAFGLSEAGFNTACVTK	P31040;D6RFM5;A0A087X1I3;A0A494C1T6	P31040	SDHA	Succinate dehydrogenase [ubiquinone] flavoprotein subunit, mitochondrial	391	2
0	27710000	0	0	39448000	36482000	0	18394000	0	0	0		10	1124.62	0.087082	34.932	3	18590	AAFITYLQAK	Q96T58	Q96T58	SPEN	Msx2-interacting protein	396	2
0	0	0	0	0	0	3513200	0	0	0	2		18	2117.12	0.077711	9.0466	0	15790	AAFLKMSVSVNFFRPFTR	C9JVB6;Q7L0Y3	Q7L0Y3	TRMT10C	Mitochondrial ribonuclease P protein 1	399	5
41039000	44591000	30810000	38267000	39744000	33790000	20152000	26617000	34481000	23037000	0		8	984.518	0.00029531	163.41	11	14574	AAFLNFFR	Q5JTZ9	Q5JTZ9	AARS2	Alanine--tRNA ligase, mitochondrial	400	2
413440000	370260000	0	163860000	41069000	107590000	193910000	76822000	97382000	222950000	0		8	1027.49	0.0074769	81.864	10	17530	AAFLQYCR	Q8WUM0	Q8WUM0	NUP133	Nuclear pore complex protein Nup133	401	2
0	0	0	5536500	0	0	3016600	6103600	2175400	2504100	0		7	693.345	0.031448	88.643	17	11046	AAFNSGK	P04406	P04406	GAPDH	Glyceraldehyde-3-phosphate dehydrogenase	404	2
496050000	353060000	378750000	0	449800000	263600000	324300000	214310000	368610000	328610000	0		10	1131.58	1.1804e-06	154.49	8	11067	AAFQLGSPWR	P05091;F8VP50	P05091	ALDH2	Aldehyde dehydrogenase, mitochondrial	405	2
0	0	52131000	0	0	0	0	0	0	0	0		8	896.476	0.052678	58.981	1	13517	AAFQYGIK	Q13123	Q13123	IK	Protein Red	406	2
0	41874000	0	0	0	0	0	0	0	0	1		13	1456.71	0.62359	7.0391	0	13517	AAFQYGIKMSEGR	Q13123	Q13123	IK	Protein Red	407	3
309810000	260230000	103370000	160320000	655360000	223220000	206280000	220900000	210410000	165260000	2		16	1803.94	6.2609e-51	278.16	25	11494	AAFSKDESKEPIVEVR	P13591;A0A087WX77;A0A087WWD4;A0A087WV75;A0A087WWJ5;A0A087WTF6;A0A0D9SF30	P13591	NCAM1	Neural cell adhesion molecule 1	409	2;3;4
309810000	260230000	103370000	160320000	655360000	223220000	206280000	220900000	210410000	165260000	2		16	1803.94	6.2609e-51	278.16	25	1157	AAFSKDESKEPIVEVR	P13591;A0A087WX77;A0A087WWD4;A0A087WV75;A0A087WWJ5;A0A087WTF6;A0A0D9SF30	P13591	NCAM1	Neural cell adhesion molecule 1	409	2;3;4
187790000	190610000	91777000	197650000	155050000	149300000	75099000	153910000	107490000	172570000	0		13	1449.73	3.7537e-09	194.06	12	17993	AAFTAFEEAQLPR	Q96CT7	Q96CT7	CCDC124	Coiled-coil domain-containing protein 124	411	2;3
134850000	160980000	99756000	94295000	181300000	123940000	86637000	57974000	0	50526000	0		24	2666.32	2.0229e-06	96.016	22	20620	AAFTVSLDPGPLEQFPHSMEPQLR	Q9UKD2	Q9UKD2	MRTO4	mRNA turnover protein 4 homolog	412	3
83306000	87237000	63463000	115390000	0	103370000	0	84571000	0	93804000	0		10	1119.61	0.0032698	77.318	13	11707	AAFVLPEFAR	P19623;K7EL89	P19623	SRM	Spermidine synthase	413	2
62476000	51085000	47314000	48323000	74619000	55574000	57801000	38650000	71139000	0	0		15	1729.83	7.1947e-05	63.212	11	4618	AAFYHQPWAQEAVGR	J3KMX2;B9EGA3;Q92925;J3QWB6	J3KMX2	SMARCD2	SWI/SNF-related matrix-associated actin-dependent regulator of chromatin subfamily D member 2	414	3
129700000	238110000	87020000	0	0	0	0	0	0	0	0		26	2515.26	0.00025486	55.417	2	10625	AAGAAEAAVAAVEEVGSAGQFEELLR	O76003	O76003	GLRX3	Glutaredoxin-3	416	3
21992000	23227000	16513000	22430000	16261000	26681000	0	24429000	22398000	0	1		15	1511.81	0.00068313	55.011	10	17	AAGARPLTSPESLSR	P46379;A0A7I2V508;A0A0G2JK23;A0A024RCR6;A0A7P0MQS5	P46379	BAG6;BAT3	Large proline-rich protein BAG6	422	2;3
54074000	114760000	0	111310000	36193000	108780000	0	97083000	59903000	88176000	0		11	1092.58	0.0037763	85.731	10	19927	AAGASDVVLYK	Q9NSD9	Q9NSD9	FARSB	Phenylalanine--tRNA ligase beta subunit	423	2
0	64585000	0	49764000	0	51944000	0	0	0	0	0		23	2236.14	0.00047952	37.034	3	20997	AAGCNIPVASVAAGFPAGQTHLK	Q9Y315;G3V158;E9PPM8;E9PML7;E9PMH9;E9PPK3	Q9Y315	DERA	Deoxyribose-phosphate aldolase	428	3
56096000	41340000	0	35028000	0	0	0	0	42685000	0	1		23	2514.24	0.0017528	105.78	5	21169	AAGEVLEPANLLAEEKDEDLLFE	Q9Y5K8;G3V2S6;H0YJH8;G3V2V6	Q9Y5K8	ATP6V1D	V-type proton ATPase subunit D	436	2
0	0	0	0	0	0	0	32366000	0	0	1		13	1398.76	0.0085801	50.563	2	20492	AAGFERPSPVQLK	Q9UHI6;A0A7P0T9T8;A0A7P0TB94;A0A7P0T8G7;A0A7P0Z4I9;A0A7P0TBA6;A0A7P0Z4K8	Q9UHI6	DDX20	Probable ATP-dependent RNA helicase DDX20	438	3
0	0	589900	0	0	0	0	0	0	0	2		12	1421.71	0.087374	3.0376	0	11430	AAGFGRCCRVLR	P11310;Q5T4U5;F6YB23;A0A7P0TB51;A0A7P0T932;A0A7P0T8J9;A0A7P0TA63;A0A7P0TBD1;A0A7P0TAB2;A0A7P0TA39;E9PJM9;A0A7P0T9W7;E9PRX4;A0A7P0TB28;A0A7P0T8B6;E9PQA8;E9PLN7	P11310	ACADM	Medium-chain specific acyl-CoA dehydrogenase, mitochondrial	439	4
0	0	0	0	0	120740000	139510000	46083000	0	105070000	1		19	1803.94	2.5416e-05	137.79	6	11796	AAGFKDPLLASGTDGVGTK	P22102	P22102	GART	Trifunctional purine biosynthetic protein adenosine-3;Phosphoribosylamine--glycine ligase;Phosphoribosylformylglycinamidine cyclo-ligase;Phosphoribosylglycinamide formyltransferase	440	2;3
14071000	17456000	39734000	6650000	0	10682000	34914000	9212900	0	27510000	0		13	1288.54	8.5799e-05	112.13	11	651	AAGGDHGSPDSYR	P30566;A0A7P0T9A7;A0A096LNY6;A0A7P0Z472;A0A1B0GWJ0;A0A1B0GTJ7;A0A0A6YY92;A0A7P0T8E4;A0A096LNY5;A0A1B0GTG9;A0A1B0GWF8;A0A096LP92;A0A096LNY4;A0A096LP72;B4DEP1;A0A1W2PRX2	P30566	ADSL	Adenylosuccinate lyase	441	2
21431000	23695000	0	32656000	42974000	0	0	0	0	0	0		12	1257.64	0.052857	33.87	2	12797	AAGGFTHDELLK	P56182	P56182	RRP1	Ribosomal RNA processing protein 1 homolog A	442	2;3
50718000	63670000	0	69282000	79651000	48235000	0	0	0	0	0		38	3769.74	1.331e-41	150.79	8	13889	AAGGGGSCDPLAPAGVPCAFSPHSQAYFALASTDGHLR	Q15061	Q15061	WDR43	WD repeat-containing protein 43	443	3
216600000	117850000	238330000	135640000	151700000	104900000	182940000	84999000	162440000	174030000	0		30	2923.48	1.0245e-25	150.26	20	12404	AAGGIELFVGGIGPDGHIAFNEPGSSLVSR	D6RAY7;D6R9P4;D6RB13;D6RFF8;P46926	P46926	GNPDA1	Glucosamine-6-phosphate isomerase;Glucosamine-6-phosphate isomerase 1	446	3
0	0	0	0	0	0	82328000	0	0	0	0		7	631.304	2.8973	3.1278	1	13538	AAGGNSR	Q13207	Q13207	TBX2	T-box transcription factor TBX2	450	1
0	0	5231300	0	0	0	0	0	0	0	0		11	1170.63	0.024735	31.597	2	18194	AAGHEPHLLAR	Q96IR7	Q96IR7	HPDL	4-hydroxyphenylpyruvate dioxygenase-like protein	451	3
0	0	0	0	0	58218000	0	0	64929000	0	0		24	2542.32	0.011922	32.752	2	651	AAGIIHLGATSCYVGDNTDLIILR	P30566;A0A7P0T9A7;A0A096LNY6;A0A7P0Z472;A0A1B0GWJ0;A0A1B0GTJ7;A0A096LNY5;A0A1B0GTG9;A0A1B0GWF8;A0A096LP92;A0A096LNY4	P30566	ADSL	Adenylosuccinate lyase	455	3
0	149330000	166640000	194700000	464780000	353950000	297360000	532320000	407530000	212820000	1		23	2569.2	2.1282e-05	132.95	17	10534	AAGLATMISTMRPDIDNMDEYVR	O75533	O75533	SF3B1	Splicing factor 3B subunit 1	457	2;3
23259000	0	0	0	0	36678000	0	43609000	0	38975000	0		20	2319.05	0.021211	61.532	5	2452	AAGMNMEEEEELQQNLWGLK	A0A3B3IUB1;Q13144;A0A3B3ITG6	A0A3B3IUB1	EIF2B5	Translation initiation factor eIF-2B subunit epsilon	466	2
0	28907000	0	0	0	0	0	35373000	0	0	1		24	2397.21	0.38533	25.604	0	13801	AAGNPGSLAAPIDHKPCSAPLEPK	Q14676	Q14676	MDC1	Mediator of DNA damage checkpoint protein 1	469	3
0	0	0	0	0	0	0	50332000	0	77470000	0		14	1266.65	0.011325	63.283	0	9885	AAGPGLGNVAMGPR	H0Y488;A0A1B0GTU5;A0A087WUV6;H0YCU6;O14497	O14497	ARID1A	AT-rich interactive domain-containing protein 1A	473	2
65873000	32372000	48733000	34397000	30227000	31479000	54864000	35089000	62952000	0	0		11	1201.58	0.0057435	75.294	12	3012	AAGPLLTDECR	A0A6Q8PH91;Q9BQ69	A0A6Q8PH91	MACROD1	O-acetyl-ADP-ribose deacetylase MACROD1	474	2
0	0	0	0	0	69393000	0	0	0	89117000	0		12	1119.56	0.0079668	57.174	2	10492	AAGSGELGVTMK	O75369;A0A804HK76;E7EN95;A0A804HL72	O75369	FLNB	Filamin-B	483	2
51262000	31335000	40012000	42046000	53574000	32539000	33088000	31009000	49411000	52848000	0		16	1471.77	2.1337e-11	177.04	11	19099	AAGSPSPLPAPDPAPK	Q9BZE9;J3KRY8;J3KRF7	Q9BZE9	ASPSCR1	Tether containing UBX domain for GLUT4	484	2
0	0	0	0	25730000	0	0	0	30024000	0	1		32	3261.48	1.0629e-08	79.458	3	5798	AAGSPSSSDQDEKLPGQDESTAGTSEQNDILK	E7EPN9;Q9Y520	E7EPN9	PRRC2C	Protein PRRC2C	485	3
0	0	0	0	0	0	0	0	0	0	0		16	1562.81	0.033976	45.507	1	10550	AAGTAAALAFLSQESR	O75607	O75607	NPM3	Nucleoplasmin-3	486	2
1786700000	1443300000	1110300000	1430500000	1181200000	1070000000	868390000	1199200000	1082900000	1005900000	0		13	1540.73	1.3087e-29	236.32	28	11929	AAGTLYTYPENWR	P26641	P26641	EEF1G	Elongation factor 1-gamma	489	2
0	0	0	56022000	0	0	0	0	0	0	2		19	2031.06	0.15984	13.832	1	6453	AAGTRARYVDVLNPSGTQR	F1T0I1;O15027;A0A3F2YNX0;A0A3F2YNZ0;X6RGP5;A0A0C4DH09;Q8N9G1	F1T0I1	SEC16A	Protein transport protein Sec16A	490	3
41462000	40778000	0	43302000	36566000	0	0	0	23166000	0	0		13	1203.53	6.5064e-05	117.7	7	2131	AAGVDCGDGVGAR	A0A087WZJ6;A0A2R8Y761;A0A2R8YCJ4;A0A2R8Y7R8;A0A2R8Y883;A0A2R8Y7A3;A0A2R8YEQ4;A0A2R8Y6Y1;A0A2R8YCX2;A0A2R8YGP2;Q5TBB1;A0A2R8YEB4;A0A2R8YCP1	A0A2R8YCX2	RNASEH2B	Ribonuclease H2 subunit B	492	2
627830000	601310000	716980000	770470000	1080600000	1000100000	997130000	1322200000	1111700000	1747800000	0		16	1499.78	9.4981e-43	206.58	47	12655	AAGVEAAAEVAATEIK	A0A087X0X3;M0QYQ7;M0R0Y6;P52272;M0R2T0;M0R0N3;M0R019	P52272	HNRNPM	Heterogeneous nuclear ribonucleoprotein M	493	2
537780000	0	0	0	0	0	0	1310100000	0	0	1		36	3348.61	5.3098e-05	54.647	1	12655	AAGVEAAAEVAATEIKMEEESGAPGVPSGNGAPGPK	A0A087X0X3;M0QYQ7;M0R0Y6;P52272;M0R2T0;M0R0N3;M0R019	P52272	HNRNPM	Heterogeneous nuclear ribonucleoprotein M	494	3
38285000	0	0	0	0	0	0	0	0	0	1		23	2317.1	0.074391	7.1117	0	11851	AAGVGSSPGDQSGDENITQMLKR	P23508;D6REY2;A0A096LNU0	P23508	MCC	Colorectal mutant cancer protein	496	5
2632600000	3362300000	2579900000	3202600000	2500800000	2849600000	1886700000	2758600000	2311700000	3038700000	0		16	1701.89	5.2525e-08	162.38	51	11084	AAGVNVEPFWPGLFAK	P05386	P05386	RPLP1	60S acidic ribosomal protein P1	498	2;3
0	0	0	0	0	0	0	0	0	0	0		7	729.359	0.38937	8.1535	1	18591	AAGVPCR	Q96T60;M0QYH2;A0A0D9SFL2;M0R097	Q96T60	PNKP	Bifunctional polynucleotide phosphatase/kinase;Polynucleotide 3-phosphatase;Polynucleotide 5-hydroxyl-kinase	499	2
245410000	247650000	218450000	244750000	211900000	198160000	245370000	208070000	199490000	190730000	0		10	1057.6	5.0253e-05	138.78	16	20880	AAGVVLEMIR	Q9Y230;X6R2L4;M0R0Y3;M0QXI6	Q9Y230	RUVBL2	RuvB-like 2	500	2
236020000	192540000	229970000	221180000	179800000	228400000	199860000	236170000	131860000	306670000	0		19	2166.98	5.9143e-40	199.96	46	12128	AAGYDLYSAYDYTIPPMEK	H0YKC5;H0YNW5;H0YMM5;A0A0C4DGL3;H0YNJ9;P33316;H0YKI0	P33316	DUT	Deoxyuridine 5-triphosphate nucleotidohydrolase, mitochondrial	503	2
0	29085000	32455000	32456000	28888000	24406000	28952000	27985000	27613000	0	0		11	1247.56	0.0034301	100.25	11	19565	AAGYNFYGTER	Q9H9Y6	Q9H9Y6	POLR1B	DNA-directed RNA polymerase I subunit RPA2	504	2
0	0	0	0	0	0	0	0	0	0	0		15	1711.79	0.017903	65.842	1	17473	AAHEALGQFCCALHK	Q8TEX9;H0YN14;H0YMR4	Q8TEX9	IPO4	Importin-4	507	2
16160000	16864000	0	0	0	0	0	0	0	0	0		9	1020.54	0.0080438	58.433	2	14409	AAHFFSTLK	A0A3B3ISY9;A0A0G2JLG5;A0A0G2JLD0;Q53H12;E9PC15;A0A3B3ISZ0;A0A3B3ITD0;E9PG39	Q53H12	AGK	Acylglycerol kinase, mitochondrial	508	3
0	0	27202000	0	0	0	0	0	0	0	0		7	846.45	0.01622	101.23	2	11494	AAHFVFR	P13591;A0A087WX77;A0A087WWD4;A0A087WV75;A0A087WWJ5;A0A087WVU1;A0A087WZS4;A0A087WTR3;A0A087WTF6;A0A087WTE4;A0A0D9SF30;H7BYX6	P13591	NCAM1	Neural cell adhesion molecule 1	509	2
0	0	27202000	0	0	0	0	0	0	0	0		7	846.45	0.01622	101.23	2	1157	AAHFVFR	P13591;A0A087WX77;A0A087WWD4;A0A087WV75;A0A087WWJ5;A0A087WVU1;A0A087WZS4;A0A087WTR3;A0A087WTF6;A0A087WTE4;A0A0D9SF30;H7BYX6	P13591	NCAM1	Neural cell adhesion molecule 1	509	2
0	0	0	0	0	0	19445000	0	0	0	0		13	1126.57	9.2295e-05	110.38	1	10682	AAHGGSAASSALK	O94888;F8WB69	O94888	UBXN7	UBX domain-containing protein 7	510	2
112320000	218790000	57164000	246230000	126980000	220860000	39323000	190850000	157870000	126260000	0		14	1522.79	1.2085e-09	185.77	18	17679	AAHGVLLQALDEMR	Q8WZA9	Q8WZA9	IRGQ	Immunity-related GTPase family Q protein	511	2;3
0	0	0	31652000	0	0	0	0	49230000	0	0		15	1777.9	0.022575	34.92	1	6025	AAHIFNEALVCHQIR	E9PDF6;O43795	E9PDF6	MYO1B	Unconventional myosin-Ib	512	4
708690000	560570000	423570000	809520000	635900000	586550000	433270000	313620000	437330000	578550000	0		11	1181.6	3.1504e-12	177.7	91	20857	AAHLCAEAALR	Q9UQ80;F8VR77;H0YIN7;F8W0A3	Q9UQ80	PA2G4	Proliferation-associated protein 2G4	513	2;3
0	0	0	0	0	0	0	0	0	0	0		7	795.381	0.38937	3.8532	1	19585	AAHPNMR	B4DJX4;Q9HAU0	Q9HAU0	PLEKHA5	Pleckstrin homology domain-containing family A member 5	514	2
130120000	333570000	252640000	256440000	183330000	255790000	344800000	245030000	186640000	254560000	0		15	1529.69	6.1694e-07	124.42	42	13077	AAHSEGNTTAGLDMR	P78371	P78371	CCT2	T-complex protein 1 subunit beta	518	2;3
383140000	160460000	333810000	0	488480000	213650000	353200000	203600000	432310000	0	0		20	2280.09	1.9685e-21	126.07	13	12943	AAHVFFTDSCPDALFNELVK	A0A1B0GTP9;A0A2R8Y5D4;A0A1B0GW76;A0A0D9SFQ7;A0A0D9SFW6;A0A0D9SEP9;P61764;A0A1B0GWF2;A0A1B0GVQ5;A0A0D9SG72	P61764	STXBP1	Syntaxin-binding protein 1	521	3
0	0	0	0	72487000	16909000	23371000	65436000	56846000	0	0		13	1510.8	0.00027611	93.096	7	14666	AAIAFLHALWQDR	Q5SRE5	Q5SRE5	NUP188	Nucleoporin NUP188 homolog	527	2;3
115290000	127940000	77749000	116740000	160000000	39263000	100330000	68085000	60607000	0	0		18	1734.96	6.8761e-10	131.53	33	14201	AAIAQALAGEVSVVPPSR	Q2TAY7	Q2TAY7	SMU1	WD40 repeat-containing protein SMU1;WD40 repeat-containing protein SMU1, N-terminally processed	528	2;3
1644800000	2097500000	2033300000	1530300000	1860200000	1574700000	1602400000	1209700000	1642200000	1542700000	0		9	1021.49	0.0001167	155.75	26	12200	AAIDWFDGK	P35637;H3BPE7;Q92804;A0A075B7D9	P35637	FUS;TAF15	RNA-binding protein FUS;TATA-binding protein-associated factor 2N	532	1;2
1644800000	2097500000	2033300000	1530300000	1860200000	1574700000	1602400000	1209700000	1642200000	1542700000	0		9	1021.49	0.0001167	155.75	26	17765	AAIDWFDGK	P35637;H3BPE7;Q92804;A0A075B7D9	P35637	FUS;TAF15	RNA-binding protein FUS;TATA-binding protein-associated factor 2N	532	1;2
260890000	238060000	53287000	102840000	225250000	243940000	0	222780000	256910000	119020000	1		17	1959.98	6.856e-18	133.15	15	17765	AAIDWFDGKEFHGNIIK	Q92804;A0A075B7D9	Q92804	TAF15	TATA-binding protein-associated factor 2N	533	2;3;4
680550000	680930000	401030000	452540000	842510000	755960000	317550000	632090000	610470000	746190000	1		17	1893.93	5.1545e-33	234.9	20	12200	AAIDWFDGKEFSGNPIK	P35637;H3BPE7	P35637	FUS	RNA-binding protein FUS	534	2;3
0	0	0	0	0	0	0	0	0	87144000	2		23	2555.28	0.00060755	58.015	1	12200	AAIDWFDGKEFSGNPIKVSFATR	P35637;H3BPE7	P35637	FUS	RNA-binding protein FUS	535	3
0	0	12569000	0	0	0	23277000	0	0	22409000	0		9	899.482	0.0019277	94.662	11	16735	AAIEVNAGR	Q8N556	Q8N556	AFAP1	Actin filament-associated protein 1	540	2
0	0	0	0	0	0	0	0	0	0	0		8	783.497	0.032519	69.093	1	8174	AAIGLLAR	H3BSW3;H3BQF1;H3BQZ9;P07741;H3BQB1	H3BSW3	APRT	Adenine phosphoribosyltransferase	542	2
0	0	101800000	0	0	0	91444000	0	0	0	0		11	1060.54	0.00049112	100.02	3	12161	AAIISAEGDSK	P35232;C9JW96;C9JZ20	P35232	PHB	Prohibitin	545	2
171720000	228800000	172450000	193300000	170530000	173850000	107320000	176220000	102250000	227000000	0		13	1387.81	0.00012178	130.94	23	9927	AAILPTSIFLTNK	O14744;H0YJX6	O14744	PRMT5	Protein arginine N-methyltransferase 5;Protein arginine N-methyltransferase 5, N-terminally processed	549	2
0	44972000	0	36336000	32973000	46249000	0	50983000	27668000	0	1		14	1515.9	4.6993e-05	91.62	8	9927	AAILPTSIFLTNKK	O14744;H0YJX6	O14744	PRMT5	Protein arginine N-methyltransferase 5;Protein arginine N-methyltransferase 5, N-terminally processed	550	3
98216000	0	0	0	110600000	0	0	0	0	0	0		12	1298.72	0.0030628	68.847	2	42249	AAILQTEVDALR	O15083;H7C4G9;X6RLX0;G8JLD3;Q8IUD2;X6RM00	X6RLX0	ERC2;ERC1	ERC protein 2;ELKS/Rab6-interacting/CAST family member 1	551	2
40063000	61200000	0	62272000	54797000	42817000	0	72829000	65424000	0	1		7	681.417	1.5408	17.562	7	748	AAKAPPK	A0A0A0MRM9;Q14978;S4R349;S4R3C2	A0A0A0MRM9	NOLC1	Nucleolar and coiled-body phosphoprotein 1	561	2
0	0	0	0	0	0	0	0	0	0	2		15	1712.87	1.2372	10.854	1	11757	AAKDAYKVNTNLDYK	H0Y786;P20929	P20929	NEB	Nebulin	562	3
0	0	0	0	0	0	0	0	0	0	1		10	1055.63	1.4894	12.527	1	16994	AAKNEIGILK	C9J9E2;B4DSW8;E7ETR1;Q8NCB2	Q8NCB2	CAMKV	CaM kinase-like vesicle-associated protein	571	2
0	0	0	0	0	0	0	0	0	0	1		31	2930.4	0.075448	26.826	1	20834	AAKPGPAEAPSPTASPSGDASPPATAPYDPR	Q9UPT8;M0QY97	Q9UPT8	ZC3H4	Zinc finger CCCH domain-containing protein 4	572	3
0	0	0	1507400	0	0	0	0	0	0	1		11	1141.63	0.097424	17.367	2	12403	AAKPTTTPEVK	P46821	P46821	MAP1B	Microtubule-associated protein 1B;MAP1B heavy chain;MAP1 light chain LC1	575	3
0	0	0	0	0	0	0	0	0	0	2		7	871.539	3.129	4.8247	1	715	AAKRLWK	A0A0A0MRA8;A0A1B0GTF8;J3KT37;A0A0A0MSA4;Q9Y2J2;A8K968;E9PHY5;E9PK52;E9PII3;A0A2R8Y5B3;O43491	A0A0A0MRA8	EPB41L3;EPB41L2	Band 4.1-like protein 3;Band 4.1-like protein 3, N-terminally processed;Band 4.1-like protein 2	576	2
0	0	0	0	0	0	0	0	0	0	2		7	871.539	3.129	4.8247	1	10180	AAKRLWK	A0A0A0MRA8;A0A1B0GTF8;J3KT37;A0A0A0MSA4;Q9Y2J2;A8K968;E9PHY5;E9PK52;E9PII3;A0A2R8Y5B3;O43491	A0A0A0MRA8	EPB41L3;EPB41L2	Band 4.1-like protein 3;Band 4.1-like protein 3, N-terminally processed;Band 4.1-like protein 2	576	2
0	0	0	0	0	0	0	0	0	0	1		7	687.428	1.5661	0	1	17710	AAKVATK	E7EVH3;Q92576;E7ER40	Q92576	PHF3	PHD finger protein 3	577	2
0	0	0	0	0	0	0	0	0	0	2		34	3400.83	6.1903e-08	67.947	0	12161	AAKVFESIGKFGLALAVAGGVVNSALYNVDAGHR	P35232;C9JW96;E9PCW0;E7ESE2	P35232	PHB	Prohibitin	578	3
23055000	47641000	0	42832000	0	37542000	0	43488000	25447000	0	0		8	827.486	0.0016263	117.93	7	19646	AALADVLR	Q9HC35;B5MBZ0	Q9HC35	EML4	Echinoderm microtubule-associated protein-like 4	584	2
394520000	713450000	0	739320000	370950000	693080000	204920000	0	244020000	1723600000	0		30	3136.6	1.5187e-17	118.55	8	1738	AALAGGTTMIIDHVVPEPGTSLLAAFDQWR	A0A1C7CYX9;Q16555	A0A1C7CYX9	DPYSL2	Dihydropyrimidinase-related protein 2	588	3
125880000	220300000	55531000	227290000	71100000	100670000	0	246660000	79199000	193290000	1		19	2143.17	0.0014344	60.034	13	7330	AALAHPFFQDVTKPVPHLR	G3V5T9;P24941;E7ESI2	G3V5T9	CDK2	Cyclin-dependent kinase 2	590	4;5
60028000	0	62012000	51860000	0	63074000	0	55336000	0	55805000	0		31	3311.59	4.9705e-32	160.26	13	9781	AALANLCIGDVITAIDGENTSNMTHLEAQNR	O00151	O00151	PDLIM1	PDZ and LIM domain protein 1	591	3
117900000	153520000	117300000	156620000	71518000	90448000	91979000	121870000	76265000	234560000	0		14	1432.84	3.4474e-05	113.22	48	371	AALAPLPPLPAQFK	Q9NP79;A0A087WY55	Q9NP79	VTA1	Vacuolar protein sorting-associated protein VTA1 homolog	592	2
17392000	0	0	0	0	13835000	18048000	17202000	12247000	0	0		10	1108.62	0.00055859	74.376	4	10223	AALCAVHVIR	O43747;H3BNR4;H3BR36;H3BUN9	O43747	AP1G1	AP-1 complex subunit gamma-1	593	3
360160000	183560000	232130000	203320000	243090000	182770000	266160000	176890000	207470000	75768000	0		14	1662.77	6.8711e-26	220.94	15	12752	AALCHFCIDMLNAK	M0R0I4;P54920;M0R0Y2;M0R2M1	P54920	NAPA	Alpha-soluble NSF attachment protein	597	2;3
97451000	67524000	56622000	0	76794000	0	117130000	72201000	92622000	0	0		14	1599.81	1.2063e-16	181.53	13	19267	AALCHFIVDELNAK	A0A087WZQ7;Q9H115	Q9H115	NAPB	Beta-soluble NSF attachment protein	598	2;3
0	0	0	0	0	65823000	0	76559000	0	0	0		25	2674.23	2.8891e-07	104.81	3	15112	AALDCSTSHLDEFYSDPHAVAGALK	Q68EM7	Q68EM7	ARHGAP17	Rho GTPase-activating protein 17	602	3;4
38828000	35315000	34796000	21972000	41435000	47521000	24919000	58653000	43252000	0	0		15	1546.81	0.00020848	79.804	17	2428	AALDGPLDAALDHLR	A0A3B3ITF7;A0A3F2YNW9;A0A3B3IUA1;A0A3B3IU40;A0A3B3IT28;A0A3B3ITE5;Q12756;A0A3B3ITK3;H7C3Y8;A0A3B3ITW6	A0A3B3ITW6	KIF1A	Kinesin-like protein KIF1A	604	3
449480000	299990000	803810000	286330000	349660000	246070000	496990000	206740000	273410000	393120000	0		16	1551.74	3.6672e-19	167.12	23	11216	AALDGTPGMIGYGMAK	P09417	P09417	QDPR	Dihydropteridine reductase	605	2
829010000	780010000	642950000	690590000	821650000	660110000	464150000	532420000	577770000	1004800000	0		13	1359.68	9.8326e-28	225.87	33	12142	AALEALGSCLNNK	P34897;G3V5L0;G3V4W5;G3V540;G3V2W0;G3V241;G3V3Y8;G3V4T0;G3V4X0;G3V2E4	P34897	SHMT2	Serine hydroxymethyltransferase, mitochondrial	611	2;3
0	0	0	0	0	0	0	0	118270000	0	2		22	2397.17	0.10241	9.0209	1	12142	AALEALGSCLNNKYSEGYPGKR	P34897;G3V5L0;G3V4W5;G3V540;G3V2W0;G3V241;G3V3Y8;G3V4T0;G3V4X0;G3V2E4	P34897	SHMT2	Serine hydroxymethyltransferase, mitochondrial	612	4
46238000	36460000	55286000	58573000	76227000	60611000	53075000	37568000	70035000	0	0		12	1345.72	0.0011971	81.263	13	13443	AALEALLPYTER	Q12788;J3KNP2	Q12788	TBL3	Transducin beta-like protein 3	613	2
41539000	46653000	66573000	50062000	71483000	114860000	48138000	103170000	77763000	65469000	0		13	1409.71	1.5299e-13	170.5	11	7386	AALEAQNALHNMK	G5EA30;Q92879;E9PSH0;E9PKU1;E9PQK4	G5EA30	CELF1	CUGBP Elav-like family member 1	615	2;3
0	0	0	0	0	0	0	0	0	0	0		8	921.456	0.014071	86.794	3	17799	AALEEFSR	Q92922	Q92922	SMARCC1	SWI/SNF complex subunit SMARCC1	618	2
0	0	0	0	0	0	0	0	0	0	0		8	871.501	0.055459	58.286	4	3017	AALEELVK	A0A6Q8PFG9;D6RF05;A0A6Q8PFN6;A0A6Q8PHA5;E7ETE2;P12081;A0A6Q8PF47;A0A6Q8PFF2;A0A6Q8PHE3;B4DDD8;B4E1C5;A0A6Q8PHQ0;A0A2R8YCI2	A0A6Q8PHA5	HARS	Histidine--tRNA ligase, cytoplasmic	620	2
0	0	0	0	0	0	0	70539000	0	0	0		16	1831.88	0.00050545	101.56	2	19234	AALEEVYPDLTPEETR	Q9H0D6	Q9H0D6	XRN2	5-3 exoribonuclease 2	621	2
74917000	113100000	0	139370000	107340000	137710000	48817000	135950000	107120000	147550000	1		17	1987.99	1.3489e-15	154.46	17	19234	AALEEVYPDLTPEETRR	Q9H0D6	Q9H0D6	XRN2	5-3 exoribonuclease 2	622	2;3
0	0	45796000	0	16421000	0	36341000	0	0	0	0		10	1051.53	0.00072292	99.442	7	2291	AALEGTATYR	A0A3B3IRV5;Q9NRV9	A0A3B3IRV5	HEBP1	Heme-binding protein 1	626	2
31054000	0	0	23340000	23993000	0	0	0	18664000	0	1		13	1501.73	0.001325	69.716	5	9971	AALEKPMDLEEEK	O14967	O14967	CLGN	Calmegin	627	3
40515000	31749000	0	0	35910000	39567000	0	27662000	0	0	2		14	1629.83	0.00042006	71.08	5	9971	AALEKPMDLEEEKK	O14967	O14967	CLGN	Calmegin	628	3
0	12934000	0	0	23758000	0	0	0	27758000	0	0		8	884.533	0.01414	69.998	3	17764	AALEQLLK	Q92797;A0A087WUE9;M0R3C7	Q92797	SYMPK	Symplekin	630	2
225650000	678500000	683980000	609620000	963440000	889780000	633340000	615820000	684740000	567030000	1		15	1655.83	5.2631e-08	111.88	31	15415	AALEQPCEGSLTRPK	Q6PUV4;D6RGY3;D6R960	Q6PUV4	CPLX2	Complexin-2	631	2;3
0	0	21095000	0	0	0	24775000	0	0	0	0		10	975.524	0.015704	56.434	2	1170	AALESGISTK	D3DX49;B4DZ84;D3DX48;A0A0C4DH75;Q14168;A0A0A0MRU0;A0A0D9SFF8	A0A0D9SFF8	MPP2	MAGUK p55 subfamily member 2	632	2
93880000	79087000	101400000	95454000	260570000	207140000	203350000	294020000	203130000	131330000	0		19	1942.97	3.6754e-61	292.8	17	10557	AALETDENLLLCAPTGAGK	O75643;A0A494C1A5	O75643	SNRNP200	U5 small nuclear ribonucleoprotein 200 kDa helicase	633	2;3
0	180200000	204540000	0	278620000	142220000	0	179270000	0	0	0		12	1391.72	1.1195e-05	119.22	11	18801	AALEYLEDIDLK	Q9BRX8	Q9BRX8	FAM213A	Redox-regulatory protein FAM213A	634	2
0	0	0	0	0	0	0	0	0	0	0		14	1556.71	0.12439	40.244	1	11388	AALEYLGSFDHYAT	P23468;Q3KPI9;F5GWR7;P10586;H0Y6Z7;H0Y4H1;H0Y7Z9;H0Y380	P10586	PTPRD;PTPRF	Receptor-type tyrosine-protein phosphatase delta;Protein-tyrosine-phosphatase;Receptor-type tyrosine-protein phosphatase F	635	2
72525000	63362000	67270000	52108000	48239000	78489000	0	118490000	70329000	0	0		17	1761.97	1.8468e-05	136.53	23	11415	AALGPLVTGLYDVQAFK	P11172;E9PFD2;F2Z3P2;F2Z303;F8WDG4	P11172	UMPS	Uridine 5-monophosphate synthase;Orotate phosphoribosyltransferase;Orotidine 5-phosphate decarboxylase	646	2
0	0	174740000	0	88038000	0	0	0	0	129550000	0		16	1689.87	1.465e-06	126.76	5	12172	AALGPSSQNVTEYVVR	P35269;M0R0Z3	P35269	GTF2F1	General transcription factor IIF subunit 1	648	2
66265000	0	77288000	51815000	103020000	0	76756000	44437000	87291000	0	0		11	1142.58	0.0015653	91.087	6	930	AALGSPSHTFR	A0A0A6YYJ8;Q96HJ9	A0A0A6YYJ8	LUC7L2;C7orf55	UPF0562 protein C7orf55	649	2
0	0	0	0	0	42206000	0	60561000	81770000	0	0		28	2686.36	3.7588e-08	102.39	3	16236	AALGVAEAVAAPHPAEGAETAEAVELSR	Q86Y56	Q86Y56	DNAAF5	Dynein assembly factor 5, axonemal	650	3
83441000	0	0	87300000	76503000	73283000	0	117610000	70768000	79952000	0		20	2273.17	3.3952e-21	198.15	5	12304	AALHLYSNTLNFQISEVEPK	A8MWP7;F8W808;C9JW55;P41227	P41227	NAA10	N-alpha-acetyltransferase 10	651	2;3
0	0	0	0	0	0	0	0	0	0	2		11	1231.69	2.7548	18.225	1	914	AALKTQKTSER	A0A0A0MTS7;A0A0A0MRA3;Q8WZ42	A0A0A0MTS7	TTN	Titin	656	2
0	0	22896000	24822000	15697000	27728000	0	0	0	0	0		8	898.524	0.0088212	86.472	4	9827	AALLDQIR	O00401	O00401	WASL	Neural Wiskott-Aldrich syndrome protein	657	2
128150000	89147000	81077000	90554000	89063000	94469000	69883000	89837000	112920000	0	0		15	1633.73	1.1257e-05	114.71	9	19149	AALLEAGMPECTEDK	Q9C0C9;K7ES11	Q9C0C9	UBE2O	E2/E3 hybrid ubiquitin-protein ligase UBE2O	658	2
336530000	0	325960000	203090000	315620000	0	242010000	145160000	232470000	105190000	0		10	1212.69	8.1977e-06	157.91	9	13670	AALLELWELR	A0A0D9SGF6;Q13813	Q13813	SPTAN1	Spectrin alpha chain, non-erythrocytic 1	659	2
336530000	0	325960000	203090000	315620000	0	242010000	145160000	232470000	105190000	0		10	1212.69	8.1977e-06	157.91	9	1192	AALLELWELR	A0A0D9SGF6;Q13813	Q13813	SPTAN1	Spectrin alpha chain, non-erythrocytic 1	659	2
43361000	32329000	0	0	46186000	25857000	0	24390000	29762000	0	1		11	1368.79	0.00079392	119.68	8	13670	AALLELWELRR	A0A0D9SGF6;Q13813	Q13813	SPTAN1	Spectrin alpha chain, non-erythrocytic 1	660	2
43361000	32329000	0	0	46186000	25857000	0	24390000	29762000	0	1		11	1368.79	0.00079392	119.68	8	1192	AALLELWELRR	A0A0D9SGF6;Q13813	Q13813	SPTAN1	Spectrin alpha chain, non-erythrocytic 1	660	2
0	0	0	61765000	193390000	138650000	288170000	264620000	289720000	101740000	0		13	1544.81	6.0448e-14	174.48	15	11151	AALLNQHYQVNFK	P07814;V9GYZ6	P07814	EPRS	Bifunctional glutamate/proline--tRNA ligase;Glutamate--tRNA ligase;Proline--tRNA ligase	664	2;3
0	0	0	0	27099000	31996000	31557000	26745000	34123000	33614000	0		12	1065.62	0.044657	40.728	8	12170	AALLSGPPGVGK	P35251	P35251	RFC1	Replication factor C subunit 1	665	2
0	0	0	0	0	0	0	30514000	0	0	0		24	2450.17	0.093523	13.73	0	15368	AALLSPGDPAIWAGLMAACHADDK	Q6PGP7	Q6PGP7	TTC37	Tetratricopeptide repeat protein 37	666	3
0	13922000	14473000	0	8587800	29246000	41278000	25556000	14536000	36816000	0		14	1603.73	4.2227e-20	179.67	8	13843	AALMESQGQQQEER	A0A087WY61;Q14980	Q14980	NUMA1	Nuclear mitotic apparatus protein 1	669	2
0	0	0	0	0	0	0	0	0	0	0		16	1696.79	0.19359	35.077	1	4644	AALNGADIYAGCCTLK	C9IYN3;V9GYK2;Q8WVV9;H7BXH8	C9IYN3	HNRNPLL	Heterogeneous nuclear ribonucleoprotein L-like	672	2
0	100530000	0	0	0	75924000	49569000	0	78442000	67931000	0		15	1617.8	0.00094995	72.731	5	10816	AALNLPEAASYDEVR	O95602;B9ZVN9	O95602	POLR1A	DNA-directed RNA polymerase I subunit RPA1;DNA-directed RNA polymerase	673	2
265730000	1328100000	0	1712900000	204770000	1218300000	136170000	674930000	1363500000	720160000	0		39	4151.06	8.939e-77	194.26	8	4347	AALPSHVVTMLDNFPTNLHPMSQLSAAVTALNSESNFAR	O75390;B4DJV2;A0A0C4DGI3;F8VPA1;F8W1S4;F8VRI6;F8VPF9;F8VR34;F8VRP1;F8VX68;H0YH82	O75390	CS	Citrate synthase, mitochondrial;Citrate synthase	678	3;4
449920000	203190000	513270000	461660000	660830000	608540000	750800000	741880000	672710000	708290000	0		11	1301.66	0.00010268	154.05	27	12493	AALQEELQLCK	P49327;A0A0U1RQF0	P49327	FASN	Fatty acid synthase;[Acyl-carrier-protein] S-acetyltransferase;[Acyl-carrier-protein] S-malonyltransferase;3-oxoacyl-[acyl-carrier-protein] synthase;3-oxoacyl-[acyl-carrier-protein] reductase;3-hydroxyacyl-[acyl-carrier-protein] dehydratase;Enoyl-[acyl-carrier-protein] reductase;Oleoyl-[acyl-carrier-protein] hydrolase	679	2
0	0	0	0	0	0	0	0	0	0	0		20	2157.2	0.072214	31.753	2	19479	AALQEELSDVLIYLVALAAR	Q9H773	Q9H773	DCTPP1	dCTP pyrophosphatase 1	680	3
728290000	923950000	0	1267700000	781440000	966920000	610780000	1012700000	935900000	744540000	0		9	971.565	0.00059493	113.71	15	13002	AALQELLSK	P62851	P62851	RPS25	40S ribosomal protein S25	681	2
0	0	0	0	0	0	0	0	0	0	0		11	1156.62	0.21268	33.723	1	17679	AALQSQAEALR	Q8WZA9	Q8WZA9	IRGQ	Immunity-related GTPase family Q protein	685	2
36347000	39659000	0	0	0	0	0	0	0	0	1		12	1312.72	0.00018952	94.767	5	17679	AALQSQAEALRR	Q8WZA9	Q8WZA9	IRGQ	Immunity-related GTPase family Q protein	686	3
0	0	0	0	0	0	0	0	18989000	0	0		14	1496.77	0.054897	28.779	2	18241	AALQVPEHTAFGTR	Q96JQ0	Q96JQ0	DCHS1	Protocadherin-16	687	3
0	0	0	0	0	486960	0	0	0	0	2		18	1928.09	0.077656	9.1638	0	10467	AALRALCGFRGVAAQVLR	O75306;A0A7I2YQG7;A0A7I2V596;A0A7I2V4X8;A0A7I2V4G5;A0A7I2YQD8;A0A7I2V2B9;A0A7I2V3J6;A0A7I2V4W5;A0A7I2V410;A0A7I2V630;A0A7I2V5E2;A0A7I2V5G4;A0A7I2V517;A0A7I2V5D5;A0A7I2V2P1;A0A7I2V5X7	O75306	NDUFS2	NADH dehydrogenase [ubiquinone] iron-sulfur protein 2, mitochondrial	688	5
0	0	0	33055000	17409000	76751000	0	50117000	0	0	1		11	1263.68	0.028209	77.14	3	7754	AALRDYETVVK	P53041;H0YDU8;A8MU39	P53041	PPP5C	Serine/threonine-protein phosphatase 5;Serine/threonine-protein phosphatase	689	2;3
0	4804400	11375000	2412600	3103000	3785400	13511000	2653700	1814600	5193400	2		10	1091.72	0.060106	44.203	15	6965	AALRPLVKPK	F8W727;P62910;D3YTB1;D3YTI8	F8W727	RPL32	60S ribosomal protein L32	690	3
42252000	58304000	47746000	70818000	181960000	120930000	159220000	251190000	204670000	105910000	0		11	1148.64	3.2398e-05	154.56	25	13087	AALSALESFLK	P78527	P78527	PRKDC	DNA-dependent protein kinase catalytic subunit	693	2
0	0	50461000	0	0	0	36868000	0	0	0	0		15	1529.72	4.3669e-18	142.76	9	2918	AALSASEGEEVPQDK	O95831;A0A6Q8PFE1;A0A6Q8PG15;A0A7I2PK44;A0A6Q8PFM5;A0A6Q8PFQ8;A0A6Q8PFS4;A0A6Q8PFA7;A0A6Q8PFW2;A0A6Q8PF87	O95831	AIFM1	Apoptosis-inducing factor 1, mitochondrial	694	2
0	0	0	0	65077000	0	0	0	0	0	0		10	1117.55	0.17765	17.24	1	3206	AALSEEELEK	A0A7I2Y1C3;Q04637;E7EUU4;E7EX73;E9PGM1	A0A7I2Y1C3	EIF4G1	Eukaryotic translation initiation factor 4 gamma 1	695	2
0	9847700	0	0	0	13801000	19847000	0	0	0	1		11	1245.65	0.0035505	59.198	4	3206	AALSEEELEKK	A0A7I2Y1C3;Q04637;E7EUU4;E7EX73;E9PGM1	A0A7I2Y1C3	EIF4G1	Eukaryotic translation initiation factor 4 gamma 1	696	2;3
75182000	22731000	33441000	65793000	78177000	96613000	57917000	87265000	127800000	32917000	0		14	1632.79	0.00013791	86.923	15	7908	AALSEMVEYITHNR	H0YJ75;Q13362;Q96B13;G3V2U3	H0YJ75	PPP2R5C	Serine/threonine-protein phosphatase 2A 56 kDa regulatory subunit gamma isoform	697	2;3
20313000	26009000	28187000	0	0	17406000	102070000	0	0	42862000	0		8	769.47	0.0066066	97.602	6	748	AALSLPAK	A0A0A0MRM9;Q14978	A0A0A0MRM9	NOLC1	Nucleolar and coiled-body phosphoprotein 1	700	1;2
196390000	206060000	188100000	144960000	81058000	141670000	98803000	123540000	153670000	87538000	0		9	950.566	1.2639e-05	166.05	14	12767	AALTGLLHR	P55084;B5MD38;C9JEY0;C9JE81	P55084	HADHB	Trifunctional enzyme subunit beta, mitochondrial;3-ketoacyl-CoA thiolase	707	2;3
0	0	0	0	0	0	0	0	0	212920000	1		11	1273.68	8.3391e-05	139.15	2	11119	AALTRDPQFQK	P06744;A0A0J9YXP8;A0A2R8Y6C7;K7EP41;K7EPY4;K7ERC6;A0A0J9YXM3;K7ENA0	P06744	GPI	Glucose-6-phosphate isomerase	712	2
0	0	0	0	0	0	0	0	79585000	0	0		24	2793.32	0.009666	33.466	1	9982	AALTSALSIQNYHLECTETQAWMR	O15020;A0A087WYQ1	O15020	SPTBN2	Spectrin beta chain, non-erythrocytic 2	713	3
52316000	75421000	34882000	62134000	0	40819000	0	46319000	0	59401000	0		8	863.512	0.0017479	147.52	1	18268	AALTTLFK	Q96KP4;J3QKT2;J3KSV5;A0A087WYZ1;J3QR27;J3QLU1;J3QKQ0;J3QRD0;J3QRA8;J3QQN6;J3QL02;J3KSS4;J3QRP4	Q96KP4	CNDP2	Cytosolic non-specific dipeptidase	714	1
0	0	0	0	0	0	0	103570000	0	58648000	0		15	1572.78	0.00038537	113.38	7	18875	AALVDLEPGTMDSVR	Q9BUF5;K7EL29;K7EN98;K7ESQ3;K7EQT3;K7EJ64;K7ERA8;K7EJZ4;K7EPE5	Q9BUF5	TUBB6	Tubulin beta-6 chain	715	2
0	0	0	0	0	0	0	0	0	0	0		10	1063.56	0.040854	54.066	1	15368	AALVDYLDGK	Q6PGP7	Q6PGP7	TTC37	Tetratricopeptide repeat protein 37	716	2
353420000	472080000	334460000	394130000	253780000	377870000	233690000	442820000	247030000	477950000	0		28	2868.49	9.6731e-21	172.56	104	13734	AALVGGTTMIIDHVVPEPGSSLLTSFEK	Q14194;E9PD68	Q14194	CRMP1	Dihydropyrimidinase-related protein 1	717	2;3;4
478140000	327310000	378960000	170350000	314430000	306630000	365870000	314070000	320240000	520670000	1		28	2927.53	4.2657e-20	144.18	20	18712	AALVGGTTMIIGHVLPDKETSLVDAYEK	Q9BPU6;E7EWB4;E9PHT0;E7ESV0	Q9BPU6	DPYSL5	Dihydropyrimidinase-related protein 5	718	3;4
45206000	52807000	73554000	93826000	63873000	98493000	87037000	148570000	111180000	127760000	0		12	1241.7	9.545e-14	174.41	34	6800	AALVLEDGSVLR	F8VPD4;P27708	F8VPD4	CAD	CAD protein;Glutamine-dependent carbamoyl-phosphate synthase;Aspartate carbamoyltransferase;Dihydroorotase	719	2
78063000	0	117750000	0	0	0	0	0	0	0	0		12	1003.49	2.6272e-09	128.6	15	9927	AAMAVGGAGGSR	O14744;G3V580;G3V2X6;C9JSX3;G3V2L6;G3V507;G3V2F5	O14744	PRMT5	Protein arginine N-methyltransferase 5;Protein arginine N-methyltransferase 5, N-terminally processed	724	2
284150000	321900000	363130000	494590000	563900000	445120000	485100000	0	34869000	344850000	0		12	1259.68	0.00018878	123.79	21	13361	AAMEALVVEVTK	Q08211	Q08211	DHX9	ATP-dependent RNA helicase A	726	1;2
0	0	0	0	0	0	0	0	0	89474000	1		26	2820.51	0.00020974	56.688	1	13361	AAMEALVVEVTKQPAIISQLDPVNER	Q08211	Q08211	DHX9	ATP-dependent RNA helicase A	727	3
0	0	97046000	0	0	0	0	0	0	88714000	0		11	1128.62	0.069129	36.514	2	21063	AAMEPIVISAK	Q9Y490	Q9Y490	TLN1	Talin-1	729	2
166200000	144380000	158160000	121110000	187420000	106750000	140650000	120390000	209260000	129040000	0		29	3201.49	1.4866e-13	118.14	28	2009	AAMFPETLDEGMQIPSTQFDAAHPTNVQR	A0A2R8Y543;A0A2R8YCH5;A0A2R8Y5A3;P35222;A0A2R8Y804;B4DGU4;A0A2R8Y7Z0;A0A2R8Y5Z1	A0A2R8Y543	CTNNB1	Catenin beta-1	730	3
0	0	0	38079000	0	0	0	0	0	87395000	0		13	1507.75	0.041704	42.802	4	13021	AAMIWIVGEYAER	P63010;A0A087X253;A0A087WU93;A0A087WZQ6;A0A087WYD1;K7EJ01;H7C034;Q10567;C9J1E7	P63010	AP2B1;AP1B1	AP-2 complex subunit beta;AP-1 complex subunit beta-1	732	2;3
0	0	0	38079000	0	0	0	0	0	87395000	0		13	1507.75	0.041704	42.802	4	13428	AAMIWIVGEYAER	P63010;A0A087X253;A0A087WU93;A0A087WZQ6;A0A087WYD1;K7EJ01;H7C034;Q10567;C9J1E7	P63010	AP2B1;AP1B1	AP-2 complex subunit beta;AP-1 complex subunit beta-1	732	2;3
47247000	59654000	26902000	77730000	43336000	75567000	0	82334000	48629000	100010000	0		19	1983.86	3.9109e-72	324.94	10	14670	AANAAENDFSVSQAEMSSR	Q5STZ8;Q8NE71;H0YGW7;A0A0G2JJB9	Q5STZ8	ABCF1	ATP-binding cassette sub-family F member 1	740	2
632640000	293230000	369130000	222240000	474170000	221550000	283770000	193270000	428760000	215960000	0		18	1953.88	2.746e-20	195.1	13	12342	AANDAGYFNDEMAPIEVK	P42765;A0A0B4J2A4;K7EME0	P42765	ACAA2	3-ketoacyl-CoA thiolase, mitochondrial	742	2;3
48143000	68144000	0	60990000	0	75565000	0	84387000	77509000	0	0		13	1399.75	0.00077492	103.18	9	11477	AANILVGENLVCK	P12931;J3QRU1;P07947	P12931	SRC;YES1	Proto-oncogene tyrosine-protein kinase Src;Non-specific protein-tyrosine kinase;Tyrosine-protein kinase Yes	747	2
0	0	0	0	0	0	0	0	0	0	0		8	922.458	0.025106	75.243	2	1468	AANLEMFK	A0A0U1RRM1;Q8WXI9;A0A0U1RR34	A0A0U1RRM1	GATAD2B	Transcriptional repressor p66-beta	750	2
0	0	0	0	0	0	0	0	0	0	1		10	1107.57	0.14902	2.5133	1	1468	AANLEMFKGK	A0A0U1RRM1;Q8WXI9;A0A0U1RR34	A0A0U1RRM1	GATAD2B	Transcriptional repressor p66-beta	751	3
0	0	0	0	0	0	0	0	0	0	0		17	1934.9	0.29136	41.577	1	6621	AANMPDSELFELISENR	F5H1D6;Q07864;A0A5F9ZHA7	F5H1D6	POLE	DNA polymerase;DNA polymerase epsilon catalytic subunit A	752	2
0	0	0	0	0	0	0	32534000	30049000	51144000	0		11	1114.63	0.053918	57.888	4	18896	AANNIASLLTK	Q9BV44;H7C0R6	Q9BV44	THUMPD3	THUMP domain-containing protein 3	753	2
0	0	0	0	0	0	0	0	0	0	0		13	1434.66	0.022887	55.718	1	13878	AANPGCSLEDFVR	Q15042	Q15042	RAB3GAP1	Rab3 GTPase-activating protein catalytic subunit	754	2
0	0	0	0	67686000	87063000	0	0	0	0	0		10	1060.56	0.0035631	76.1	5	16453	AANPVDFLSK	Q8IY81	Q8IY81	FTSJ3	pre-rRNA processing protein FTSJ3	755	2
362580000	328750000	221340000	255680000	287010000	290650000	152190000	241810000	306130000	141720000	0		15	1682.82	3.4431e-48	248.59	30	495	AANSLEAFIFETQDK	A0A087X054;A0A494C039;Q9Y4L1	A0A087X054	HYOU1	Hypoxia up-regulated protein 1	760	2;3
0	0	103620000	0	90381000	0	0	0	0	0	0		13	1420.71	0.00014578	106	2	11154	AANVLVSESLMCK	P07948	P07948	LYN	Tyrosine-protein kinase Lyn	763	2
0	92462000	94713000	89255000	0	82838000	53304000	86808000	0	75789000	0		14	1444.72	3.078e-05	116.3	12	20377	AAPAGGFQNIACLR	Q9UBP6;H0YIH0	Q9UBP6	METTL1	tRNA (guanine-N(7)-)-methyltransferase	766	2
0	1776700	0	0	0	0	0	0	0	0	0		7	681.381	0.19856	14.062	1	10292	AAPAQPK	O60306;H0YH15	O60306	AQR	Intron-binding protein aquarius	769	2
0	19172000	0	0	0	0	0	0	0	0	1		11	1114.57	1.6582	22.086	1	13843	AAPASTKQADR	A0A087WY61;Q14980	Q14980	NUMA1	Nuclear mitotic apparatus protein 1	772	2
172090000	204990000	259060000	294240000	443870000	82300000	64561000	75283000	235240000	483680000	0		18	2102.09	2.5293e-15	151.26	18	42136	AAPCIYWLPLTDSQIVQK	Q9UKV3;E7EQT4;G3V3B0;S4R3H4	S4R3H4	ACIN1	Apoptotic chromatin condensation inducer in the nucleus	774	2;3
40348000	54480000	62481000	52978000	65781000	52676000	0	36400000	56031000	0	0		12	1193.68	0.0088499	75.197	10	4512	AAPDILIATPGR	B7Z6D5;Q96GQ7;A0A087X059	B7Z6D5	DDX27	Probable ATP-dependent RNA helicase DDX27	775	2
0	0	0	39872000	0	0	0	0	41190000	0	0		23	2522.13	1.4913e-39	209.66	4	19255	AAPEEHDSPTEASQPIVEEEETK	Q9H0S4;F5H1N9	Q9H0S4	DDX47	Probable ATP-dependent RNA helicase DDX47	780	2
27721000	27763000	0	40719000	52315000	47819000	31335000	59565000	53579000	50623000	1		25	2488.23	1.1594e-07	112.47	13	922	AAPEEPQQRPPEAVAAAPAGTTSSR	Q96JP5;A0A0A6YYC7	Q96JP5	ZFP91;ZFP91-CNTF	E3 ubiquitin-protein ligase ZFP91	781	3
0	0	0	0	0	0	45119000	0	0	63536000	0		10	1057.58	0.004495	72.23	9	17802	AAPEMVSLLK	Q92947;K7EQ99;K7ESA6	Q92947	GCDH	Glutaryl-CoA dehydrogenase, mitochondrial	782	2
470470000	659070000	402260000	657550000	290300000	654540000	273650000	588430000	323110000	686110000	0		9	1052.53	1.2639e-05	166.05	22	13910	AAPFSLEYR	Q15181;Q5SQT6	Q15181	PPA1	Inorganic pyrophosphatase	786	2
0	0	0	0	0	0	0	0	0	0	1		10	912.489	0.55474	12.207	1	17689	AAPGAAGSRR	Q92522	Q92522	H1FX	Histone H1x	787	2
0	0	0	0	0	0	139190000	0	0	129950000	0		11	1071.53	0.039768	58.916	6	3166	AAPGAEFAPNK	A0A7I2V5Y7;A0A7I2V535;Q15233;A0A7I2V4J2;A0A7I2V4K9	A0A7I2V5Y7	NONO	Non-POU domain-containing octamer-binding protein	788	2
16465000	53235000	265840000	23821000	19413000	23136000	204270000	16966000	18638000	103050000	1		12	1227.64	6.7153e-05	120.31	36	3166	AAPGAEFAPNKR	A0A7I2V5Y7;A0A7I2V535;Q15233;A0A7I2V4J2;A0A7I2V4K9	A0A7I2V5Y7	NONO	Non-POU domain-containing octamer-binding protein	789	2;3
0	0	0	0	56502000	0	0	0	46481000	0	0		17	1642.84	0.01063	52.891	2	2578	AAPGPGPSTFSFVPPSK	A0A494C1F2;P35658	A0A494C1F2	NUP214	Nuclear pore complex protein Nup214	796	2
0	0	0	0	0	0	0	0	0	0	0		24	2124.18	0.11744	14.686	1	15436	AAPLAAPPPAPAAPPAVAPPAGPR	Q6SPF0	Q6SPF0	SAMD1	Atherin	807	3
179310000	0	349310000	0	479690000	355850000	478440000	545060000	0	226890000	0		19	2148.07	8.9024e-32	230.26	9	12493	AAPLDSIHSLAAYYIDCIR	P49327;A0A0U1RQF0	P49327	FASN	Fatty acid synthase;[Acyl-carrier-protein] S-acetyltransferase;[Acyl-carrier-protein] S-malonyltransferase;3-oxoacyl-[acyl-carrier-protein] synthase;3-oxoacyl-[acyl-carrier-protein] reductase;3-hydroxyacyl-[acyl-carrier-protein] dehydratase;Enoyl-[acyl-carrier-protein] reductase;Oleoyl-[acyl-carrier-protein] hydrolase	809	2;3
0	0	9104900	0	0	3468900	13646000	0	0	0	1		28	3202.59	0.063108	17.076	1	12493	AAPLDSIHSLAAYYIDCIRQVQPEGPYR	P49327;A0A0U1RQF0	P49327	FASN	Fatty acid synthase;[Acyl-carrier-protein] S-acetyltransferase;[Acyl-carrier-protein] S-malonyltransferase;3-oxoacyl-[acyl-carrier-protein] synthase;3-oxoacyl-[acyl-carrier-protein] reductase;3-hydroxyacyl-[acyl-carrier-protein] dehydratase;Enoyl-[acyl-carrier-protein] reductase;Oleoyl-[acyl-carrier-protein] hydrolase	810	5
0	0	0	0	0	0	0	0	0	0	0		7	667.365	0.38937	7.4132	1	10849	AAPNPAK	O95793;Q5JW30	O95793	STAU1	Double-stranded RNA-binding protein Staufen homolog 1	816	2
0	0	0	0	0	2811400	0	0	0	0	2		15	1678.87	0.086842	5.2115	0	18814	AAPPRDPRPSHPEPR	A0A804HJB7;Q9BSH4	Q9BSH4	TACO1	Translational activator of cytochrome c oxidase 1	829	4
0	0	0	0	0	27945000	36317000	33554000	37310000	0	0		13	1242.63	0.001699	72.434	8	10562	AAPPTAGSMAIEK	O75691	O75691	UTP20	Small subunit processome component 20 homolog	831	2
447240000	344870000	208240000	231440000	536600000	327290000	207340000	259990000	289930000	282690000	1		28	2532.36	2.3405e-26	154.33	31	21251	AAPRPAPVAQPPAAAPPSAVGSSAAAPR	Q9Y6H1;Q5T1J5	Q9Y6H1	CHCHD2;CHCHD2P9	Coiled-coil-helix-coiled-coil-helix domain-containing protein 2;Putative coiled-coil-helix-coiled-coil-helix domain-containing protein CHCHD2P9, mitochondrial	842	3;4
0	0	0	0	0	0	21626000	0	0	0	1		9	931.535	0.0029318	94.407	2	20349	AAPRPPPAR	Q9UBB4;A0A1W2PQD2	Q9UBB4	ATXN10	Ataxin-10	843	2
0	0	0	0	0	53781000	57265000	0	0	0	0		14	1473.7	0.0028953	68.536	2	12332	AAPSAGSWSTFQHK	P42575;C9JRR9;A0A087WYM1	P42575	CASP2	Caspase-2;Caspase-2 subunit p18;Caspase-2 subunit p13;Caspase-2 subunit p12	846	2
84768000	116120000	147090000	78816000	24893000	73050000	187740000	60462000	36946000	131070000	1		10	1044.54	0.00052848	131.03	12	17810	AAPSDGFKPR	Q92979	Q92979	EMG1	Ribosomal RNA small subunit methyltransferase NEP1	848	1;2
32470000	47052000	25594000	28759000	5797800	33952000	0	34006000	16746000	28110000	0		18	1730.8	2.1608e-05	139.86	14	18786	AAPTAASDQPDSAATTEK	Q9BRP8	Q9BRP8	WIBG	Partner of Y14 and mago	851	2
0	0	0	0	35484000	0	0	0	0	0	0		28	2674.46	0.046612	21.317	2	18590	AAPTPTPAPVPVPVPLPAPAPAPHGEAR	Q96T58	Q96T58	SPEN	Msx2-interacting protein	856	3
0	143320000	0	0	89127000	137230000	64937000	0	87142000	122480000	1		10	1082.63	0.0057791	70.747	5	5632	AAPVDLELKK	O60925;E5RGS4;D6RGG5	O60925	PFDN1	Prefoldin subunit 1	859	2
96731000	0	102830000	0	146790000	91901000	150480000	104350000	104060000	131510000	0		14	1329.69	0.00010677	101.97	9	11683	AAPVTGGMGAVLMR	P18583;J3QSZ5;H7C1M2	P18583	SON	Protein SON	862	2
0	0	0	0	0	0	0	31554000	0	81631000	0		14	1317.78	0.010725	47.894	3	2452	AAPVVAPPGVVVSR	A0A3B3IUB1;Q13144;A0A3B3IUF2;A0A3B3ISM8;A0A3B3IS56;A0A3B3IRP4;C9JRD9;A0A3B3IT53;A0A3B3ISX3	A0A3B3IUB1	EIF2B5	Translation initiation factor eIF-2B subunit epsilon	865	2
0	0	0	0	0	0	0	0	0	0	0		20	2058.91	0.00021945	98.694	1	18380	AAPWGSNPSPSAESTQAMDR	A0A1B0GWE0;Q96N67	Q96N67	DOCK7	Dedicator of cytokinesis protein 7	866	2
86507000	0	0	0	0	0	0	0	40934000	0	0		25	2741.38	9.2955e-31	166.9	3	5086	AAPYWITAPQNLVLSPGEDGTLICR	C9JYY6;F8W775;Q92823;A0A087X2B3;C9JH43	C9JYY6	NRCAM	Neuronal cell adhesion molecule	868	2;3
357010000	12536000	306730000	508060000	378440000	420130000	0	0	361390000	427860000	0		15	1650.86	1.9921e-05	130.56	21	42211	AAQAPSSFQLLYDLK	V9GYY3;F5H2F4;P11586;V9GZ78;A0A494C1T2	V9GYY3	MTHFD1	C-1-tetrahydrofolate synthase, cytoplasmic;Methylenetetrahydrofolate dehydrogenase;Methenyltetrahydrofolate cyclohydrolase;Formyltetrahydrofolate synthetase;C-1-tetrahydrofolate synthase, cytoplasmic, N-terminally processed	871	2;3
0	0	0	0	0	0	0	0	0	56210000	2		23	2601.42	0.0001119	67.614	2	42211	AAQAPSSFQLLYDLKLPVEDKIR	V9GYY3;F5H2F4;P11586;V9GZ78	V9GYY3	MTHFD1	C-1-tetrahydrofolate synthase, cytoplasmic;Methylenetetrahydrofolate dehydrogenase;Methenyltetrahydrofolate cyclohydrolase;Formyltetrahydrofolate synthetase;C-1-tetrahydrofolate synthase, cytoplasmic, N-terminally processed	872	4
0	0	0	53912000	68065000	0	57830000	0	0	70994000	0		10	1201.52	0.00093888	104.01	10	11100	AAQDFFSTCR	P06132;A0A494C0Q8;A0A494C085;A0A1B0GVZ4;A0A494BZY8;A0A1B0GVN9;H0Y5R6;A0A494C0S8;Q5T446;A0A494C1D8;A0A494C007;A0A494C0P4;A0A494C1T3	P06132	UROD	Uroporphyrinogen decarboxylase	874	2
0	0	0	0	0	0	17277000	0	0	0	1		15	1612.77	0.074524	16.306	1	18842	AAQDIKDEEPGDLGR	Q9BTC0	Q9BTC0	DIDO1	Death-inducer obliterator 1	875	3
53852000	68480000	48313000	0	0	122750000	105630000	148780000	148600000	0	0		11	1274.59	0.0006616	93.598	7	10688	AAQDLCEEALR	O94906	O94906	PRPF6	Pre-mRNA-processing factor 6	876	2
4106800	4524500	7125000	3648400	3256500	0	3772600	0	1754700	0	1		10	1234.61	0.00046525	85.355	9	13019	AAQDRDQIYR	P62995;H7C2L4	P62995	TRA2B	Transformer-2 protein homolog beta	878	3
4128600	0	0	0	0	0	0	0	0	0	0		8	936.455	0.038793	53.351	3	11028	AAQEEYVK	P04075;H3BQN4;J3KPS3;H3BR68	P04075	ALDOA	Fructose-bisphosphate aldolase A;Fructose-bisphosphate aldolase	882	2
2193600	2036300	0	1211200	0	0	0	2111900	1123500	0	1		9	1092.56	0.088572	17.231	1	11028	AAQEEYVKR	P04075;H3BQN4;J3KPS3;H3BR68	P04075	ALDOA	Fructose-bisphosphate aldolase A;Fructose-bisphosphate aldolase	883	3
1048900000	1120100000	887730000	1399500000	0	1210600000	926850000	1147800000	1073500000	1359700000	0		11	1201.61	7.5867e-09	157.68	33	4465	AAQGEPQVQFK	B5MDF5;P62826;A0A087X0W0	B5MDF5	RAN	GTP-binding nuclear protein Ran	890	2
41174000	43480000	51131000	62197000	38643000	30570000	0	34673000	34712000	0	0		12	1374.79	0.0012421	80.916	16	14809	AAQIFITELTLR	Q13952;Q5T6K7;E9PI99;A0A0A0MT00;E9PL11;Q5T6K5	Q5T6K5	NFYC	Nuclear transcription factor Y subunit gamma	892	2
63348000	20935000	50112000	66193000	41001000	57781000	0	0	61870000	51028000	0		11	1198.62	0.004467	64.841	4	21165	AAQIPESDQIK	Q9Y5J7;G3V2F3;A0A1W2PRH9;A0A1W2PQS5;G3V502	Q9Y5J7	TIMM9	Mitochondrial import inner membrane translocase subunit Tim9	894	1;2
0	6093300	0	0	0	0	0	0	0	0	2		13	1508.81	0.10777	9.0501	1	7600	AAQITREAHKQEK	H0Y9X1;Q96EY4;D6RA57;D6RE67;D6RC31	H0Y9X1	TMA16	Translation machinery-associated protein 16	895	4
47747000	0	0	37211000	57816000	0	0	32212000	37611000	0	0		12	1242.68	0.0023049	89.171	8	13892	AAQLATEIADIK	Q15075	Q15075	EEA1	Early endosome antigen 1	899	2
87537000	77023000	88485000	114670000	99531000	0	92454000	102040000	125570000	0	0		15	1460.71	0.00020158	86.772	11	11700	AAQLCGAGMAAVVDK	P19367	P19367	HK1	Hexokinase-1	901	2
70868000	65314000	65952000	46258000	81307000	0	0	0	80093000	0	0		26	2680.43	1.5169e-13	159.19	9	20191	AAQLIGTCSQNVAAIQEQVLGLGALR	Q9NZL4;K7EN20;K7EL16	Q9NZL4	HSPBP1	Hsp70-binding protein 1	904	2;3
0	0	0	0	0	0	0	0	16081000	0	0		13	1465.75	0.072719	12.833	1	3267	AAQLQEALLHCGR	A0A7P0T890;Q03001;F8W9J4;E9PHM6;F6QMI7;A0A0U1RQJ2	A0A7P0T890	DST	Dystonin	905	3
40568000	40241000	0	0	66961000	0	0	0	40001000	0	1		21	2367.22	0.00057068	42.705	1	17868	AAQLVDKDSTFLSTLEHHLSR	Q969V3;K7EMW4;A0A0C4DGP7;K7ELZ9	Q969V3	NCLN	Nicalin	906	3
229680000	255660000	174140000	202580000	211530000	312230000	142750000	273390000	162030000	244390000	0		14	1552.72	5.3727e-06	155.42	22	9594	AAQPPAQPCQLCGR	M0QXZ5;Q96B54	M0QXZ5	ZNF428	Zinc finger protein 428	909	2;3
0	0	0	0	0	0	5111500	0	0	0	0		21	2000.95	0.091736	2.8819	1	2634	AAQQAASSSGQGQQAQTPTGK	U3KPX3;A0A590UJ43;P48729;H0Y9X2;U3KQK7	U3KPX3	CSNK1A1	Casein kinase I isoform alpha	912	3
0	0	0	2483300	0	0	0	0	0	0	2		26	2935.62	0.10829	1.1246	1	6748	AAQSLLNKLIRSNLVDNTNQVEVLQR	F6QDS0;Q9NUU7;I3L0H8;H3BQK0;Q9UMR2;H3BN59;H3BTB3;H3BMQ5	F6QDS0	DDX19A;DDX19B	ATP-dependent RNA helicase DDX19A;ATP-dependent RNA helicase DDX19B	919	5
0	0	0	0	0	0	0	0	0	0	0		12	1299.64	0.12065	40.015	2	16343	AAQVAQDEEIAR	Q8IVM0	Q8IVM0	CCDC50	Coiled-coil domain-containing protein 50	925	2;3
0	12506000	0	0	0	17131000	0	0	0	0	1		9	1045.53	0.9322	33.797	6	13843	AARAELEMR	A0A087WY61;Q14980	Q14980	NUMA1	Nuclear mitotic apparatus protein 1	928	2
0	0	0	0	0	0	0	0	0	0	1		8	915.452	0.16049	4.9882	1	21099	AARDAQER	Q9Y4X5	Q9Y4X5	ARIH1	E3 ubiquitin-protein ligase ARIH1	929	3
0	0	0	0	0	0	0	0	0	0	1		8	933.503	1.5909	12.431	1	691	AARDIFNK	A0A0A0MR02;P45880;Q5JSD2;Q5JSD1;A2A3S1	A0A0A0MR02	VDAC2	Voltage-dependent anion-selective channel protein 2	930	2
46022000	0	0	0	0	0	0	0	0	0	2		17	1917.07	0.10717	6.2674	1	3580	AARDLALDTLIIEYRGK	A0A804HKJ6;E7EWN3;A0A804HKJ9;Q9C0A6	E7EWN3	SETD5	SET domain-containing protein 5	931	5
3233200000	0	0	0	0	0	0	0	0	0	2		29	3261.67	0.10827	10.329	1	11918	AARVIHIINAEMENYEAGVYTEKVLEATK	P26232;A0A0A0MRI5;A0A0A0MTJ6	P26232	CTNNA2	Catenin alpha-2	957	4
0	0	772760000	710380000	0	0	167050000	0	453420000	355000000	0		30	2386.1	9.8433e-200	355.79	7	13552	AASAAAASAAAASAASGSPGPGEGSAGGEK	Q13263	Q13263	TRIM28	Transcription intermediary factor 1-beta	961	2;3
516000000	633780000	0	655770000	456510000	630450000	0	519780000	535840000	126880000	1		31	2542.2	2.0779e-157	327.16	12	13552	AASAAAASAAAASAASGSPGPGEGSAGGEKR	Q13263	Q13263	TRIM28	Transcription intermediary factor 1-beta	962	2;3
0	0	61600000	61589000	77592000	91297000	96658000	109280000	84667000	70469000	0		12	1219.59	1.5664e-17	216.12	12	3551	AASAAFQENVGR	A0A804HI57;A0A804HI02;A0A804HIC0;A0A804HL21;A0A804HJY5;A0A804HKT8;A0A804HIN6;A0A804HIU1;A0A804HLI2;A0A804HHW7;A0A804HL62;A0A804HLF8;J3KR97;Q9BTW9;A0A804HJ32;A0A804HJ57;I3L0V3	A0A804HJY5	TBCD	Tubulin-specific chaperone D	963	2
155440000	190920000	55356000	204710000	177610000	185850000	31012000	81501000	164220000	50009000	1		49	3668.71	5.3241e-50	131.86	32	20667	AASAAGAAGSAGGSSGAAGAAGGGAGAGTRPGDGGTASAGAAGPGAATK	Q9UKY7	Q9UKY7	CDV3	Protein CDV3 homolog	964	3;4;5
108770000	55723000	39662000	68534000	157090000	51131000	0	38147000	127950000	37404000	0		23	2082.06	1.2487e-07	167.37	10	9778	AASAATAAPTATPAAQESGTIPK	A0A7P0T9C9;A0A7P0T8Q7;A0A7P0T857;A0A7P0TA54;O00116;A0A7P0T984;A0A1B0GWA2;A0A7P0TAL3;A0A2R8YEL0;B8ZZ81	O00116	AGPS	Alkyldihydroxyacetonephosphate synthase, peroxisomal	965	2;3
612900000	559300000	824410000	531720000	708970000	593730000	613330000	486870000	550310000	386710000	0		22	2126	1.4192e-75	281.07	32	10490	AASADSTTEGTPADGFTVLSTK	O75367	O75367	H2AFY	Core histone macro-H2A.1	966	2;3
92814000	87516000	63563000	95919000	83405000	96511000	69557000	93895000	77993000	94567000	0		16	1732.84	3.895e-25	230.81	19	9782	AASAFFTYVSLSQEGR	O00154	O00154	ACOT7	Cytosolic acyl coenzyme A thioester hydrolase	967	2
0	15910000	0	34936000	20851000	0	0	22340000	34769000	0	0		19	1876.9	6.71e-26	155.57	9	774	AASAGQEPLHNEELAGAGR	A0A0A0MRX2;Q96HY6	A0A0A0MRX2	DDRGK1	DDRGK domain-containing protein 1	969	2;3
0	0	0	0	115050000	86255000	139180000	97350000	95764000	86805000	0		18	1779.93	0.00042579	69.081	6	9982	AASAGVPYHGEVPVSLAR	O15020;A0A087WYQ1;A4QPE4	O15020	SPTBN2	Spectrin beta chain, non-erythrocytic 2	970	3
0	0	0	0	0	0	1539400	0	0	0	0		11	1024.57	0.081913	10.925	1	12076	AASAHAIGTVK	P31323	P31323	PRKAR2B	cAMP-dependent protein kinase type II-beta regulatory subunit	971	3
0	0	0	0	0	0	0	0	0	0	0		17	2036.92	0.0018914	91.858	2	20636	AASAIYSGYIFDYDYYR	Q9UKM9;Q5QPM1	Q9UKM9	RALY	RNA-binding protein Raly	974	2
0	29267000	0	47188000	0	32531000	0	31029000	0	0	1		23	2848.23	0.0031794	44.258	3	20636	AASAIYSGYIFDYDYYRDDFYDR	Q9UKM9;Q5QPM1	Q9UKM9	RALY	RNA-binding protein Raly	975	3
0	0	35994000	0	0	0	0	0	0	0	0		11	1050.53	0.0061577	64.485	1	11511	AASAYAVGDVK	P13861;H7C330	P13861	PRKAR2A	cAMP-dependent protein kinase type II-alpha regulatory subunit	982	2
0	0	0	0	0	0	0	0	0	0	2		10	1062.52	1.2876	5.3136	1	15162	AASCGEGKKR	Q6FI81;H3BTZ8;H3BTT4	Q6FI81	CIAPIN1	Anamorsin	983	3
310580000	275950000	301420000	219370000	214640000	226930000	211110000	205730000	184290000	299590000	0		12	1283.67	3.4248e-25	238.73	28	11530	AASCVLLHTGQK	P14550;Q5T621;V9GYG2;V9GYP9	P14550	AKR1A1	Alcohol dehydrogenase [NADP(+)]	984	2
1055900000	1208900000	647100000	1052200000	756060000	979060000	701630000	968310000	938480000	749280000	0		17	1818.93	2.4518e-59	321.03	126	12968	AASDIAMTELPPTHPIR	P62258;K7EM20	P62258	YWHAE	14-3-3 protein epsilon	985	2;3
0	0	0	57051000	73013000	57362000	156290000	80867000	198420000	0	1		17	1896.99	6.3757e-08	125.82	10	18237	AASDIWKPVLSIDTEPR	Q96JM3	Q96JM3	CHAMP1	Chromosome alignment-maintaining phosphoprotein 1	986	2;3
0	0	0	0	0	0	0	0	0	0	0		14	1315.7	0.0020208	67.08	2	17596	AASEAAVVSSPSLK	Q8WWH5	Q8WWH5	TRUB1	Probable tRNA pseudouridine synthase 1	990	2
0	77701000	0	0	0	0	0	0	0	116970000	1		20	2100.07	0.013885	37.065	5	11928	AASGYPVKVPLEVQEADEAK	P26640;A0A140T936	P26640	VARS	Valine--tRNA ligase	999	3
0	0	0	0	0	0	0	0	0	110060000	2		29	3168.63	9.9808e-05	62.284	2	11928	AASGYPVKVPLEVQEADEAKLQQTEAELR	P26640;A0A140T936	P26640	VARS	Valine--tRNA ligase	1000	4
0	0	0	0	0	0	0	0	30456000	0	0		13	1488.77	0.019814	39.815	1	6023	AASHVLQTVWSYK	O00192;E9PDC3;C9JJX6	O00192	ARVCF	Armadillo repeat protein deleted in velo-cardio-facial syndrome	1001	3
539310000	604420000	386940000	737800000	489210000	794130000	358670000	659510000	443460000	785720000	1		16	1530.82	2.1296e-34	200.82	24	5964	AASIFGGAKPVDTAAR	E7EX17;P23588;F8VX11	E7EX17	EIF4B	Eukaryotic translation initiation factor 4B	1003	2;3
267970000	264750000	236650000	279260000	272440000	311420000	270010000	281460000	261650000	160820000	0		11	1165.6	3.2783e-05	134.66	22	21124	AASITSEVFNK	Q9Y5B9	Q9Y5B9	SUPT16H	FACT complex subunit SPT16	1004	2
0	0	0	0	0	0	0	0	0	26165000	1		14	1587.83	0.083126	23.179	1	21124	AASITSEVFNKFFK	Q9Y5B9	Q9Y5B9	SUPT16H	FACT complex subunit SPT16	1005	3
169640000	0	0	0	0	196570000	234380000	252510000	351600000	219870000	1		37	3116.62	4.9147e-14	97.012	8	10665	AASKPVEAAVVAAAVPSSGSGVGGGGTAGPGTGGLPR	O94826	O94826	TOMM70A	Mitochondrial import receptor subunit TOM70	1007	4
0	0	0	0	62218000	45145000	65290000	105070000	94830000	0	0		16	1793.79	1.247e-06	114.7	9	3725	AASMHCQELMATGYPK	A2RRP1;H0Y5G7	A2RRP1	NBAS	Neuroblastoma-amplified sequence	1014	2;3
41987000	0	0	0	28070000	0	0	0	0	72433000	0		10	1090.51	0.0001839	120.33	2	10022	AASQAVEEMR	O15160;E7EQB9;A0A2R8YEZ4;A0A2R8Y5D3;A0A2R8Y8D6	O15160	POLR1C	DNA-directed RNA polymerases I and III subunit RPAC1	1018	2
147500000	0	79654000	0	136630000	0	68495000	0	77018000	0	1		15	1659.84	0.00062584	72.417	8	11610	AASQPGELKDWFVGR	P16870;D6RF88;C9JE88;D6R930	P16870	CPE	Carboxypeptidase E	1022	2;3
0	0	0	0	0	0	0	0	0	0	0		7	705.329	0.38937	7.4132	1	20512	AASQSDK	Q9UI08;H0YJN0;G3V314;H0YJL6	Q9UI08	EVL	Ena/VASP-like protein	1023	2
21748000	0	0	0	0	0	0	0	0	0	0		19	2063.98	0.0027671	30.712	2	19860	AASVFVLYATSCANNFAMK	Q9NRF9	Q9NRF9	POLE3	DNA polymerase epsilon subunit 3	1038	3
29675000	30829000	0	25151000	12291000	31891000	29197000	44846000	38619000	17885000	0		17	1834.84	1.2527e-06	80.387	17	18630	AASVHTVGEDTEETPHR	Q99575	Q99575	POP1	Ribonucleases P/MRP protein subunit POP1	1039	3;4
0	0	0	0	0	0	0	0	2403300	0	2		30	2844.61	0.095704	0.50612	1	5888	AASVPVKGSLGQGTAPVLPGKTGPTVTQVK	E7ETY2;A0A3B3IS06;H0Y8Y7;Q13428	E7ETY2	TCOF1	Treacle protein	1040	6
0	0	0	0	0	0	0	0	2403300	0	2		30	2844.61	0.095704	0.50612	1	13591	AASVPVKGSLGQGTAPVLPGKTGPTVTQVK	E7ETY2;A0A3B3IS06;H0Y8Y7;Q13428	E7ETY2	TCOF1	Treacle protein	1040	6
53248000	88369000	42911000	70126000	74892000	41357000	53410000	0	53095000	0	0		14	1433.86	0.00030888	87.806	9	10403	AASVVQPQPLVVVK	O60885	O60885	BRD4	Bromodomain-containing protein 4	1043	2
0	0	0	0	0	0	0	19985000	0	51625000	1		17	1820.04	0.01665	40.085	3	10403	AASVVQPQPLVVVKEEK	O60885	O60885	BRD4	Bromodomain-containing protein 4	1044	3
0	0	0	0	0	0	0	3584200	0	0	1		11	1287.61	0.12438	5.2156	1	9820	AASWRLGCDPR	O00330;E9PRI6	O00330	PDHX	Pyruvate dehydrogenase protein X component, mitochondrial	1045	3
59784000	79736000	155600000	0	0	0	0	0	0	128880000	0		11	1036.52	0.00038358	104.48	7	21031	AATAAADFTAK	Q9Y3F4	Q9Y3F4	STRAP	Serine-threonine kinase receptor-associated protein	1048	2
36252000	32684000	0	44845000	0	45478000	0	58652000	35003000	0	0		10	1068.51	0.009817	62.546	7	20558	AATACFGFPK	Q9UJA5	Q9UJA5	TRMT6	tRNA (adenine(58)-N(1))-methyltransferase non-catalytic subunit TRM6	1049	2
364210000	231910000	529290000	253500000	494560000	296340000	402720000	299720000	513820000	272870000	1		16	1398.72	5.7688e-47	226.73	32	8743	AATASAGAGGIDGKPR	I3L1P8;Q02978	I3L1P8	SLC25A11	Mitochondrial 2-oxoglutarate/malate carrier protein	1053	2
0	0	0	0	0	0	0	0	0	0	0		13	1485.61	0.025673	54.471	1	1761	AATECMCNLAMSK	A0A1W2PNX8;Q9H3U1	A0A1W2PNX8	UNC45A	Protein unc-45 homolog A	1057	2
0	0	0	0	0	0	0	0	0	46112000	0		10	1068.59	0.052219	56.378	4	15287	AATENIPVVR	Q6P1J9;A0A3B3IRP5;A0A1B0GUB2;A0A2R8YHB3;A0A2R8Y640	Q6P1J9	CDC73	Parafibromin	1059	2
108560000	0	122640000	0	0	0	0	71032000	0	0	0		12	1298.63	0.0051624	78.488	6	12775	AATFFGCIGIDK	A0A5F9ZH31;A0A5F9ZH72;A0A5F9ZGZ8;P55263;A0A5K1VW54;A0A5K1VW94;A0A5F9ZHJ1	P55263	ADK	Adenosine kinase	1061	2
89102000	117520000	65717000	102490000	53597000	80021000	57454000	73768000	58994000	106230000	0		10	1067.57	8.925e-06	149.82	33	10799	AATFFGEVVK	O95456;F8WBH7	O95456	PSMG1	Proteasome assembly chaperone 1	1062	2
0	0	0	0	0	0	0	0	0	0	1		14	1551.79	1.961e-07	113.63	2	10799	AATFFGEVVKAPCR	O95456;F8WBH7	O95456	PSMG1	Proteasome assembly chaperone 1	1063	2
317000000	0	318450000	596380000	400070000	267860000	456280000	180060000	438290000	168150000	0		20	2118.14	3.3561e-85	250.89	17	12161	AATFGLILDDVSLTHLTFGK	P35232;C9JW96;E9PCW0;E7ESE2;C9JZ20	P35232	PHB	Prohibitin	1064	2;3
39694000	59456000	55040000	38018000	64428000	58768000	53417000	62987000	58795000	77328000	0		20	2056.91	1.7146e-53	187.57	13	19658	AATGEEVSAEDLGGADLHCR	A0A804HJ31;A0A804HL02;A0A804HJL2;A0A804HJC1;D6RD67;Q9HCC0;A0A804HJ24;A0A804HLJ9;A0A804HK37;A0A804HKE8;A0A804HJ84;A0A804HJW5;D6RDF7;A0A804HIH3;A0A0S2Z5R4;A0A804HHS4;A0A0D9SFE9;D6R9R1;A0A804HJW2	Q9HCC0	MCCC2	Methylcrotonoyl-CoA carboxylase beta chain, mitochondrial	1067	2;3
62835000	41258000	0	70365000	0	0	0	0	0	56110000	1		17	1990	0.0058787	48.907	5	20207	AATGPFDREHLLMYLEK	G5EA42;Q9NZR1	Q9NZR1	TMOD2	Tropomodulin-2	1068	3
0	0	0	0	0	0	0	11690000	0	0	1		17	1929.87	0.00024995	75.968	1	10562	AATHAEKELQNDMTDEK	O75691	O75691	UTP20	Small subunit processome component 20 homolog	1069	3
90408000	75062000	123710000	61836000	151480000	98114000	139370000	102010000	166520000	99984000	0		17	1699.89	1.4344e-19	165.58	13	12076	AATITATSPGALWGLDR	P31323	P31323	PRKAR2B	cAMP-dependent protein kinase type II-beta regulatory subunit	1075	2
90973000	58699000	0	84132000	97024000	66502000	0	78598000	108540000	0	0		17	1745.89	9.7654e-13	171.57	5	11511	AATIVATSEGSLWGLDR	P13861;H7C1L0	P13861	PRKAR2A	cAMP-dependent protein kinase type II-alpha regulatory subunit	1076	2
179150000	0	0	0	53136000	21851000	68088000	0	0	35537000	0		10	1072.58	0.023161	59.931	7	13805	AATLAQELEK	Q14683;G8JLG1;A0A6Q8PHC3	Q14683	SMC1A	Structural maintenance of chromosomes protein 1A;Structural maintenance of chromosomes protein	1077	2
153990000	0	0	163490000	0	0	0	0	131190000	0	0		11	1110.64	0.00287	74.376	5	540	AATLILEPAGR	A0A087X0W7;Q86TX2;G3V4F2;Q3I5F7	A0A087X0W7	ACOT2;ACOT1;ACOT6	Acyl-coenzyme A thioesterase 1;Putative acyl-coenzyme A thioesterase 6	1079	2
0	0	0	0	0	0	0	0	0	0	0		9	962.504	0.0039172	92.47	1	2885	AATLMMLGR	A0A6I8PR89;A0A6I8PU89;A0A6I8PLE7;A0A6I8PUC2;K7EK03;K7EPP7;K7EIH8;K7ESP1;K7EN19;K7EJV7;K7EJL5;K7ELJ8;K7EJE9;A0A6I8PR93;A0A6I8PU73;A0A6I8PIK4;Q99615;A0A6I8PS32;A0A6I8PUD4;A0A6I8PRZ0;K7ER44	A0A6I8PU73	DNAJC7	DnaJ homolog subfamily C member 7	1081	2
0	27857000	0	0	0	29889000	0	0	0	0	2		13	1535.81	1.0218	23.144	0	13582	AATMFRATLRGWR	Q13405;E9PNF1;E9PI78;E9PRD2	Q13405	MRPL49	39S ribosomal protein L49, mitochondrial	1084	2
126310000	169960000	40826000	147280000	142840000	188780000	104950000	179940000	123650000	66824000	0		21	2205.01	6.2878e-06	104.86	16	13685	AATMTAAGHHAEVVVDPEDER	F8WBL2;Q13895	Q13895	BYSL	Bystin	1086	3;4
0	0	0	0	0	0	0	0	0	0	1		10	1052.57	0.14668	5.3136	1	2094	AATPTRPPSR	Q99700;F8WB06;A0A5F9ZHW5;A0A2R8Y7P6;V9GY86;A0A5F9ZHX3;A0A2R8Y5A6;A0A2R8Y7E6;A0A5F9ZI57;F8VQP2;A0A2R8YDM9;H0YH87;F8W0B5	Q99700	ATXN2	Ataxin-2	1093	3
0	0	54072000	0	0	0	0	0	0	0	0		7	878.44	0.010179	115.78	3	11499	AATQFWR	P13667;A0A499FI48	P13667	PDIA4	Protein disulfide-isomerase A4	1096	2
0	5948400	0	0	0	0	0	0	0	0	0		11	1248.56	0.040775	33.751	3	13102	AATSDLEHYDK	P80303;E9PKG6;Q2L696;A0A2R8Y6G7;E9PLR0;E9PLE9	P80303	NUCB2;Nucb2	Nucleobindin-2;Nesfatin-1	1100	2;3
0	0	0	0	0	38471000	0	42133000	0	77302000	0		10	1046.55	0.0010391	94.302	4	2074	AATSPALFNR	Q14204;A0A2R8Y706;A0A7P0T9C4;A0A7P0TA13;A0A2R8Y5T0;A0A7P0T9R4;A0A7P0TAW9;A0A7P0T7V5;A0A7P0T916;A0A7P0T8N2;A0A7P0TBJ7;A0A7P0TB75;A0A7P0T9K2;A0A2R8Y6H2;A0A7P0T9F1;A0A2R8YFZ7;A0A7P0TAM4;A0A7P0T825;A0A7P0TAF3;A0A7P0T8W5	Q14204	DYNC1H1	Cytoplasmic dynein 1 heavy chain 1	1101	2
102920000	0	95101000	0	103390000	100340000	83723000	0	107250000	0	0		24	2590.28	1.886e-07	111.11	8	6656	AATTGHVIDIYACALDQTGLLEMK	F5H365;Q15436	F5H365	SEC23A	Protein transport protein Sec23A	1106	3
0	0	0	0	0	0	0	0	0	0	0		17	2006.97	0.11395	16.924	1	18725	AATTVEHLAIQCHWSQR	Q9BQ39	Q9BQ39	DDX50	ATP-dependent RNA helicase DDX50	1110	3
0	0	0	0	0	61788000	0	0	0	0	0		10	1072.61	0.036191	45.74	1	5932	AATTVLQELK	E7EVJ4;Q9NUL3;E7EPX0;E7EVI1;E5RJN7	E7EVJ4	STAU2	Double-stranded RNA-binding protein Staufen homolog 2	1111	2
0	0	0	0	0	0	0	0	33607000	0	1		11	1200.71	0.24654	16.77	0	5932	AATTVLQELKK	E7EVJ4;Q9NUL3;E7EPX0;E7EVI1;E5RJN7	E7EVJ4	STAU2	Double-stranded RNA-binding protein Staufen homolog 2	1112	2
0	34213000	0	44792000	0	28824000	0	27011000	0	52884000	0		10	1019.58	0.0051406	69.905	10	15798	AATVGYGILR	Q7L266;A0A087WZI5;A0A087WUG3;E9PJK6	Q7L266	ASRGL1	Isoaspartyl peptidase/L-asparaginase;Isoaspartyl peptidase/L-asparaginase alpha chain;Isoaspartyl peptidase/L-asparaginase beta chain	1114	2
0	42754000	0	0	0	0	0	0	0	0	2		26	2766.45	0.088468	11.417	0	10296	AAVACEVCQSLVKHSSGIKGSLPLQK	E5KLJ9;O60313;A0A2R8YDM2;A0A2R8YE78;C9JMB8;A0A2R8YD53;A0A2R8Y5G3	O60313	OPA1	Dynamin-like 120 kDa protein, mitochondrial;Dynamin-like 120 kDa protein, form S1	1119	4
2666000	0	0	2186000	2695500	0	0	0	1721500	1180100	0		9	844.404	0.0079393	80.438	6	4277	AAVAGEDGR	G3V4W0;B4DY08;B2R5W2;G3V4C1;G3V251;G3V5X6;G3V3K6;B4DSU6;G3V2Q1;P07910;G3V576;G3V555;G3V575;O60812;A0A0G2JPF8;A0A0G2JNQ3;P0DMR1;B7ZW38;B2RXH8	G3V4W0	HNRNPC;HNRNPCL1;HNRNPCL4;HNRNPCL3;HNRNPCL2	Heterogeneous nuclear ribonucleoproteins C1/C2;Heterogeneous nuclear ribonucleoprotein C-like 1;Heterogeneous nuclear ribonucleoprotein C-like 4;Heterogeneous nuclear ribonucleoprotein C-like 3;Heterogeneous nuclear ribonucleoprotein C-like 2	1120	2
0	0	0	0	0	0	0	0	0	0	1		7	643.402	0.58108	14.665	1	12227	AAVAGKK	P36578;H3BM89	P36578	RPL4	60S ribosomal protein L4	1121	2
0	0	0	0	0	0	0	0	0	0	0		7	736.434	0.38054	18.955	1	18584	AAVAHLR	Q96T25	Q96T25	ZIC5	Zinc finger protein ZIC 5	1123	2
918870000	1189700000	534350000	1189500000	537460000	834090000	351860000	729970000	608710000	861460000	0		18	1932.04	4.4236e-142	326.11	48	11803	AAVATFLQSVQVPEFTPK	P22314;Q5JRR6	P22314	UBA1	Ubiquitin-like modifier-activating enzyme 1	1126	2;3
0	24550000	0	0	54959000	37272000	55036000	60712000	48706000	58394000	0		13	1296.73	0.0010174	78.683	7	10448	AAVAVVPLVSEDK	O75152	O75152	ZC3H11A	Zinc finger CCCH domain-containing protein 11A	1127	2
719900000	872610000	350580000	694980000	416270000	527350000	281560000	580810000	374220000	293680000	1		22	2304.24	3.1424e-21	142.3	17	11442	AAVAWEAGKPLSIEEIEVAPPK	P11766;H0YAG8;D6RFE4;D6R9G2;D6RAY0	P11766	ADH5	Alcohol dehydrogenase class-3	1128	2;3
270750000	142170000	258020000	134100000	248700000	122630000	163120000	85189000	265300000	114690000	0		19	1903.91	9.5493e-10	182.03	15	11509	AAVDAGFVPNDMQVGQTGK	H0YNX6;P13804;H0YL12;H0YLU7;H0YK49	P13804	ETFA	Electron transfer flavoprotein subunit alpha, mitochondrial	1129	2
0	0	0	0	0	0	0	0	0	0	0		20	2118.12	0.048631	36.744	1	556	AAVEALQSQALHATSQQPLR	A0A087X142;A6NMH6;A6NFQ9;F8W8I8;Q92599	A0A087X142	SEPT8	Septin-8	1130	3
50233000	0	0	0	87223000	41131000	51257000	0	0	0	1		21	2246.21	0.0055985	40.779	3	556	AAVEALQSQALHATSQQPLRK	A0A087X142;A6NMH6;A6NFQ9;F8W8I8;Q92599	A0A087X142	SEPT8	Septin-8	1131	3;4
0	0	0	0	0	0	30271000	0	0	0	0		14	1419.71	0.00065921	85.813	2	14950	AAVEDSGTTVETIK	Q5VTR2;C9J0A5;C9JXC9;C9JWJ4	Q5VTR2	RNF20	E3 ubiquitin-protein ligase BRE1A	1133	2
6009400000	3628200000	4631900000	4387400000	6261800000	3681400000	3286300000	3081900000	5335400000	4695800000	0		17	1683.9	1.5607e-15	206.97	113	11402	AAVEEGIVLGGGCALLR	P10809;A0A7I2V2X6;A0A7I2V599;A0A7I2YQK6	P10809	HSPD1	60 kDa heat shock protein, mitochondrial	1135	2;3
26946000	30086000	0	37687000	0	36895000	0	69481000	0	0	0		9	1028.55	0.00095909	104.06	6	14013	AAVEELLER	Q15814	Q15814	TBCC	Tubulin-specific chaperone C	1136	2
46366000	0	42468000	73105000	78719000	101830000	0	110630000	104390000	49206000	0		12	1327.63	0.0001362	125.97	13	10688	AAVELEEPEDAR	O94906	O94906	PRPF6	Pre-mRNA-processing factor 6	1141	2
143270000	0	0	195500000	344630000	0	305720000	446750000	642470000	0	0		15	1657.9	5.1212e-05	117.79	7	13842	AAVENLPTFLVELSR	Q14974;J3QR48	Q14974	KPNB1	Importin subunit beta-1	1142	2
144350000	149530000	94365000	134790000	83148000	84601000	102100000	133430000	95001000	91558000	0		12	1321.74	1.4652e-18	223.84	16	18606	AAVESLGFILFR	A0A7I2V4X0;A0A7I2YQI9;Q99460;A0A087WW66;A0A7I2V523;A0A7I2V641;A0A7I2YQY1;A0A7I2V262;A0A7I2V5C8;A0A7P0MW50;A0A7I2V2K8	Q99460	PSMD1	26S proteasome non-ATPase regulatory subunit 1	1145	2
119270000	96908000	127010000	0	205830000	0	170630000	90272000	174180000	0	0		17	1747.87	1.6453e-10	176.95	10	3675	AAVETLGVPCFLGGMAR	A1L0T0;M0R026;M0QZX5	A1L0T0	ILVBL	Acetolactate synthase-like protein	1146	2
254230000	276750000	236240000	267810000	208140000	245210000	202860000	256170000	202390000	327720000	0		9	1021.49	0.000503	118.32	21	4179	AAVEWFDGK	B0QYK0;Q01844;A0A0D9SFL3;C9JGE3;H7BY36	B0QYK0	EWSR1	RNA-binding protein EWS	1147	1;2
630450000	0	399370000	470790000	650670000	666250000	313230000	266120000	503560000	973160000	1		15	1683.79	6.113e-17	202.18	20	4179	AAVEWFDGKDFQGSK	B0QYK0;Q01844;A0A0D9SFL3;C9JGE3;H7BY36	B0QYK0	EWSR1	RNA-binding protein EWS	1148	2;3
37890000	0	0	0	0	62376000	0	61209000	55762000	87186000	0		12	1441.67	0.0012693	80.706	3	18092	AAVFEEIDTYER	Q96F86;H3BSQ0;H3BPW9	Q96F86	EDC3	Enhancer of mRNA-decapping protein 3	1149	2
0	0	0	0	0	0	0	0	26621000	0	1		19	2003.02	0.59103	13.592	0	12379	AAVGEEKDINTFVGTPVEK	P46013	P46013	MKI67	Antigen KI-67	1151	3
0	0	0	18274000	16112000	34447000	22590000	43898000	21763000	63762000	0		17	1554.76	1.154e-15	160.56	7	14159	AAVGQESPGGLEAGNAK	Q29RF7	Q29RF7	PDS5A	Sister chromatid cohesion protein PDS5 homolog A	1152	2
0	0	0	0	59401000	0	55633000	0	0	0	2		19	2045.14	0.083346	30.244	0	17531	AAVGRPLDKHEGALETLLR	Q8WUM4;A0A3B3IT07;C9IZF9;F8WEQ7;F8WBR8	Q8WUM4	PDCD6IP	Programmed cell death 6-interacting protein	1153	3;4
0	11598000	0	13275000	65758000	39840000	68831000	104100000	65901000	79142000	1		18	1893.05	0.0020106	55.546	12	20492	AAVHTYGIASVPNQPLKK	Q9UHI6;A0A7P0T9T8	Q9UHI6	DDX20	Probable ATP-dependent RNA helicase DDX20	1155	3;4
0	0	0	0	823360	0	0	0	0	0	0		7	830.404	0.34915	28.423	3	16123	AAVHYDR	Q86V81;E9PB61	Q86V81	ALYREF	THO complex subunit 4	1156	2
0	0	154710000	151360000	135300000	150660000	196780000	156390000	214590000	111640000	0		9	912.539	0.0020762	93.374	9	19840	AAVIGDVIR	Q9NR30	Q9NR30	DDX21	Nucleolar RNA helicase 2	1157	2
148970000	94950000	88130000	254570000	232330000	29327000	0	45060000	184830000	0	2		17	1946.01	0.00147	113.8	10	14201	AAVKDVEEEKFPTQLSR	Q2TAY7	Q2TAY7	SMU1	WD40 repeat-containing protein SMU1;WD40 repeat-containing protein SMU1, N-terminally processed	1161	2;3;4
0	72783000	0	0	0	0	0	0	0	0	2		30	3177.67	0.03701	25.645	1	12285	AAVKGYLGPEQLPDCLKGCDVVVIPAGVPR	P40926	P40926	MDH2	Malate dehydrogenase, mitochondrial	1162	4
36177000	56052000	0	0	0	0	0	0	0	0	0		11	1178.61	0.0015812	81.95	3	11504	AAVLEAMTAFR	P13716	P13716	ALAD	Delta-aminolevulinic acid dehydratase	1164	2
0	0	0	0	0	0	0	0	0	0	0		12	1217.68	0.040169	50.108	1	6132	AAVLFATDIAAR	Q13206;E9PIF2;A0A3B3ISR7	Q13206	DDX10	Probable ATP-dependent RNA helicase DDX10	1165	2
35999000	48933000	101570000	19377000	0	26026000	123660000	0	14423000	77484000	0		9	1027.57	0.0037156	81.642	11	13594	AAVLLEQER	Q13435;H0YCG1;E9PJ04;E9PJT3	Q13435	SF3B2	Splicing factor 3B subunit 2	1167	2
0	0	0	0	0	0	0	0	0	0	0		8	842.461	0.024998	58.286	1	19376	AAVLNAER	Q9H3P7	Q9H3P7	ACBD3	Golgi resident protein GCP60	1168	2
35181000	0	0	0	0	0	0	0	0	0	2		17	1776.87	0.16917	11.73	1	18575	AAVLSDSEDEEKASAKK	Q96ST2	Q96ST2	IWS1	Protein IWS1 homolog	1169	3
0	62808000	0	50597000	137510000	70359000	82177000	223220000	64164000	0	0		18	2017.97	6.0242e-15	142.91	11	19097	AAVLYVMDLSEQCGHGLR	Q9BZE4	Q9BZE4	GTPBP4	Nucleolar GTP-binding protein 1	1172	2;3
163960000	201750000	129010000	213860000	224500000	166890000	117750000	201320000	182900000	71234000	0		16	1769.85	3.7951e-13	131.13	24	15307	AAVMHDILDMMPEGIK	Q6P2Q9;I3L0J9	Q6P2Q9	PRPF8	Pre-mRNA-processing-splicing factor 8	1173	2;3
0	196330000	0	0	0	0	0	0	0	0	2		21	2367.19	0.23615	7.2155	1	15307	AAVMHDILDMMPEGIKQNKAR	Q6P2Q9;I3L0J9	Q6P2Q9	PRPF8	Pre-mRNA-processing-splicing factor 8	1174	3
0	0	0	0	0	0	0	0	0	0	0		10	1082.59	0.12062	11.463	1	2009	AAVMVHQLSK	A0A2R8Y543;A0A2R8YCH5;A0A2R8Y5A3;P35222;A0A2R8Y804;B4DGU4;A0A2R8Y7Z0;A0A2R8Y5Z1;A0A2R8Y750;A0A2R8Y5C3	A0A2R8Y543	CTNNB1	Catenin beta-1	1176	3
0	17505000	0	0	0	0	29026000	0	0	0	1		12	1323.65	0.00055939	87.806	3	16869	AAVMVYDDANKK	Q8N8S7;A0A0U1RRM6;A0A075B6E5	Q8N8S7	ENAH	Protein enabled homolog	1177	2;3
0	0	0	0	0	0	0	0	0	0	0		9	826.455	0.08744	47.657	1	11064	AAVPDAVGK	B1AKY9;P50993;H0Y7C1;P05023;A0A0A0MT26;M0R116;A0A2R8YEY8;P13637	P05023	ATP1A2;ATP1A1;ATP1A3	Sodium/potassium-transporting ATPase subunit alpha-2;Sodium/potassium-transporting ATPase subunit alpha-1;Sodium/potassium-transporting ATPase subunit alpha-3	1182	2
0	0	0	0	0	0	0	0	0	0	0		9	826.455	0.08744	47.657	1	873	AAVPDAVGK	B1AKY9;P50993;H0Y7C1;P05023;A0A0A0MT26;M0R116;A0A2R8YEY8;P13637	P05023	ATP1A2;ATP1A1;ATP1A3	Sodium/potassium-transporting ATPase subunit alpha-2;Sodium/potassium-transporting ATPase subunit alpha-1;Sodium/potassium-transporting ATPase subunit alpha-3	1182	2
0	0	0	151660000	0	0	0	0	0	0	2		16	1598.86	0.20673	17.489	1	11064	AAVPDAVGKCRSAGIK	B1AKY9;P50993;H0Y7C1;P05023;A0A0A0MT26;M0R116;A0A2R8YEY8;P13637	P05023	ATP1A2;ATP1A1;ATP1A3	Sodium/potassium-transporting ATPase subunit alpha-2;Sodium/potassium-transporting ATPase subunit alpha-1;Sodium/potassium-transporting ATPase subunit alpha-3	1183	3
0	0	0	151660000	0	0	0	0	0	0	2		16	1598.86	0.20673	17.489	1	873	AAVPDAVGKCRSAGIK	B1AKY9;P50993;H0Y7C1;P05023;A0A0A0MT26;M0R116;A0A2R8YEY8;P13637	P05023	ATP1A2;ATP1A1;ATP1A3	Sodium/potassium-transporting ATPase subunit alpha-2;Sodium/potassium-transporting ATPase subunit alpha-1;Sodium/potassium-transporting ATPase subunit alpha-3	1183	3
0	0	0	0	0	0	0	0	0	0	0		15	1530.79	0.029249	62.891	1	15823	AAVPLGGFLCNVADK	Q7L8L6	Q7L8L6	FASTKD5	FAST kinase domain-containing protein 5	1185	2
6426600000	5370000000	4277400000	4583500000	3755600000	3478700000	2980200000	3795200000	3584900000	6596500000	0		18	1803.94	7.719e-21	202.61	113	11117	AAVPSGASTGIYEALELR	K7EM90;A0A2R8YEM5;A0A2R8Y879;K7ERS8;A0A2R8Y798;P06733;P13929;K7EPM1;K7EKN2;E5RGZ4;E5RI09;E5RG95;A0A2R8Y6G6;P09104;F5H0C8;F5H1C3;A0A2R8YEG5	P06733	ENO1;ENO3;ENO2	Enolase;Alpha-enolase;Beta-enolase;Gamma-enolase	1188	2;3
6426600000	5370000000	4277400000	4583500000	3755600000	3478700000	2980200000	3795200000	3584900000	6596500000	0		18	1803.94	7.719e-21	202.61	113	11207	AAVPSGASTGIYEALELR	K7EM90;A0A2R8YEM5;A0A2R8Y879;K7ERS8;A0A2R8Y798;P06733;P13929;K7EPM1;K7EKN2;E5RGZ4;E5RI09;E5RG95;A0A2R8Y6G6;P09104;F5H0C8;F5H1C3;A0A2R8YEG5	P06733	ENO1;ENO3;ENO2	Enolase;Alpha-enolase;Beta-enolase;Gamma-enolase	1188	2;3
0	0	0	0	0	69130000	0	0	0	0	1		22	2276.13	0.017824	32.956	1	11117	AAVPSGASTGIYEALELRDNDK	K7EM90;A0A2R8YEM5;A0A2R8Y879;K7ERS8;A0A2R8Y798;P06733;A0A2R8Y6G6;A0A2R8YEG5	P06733	ENO1	Enolase;Alpha-enolase	1189	3
267420000	66844000	0	0	0	61064000	0	218420000	260020000	0	2		24	2533.28	1.4836e-05	91.238	5	11117	AAVPSGASTGIYEALELRDNDKTR	K7EM90;A0A2R8YEM5;A0A2R8Y879;K7ERS8;A0A2R8Y798;P06733;A0A2R8Y6G6;A0A2R8YEG5	P06733	ENO1	Enolase;Alpha-enolase	1190	3;4
0	0	0	0	0	0	0	0	0	0	0		7	684.417	0.13004	55.504	1	10935	AAVPSIK	P00558	P00558	PGK1	Phosphoglycerate kinase 1	1191	2
0	27025000	0	16047000	0	0	0	0	0	31871000	0		9	885.492	0.0019462	89.355	6	13879	AAVQAAEVK	Q15046;H3BRC9	Q15046	KARS	Lysine--tRNA ligase	1192	2
0	0	0	0	0	0	0	0	0	0	0		14	1558.83	0.030602	50.034	3	20772	AAVQFLNNAWGIQK	Q9UMY1	Q9UMY1	NOL7	Nucleolar protein 7	1194	2
101180000	77243000	0	0	0	0	0	0	101840000	0	0		11	1199.64	0.00029861	109.66	6	11792	AAVQVLDDIEK	P22033	P22033	MUT	Methylmalonyl-CoA mutase, mitochondrial	1197	2
315710000	221700000	224760000	199930000	327870000	65570000	303680000	152360000	307380000	356020000	0		30	3084.49	3.5493e-22	141.13	23	2009	AAVSHWQQQSYLDSGIHSGATTTAPSLSGK	A0A2R8Y543;A0A2R8YCH5;A0A2R8Y5A3;P35222;A0A2R8Y804;B4DGU4;A0A2R8Y7Z0;A0A2R8Y5Z1;C9IZ65;A0A2R8Y750;A0A2R8Y5C3	A0A2R8Y543	CTNNB1	Catenin beta-1	1200	3;4
0	0	0	0	0	0	87801000	0	0	0	1		13	1580.79	0.52079	20.304	0	9687	AAVTIQACWRSYR	M0R300;M0R0P8;Q13459	M0R300	MYO9B	Unconventional myosin-IXb	1203	2;3
538140	0	0	0	212840	164020	0	0	0	0	1		8	770.465	0.27132	35.494	6	3126	AAVTPGKK	A0A7I2V349;A0A7I2V428;P19338;C9JLB1;H7BY16;A0A7I2V3F3;A0A7I2V5M5;A0A7I2V2U7;A0A7I2V699;A0A7I2V2S8;A0A7I2V506	A0A7I2V428	NCL	Nucleolin	1205	2
67804000	57725000	93671000	97201000	90545000	52964000	70119000	46223000	84796000	0	0		10	1068.61	0.00037429	124.98	15	13903	AAVVPLGTWR	A0A494C0F3;C9J719;C9JJ78;Q15125	Q15125	EBP	3-beta-hydroxysteroid-Delta(8),Delta(7)-isomerase	1209	2
25146000	0	0	0	0	0	0	0	0	0	1		11	1224.71	0.088778	6.3209	0	13903	AAVVPLGTWRR	A0A494C0F3;C9J719;C9JJ78;Q15125	Q15125	EBP	3-beta-hydroxysteroid-Delta(8),Delta(7)-isomerase	1210	3
0	0	0	0	0	0	0	0	31892000	0	0		15	1472.8	0.00016753	63.16	6	5782	AAVVTSPPPTTAPHK	A0A0A0MSR2;D6RJE2;D6RAH3;E7ENY0;E7EV99;A0A804HL01;P35611;D6RF25	E7ENY0	ADD1	Alpha-adducin	1212	2;3
0	0	0	0	0	0	0	0	0	12489000	1		17	1757.94	0.034156	42.813	1	5782	AAVVTSPPPTTAPHKER	A0A0A0MSR2;D6RJE2;D6RAH3;E7ENY0;E7EV99;A0A804HL01;P35611;D6RF25	E7ENY0	ADD1	Alpha-adducin	1213	3;4
0	0	0	0	0	0	0	816570	0	599460	0		7	672.417	0.28274	53.554	1	748	AAVVVSK	A0A0A0MRM9;Q14978	A0A0A0MRM9	NOLC1	Nucleolar and coiled-body phosphoprotein 1	1214	2
0	0	0	0	0	0	0	0	0	0	0		7	731.36	0.38937	10.976	1	2744	AAWEAGK	A0A5F9ZHL1;P24752;A0A5F9ZHJ7;A0A5F9ZI66;A0A5F9ZHJ0;A0A5F9ZHD4	A0A5F9ZHL1	ACAT1	Acetyl-CoA acetyltransferase, mitochondrial	1217	2
0	0	32295000	40681000	48064000	31117000	33334000	50446000	0	0	0		9	1065.52	0.00071604	125.31	7	11415	AAWEAYLSR	P11172	P11172	UMPS	Uridine 5-monophosphate synthase;Orotate phosphoribosyltransferase;Orotidine 5-phosphate decarboxylase	1218	2
0	0	76536000	0	0	0	0	0	0	0	0		9	989.457	0.0040403	82.426	3	11430	AAWEVDSGR	P11310;Q5T4U5;F6YB23;A0A7P0T8G6;A0A7P0T932;A0A7P0TB55	P11310	ACADM	Medium-chain specific acyl-CoA dehydrogenase, mitochondrial	1219	2
7377300	0	0	0	0	0	0	0	0	0	1		10	1145.56	0.0024888	70.1	2	11430	AAWEVDSGRR	P11310;Q5T4U5;F6YB23;A0A7P0T8G6;A0A7P0T932;A0A7P0TB55	P11310	ACADM	Medium-chain specific acyl-CoA dehydrogenase, mitochondrial	1220	3
0	0	0	0	0	0	0	0	0	48521000	0		16	1970.83	2.0999e-05	95.401	3	11100	AAWGEETDYTPVWCMR	P06132;A0A494C085;A0A1B0GVZ4;A0A1B0GVN9;H0Y5R6;Q5T446;A0A494C007;A0A494C0P4	P06132	UROD	Uroporphyrinogen decarboxylase	1221	2
148390000	0	84107000	16914000	108290000	18143000	58855000	15758000	162770000	0	0		10	1191.61	0.001451	78.098	10	11490	AAWIPHVENR	P13521	P13521	SCG2	Secretogranin-2;Secretoneurin;Manserin	1224	2;3
0	0	0	0	0	0	0	14430000	0	0	1		10	1244.64	0.11912	14.679	1	16104	AAWRWAETVR	Q86UV5	Q86UV5	USP48	Ubiquitin carboxyl-terminal hydrolase 48	1228	3
0	0	0	0	35731000	27163000	28876000	29842000	32040000	48074000	0		13	1374.78	0.00025377	94.363	9	729	AAYADLLTPLISK	A0A0A0MRE6;O94967	A0A0A0MRE6	WDR47	WD repeat-containing protein 47	1230	2
97352000	122610000	59656000	98129000	76172000	106860000	61056000	88432000	66208000	69761000	0		13	1523.7	9.7664e-14	172.88	15	3150	AAYDVSSFSFFQR	A0A7I2V4L6;O15498;A0A7I2V3A1;A0A7I2V3V7;A0A7I2V3S2;A0A7I2V530	A0A7I2V4L6	YKT6	Synaptobrevin homolog YKT6	1231	2
0	0	102850000	43836000	87613000	0	52209000	0	0	0	0		11	1164.54	0.0023577	96.665	5	2928	AAYEAELGDAR	A0A6Q8PFJ0;P02545;A0A804HL68;A0A6Q8PF80;A0A6Q8PGH0;A0A6Q8PFM1;A0A6Q8PF59;A0A6Q8PHQ9;Q3BDU5	A0A6Q8PFJ0	LMNA	Prelamin-A/C;Lamin-A/C	1232	2
0	0	102850000	43836000	87613000	0	52209000	0	0	0	0		11	1164.54	0.0023577	96.665	5	14251	AAYEAELGDAR	A0A6Q8PFJ0;P02545;A0A804HL68;A0A6Q8PF80;A0A6Q8PGH0;A0A6Q8PFM1;A0A6Q8PF59;A0A6Q8PHQ9;Q3BDU5	A0A6Q8PFJ0	LMNA	Prelamin-A/C;Lamin-A/C	1232	2
0	0	0	0	797280000	0	677740000	0	788800000	0	0		11	1218.59	0.00041108	120.12	10	11073	AAYFGIYDTAK	P05141	P05141	SLC25A5	ADP/ATP translocase 2;ADP/ATP translocase 2, N-terminally processed	1233	2
418390000	334900000	456860000	464250000	966210000	457540000	790380000	535210000	717330000	283110000	0		11	1204.58	0.00021474	115.71	12	11458	AAYFGVYDTAK	P12235;V9GYG0;P12236	P12236	SLC25A4;SLC25A6	ADP/ATP translocase 1;ADP/ATP translocase 3;ADP/ATP translocase 3, N-terminally processed	1234	2
418390000	334900000	456860000	464250000	966210000	457540000	790380000	535210000	717330000	283110000	0		11	1204.58	0.00021474	115.71	12	11457	AAYFGVYDTAK	P12235;V9GYG0;P12236	P12236	SLC25A4;SLC25A6	ADP/ATP translocase 1;ADP/ATP translocase 3;ADP/ATP translocase 3, N-terminally processed	1234	2
0	0	0	0	0	0	0	14491000	15180000	0	0		7	868.481	0.024741	97.64	8	7176	AAYIYIR	G3V0I5;P49821;B4DE93;E9PQP1;E9PMX3;E9PPR0;E9PLC6;E9PJL9	G3V0I5	NDUFV1	NADH dehydrogenase [ubiquinone] flavoprotein 1, mitochondrial	1235	2
0	0	0	0	47456000	0	0	0	0	0	0		20	2160.09	0.031392	28.202	1	13463	AAYLNLSQEPAHPAMALHAR	Q12873;H7C0J3;H7C3H7;I3L229	Q12873	CHD3	Chromodomain-helicase-DNA-binding protein 3	1237	3
128500000	106290000	102320000	181300000	238420000	202510000	151460000	265320000	223800000	177450000	0		20	2204	1.1915e-114	289.61	18	1079	AAYLNMSEDPSHPSMALNTR	A0A0C4DGG9;A0A2R8Y521;Q14839;A0A2R8Y212;F5GWX5;A0A2U3TZM0;A0A2R8YFK9;A0A2R8Y5J0;A0A2R8Y425;A0A2R8YFD8;A0A2R8YDJ9;A0A2R8YD40;A0A2R8YDW2;A0A2R8Y4X2;A0A2R8Y7I0;A0A2R8Y7M9	A0A0C4DGG9	CHD4	Chromodomain-helicase-DNA-binding protein 4	1238	2;3
0	0	0	0	0	0	0	0	0	0	1		8	1062.57	0.10045	9.911	1	19317	AAYLQWRR	Q9H270;A0A087WXL6	Q9H270	VPS11	Vacuolar protein sorting-associated protein 11 homolog	1239	3
0	0	0	0	0	0	37626000	0	0	0	0		8	891.445	0.01707	67.032	2	13087	AAYLSDPR	P78527	P78527	PRKDC	DNA-dependent protein kinase catalytic subunit	1240	2
0	0	0	292420000	0	0	0	0	0	0	0		15	1584.8	0.00099152	101.82	2	16598	AAYNPGQAVPWNAVK	Q8N163;E5RFJ3;E5RGU7;H0YC69;H0YC58	Q8N163	CCAR2	Cell cycle and apoptosis regulator protein 2	1242	2
0	0	0	0	137130000	135590000	94525000	154340000	128660000	91135000	0		20	2151.12	0.00076973	99.161	9	12723	AAYPDLENPPLLVTPSQQAK	P54136;E5RJM9	P54136	RARS	Arginine--tRNA ligase, cytoplasmic	1243	2
0	0	0	0	0	0	0	0	0	0	0		7	803.429	0.37307	23.037	1	17000	AAYPQVR	Q8NCG7;E7ET49	Q8NCG7	DAGLB	Sn1-specific diacylglycerol lipase beta	1244	2
0	0	0	0	0	0	0	0	0	0	0		17	2032.84	0.090335	43.991	1	16967	AAYSNFWCGMTSQGYYK	Q8NBJ5;M0QYH0	Q8NBJ5	COLGALT1	Procollagen galactosyltransferase 1	1247	2
0	0	0	0	0	0	0	0	0	0	0		11	1264.61	0.35461	16.671	1	11757	AAYVLDTPEMR	H0Y786;H7BZD5;P20929;H0Y3P5	P20929	NEB	Nebulin	1249	2
66539000	56980000	49325000	77324000	71870000	61843000	50021000	76526000	45017000	39368000	0		9	1129.59	0.00029371	139.27	11	21080	AAYVLFYQR	Q9Y4E8;G5E9A6;P51784;Q13107	Q9Y4E8	USP15;USP11;USP4	Ubiquitin carboxyl-terminal hydrolase 15;Ubiquitin carboxyl-terminal hydrolase;Ubiquitin carboxyl-terminal hydrolase 11;Ubiquitin carboxyl-terminal hydrolase 4	1250	2
66539000	56980000	49325000	77324000	71870000	61843000	50021000	76526000	45017000	39368000	0		9	1129.59	0.00029371	139.27	11	7362	AAYVLFYQR	Q9Y4E8;G5E9A6;P51784;Q13107	Q9Y4E8	USP15;USP11;USP4	Ubiquitin carboxyl-terminal hydrolase 15;Ubiquitin carboxyl-terminal hydrolase;Ubiquitin carboxyl-terminal hydrolase 11;Ubiquitin carboxyl-terminal hydrolase 4	1250	2
0	0	0	46010000	0	0	0	0	0	0	0		12	1448.66	0.039559	50.353	2	21291	AAYWEEEPAEVR	Q9Y6Y8;H7C4C4;H7C0V8	Q9Y6Y8	SEC23IP	SEC23-interacting protein	1252	2
2119200	0	0	0	0	0	0	0	0	0	1		13	1604.76	0.080647	5.0951	1	21291	AAYWEEEPAEVRR	Q9Y6Y8;H7C4C4;H7C0V8	Q9Y6Y8	SEC23IP	SEC23-interacting protein	1253	5
105020000	93703000	156400000	0	130880000	52481000	151680000	0	0	175020000	0		19	2014.97	7.7758e-73	249.33	11	13005	ACADATLSQITNNIDPVGR	P62873;F6UT28;B1AKQ8	P62873	GNB1	Guanine nucleotide-binding protein G(I)/G(S)/G(T) subunit beta-1	1255	2
57675000	40805000	80103000	63508000	97319000	76908000	110700000	81544000	88339000	21758000	0		12	1381.68	4.7852e-13	167.09	50	18496	ACAELHQNVNVK	Q96QK1	Q96QK1	VPS35	Vacuolar protein sorting-associated protein 35	1256	2;3
42403000	21281000	39377000	63032000	185300000	0	32243000	0	148370000	0	1		15	1691.76	1.8422e-05	136.7	11	12065	ACALSIEESCRPGDK	P31040;D6RFM5;A0A087X1I3;H0Y8X1	P31040	SDHA	Succinate dehydrogenase [ubiquinone] flavoprotein subunit, mitochondrial	1258	2;3
2258100000	2079600000	1579900000	1907100000	301490000	1683800000	200490000	376180000	1550800000	1763000000	0		17	1767.93	2.9239e-48	281.26	50	10935	ACANPAAGSVILLENLR	P00558	P00558	PGK1	Phosphoglycerate kinase 1	1259	2;3
0	0	0	0	0	62350000	0	0	0	446180000	2		19	2038.02	1.607e-09	102.98	1	12227	ACARPLISVYSEKGESSGK	P36578;H3BTP7;H3BU31	P36578	RPL4	60S ribosomal protein L4	1261	3
0	0	0	0	0	0	0	0	0	0	0		8	980.475	0.01058	110.81	7	12457	ACDFLLSR	P48449;A0A0G2JQD0	P48449	LSS	Lanosterol synthase	1266	2
0	0	0	0	13642000	0	0	16328000	0	26686000	0		9	1017.52	0.085508	47.853	5	9810	ACDILAIDK	O00273;K7ERT1	O00273	DFFA	DNA fragmentation factor subunit alpha	1269	2
273090000	223060000	231690000	179230000	307690000	84723000	209950000	179430000	292470000	232680000	0		15	1700.75	2.0723e-06	121.01	16	17952	ACDLGHIWACANASR	Q96BR5	Q96BR5	COA7	Cytochrome c oxidase assembly factor 7	1270	2;3
0	21218000	0	36481000	52033000	63409000	48336000	65766000	63892000	0	0		19	2170.11	1.0643e-14	114.55	10	18592	ACDSVTSNVLPLLLEQFHK	Q96T76;H7C1W5	Q96T76	MMS19	MMS19 nucleotide excision repair protein homolog	1271	3
0	0	0	0	41277000	0	0	0	0	0	0		31	3646.62	3.4384e-05	68.942	1	17789	ACEPIIQNFCHDVADNQIDSGDLMECLIQNK	Q92896	Q92896	GLG1	Golgi apparatus protein 1	1279	3
0	0	0	0	0	0	0	0	0	0	0		12	1337.69	0.36848	17.864	1	19833	ACFGGLFANLIR	Q9NR09;A0A3B3IUB9	Q9NR09	BIRC6	Baculoviral IAP repeat-containing protein 6	1284	2
0	0	0	0	0	0	0	0	0	0	0		7	947.458	0.10195	61.123	1	13773	ACFLYFK	Q14534;E7EVQ6;H0YBN7	Q14534	SQLE	Squalene monooxygenase	1288	2
0	0	0	0	0	0	0	0	0	0	0		8	968.41	0.2914	30.167	1	11928	ACFTMDPK	P26640;A0A140T936	P26640	VARS	Valine--tRNA ligase	1289	2
0	0	0	0	0	0	0	0	0	0	0		15	1687.65	0.00026195	108.37	1	10933	ACGADSYEMEEDGVR	P00533;E9PFD7;Q504U8	P00533	EGFR	Epidermal growth factor receptor;Receptor protein-tyrosine kinase	1290	2
32333000	0	0	0	32477000	0	0	0	32741000	0	1		16	1815.74	0.0042138	51.265	3	10933	ACGADSYEMEEDGVRK	P00533;E9PFD7;Q504U8	P00533	EGFR	Epidermal growth factor receptor;Receptor protein-tyrosine kinase	1291	3
254400000	184200000	291080000	198450000	235520000	136500000	214380000	127490000	232170000	182200000	0		19	1930.94	9.4336e-61	225.32	19	13008	ACGDSTLTQITAGLDPVGR	C9JIS1;C9JXA5;C9JZN1;P62879	P62879	GNB2	Guanine nucleotide-binding protein G(I)/G(S)/G(T) subunit beta-2	1294	2;3
401850000	191570000	277950000	212640000	352570000	151920000	280520000	165700000	292080000	159980000	0		12	1337.62	6.112e-06	143.21	22	18620	ACGLNFADLMAR	Q99536;K7ERT7	Q99536	VAT1	Synaptic vesicle membrane protein VAT-1 homolog	1296	2
1079400000	1398500000	829570000	1174300000	821970000	1074800000	680100000	1040400000	758530000	1128800000	0		12	1392.63	9.1384e-09	157.59	24	11798	ACGNFGIPCELR	P22234;E9PBS1;D6RF62	P22234	PAICS	Multifunctional protein ADE2;Phosphoribosylaminoimidazole-succinocarboxamide synthase;Phosphoribosylaminoimidazole carboxylase	1299	2
139540000	249030000	73925000	132820000	109620000	225000000	54480000	249760000	85127000	205840000	0		26	2848.3	1.7395e-17	148.17	17	12544	ACGNMFGLMHGTCPETSGGLLICLPR	P49903	P49903	SEPHS1	Selenide, water dikinase 1	1300	3
0	0	0	0	0	35516000	0	0	0	0	0		9	1065.49	0.016968	70.856	7	12101	ACGVDFEIR	P32121;K7ENA6;I3L412	P32121	ARRB2	Beta-arrestin-2	1302	2
769260000	955950000	543200000	781840000	398010000	252590000	409150000	524250000	470430000	464000000	1		16	1716.9	7.4887e-32	189.3	18	2450	ACGVSRPVIACSVTIK	A0A3B3IUA2;B1AHD1;P55769;A0A3B3IRU2	A0A3B3IUA2	NHP2L1	NHP2-like protein 1;NHP2-like protein 1, N-terminally processed	1303	2;3
20290000	25613000	19334000	25112000	12393000	26514000	0	0	19697000	26500000	0		13	1422.59	0.00025099	94.66	10	11990	ACIDSNEDGDLSK	P29144;Q5VZU9;A0A494C0U1;A0A494C1B8	P29144	TPP2	Tripeptidyl-peptidase 2	1307	2
0	0	18863000	0	0	0	33769000	0	8558000	0	0		9	1124.56	0.0065054	52.482	3	2460	ACILCVHPR	A0A3B3IUD7;Q14690	A0A3B3IUD7	PDCD11	Protein RRP5 homolog	1313	3
23837000	40294000	48158000	47108000	54509000	0	53779000	59830000	59214000	82017000	0		10	1026.59	0.063455	39.95	11	4512	ACIPVGLLGK	B7Z6D5;Q96GQ7;A0A087X059	B7Z6D5	DDX27	Probable ATP-dependent RNA helicase DDX27	1316	2
80213000	0	0	0	0	0	0	0	0	59303000	0		13	1478.72	0.00016998	103.31	8	12660	ACISIGNQNFEVK	P52564;K7EIW3;A0A0A0MRF7	P52564	MAP2K6	Dual specificity mitogen-activated protein kinase kinase 6	1319	2
17189000	0	0	0	0	0	0	0	0	0	2		13	1553.8	0.098661	16.725	1	11154	ACISPKPQKPWDK	P07948	P07948	LYN	Tyrosine-protein kinase Lyn	1320	4
0	0	0	0	0	0	0	0	0	0	1		15	1640.75	0.059316	31.876	1	2300	ACLDDSYASGEGLKR	A0A3B3IRZ4;A0A2R8Y7T6;Q6DN90;A0A3B3IU98;A0A0C4DGT3	A0A3B3IRZ4	IQSEC1	IQ motif and SEC7 domain-containing protein 1	1329	3
0	0	692140000	638420000	761570000	725280000	616270000	733620000	698790000	531900000	0		14	1547.73	6.3251e-05	134.13	18	12493	ACLDTAVENMPSLK	P49327;A0A0U1RQF0	P49327	FASN	Fatty acid synthase;[Acyl-carrier-protein] S-acetyltransferase;[Acyl-carrier-protein] S-malonyltransferase;3-oxoacyl-[acyl-carrier-protein] synthase;3-oxoacyl-[acyl-carrier-protein] reductase;3-hydroxyacyl-[acyl-carrier-protein] dehydratase;Enoyl-[acyl-carrier-protein] reductase;Oleoyl-[acyl-carrier-protein] hydrolase	1330	2;3
0	0	0	0	0	81133000	0	0	0	0	2		12	1582.79	6.4003	17.819	1	12705	ACLEHRHSYVRR	P53618;E9PP73	P53618	COPB1	Coatomer subunit beta	1332	2
0	0	0	0	0	0	0	0	0	0	0		16	1766.87	8.2846e-06	97.214	1	12212	ACLIFFDEIDAIGGAR	P35998;C9JX88	P35998	PSMC2	26S protease regulatory subunit 7	1337	2
76962000	64927000	0	35567000	41085000	37564000	57493000	34376000	42756000	0	0		22	2395.11	1.7871e-50	257.04	9	11471	ACLISLGYDIGNDPQGEAEFAR	P12814;A0A804HL31	P12814	ACTN1	Alpha-actinin-1	1339	2
0	0	0	0	0	0	0	0	0	0	0		14	1623.76	0.0012453	91.03	2	6542	ACLISLGYDVENDR	F5GXS2;O43707	F5GXS2	ACTN4	Alpha-actinin-4	1340	2
0	0	0	0	0	0	0	0	0	0	0		14	1623.76	0.0012453	91.03	2	10214	ACLISLGYDVENDR	F5GXS2;O43707	F5GXS2	ACTN4	Alpha-actinin-4	1340	2
0	0	0	0	0	0	0	0	0	0	1		22	2555.17	0.011347	49.528	1	6542	ACLISLGYDVENDRQGEAEFNR	F5GXS2;O43707	F5GXS2	ACTN4	Alpha-actinin-4	1341	3
0	0	0	0	0	0	0	0	0	0	1		22	2555.17	0.011347	49.528	1	10214	ACLISLGYDVENDRQGEAEFNR	F5GXS2;O43707	F5GXS2	ACTN4	Alpha-actinin-4	1341	3
71216000	77407000	51906000	85125000	51656000	68021000	47148000	62014000	0	58979000	0		9	1062.56	0.0037476	81.548	9	13041	ACLLCSLVK	P63272;J3KSQ6	P63272	SUPT4H1	Transcription elongation factor SPT4	1345	2
0	0	0	0	0	0	0	0	0	0	0		7	864.453	0.051858	90.939	1	17515	ACLNFLK	Q8WUA2	Q8WUA2	PPIL4	Peptidyl-prolyl cis-trans isomerase-like 4	1347	2
0	0	0	41827000	0	27665000	0	32619000	29637000	0	0		12	1429.64	0.00013506	126.07	6	16236	ACLQPSQDPQMR	Q86Y56;H0Y650;E9PGY2	Q86Y56	DNAAF5	Dynein assembly factor 5, axonemal	1348	2
0	0	0	0	0	0	0	0	0	0	0		14	1587.72	0.099362	42.802	2	18931	ACMEEMHQVAIAAK	Q9BW27;J3KT10;J3KSH3;J3KRC0	Q9BW27	NUP85	Nuclear pore complex protein Nup85	1355	2
170610000	112850000	155010000	143070000	142500000	126880000	141760000	0	116280000	154360000	0		21	2304.06	5.9951e-21	155.93	14	18730	ACMLTTATAHDGDVNVISWSR	Q9BQ67;M0QX71	Q9BQ67	GRWD1	Glutamate-rich WD repeat-containing protein 1	1356	3
28805000	29040000	0	27269000	0	33337000	0	40471000	27859000	0	0		9	1087.51	0.0014807	73.208	9	10816	ACMPFGLHR	O95602;B9ZVN9	O95602	POLR1A	DNA-directed RNA polymerase I subunit RPA1;DNA-directed RNA polymerase	1358	3
0	0	33452000	29045000	0	34768000	44590000	48586000	33799000	29966000	0		8	1044.45	0.0016543	119.89	8	4897	ACMTYFPR	C9JFV4;I3L445;E7EV54;I3L4P1;Q8IZL8	C9JFV4	PELP1	Proline-, glutamic acid- and leucine-rich protein 1	1360	2
20867000	22032000	94571000	0	0	0	75639000	0	0	0	0		8	990.499	0.0063038	86.512	5	11207	ACNCLLLK	P13929;P09104;F5H0C8;U3KQQ1	P09104	ENO3;ENO2	Beta-enolase;Gamma-enolase;Enolase	1361	2
52150000	50457000	40229000	163880000	216530000	186530000	226420000	221300000	280020000	131230000	0		12	1470.72	8.4218e-18	193.41	17	10702	ACNQLGQFLQHR	A0A0G2JQM1;O94973;A0A0G2JS82;O95782	O94973	AP2A2;AP2A1	AP-2 complex subunit alpha-2;AP-2 complex subunit alpha-1	1364	2;3
52150000	50457000	40229000	163880000	216530000	186530000	226420000	221300000	280020000	131230000	0		12	1470.72	8.4218e-18	193.41	17	10846	ACNQLGQFLQHR	A0A0G2JQM1;O94973;A0A0G2JS82;O95782	O94973	AP2A2;AP2A1	AP-2 complex subunit alpha-2;AP-2 complex subunit alpha-1	1364	2;3
0	0	0	0	0	0	0	0	0	0	0		12	1271.61	0.32965	33.359	2	11441	ACPPGTAACLVR	P11717;A0A7I2V381;A0A7I2YQS7	P11717	IGF2R	Cation-independent mannose-6-phosphate receptor	1372	2
0	0	0	0	0	0	0	25028000	26551000	0	0		14	1568.87	0.0031357	73.632	2	13718	ACPQIVTALTLLNR	Q14146	Q14146	URB2	Unhealthy ribosome biogenesis protein 2 homolog	1373	2
939600000	760420000	176340000	543690000	828360000	625430000	123090000	382130000	394960000	371410000	1		14	1643.81	3.1585e-13	190.46	15	11576	ACPRPEGLNFQDLK	P15927;Q5TEJ0	P15927	RPA2	Replication protein A 32 kDa subunit	1376	2;3
0	0	0	0	0	71048000	0	0	43047000	52266000	0		11	1148.57	0.0039787	69.276	2	7396	ACQALGAMLSK	H0UI80;X6RLT1;Q8IXH7	H0UI80	TH1L;NELFCD	Negative elongation factor C/D	1378	2
0	0	116690000	0	0	0	173720000	0	0	0	0		7	892.459	0.012224	107.65	3	12655	ACQIFVR	A0A087X0X3;M0R2I7;P52272;M0QY96	P52272	HNRNPM	Heterogeneous nuclear ribonucleoprotein M	1381	2
12814000	0	0	20070000	0	0	14113000	0	0	0	1		12	1466.76	0.0098344	56.087	4	13083	ACQKMILELFSK	P78417;Q5TA02;Q5TA01	P78417	GSTO1	Glutathione S-transferase omega-1	1382	3
36190000	23666000	0	32952000	38221000	0	26372000	57281000	25011000	0	1		12	1360.7	0.00086292	109.42	2	3134	ACQLSVVVDDKK	A0A7I2V5D0;A0A7I2V490;P26358;A0A7I2YQA8;A0A7I2V5F1;A0A7I2YQQ0;K7ENW7	A0A7I2V5D0	DNMT1	DNA (cytosine-5)-methyltransferase 1	1383	2;3
0	0	0	0	0	0	0	0	0	0	0		20	2114.98	0.01157	74.475	1	17473	ACQSCPSEPNTAALQAALAR	Q8TEX9;H0YN14;H0YMR4	Q8TEX9	IPO4	Importin-4	1385	2
1012300000	1307100000	3051000000	2293700000	1466000000	1427000000	1522200000	1513500000	1358600000	1776700000	0		14	1703.85	3.6566e-16	142.08	40	12921	ACQSIYPLHDVFVR	D6RG13;D6RB09;P61247;D6RAT0;H0Y9Y4;D6R9B6	P61247	RPS3A	40S ribosomal protein S3a	1387	2;3
0	0	0	0	0	0	0	0	0	285320000	1		15	1831.94	4.3687e-05	92.935	3	12921	ACQSIYPLHDVFVRK	D6RG13;D6RB09;P61247;D6RAT0;H0Y9Y4;D6R9B6	P61247	RPS3A	40S ribosomal protein S3a	1388	3;4
0	0	163080000	0	0	0	0	0	0	0	1		14	1508.74	0.11029	11.105	1	19805	ACSFIREAATQGAK	Q9NQR4;H7C579;F8WF70	Q9NQR4	NIT2	Omega-amidase NIT2	1392	3
27638000	31213000	38722000	36131000	53567000	37445000	70936000	53664000	66499000	0	0		14	1656.83	0.00013571	97.214	15	13773	ACSVIFPLIYSEMK	Q14534;E7EVQ6	Q14534	SQLE	Squalene monooxygenase	1396	2;3
0	0	133770000	28089000	0	25626000	144000000	0	0	69833000	0		7	845.479	0.0060788	127.1	8	12497	ACTILLR	P49368;B4DUR8	P49368	CCT3	T-complex protein 1 subunit gamma	1399	2
0	0	0	0	43137000	24099000	27781000	34015000	33559000	0	0		15	1751.92	1.6126e-05	92.265	6	2666	ACTQLVDNLVEHILK	Q6KC79;A0A590UJS4	Q6KC79	NIPBL	Nipped-B-like protein	1405	3
57056000	0	21479000	0	41751000	0	0	0	48361000	0	1		23	2383.06	3.9581e-07	119.41	6	9856	ACTSQGCGKPITEESSTLGEGSK	O00533	O00533	CHL1	Neural cell adhesion molecule L1-like protein;Processed neural cell adhesion molecule L1-like protein	1407	2;3
0	0	0	0	0	0	0	0	26151000	0	0		14	1590.74	0.00010493	131.12	4	3895	ACVCQTLGISPEEK	A6NHR9	A6NHR9	SMCHD1	Structural maintenance of chromosomes flexible hinge domain-containing protein 1	1408	2
0	0	0	0	0	0	0	0	0	0	0		10	1112.56	0.11053	14.086	1	873	ACVIHGTDLK	A0A0A0MT26;M0R116;A0A2R8YEY8;P13637	A0A0A0MT26	ATP1A3	Sodium/potassium-transporting ATPase subunit alpha-3	1410	3
0	0	0	0	8617400	14413000	16549000	20844000	17190000	10402000	0		14	1754.67	0.00052689	74.987	10	8862	ACVQGECGVCHYCR	I3VM54;Q9Y2K7	I3VM54	KDM2A	Lysine-specific demethylase 2A	1412	3
0	0	0	0	0	0	0	144910000	0	0	0		20	2151.08	0.0021391	57.009	2	15984	ACVSMLGVPVDPDTLHATLR	Q7Z6Z7	Q7Z6Z7	HUWE1	E3 ubiquitin-protein ligase HUWE1	1414	3
2559600	0	0	0	1977200	0	0	0	0	0	0		10	1084.53	0.075873	18.268	2	11064	ACVVHGSDLK	B1AKY9;P50993;H0Y7C1;P05023	P05023	ATP1A2;ATP1A1	Sodium/potassium-transporting ATPase subunit alpha-2;Sodium/potassium-transporting ATPase subunit alpha-1	1418	3
37648000	0	0	0	0	0	0	36402000	51733000	0	1		22	2473.18	0.0001014	72.564	2	11064	ACVVHGSDLKDMTSEQLDDILK	P05023	P05023	ATP1A1	Sodium/potassium-transporting ATPase subunit alpha-1	1419	3
0	0	0	0	0	0	0	0	0	114060000	2		31	3589.75	0.025831	27.734	1	11064	ACVVHGSDLKDMTSEQLDDILKYHTEIVFAR	P05023	P05023	ATP1A1	Sodium/potassium-transporting ATPase subunit alpha-1	1420	5
76223000	98780000	151000000	162900000	101390000	263590000	202470000	333620000	248250000	121280000	0		12	1610.74	9.0218e-17	187.85	17	10777	ACWVLHYFCEVK	O95373	O95373	IPO7	Importin-7	1423	2;3
26074000	40658000	0	0	47288000	40598000	37838000	61733000	37339000	0	0		15	1723.82	3.8043e-16	173.71	17	17473	ACYALENFVENLGPK	Q8TEX9;H0YN14	Q8TEX9	IPO4	Importin-4	1424	2
0	0	0	13503000	0	0	53427000	0	0	0	0		7	837.417	0.023848	87.839	6	11842	ACYGVLR	P23396;E9PL09;H0YEU2	P23396	RPS3	40S ribosomal protein S3	1426	2
175440000	184850000	91561000	193670000	183780000	174000000	164030000	180620000	172630000	0	1		18	2138.02	6.7868e-64	296.97	25	12914	ACYLSINPQKDETLETEK	P61163;R4GMT0	P61163	ACTR1A	Alpha-centractin	1430	2;3
83622000	0	0	74286000	0	0	0	63043000	0	0	0		17	1642.84	0.00023321	79.875	6	19532	ADAASSLTVDVTPPTAK	Q9H8Y8	Q9H8Y8	GORASP2	Golgi reassembly-stacking protein 2	1436	2
0	0	0	0	0	0	22212000	18285000	15046000	0	0		11	1204.67	0.0011679	87.149	5	3497	ADADTVLLFLK	A0A804HIQ1;Q9NZJ4;A0A804HJS2;A0A804HKY6;A0A804HIG5;A0A804HHS6;A0A804HLK7;A0A804HK57;B2REB0;A0A804HL98;A0A804HLL1;A0A804HIU0;H0Y6M8;A0A804HKB3	A0A804HIQ1	SACS	Sacsin	1437	2
0	0	0	0	0	27952000	0	0	0	0	0		14	1377.68	0.15237	40.039	2	17679	ADAEAVLAPPEPAQ	Q8WZA9	Q8WZA9	IRGQ	Immunity-related GTPase family Q protein	1438	2
4503600	0	0	0	0	0	0	0	0	0	0		13	1391.58	0.16039	28.382	1	21063	ADAEGESDLENSR	Q9Y490	Q9Y490	TLN1	Talin-1	1439	2
0	0	0	0	0	0	0	0	0	0	0		11	1205.6	0.095901	44.639	1	18200	ADAESLLSLCK	Q96IW2	Q96IW2	SHD	SH2 domain-containing adapter protein D	1440	2
0	0	0	0	35368000	0	0	0	0	0	2		19	2101.05	0.097523	5.3908	1	13843	ADAETRLAEVQREAQSTAR	A0A087WY61;K4DIE0;Q14980	Q14980	NUMA1	Nuclear mitotic apparatus protein 1	1441	4
116370000	135250000	95626000	109710000	61505000	53506000	72949000	79132000	41407000	77558000	0		10	1067.62	0.00028796	107.15	20	10394	ADAEVIILPK	O60832;C9IYT0	O60832	DKC1	H/ACA ribonucleoprotein complex subunit 4	1442	1;2
28614000	0	0	46113000	51650000	0	0	51339000	69276000	0	0		17	1872.85	0.0036041	51.127	7	9965	ADAGFVYSEAVASHYMR	O14936;A0A2U3TZN6;A0A2U3TZM4;A0A2R8YFN5;A0A2U3TZM1;A0A2R8YE77;Q5JS79;A0A7I2RJN6;A0A2R8YEK3;A0A2R8YEJ7;A0A2R8YGH2	O14936	CASK	Peripheral plasma membrane protein CASK	1445	3
0	0	0	9474400	13776000	21612000	0	0	0	0	0		16	1444.68	0.0077908	67.118	1	15865	ADAGPSGQGDSVSIGK	Q7Z2K8	Q7Z2K8	GPRIN1	G protein-regulated inducer of neurite outgrowth 1	1446	2
34885000	19455000	0	44617000	0	26668000	0	14928000	18591000	34525000	0		14	1351.71	0.010566	35.117	5	17139	ADAHLGSSSVALPK	Q8NFQ8	Q8NFQ8	TOR1AIP2	Torsin-1A-interacting protein 2	1447	2;3
330160000	234960000	255380000	308380000	327580000	219990000	292090000	247900000	359460000	76528000	0		17	1664.8	1.0038e-25	180.17	17	7059	ADALQAGASQFETSAAK	J3QRU4;F8WCA0;L7N2F9;P63027;K7ENK9;K7EKX0;Q15836	J3QRU4	VAMP2;VAMP3	Vesicle-associated membrane protein 2;Vesicle-associated membrane protein 3	1450	2;3
46810000	33410000	0	28646000	27746000	28555000	30312000	25065000	34172000	0	0		14	1604.8	0.00012181	99.5	15	4289	ADALQLSVEEFVER	B2WTI3;B2WTI4;K7EJU9;Q6NYC1	B2WTI3	JMJD6	Bifunctional arginine demethylase and lysyl-hydroxylase JMJD6	1451	2
49713000	78257000	0	72328000	96989000	52211000	0	119320000	75866000	163660000	1		29	2864.37	2.0113e-21	151.19	11	699	ADANKAEVPGATGGDSPHLQPAEPPGEPR	A0A0A0MQW0;A0A087WWC8;A0A0A0MR39;Q9P2K5	A0A0A0MR39	MYEF2	Myelin expression factor 2	1453	3
116950000	116740000	94325000	125480000	113570000	120110000	92570000	131070000	85077000	122510000	0		21	2117.13	0.00083473	85.734	18	18728	ADAPVALVVHMAPASVLVDSR	Q9BQ52;G5E9D5;H7C2I4	Q9BQ52	ELAC2	Zinc phosphodiesterase ELAC protein 2	1456	2;3
278300000	252780000	213910000	367460000	375750000	307510000	219610000	354290000	278590000	268680000	0		14	1712.77	9.4864e-48	265.75	15	10794	ADATNVNNWHWTER	O95433;G3V3W9	O95433	AHSA1	Activator of 90 kDa heat shock protein ATPase homolog 1	1457	2;3
0	0	0	0	0	0	0	0	0	0	0		18	2045	7.3337e-05	112.84	2	12500	ADAVQDSEMVELVELEIR	P49411	P49411	TUFM	Elongation factor Tu, mitochondrial	1458	2
31044000	0	0	29862000	0	0	0	0	57199000	0	0		13	1351.64	0.030983	42.809	1	10223	ADCASGIFLAAEK	O43747	O43747	AP1G1	AP-1 complex subunit gamma-1	1463	2
0	0	0	0	442650000	0	0	0	0	0	1		13	1520.74	0.07435	19.74	0	6053	ADCLSTGMELLRR	E9PEZ1;Q8IWT3	E9PEZ1	CUL9	Cullin-9	1468	3
48090000	32584000	38734000	0	31114000	0	30410000	0	0	28932000	0		10	1158.57	0.021147	53.317	5	18668	ADCLVPSEIR	Q99719;G3XAH0;B4DJ62;C9JM82;E7EQM7;E7EPG2;F8W9E5;E7EX32	Q99719	SEPT5	Septin-5	1469	2
55399000	55228000	0	0	0	0	0	0	0	0	0		37	3894.69	4.0977e-06	65.686	2	11841	ADCPPGNPAPTSNHGPDATEAEEDFVDPWTVQTSSAK	P23381;G3V3H8;G3V3Y5;G3V423;G3V5U1;G3V456;G3V277;G3V3P2;G3V227;G3V2Y7;G3V3X0;G3V5W1;G3V3S7;G3V4C7;G3V4N8	P23381	WARS	Tryptophan--tRNA ligase, cytoplasmic;T1-TrpRS;T2-TrpRS	1470	3
89126000	78170000	92806000	117060000	58977000	77239000	65420000	78209000	113900000	62040000	0		11	1244.49	1.7982e-09	163.88	11	15783	ADDADEFGYSR	Q7KZF4	Q7KZF4	SND1	Staphylococcal nuclease domain-containing protein 1	1472	2
0	0	0	33656000	44316000	38007000	0	30114000	47783000	0	0		13	1456.74	0.0042965	51.546	7	19465	ADDGFHLLLMTPK	Q9H6R4;A0A0A0MRW6	Q9H6R4	NOL6	Nucleolar protein 6	1473	3
1535700000	1256000000	1694300000	2277500000	1114800000	1236500000	740410000	973830000	1040200000	722360000	1		12	1341.7	0.0042946	115.18	14	11028	ADDGRPFPQVIK	H3BR04;H3BMQ8;P04075;H3BQN4;J3KPS3;H3BPS8;H3BUH7;H3BU78	P04075	ALDOA	Fructose-bisphosphate aldolase;Fructose-bisphosphate aldolase A	1475	2;3
153010000	115310000	118620000	115460000	114560000	119500000	0	0	0	134950000	1		16	1820.89	3.9445e-15	160.69	15	13768	ADDIDIEAMLEAPYKK	Q14498;G3XAC6;Q5QP23;Q5QP22;F8WF24;F2Z2Z5;F2Z3E6;F8WF73;A8MYG5	Q14498	RBM39	RNA-binding protein 39	1476	2
0	0	0	0	0	0	0	0	0	0	2		20	2307.09	1	NaN	0	13768	ADDIDIEAMLEAPYKKDENK	Q14498;G3XAC6;Q5QP23;Q5QP22;F8WF24;F2Z2Z5;A8MYG5	Q14498	RBM39	RNA-binding protein 39	1477
52175000	0	0	0	0	0	0	0	63744000	0	1		17	1814.93	4.4904e-06	116.87	2	10741	ADDKLIAEEGVDSLNVK	O95202	O95202	LETM1	LETM1 and EF-hand domain-containing protein 1, mitochondrial	1480	2
795440000	292940000	531320000	259660000	259940000	283260000	385880000	243420000	169770000	348580000	0		25	2645.14	1.5723e-136	373.51	34	13037	ADDLDFETGDAGASATFPMQCSALR	P63241;I3L397;I3L504;Q6IS14	P63241	EIF5A;EIF5AL1	Eukaryotic translation initiation factor 5A-1;Eukaryotic translation initiation factor 5A;Eukaryotic translation initiation factor 5A-1-like	1481	2;3
0	63602000	0	75413000	54927000	66740000	39171000	0	65909000	41354000	0		12	1357.65	4.2174e-05	108.43	10	12660	ADDLEPIMELGR	P52564;K7EIW3;A0A0A0MRF7	P52564	MAP2K6	Dual specificity mitogen-activated protein kinase kinase 6	1482	2
56069000	64215000	0	75204000	78685000	90512000	0	72099000	104240000	89369000	0		19	2018.92	1.1435e-15	152.99	9	10142	ADDLLPLGDQTQDGDFGSR	O43290	O43290	SART1	U4/U6.U5 tri-snRNP-associated protein 1	1483	2
0	144460000	0	89781000	70730000	108330000	0	0	83235000	136990000	1		19	2251.11	2.1678e-05	149.3	10	13466	ADDPLRLDQELQQPQTQEK	Q12888;A6NNK5;C9JXV0;H7C3N7	Q12888	TP53BP1	Tumor suppressor p53-binding protein 1	1484	2;3
0	0	0	43673000	239400000	265450000	258560000	451590000	502070000	99998000	0		25	2739.23	9.946e-41	238.32	14	245	ADDPSSYMEVVQAANTSGNWEELVK	A0A087WVQ6;Q00610	A0A087WVQ6	CLTC	Clathrin heavy chain;Clathrin heavy chain 1	1485	2;3
0	0	16706000	0	0	0	19424000	0	0	0	0		12	1231.5	0.032403	43.77	3	12943	ADDPTMGEGPDK	A0A1B0GTP9;A0A2R8Y5D4;A0A1B0GW76;P61764;A0A1B0GWF2;A0A1B0GVQ5;A0A0D9SG72	P61764	STXBP1	Syntaxin-binding protein 1	1486	2
0	0	0	0	0	0	0	0	0	0	0		10	1115.52	0.32322	23.801	1	14670	ADDPYAHLSK	Q5STZ8;Q8NE71;A0A0G2JJB9	Q5STZ8	ABCF1	ATP-binding cassette sub-family F member 1	1487	2
66925000	190000000	0	177150000	57628000	131220000	0	77815000	46198000	108150000	0		21	2399.15	9.2064e-170	321.81	16	12976	ADDVDQQQTTNTVEEPLDLIR	P62310	P62310	LSM3	U6 snRNA-associated Sm-like protein LSm3	1490	2;3
0	0	0	0	40197000	0	0	0	0	0	1		14	1663.8	0.041265	32.815	3	20294	ADDVRPEVTWSFSR	Q9P2B2	Q9P2B2	PTGFRN	Prostaglandin F2 receptor negative regulator	1491	3
38923000	0	0	0	0	0	0	0	51331000	0	0		13	1308.62	0.0028966	66.56	2	21049	ADDYIEITGAGGK	Q9Y3Z3;A0A2R8YCS7;A0A2R8YD90	Q9Y3Z3	SAMHD1	Deoxynucleoside triphosphate triphosphohydrolase SAMHD1	1492	2
0	0	0	0	0	0	0	0	0	0	1		14	1529.79	0.13545	12.555	1	3198	ADEAKQSAEDILLK	A0A7I2V5X5;P07942;G3XAI2;A0A7I2V4J9	A0A7I2V5X5	LAMB1	Laminin subunit beta-1	1493	3
188360000	152550000	235690000	233430000	318280000	382990000	318810000	435880000	411150000	156350000	0		13	1387.63	5.467e-14	203.94	23	12493	ADEASELACPTPK	P49327;A0A0U1RQF0	P49327	FASN	Fatty acid synthase;[Acyl-carrier-protein] S-acetyltransferase;[Acyl-carrier-protein] S-malonyltransferase;3-oxoacyl-[acyl-carrier-protein] synthase;3-oxoacyl-[acyl-carrier-protein] reductase;3-hydroxyacyl-[acyl-carrier-protein] dehydratase;Enoyl-[acyl-carrier-protein] reductase;Oleoyl-[acyl-carrier-protein] hydrolase	1496	2
39994000	35952000	0	41781000	37231000	45230000	0	43349000	45696000	32183000	0		15	1586.71	1.6225e-11	126.48	12	18289	ADEDGEGIHPSAPHR	Q96L92;A0A2R8Y8A7;A0A2R8Y871;H7C603	Q96L92	SNX27	Sorting nexin-27	1498	3
0	0	0	0	0	0	0	0	0	0	0		12	1318.64	0.010196	63.694	4	12474	ADEDPALFQSVK	P48739;A0A0A0MSW4;B3KYB6	P48739	PITPNB	Phosphatidylinositol transfer protein beta isoform	1499	2
1104000000	1245000000	666640000	1136100000	803550000	1008200000	545200000	934040000	770920000	546820000	0		16	1890.9	2.166e-42	208.95	49	12953	ADEDPIMGFHQMFLLK	P61970;H3BRV9	P61970	NUTF2	Nuclear transport factor 2	1500	2;3
0	36265000	0	0	0	0	0	0	0	0	0		17	1889.79	6.4917e-16	200.21	4	19751	ADEEEMLDNLPEAGDSR	Q9NPD8	Q9NPD8	UBE2T	Ubiquitin-conjugating enzyme E2 T	1501	2
0	38604000	0	0	0	0	0	0	70089000	0	1		12	1397.68	0.0045241	71.896	3	13622	ADEEKLPPGWEK	Q13526;O15428;K7EMU7	Q13526	PIN1;PIN1P1	Peptidyl-prolyl cis-trans isomerase NIMA-interacting 1;Putative PIN1-like protein	1502	2
452010000	0	253670000	0	257510000	0	226450000	0	0	0	1		10	1200.61	7.6942e-05	135.79	9	9926	ADEELEALRR	O14737;K7ESJ4;Q3HM38;X6R2P6	O14737	PDCD5	Programmed cell death protein 5	1503	2
159740000	198070000	544550000	126300000	20736000	34339000	453290000	0	0	360120000	0		8	893.424	0.0015855	132.57	14	13332	ADEGISFR	Q06830;A0A0A0MSI0	Q06830	PRDX1	Peroxiredoxin-1	1504	1;2
0	75382000	0	45334000	0	79617000	0	120610000	103730000	0	0		20	2306.01	7.2306e-05	102.48	7	11511	ADEHVIDQGDDGDNFYVIER	P13861;H7C1L0	P13861	PRKAR2A	cAMP-dependent protein kinase type II-alpha regulatory subunit	1508	3
0	51658000	0	0	0	0	0	0	0	0	2		20	2043.07	0.0088124	48.354	1	12532	ADEIAKAQVARPGGDTIFGK	D6RC06;P49773;D6REP8;D6RE99;H0YC49;D6RD60;A0A6Q8PGQ8	P49773	HINT1	Histidine triad nucleotide-binding protein 1	1509	3
0	0	0	29998000	0	0	0	0	0	0	1		17	2118.94	0.0054369	73.037	2	12501	ADETKDEQFEEYVQNFK	P49418	P49418	AMPH	Amphiphysin	1518	2
0	0	0	0	25866000	0	0	0	0	0	0		9	1028.58	0.01049	66.692	3	10557	ADEVLEILK	O75643;A0A494C1A5	O75643	SNRNP200	U5 small nuclear ribonucleoprotein 200 kDa helicase	1521	2
0	8137400	0	8935400	0	0	0	0	0	0	2		21	2178.14	0.23162	7.8038	2	16444	ADEVVAPGQEKISSLSGAHRK	Q8IY37	Q8IY37	DHX37	Probable ATP-dependent RNA helicase DHX37	1522	3
19829000	23986000	0	46847000	33992000	60710000	62068000	64074000	64990000	48235000	0		8	972.503	0.001663	120.49	18	11545	ADEVVWVR	P14868;C9J7S3;C9JLC1;C9JQM9;H7C278	P14868	DARS	Aspartate--tRNA ligase, cytoplasmic	1524	2
0	0	0	0	0	0	0	0	0	0	0		7	891.416	0.11413	58.687	4	12193	ADEWLMK	P35580;P35579	P35580	MYH10;MYH9	Myosin-10;Myosin-9	1525	2
0	0	0	0	0	0	0	0	0	0	0		7	891.416	0.11413	58.687	4	12192	ADEWLMK	P35580;P35579	P35580	MYH10;MYH9	Myosin-10;Myosin-9	1525	2
0	0	0	53096000	63473000	47400000	42415000	35286000	55943000	0	0		13	1407.62	0.000339	91.469	5	11436	ADFAQACQDAGVR	P11498;A0A494C016;A0A494C101;A0A494C0T2;E9PRE7	P11498	PC	Pyruvate carboxylase, mitochondrial	1526	2
190150000	229150000	0	245270000	176310000	179490000	124060000	153110000	214590000	90056000	0		11	1293.62	0.012146	39.266	10	12193	ADFCIIHYAGK	P35580;P35579	P35580	MYH10;MYH9	Myosin-10;Myosin-9	1527	3
190150000	229150000	0	245270000	176310000	179490000	124060000	153110000	214590000	90056000	0		11	1293.62	0.012146	39.266	10	12192	ADFCIIHYAGK	P35580;P35579	P35580	MYH10;MYH9	Myosin-10;Myosin-9	1527	3
0	0	0	0	0	0	0	14048000	0	0	1		12	1424.61	0.029315	63.473	1	12683	ADFDDRVSDEEK	P52907	P52907	CAPZA1	F-actin-capping protein subunit alpha-1	1528	2
292820000	309140000	97020000	282720000	229370000	236310000	84158000	239430000	62114000	173030000	0		21	2314.14	8.4188e-29	188.47	13	10921	ADFDNTVAIHPTSSEELVTLR	P00390	P00390	GSR	Glutathione reductase, mitochondrial	1529	2;3
0	95933000	90412000	83987000	66377000	85805000	57199000	0	115160000	99567000	0		9	1116.44	0.00049769	189.82	5	13886	ADFDTYDDR	Q15056;A0A7I2V4V9;A0A7I2V385	Q15056	EIF4H	Eukaryotic translation initiation factor 4H	1530	1;2
0	0	0	0	0	0	0	0	28139000	0	2		30	3132.65	0.076558	10.238	0	15162	ADFGISAGQFVAVVWDKSSPVEALKGLVDK	Q6FI81;H3BV90;H3BT65;H3BUG4;H3BPG7;H3BQ23	Q6FI81	CIAPIN1	Anamorsin	1531	5
98259000	185000000	58202000	147590000	111830000	173850000	58554000	179690000	91985000	86533000	0		16	1688.78	0.00023512	104.17	23	11928	ADFPAGIPECGTDALR	P26640;A0A140T936;H0Y426	P26640	VARS	Valine--tRNA ligase	1534	2
92141000	90507000	107130000	70663000	96896000	83896000	86099000	69858000	93299000	44847000	0		10	1118.54	0.0010697	93.111	12	6545	ADFQGISPER	F5GXX5;P61803	F5GXX5	DAD1	Dolichyl-diphosphooligosaccharide--protein glycosyltransferase subunit DAD1	1536	2
0	0	0	0	0	16805000	0	0	0	0	1		12	1399.68	0.11408	8.6371	1	20075	ADFREPNAEVPR	Q9NX40;D6RG39;D6RIT9;D6RA54;D6RC55;D6R918;D6RBC5;D6RDI5;D6RF07;D6RBN5;D6R9T5;D6RF01	Q9NX40	OCIAD1	OCIA domain-containing protein 1	1540	3
69179000	0	65854000	0	69943000	64967000	0	0	0	0	2		28	3243.59	0.0029616	39.384	2	20075	ADFREPNAEVPRPIPHIGPDYIPTEEER	Q9NX40;D6RG39;D6RIT9;D6RA54;D6RC55;D6R918;D6RBC5;D6RDI5;D6RF07	Q9NX40	OCIAD1	OCIA domain-containing protein 1	1541	5
0	0	0	0	0	0	0	0	0	0	0		14	1465.66	0.052863	47.556	1	19342	ADFSPFGNSQGPSR	Q9H2M9	Q9H2M9	RAB3GAP2	Rab3 GTPase-activating protein non-catalytic subunit	1542	2
0	0	0	0	0	0	0	0	0	101200000	0		17	1928.9	0.00022767	80.014	3	6432	ADGEAPSALPYCYFLQK	E9PRY8;A0A087X1X7;A0A8C8L741;A0A0J9YXU2;H0YCK7	E9PRY8	EEF1D		1544	2
69570000	72345000	0	59681000	51936000	60942000	50129000	61618000	58623000	0	0		13	1401.71	2.4778e-05	152.85	15	12960	ADGELNVDSLITR	P62140;C9JP48;C9J9S3	P62140	PPP1CB	Serine/threonine-protein phosphatase PP1-beta catalytic subunit;Serine/threonine-protein phosphatase	1545	2
0	33977000	0	37576000	49173000	37151000	0	0	33253000	0	0		13	1270.7	0.00065858	81.972	6	19859	ADGILVPGGFGIR	Q9NRF8	Q9NRF8	CTPS2	CTP synthase 2	1549	2
0	0	0	0	0	0	0	0	0	0	1		19	2036.05	0.14409	8.3901	1	11496	ADGISSTFSQRIEGLQISK	P13612;E7EP60	P13612	ITGA4	Integrin alpha-4	1550	3
84648000	43441000	46830000	67410000	80239000	0	88217000	81292000	106140000	0	0		14	1496.75	0.00040307	84.06	10	17891	ADGIVPETWIDGPK	Q96A35	Q96A35	MRPL24	39S ribosomal protein L24, mitochondrial	1551	2
0	0	0	0	0	956620	0	0	0	0	0		7	688.376	0.1738	32.355	3	13036	ADGIVSK	Q8WVC2;P63220	Q8WVC2	RPS21	40S ribosomal protein S21	1552	2
100140000	160410000	93465000	172870000	109410000	191530000	84360000	209250000	128100000	168480000	0		11	1183.66	5.7872e-15	265.58	32	20907	ADGQVAELLLR	Q9Y285;K7ER16;K7EK06	Q9Y285	FARSA	Phenylalanine--tRNA ligase alpha subunit	1560	1;2
0	0	0	117710000	0	95505000	0	0	0	0	0		21	2243.06	9.6224e-05	73.783	2	13560	ADGSSLPEWVTDNAGTLHFAR	Q13308	Q13308	PTK7	Inactive tyrosine-protein kinase 7	1563	3
0	0	0	0	0	0	0	0	0	0	1		13	1273.69	1.7021	48.64	0	17041	ADGVASKGDITIK	Q8NDH2	Q8NDH2	CCDC168	Coiled-coil domain-containing protein 168	1565	2
110390000	173250000	128170000	172010000	0	177860000	0	160300000	169700000	232540000	0		12	1289.58	0.00040993	100.57	8	12921	ADGYEPPVQESV	P61247;D6RAT0;H0Y9Y4;D6R9B6	P61247	RPS3A	40S ribosomal protein S3a	1566	2
23040000	18946000	0	0	0	0	0	0	0	0	0		9	1063.51	0.0055516	76.221	9	20123	ADGYPIWSR	Q9NYB0	Q9NYB0	TERF2IP	Telomeric repeat-binding factor 2-interacting protein 1	1567	2
71842000	81561000	0	104660000	55203000	141940000	53633000	190120000	170100000	162870000	0		13	1579.7	2.766e-14	158.04	21	623	ADHDFVVQEDFMK	A0A087X2I1;P62333	A0A087X2I1	PSMC6	26S protease regulatory subunit 10B	1569	2;3
7424800	8046700	0	8180200	5159300	7954400	0	7261300	4179900	1907500	0		9	950.457	0.00024539	111.95	11	11173	ADHGEPIGR	P08238	P08238	HSP90AB1	Heat shock protein HSP 90-beta	1570	2;3
1984400000	2707100000	1653600000	2511200000	2077800000	2710200000	1463000000	2618700000	2104500000	3198100000	0		27	2995.47	2.3695e-97	300.74	27	1037	ADHQPLTEASYVNLPTIALCNTDSPLR	C9J9K3;A0A0C4DG17;P08865	C9J9K3	RPSA	40S ribosomal protein SA	1571	2;3;4
240140000	265730000	160440000	250210000	178710000	236780000	133810000	233910000	193770000	225300000	0		18	1817.81	3.4221e-219	368.83	22	18672	ADHSFSDGVPSDSVEAAK	C9J6D1;E9PNJ7;E9PS34;E9PKT8;E9PNW0;E9PJJ2;C9J1B1;E9PKI2;Q99733;C9JZI7;E9PP22	Q99733	NAP1L4	Nucleosome assembly protein 1-like 4	1572	2
44058000	30217000	0	54646000	0	97971000	0	92733000	0	0	0		15	1588.77	7.9726e-08	158.06	6	14986	ADHTLSSLEPAYSAK	Q5VW32;F5GXQ0	Q5VW32	BROX	BRO1 domain-containing protein BROX	1573	2;3
58328000	80891000	116350000	77922000	133610000	96135000	78809000	155840000	148330000	213030000	0		15	1724.85	4.6545e-42	240.18	12	20525	ADHVQSLAQLENLCK	Q9UIA9	Q9UIA9	XPO7	Exportin-7	1574	2
0	0	0	0	0	0	76108000	0	0	0	1		31	3579.52	1.3571e-16	117.9	4	6682	ADIDNKEQSELDQDLDDVEEVEEEETGEETK	F8VY35;F5H4R6;P55209;F8W0J6;F8W020;F8VUX1;F8VXI6;F8VVB5	F8VY35	NAP1L1	Nucleosome assembly protein 1-like 1	1577	3
0	0	0	342880000	0	0	0	0	0	0	2		33	3820.7	9.9832e-13	74.675	1	6682	ADIDNKEQSELDQDLDDVEEVEEEETGEETKLK	F8VY35;F5H4R6;P55209;F8W0J6;F8W020;F8VUX1;F8VXI6;F8VVB5	F8VY35	NAP1L1	Nucleosome assembly protein 1-like 1	1578	3;4
32085000	55252000	0	50411000	36550000	50107000	0	0	42215000	0	0		11	1248.57	0.013424	55.249	9	10492	ADIEMPFDPSK	O75369;A0A804HK76;E7EN95;A0A804HL72	O75369	FLNB	Filamin-B	1580	2
92570000	53894000	66879000	94439000	56202000	60990000	86994000	82179000	71647000	63563000	0		17	1871.86	7.1237e-11	138.02	17	11081	ADIEVACYGYEGIDAVK	P05198;G3V4T5;H0YJS4	P05198	EIF2S1	Eukaryotic translation initiation factor 2 subunit 1	1581	2
0	0	0	0	0	0	0	0	297790000	0	0		16	1875.86	0.0001753	107.53	2	12918	ADIFMFDEPSSYLDVK	P61221;D6R9I9	P61221	ABCE1	ATP-binding cassette sub-family E member 1	1582	2
80268000	85138000	57517000	74173000	77037000	49961000	32274000	45993000	44452000	61424000	0		18	1997.03	8.2183e-05	84.375	14	17789	ADIFVDPVLHTACALDIK	Q92896	Q92896	GLG1	Golgi apparatus protein 1	1583	3
0	59110000	0	0	0	0	0	94449000	0	0	0		33	3617.72	0.087391	9.8718	1	9827	ADIGTPSNFQHIGHVGWDPNTGFDLNNLDPELK	O00401	O00401	WASL	Neural Wiskott-Aldrich syndrome protein	1584	4
82145000	40650000	0	34349000	0	0	43294000	0	53692000	81353000	0		16	1489.74	0.0053153	66.989	5	11064	ADIGVAMGIAGSDVSK	P05023;A0A0A0MT26;M0R116;A0A2R8YEY8;P13637	P05023	ATP1A1;ATP1A3	Sodium/potassium-transporting ATPase subunit alpha-1;Sodium/potassium-transporting ATPase subunit alpha-3	1585	2
82145000	40650000	0	34349000	0	0	43294000	0	53692000	81353000	0		16	1489.74	0.0053153	66.989	5	873	ADIGVAMGIAGSDVSK	P05023;A0A0A0MT26;M0R116;A0A2R8YEY8;P13637	P05023	ATP1A1;ATP1A3	Sodium/potassium-transporting ATPase subunit alpha-1;Sodium/potassium-transporting ATPase subunit alpha-3	1585	2
0	0	0	0	0	0	0	0	0	0	2		22	2602.3	1.2581	7.5332	1	11004	ADIKEMGLSLQWLYSARGDFFR	P02786;G3V0E5;H7C3V5	P02786	TFRC	Transferrin receptor protein 1;Transferrin receptor protein 1, serum form	1587	3
0	0	0	0	2347600	0	0	0	2613700	0	1		10	1102.55	0.049197	39.918	3	12655	ADILEDKDGK	A0A087X0X3;M0QYQ7;M0QZM1;P52272;M0R2T0;M0R0N3;M0R019	P52272	HNRNPM	Heterogeneous nuclear ribonucleoprotein M	1589	3
69408000	0	0	0	0	0	0	0	0	0	1		18	2133.02	0.1083	9.0466	1	13070	ADILYFDGDDAISYRFPR	P78357;K7EMM9	P78357	CNTNAP1	Contactin-associated protein 1	1591	3
43927000	0	0	0	0	0	0	0	0	0	0		20	2249.01	0.00047049	78.285	4	13663	ADIQMPFTCSVTYYGPSGQK	Q13740;F5GXJ9;H7C543	Q13740	ALCAM	CD166 antigen	1593	2
19410000	33481000	0	0	22782000	28750000	20081000	0	40746000	47439000	0		10	1143.61	0.0010169	103.55	9	6781	ADISLDELIR	F6VRR5;Q9BY77;F8WCX5;Q6R954;Q8WUT1;F8WEE2	F6VRR5	POLDIP3;PDIP46	Polymerase delta-interacting protein 3	1595	2
56385000	0	56500000	0	84088000	41459000	68454000	49421000	70140000	0	0		30	3107.6	1.8429e-10	103.68	9	13483	ADIVQQLLQQGASPNAATTSGYTPLHLSAR	Q12955	Q12955	ANK3	Ankyrin-3	1597	3
3144700	20629000	6562600	11772000	11475000	8556800	12299000	10253000	9545100	11616000	1		8	1022.48	0.011369	66.429	10	11120	ADKDYHFK	P06748;A0A7I2V5S2;A0A7I2YQC0;A0A7I2V2X9;A0A7I2V3U2;A0A7I2V433;A0A7I2V4G8;A0A7I2V3G5;A0A7I2V579	P06748	NPM1	Nucleophosmin	1600	2;3
4385100000	2824100000	438170000	2020500000	4143200000	2979300000	350490000	3919000000	2996800000	2001700000	2		21	2572.19	6.2345e-86	256.33	46	11120	ADKDYHFKVDNDENEHQLSLR	P06748;A0A7I2V5S2;A0A7I2YQC0;A0A7I2V2X9;A0A7I2V3U2;A0A7I2V433;A0A7I2V4G8;A0A7I2V3G5;A0A7I2V579	P06748	NPM1	Nucleophosmin	1601	2;3;4;5;6
916480000	962090000	524680000	786090000	613220000	887400000	454010000	864100000	660830000	777330000	1		14	1564.7	1.3061e-19	184.21	20	13392	ADKEAAFDDAVEER	Q09028;E9PNS6;E9PNS2;E9PIC4	Q09028	RBBP4	Histone-binding protein RBBP4	1602	2
1139800000	931300000	556770000	588670000	1171800000	722640000	420930000	607880000	851640000	784820000	1		13	1493.71	1.2611e-05	158.42	29	16123	ADKMDMSLDDIIK	Q86V81	Q86V81	ALYREF	THO complex subunit 4	1606	2
104270000	63646000	0	0	42518000	0	0	0	82192000	32866000	2		16	1876.94	5.4874e-10	133.96	10	16123	ADKMDMSLDDIIKLNR	Q86V81	Q86V81	ALYREF	THO complex subunit 4	1607	3
0	0	0	0	0	0	6957800	0	0	0	1		12	1243.64	0.53833	19.244	0	12798	ADKNEVAAEVAK	P56192;H0YIP0	P56192	MARS	Methionine--tRNA ligase, cytoplasmic	1608	3
8752600000	242190000	5189000000	11404000000	4547400000	12155000000	3507700000	10576000000	6533700000	12291000000	1	+	14	1522.7	6.0755e-14	211.83	54	13042	ADKPDMGEIASFDK	P63313	P63313	TMSB10	Thymosin beta-10	1609	2
60970000	114010000	0	81501000	97808000	107710000	26570000	184010000	52774000	0	1		16	1877.93	7.8657e-15	179.56	12	11515	ADKQHVLDMLFSAFEK	P13984	P13984	GTF2F2	General transcription factor IIF subunit 2	1613	2;3
0	0	0	0	0	0	0	0	0	0	2		9	1032.58	2.8135	19.777	1	10347	ADKTALKMR	O60563	O60563	CCNT1	Cyclin-T1	1617	2
0	0	0	532650	0	0	0	0	0	0	2		18	1869.07	0.10651	4.7096	1	2074	ADLAAVEAKVNRSTALLK	Q14204;A0A2R8Y706;A0A7P0T9C4;A0A7P0TA13;A0A2R8Y5T0;A0A7P0T9R4;A0A7P0TAW9;A0A7P0T7V5;A0A7P0T916;A0A7P0T8N2;A0A7P0TBJ7;A0A7P0TB75;A0A7P0T9K2;A0A2R8Y6H2;A0A7P0T9F1;A0A2R8YFZ7;A0A7P0TAM4;A0A7P0T825;A0A7P0TAF3;A0A7P0T8W5	Q14204	DYNC1H1	Cytoplasmic dynein 1 heavy chain 1	1620	5
0	0	0	0	0	0	0	0	0	0	0		9	1032.49	0.014442	60.074	2	12125	ADLAECNIK	P33176	P33176	KIF5B	Kinesin-1 heavy chain	1621	2
0	0	28060000	0	0	0	21367000	0	0	0	0		9	1024.47	0.022538	55.898	2	13048	ADLAEEYSK	P68036	P68036	UBE2L3	Ubiquitin-conjugating enzyme E2 L3	1622	2
6740500	11130000	0	0	0	13812000	0	0	0	0	1		11	1295.6	0.016614	68.893	5	13048	ADLAEEYSKDR	P68036	P68036	UBE2L3	Ubiquitin-conjugating enzyme E2 L3	1623	2;3
20366000	0	0	0	37600000	31810000	0	19110000	0	0	0		14	1445.8	0.066515	20.828	3	16612	ADLATAPPHVTVVR	Q8N1G4	Q8N1G4	LRRC47	Leucine-rich repeat-containing protein 47	1624	3
401750000	388980000	363500000	329920000	411820000	376300000	388690000	436310000	457300000	0	1		14	1612.88	3.8644e-13	189.33	24	6902	ADLDKLNIDSIIQR	F8VYE8;P36873;F8VR82;A0A087WYY5	F8VYE8	PPP1CC	Serine/threonine-protein phosphatase;Serine/threonine-protein phosphatase PP1-gamma catalytic subunit	1626	2;3
0	0	0	0	0	0	0	0	0	0	0		9	900.455	0.11643	44.719	1	13396	ADLDVSGPK	Q09666	Q09666	AHNAK	Neuroblast differentiation-associated protein AHNAK	1628	2
0	0	28780000	0	0	0	0	0	0	0	1		16	2002	0.00012172	81.428	3	13848	ADLELPWRPLYDMVER	Q14997;F8WBH5	Q14997	PSME4	Proteasome activator complex subunit 4	1631	3
0	0	0	0	0	0	0	0	28284000	0	1		15	1580.85	0.077378	49.025	2	16206	ADLESLLQTPGGKPR	Q86XI2;H0Y6U5	Q86XI2	NCAPG2	Condensin-2 complex subunit G2	1632	2;3
0	17764000	0	25108000	51675000	27278000	30642000	56335000	46255000	23197000	0		9	1074.59	0.00051327	126.67	15	10562	ADLFPILMR	O75691	O75691	UTP20	Small subunit processome component 20 homolog	1633	2
35689000	28144000	0	30204000	30601000	30505000	0	33686000	32268000	0	0		10	1142.61	0.042538	44.392	12	18618	ADLGALELWR	Q99523	Q99523	SORT1	Sortilin	1634	2
1629100000	1015500000	832760000	974630000	1394800000	949700000	666550000	683790000	1255600000	1050900000	0		8	905.522	0.0055663	110.81	27	4893	ADLIAYLK	C9JFR7;P99999	C9JFR7	CYCS	Cytochrome c	1636	1;2
6304800000	7200400000	6415600000	10506000000	6724500000	7526900000	4907800000	8312400000	6323800000	8386800000	0		12	1241.7	7.0814e-16	182.92	38	11173	ADLINNLGTIAK	P08238;Q58FF8;P07900;Q14568	P07900	HSP90AB1;HSP90AB2P;HSP90AA1;HSP90AA2P	Heat shock protein HSP 90-beta;Putative heat shock protein HSP 90-beta 2;Heat shock protein HSP 90-alpha;Heat shock protein HSP 90-alpha A2	1637	1;2
6304800000	7200400000	6415600000	10506000000	6724500000	7526900000	4907800000	8312400000	6323800000	8386800000	0		12	1241.7	7.0814e-16	182.92	38	11152	ADLINNLGTIAK	P08238;Q58FF8;P07900;Q14568	P07900	HSP90AB1;HSP90AB2P;HSP90AA1;HSP90AA2P	Heat shock protein HSP 90-beta;Putative heat shock protein HSP 90-beta 2;Heat shock protein HSP 90-alpha;Heat shock protein HSP 90-alpha A2	1637	1;2
6304800000	7200400000	6415600000	10506000000	6724500000	7526900000	4907800000	8312400000	6323800000	8386800000	0		12	1241.7	7.0814e-16	182.92	38	14454	ADLINNLGTIAK	P08238;Q58FF8;P07900;Q14568	P07900	HSP90AB1;HSP90AB2P;HSP90AA1;HSP90AA2P	Heat shock protein HSP 90-beta;Putative heat shock protein HSP 90-beta 2;Heat shock protein HSP 90-alpha;Heat shock protein HSP 90-alpha A2	1637	1;2
0	0	0	0	0	0	0	0	47627000	0	0		27	2761.28	0.00044985	47.919	1	17516	ADLIPYQDSPEGPDHSSASSGVPNPPK	Q8WUA4;H0Y4Q6;H7C318	Q8WUA4	GTF3C2	General transcription factor 3C polypeptide 2	1638	3
46944000	46681000	0	0	0	0	0	0	0	0	0		11	1169.64	0.013405	66.056	2	3383	ADLLLSTQPGR	A0A7P0Z4P5;A0A7P0TAN7;P08195;J3KPF3;A0A7P0Z4A0;F5GZS6;A0A7P0T9F7;A0A7P0TBF8;F5GZI0;F5H056	A0A7P0Z4P5	SLC3A2	4F2 cell-surface antigen heavy chain	1644	2
485720000	272480000	278450000	295430000	564880000	242460000	262440000	255020000	381980000	175600000	1		21	2309.19	2.1514e-08	130.95	18	3383	ADLLLSTQPGREEGSPLELER	A0A7P0Z4P5;A0A7P0TAN7;P08195;J3KPF3;A0A7P0Z4A0;F5GZS6;A0A7P0T9F7;A0A7P0TBF8;F5GZI0;F5H056	A0A7P0Z4P5	SLC3A2	4F2 cell-surface antigen heavy chain	1645	2;3
55620000	0	0	94972000	84171000	107740000	0	0	97028000	0	2		25	3047.34	4.7834e-09	126.59	8	13915	ADLLQREEEEEEEEDQEGDRETTIR	Q15269;A0A0B4J2E5	Q15269	PWP2	Periodic tryptophan protein 2 homolog	1648	3;4
0	57907000	0	0	0	39914000	0	58155000	76780000	0	0		19	1957.92	0.00027501	83.633	5	16418	ADLPEGVAVSGPSPAEFCR	Q8IXI1;H3BU27	Q8IXI1	RHOT2	Mitochondrial Rho GTPase 2	1652	2
25422000	0	0	0	0	0	0	0	0	0	0		17	1893.92	2.1911e-31	188.39	3	13892	ADLQNHLDTAQNALQDK	Q15075	Q15075	EEA1	Early endosome antigen 1	1653	2
18698000	75763000	35263000	149490000	254720000	258580000	23841000	289810000	34547000	132510000	2		14	1692.83	0.0077177	78.096	11	18480	ADLQRKEEDYADLK	Q96Q89	Q96Q89	KIF20B	Kinesin-like protein KIF20B	1654	2;3;4
258120000	287480000	109050000	98755000	101400000	77870000	64362000	101680000	89312000	113620000	1		22	2339.19	6.5346e-95	270.07	10	5921	ADLSLADALTEPSPDIEGEIKR	E7EVA0;A0A804HKE7;P27816;H7C456;A0A0J9YVV8;A0A0J9YW37	E7EVA0	MAP4	Microtubule-associated protein;Microtubule-associated protein 4	1657	2;3
0	0	0	0	28035000	0	19287000	0	0	0	0		10	1115.63	0.00024227	114.64	8	13501	ADLTALFLPR	Q13045	Q13045	FLII	Protein flightless-1 homolog	1659	2
531010000	518220000	336550000	447910000	556380000	411680000	335290000	297870000	508510000	317170000	0		12	1439.69	5.5778e-05	134.84	27	12088	ADLTEYLSTHYK	P31930	P31930	UQCRC1	Cytochrome b-c1 complex subunit 1, mitochondrial	1660	2;3
0	0	25585000	0	0	0	0	0	0	0	0		8	907.465	0.09121	40.352	1	19929	ADLYLEGK	Q9NSE4	Q9NSE4	IARS2	Isoleucine--tRNA ligase, mitochondrial	1662	2
86762000	70510000	62757000	63121000	48155000	69140000	62317000	42382000	81260000	0	0		10	1125.47	0.050422	42.718	12	12193	ADMEDLMSSK	P35580	P35580	MYH10	Myosin-10	1664	2
76398000	68436000	0	32456000	58703000	41942000	0	23400000	30522000	0	1		15	1639.71	7.3939e-08	147.33	9	12193	ADMEDLMSSKDDVGK	P35580	P35580	MYH10	Myosin-10	1665	2;3
0	0	0	0	0	0	0	0	0	0	2		16	1888.91	1.1774	10.228	1	16286	ADMEELVQREAEASRR	Q8IUG5	Q8IUG5	MYO18B	Unconventional myosin-XVIIIb	1666	3
0	0	16865000	0	0	0	0	0	0	0	0		8	962.449	0.0048521	92.491	3	11927	ADMETLQR	P26639	P26639	TARS	Threonine--tRNA ligase, cytoplasmic	1668	2
22543000	0	0	0	0	0	0	0	0	0	0		9	1078.5	0.025033	54.722	4	21245	ADMLEMELK	Q9Y6D9;C9JX80	Q9Y6D9	MAD1L1	Mitotic spindle assembly checkpoint protein MAD1	1670	2
41129000	121550000	0	75801000	0	0	0	0	43412000	95885000	0		9	1074.51	0.0010249	100.02	5	13200	ADMQNLVER	Q01518;Q5T0R1;Q5T0R9;Q5T0R7;Q5T0R6;Q5T0R5;Q5T0R4;Q5T0R3;Q5T0R2;Q5T0S3;Q5T0R8	Q01518	CAP1	Adenylyl cyclase-associated protein 1;Adenylyl cyclase-associated protein	1672	2
0	0	0	0	0	0	0	0	0	0	0		20	2092.99	0.00017184	100.98	2	2706	ADNDAGNAAIDSLLNYETVK	A0A5F9ZA98;O75027;A0A2R8Y473;A0A087WW65;B4DGL8;A0A2R8YF35	A0A5F9ZA98	ABCB7	ATP-binding cassette sub-family B member 7, mitochondrial	1674	2
139390000	99131000	140800000	126340000	102930000	102010000	49438000	136740000	91540000	0	0		16	1770.77	8.6977e-20	174.72	10	2399	ADNFEYSDPVDGSISR	A0A3B3ITK7;P36871	A0A3B3ITK7	PGM1	Phosphoglucomutase-1	1675	2
0	0	0	56707000	58427000	64999000	0	61828000	84937000	59861000	1		32	3306.48	5.2944e-50	178.02	6	17308	ADPAFGLESSGIAGTTSDEPERIEESGNDEAR	Q8TAQ2;F8VXC8	Q8TAQ2	SMARCC2	SWI/SNF complex subunit SMARCC2	1681	3
0	0	0	0	0	0	0	40081000	56827000	0	1		17	1876.96	0.062148	21.803	6	17737	ADPAIKEPLPVEDVCPK	Q92667;I3L2A2;I3L2N7;I3L0K6;I3L364;I3L3K1	Q92667	AKAP1	A-kinase anchor protein 1, mitochondrial	1682	3
0	0	0	0	0	0	0	19862000	0	0	0		10	1190.58	0.02675	50.108	1	20298	ADPALCFLER	Q9P2D1;H3BTW3;Q3L8U1;A0A087WU44	Q9P2D1	CHD7;CHD9	Chromodomain-helicase-DNA-binding protein 7;Chromodomain-helicase-DNA-binding protein 9	1683	2
103820000	0	59234000	0	96650000	0	0	0	140880000	0	1		29	2977.51	0.0039998	35.376	4	16580	ADPALLNNHSNLKPAPTVPSSPDATPEPK	Q8N111	Q8N111	CEND1	Cell cycle exit and neuronal differentiation protein 1	1684	3;4
0	0	0	20799000	0	0	0	0	0	0	0		17	1758.71	0.00018984	80.967	1	20071	ADPDGPEAQAEACSGER	Q9NX24;D6RC52;D6RCB9;J3QSY4	Q9NX24	NHP2	H/ACA ribonucleoprotein complex subunit 2	1687	2
72367000	79890000	68943000	104040000	59959000	122140000	56525000	139510000	72804000	52514000	0		15	1641.73	7.6665e-08	171.32	13	20388	ADPEAAWEPTEAEAR	Q9UBT2;K7EPL2	Q9UBT2	UBA2	SUMO-activating enzyme subunit 2	1688	2
0	0	0	22906000	12232000	0	0	30257000	0	0	0		12	1410.67	0.00046471	73.632	3	21070	ADPECMLGHLLR	Q9Y4B6	Q9Y4B6	VPRBP	Protein VPRBP	1689	2;3
36977000	0	92413000	0	54929000	0	0	0	0	0	0		10	997.544	0.11705	29.936	3	2588	ADPLALAAEK	A0A494C1M4;Q3SY69	A0A494C1M4	ALDH1L2	Mitochondrial 10-formyltetrahydrofolate dehydrogenase	1690	2
0	0	0	0	27644000	16227000	0	0	0	0	1		17	1741.93	0.002955	40.968	2	2588	ADPLALAAEKDGTPVFK	A0A494C1M4;Q3SY69	A0A494C1M4	ALDH1L2	Mitochondrial 10-formyltetrahydrofolate dehydrogenase	1691	3
73640000	0	41832000	42860000	51824000	42791000	41282000	43661000	42921000	0	0		12	1416.65	0.00032978	107.79	11	12752	ADPQEAINCLMR	M0R0I4;M0R058;P54920;M0R2M1	P54920	NAPA	Alpha-soluble NSF attachment protein	1693	2
0	0	0	0	0	0	0	33290000	28718000	586380000	0		16	1648.81	2.4835e-05	93.766	2	15549	ADPSLLGFSVNASSER	A0A7I2V361;A0A7I2V3H7;A0A7I2V3H0;A0A7I2V516;Q6Y7W6;I1E4Y6	Q6Y7W6	GIGYF2	PERQ amino acid-rich with GYF domain-containing protein 2	1694	2
102010000	116170000	120540000	0	0	0	0	0	0	0	0		11	1210.62	0.022557	61.56	3	20790	ADPSLNPEQLK	Q9UNF0;A0A0U1RR22	Q9UNF0	PACSIN2	Protein kinase C and casein kinase substrate in neurons protein 2	1695	2
21300000	69524000	0	31060000	11208000	76441000	0	31284000	14284000	0	1		12	1338.71	0.016598	50.297	7	20790	ADPSLNPEQLKK	Q9UNF0;A0A0U1RR22	Q9UNF0	PACSIN2	Protein kinase C and casein kinase substrate in neurons protein 2	1696	2;3
0	0	0	0	0	0	0	0	0	0	0		10	1146.59	0.19255	35.908	3	12632	ADPSQFELLK	Q15349;F2Z2J1;D6RA62;D6RE03;B1AXG2;B1AXG1;B4DG22;B7ZB17;A0A2R8YGB7;P51812	P51812	RPS6KA2;RPS6KA3	Ribosomal protein S6 kinase alpha-2;Ribosomal protein S6 kinase;Ribosomal protein S6 kinase alpha-3	1698	2
0	41129000	0	0	0	0	51082000	0	0	0	0		12	1321.6	0.016244	50.791	7	13866	ADPTVESEEAFK	Q15014;Q5JXX2;Q5JXX1	Q15014	MORF4L2	Mortality factor 4-like protein 2	1700	2
10522000	16002000	0	16467000	13122000	32556000	0	33800000	33900000	0	1		11	1358.64	0.0026382	68.069	6	13805	ADQDRLDLEER	Q14683;G8JLG1;A0A6Q8PHC3	Q14683	SMC1A	Structural maintenance of chromosomes protein 1A;Structural maintenance of chromosomes protein	1705	2;3
0	0	0	0	122390000	0	0	0	0	0	0		10	1221.57	0.16148	22.688	1	20472	ADQEEQIHPR	Q9UHB6;F8VRN8;F8VTU2	Q9UHB6	LIMA1	LIM domain and actin-binding protein 1	1706	2
106240000	115400000	132070000	101530000	98415000	117020000	64676000	93727000	104390000	50474000	0		24	2693.34	9.81e-12	132.35	22	3051	ADQELLLYSHDNIICGITSVAFSK	A0A7I2S2S9;Q9HAV0;A0A6Q8PFE0;A0A6Q8PFV8;A0A6Q8PG88	A0A7I2S2S9	GNB4	Guanine nucleotide-binding protein subunit beta-4	1707	3
737740000	523970000	514980000	446140000	692750000	463200000	471050000	482690000	592890000	490270000	0		24	2739.3	5.8329e-23	165.71	27	13008	ADQELLMYSHDNIICGITSVAFSR	P62879;E7EP32	P62879	GNB2	Guanine nucleotide-binding protein G(I)/G(S)/G(T) subunit beta-2	1708	2;3
391730000	260860000	375580000	63050000	302970000	179690000	304280000	238830000	337230000	146430000	0		24	2715.25	2.1144e-110	275.68	25	13005	ADQELMTYSHDNIICGITSVSFSK	P62873;B3KVK2	P62873	GNB1	Guanine nucleotide-binding protein G(I)/G(S)/G(T) subunit beta-1	1709	2;3
105440000	91968000	0	95327000	115250000	0	75685000	0	0	0	0		11	1349.6	0.065539	37.344	6	4946	ADQFEYVMYGK	C9JLU1;P52434	C9JLU1	POLR2H	DNA-directed RNA polymerases I, II, and III subunit RPABC3	1710	2
28433000	68554000	0	46607000	0	0	21984000	39995000	0	0	0		10	1092.56	0.00096912	94.409	9	19646	ADQFLVGTSR	Q9HC35;B5MBZ0	Q9HC35	EML4	Echinoderm microtubule-associated protein-like 4	1711	2
0	0	0	0	0	0	0	0	35199000	0	0		13	1433.66	0.26534	31.989	0	12892	ADQLADESLESTR	P60880;A0A0A0MSS0	P60880	SNAP25	Synaptosomal-associated protein 25	1712	2
20783000	0	0	0	0	0	0	0	0	0	1		14	1589.76	0.072817	22.365	0	12892	ADQLADESLESTRR	P60880;A0A0A0MSS0	P60880	SNAP25	Synaptosomal-associated protein 25	1713	3
0	0	0	0	0	0	0	26680000	0	59232000	0		10	1259.59	0.00039954	128.86	6	12299	ADQLCQQELR	P41219	P41219	PRPH	Peripherin	1714	2
0	0	0	0	0	0	0	0	0	0	0		10	1269.56	0.0059334	74.376	4	17280	ADQLDYENFR	Q8NI27;A0A0C4DG98;H0Y815	Q8NI27	THOC2	THO complex subunit 2	1715	2
3808300000	2879300000	2681000000	2603100000	2284900000	2128100000	1848100000	1966100000	2450400000	2348900000	0		13	1520.74	2.7579e-14	175.49	37	11355	ADQLTEEQIAEFK	P0DP25;P0DP24;P0DP23;M0QZ52;F8WBR5;G3V479	P0DP25	CALM3;CALM2;CALM1		1716	2
220760000	312150000	161750000	364960000	223120000	425930000	123810000	432060000	232330000	214840000	0		18	1986.86	4.7095e-39	242.8	17	13169	ADQQYECVAEIGEGAYGK	Q00534	Q00534	CDK6	Cyclin-dependent kinase 6	1717	2;3
0	0	0	0	0	0	0	0	0	0	1		13	1610.84	0.14731	4.8909	1	2751	ADQRFVWNGHLLR	A0A5F9ZHN7;Q9NTJ5;E9PGZ4;F8WDN7	A0A5F9ZHN7	SACM1L	Phosphatidylinositide phosphatase SAC1	1719	3
0	0	0	0	92835000	0	0	0	0	0	2		26	2973.49	2.6271e-41	183.31	4	11066	ADQTVLTEDEKKELENLAAMDLELQK	P05060	P05060	CHGB	Secretogranin-1;PE-11;GAWK peptide;CCB peptide	1720	3
778610000	948670000	810220000	1025100000	1037700000	1343000000	836250000	1282700000	1177700000	911100000	1		21	2264.05	1.0435e-38	142.23	29	2108	ADRDESSPYAAMLAAQDVAQR	P62263;A0A2R8Y811;E5RH77	P62263	RPS14	40S ribosomal protein S14	1722	2;3
0	0	0	0	0	0	0	0	0	0	1		7	775.346	1.5661	8.3297	1	2074	ADRDGDK	Q14204;A0A2R8Y706;A0A7P0T9C4;A0A7P0TA13;A0A2R8Y5T0;A0A7P0T9R4;A0A7P0TAW9;A0A7P0T7V5;A0A7P0T916;A0A7P0T8N2;A0A7P0TBJ7;A0A7P0TB75;A0A7P0T9K2;A0A2R8Y6H2;A0A7P0T9F1;A0A2R8YFZ7;A0A7P0TAM4;A0A7P0T825;A0A7P0TB64;A0A7P0TAV5;A0A804HHY6;A0A7P0T942;A0A2R8YGC7;A0A7P0T9S3;A0A7P0T934;A0A7P0T9Y3;A0A7P0TAF3;A0A7P0T8W5;A0A7P0T990;A0A7P0TBC9	Q14204	DYNC1H1	Cytoplasmic dynein 1 heavy chain 1	1723	2
31876000	68490000	0	90345000	0	77283000	0	85635000	57308000	29447000	2		21	2393.13	0.00019696	99.999	13	181	ADRETVAVKPTENNEEEFTSK	A0A087WUT6;O60841	A0A087WUT6	EIF5B	Eukaryotic translation initiation factor 5B	1724	3;4
0	0	0	0	0	0	0	0	0	0	0		17	1952.84	0.13199	54.09	1	9893	ADSAACCDYSLHVDITR	O14531;Q5T0Q6	O14531	DPYSL4	Dihydropyrimidinase-related protein 4	1734	2
73725000	0	63870000	0	0	0	0	0	0	0	0		11	1286.65	3.1008e-05	132.57	2	8174	ADSELQLVEQR	H3BSW3;H3BQF1;H3BQZ9;P07741	H3BSW3	APRT	Adenine phosphoribosyltransferase	1737	2
0	0	0	0	0	0	0	0	0	0	1		14	1558.72	6.7697e-05	97.911	5	17139	ADSGLREPQEDSQK	Q8NFQ8	Q8NFQ8	TOR1AIP2	Torsin-1A-interacting protein 2	1738	2
0	0	54788000	51469000	0	120430000	0	0	0	139360000	0		26	2116.03	1.7624e-12	189.67	4	17976	ADSGTAGGAALAAPAPGPGSGGPGPR	Q96C90	Q96C90	PPP1R14B	Protein phosphatase 1 regulatory subunit 14B	1739	2;3
0	0	0	0	89206000	0	38240000	58291000	63269000	0	1		17	1960.97	0.0013191	84.859	5	3327	ADSINKPFAQQCQDLVK	A0A7P0T9J6;A0A7P0TAZ0;A0A7P0T8J0;C9J647;F8WF03;F2Z2I0;F2Z2W5;A0A7P0TB24;Q9NXE4;A0A7P0Z453	A0A7P0T9J6	SMPD4	Sphingomyelin phosphodiesterase 4	1740	2;3
156690000	146230000	163300000	157310000	108040000	149540000	195160000	157190000	212090000	244500000	0		9	914.544	0.00043969	144.38	26	13942	ADSLLAVVK	Q14151;Q15424	Q15424	SAFB2;SAFB	Scaffold attachment factor B2;Scaffold attachment factor B1	1741	1;2
156690000	146230000	163300000	157310000	108040000	149540000	195160000	157190000	212090000	244500000	0		9	914.544	0.00043969	144.38	26	13721	ADSLLAVVK	Q14151;Q15424	Q15424	SAFB2;SAFB	Scaffold attachment factor B2;Scaffold attachment factor B1	1741	1;2
0	0	0	0	0	0	0	0	0	39352000	1		10	1070.64	0.10073	48.794	0	13942	ADSLLAVVKR	Q14151;Q15424	Q15424	SAFB2;SAFB	Scaffold attachment factor B2;Scaffold attachment factor B1	1742	2
0	0	0	0	0	0	0	0	0	39352000	1		10	1070.64	0.10073	48.794	0	13721	ADSLLAVVKR	Q14151;Q15424	Q15424	SAFB2;SAFB	Scaffold attachment factor B2;Scaffold attachment factor B1	1742	2
92067000	69820000	0	0	0	0	0	0	0	0	1		15	1770.77	0.0050306	57.499	2	11023	ADSRDPASDQMQHWK	P04040	P04040	CAT	Catalase	1745	3
0	79291000	89545000	0	0	61529000	0	44754000	0	51171000	0		10	1130.61	0.00013569	124.08	7	17790	ADSVVVLLCR	Q92900	Q92900	UPF1	Regulator of nonsense transcripts 1	1752	2
80922000	123920000	53707000	118210000	82303000	113540000	43494000	148260000	99494000	52312000	1		14	1557.69	7.9539e-14	175.74	11	16598	ADSWVEKEEPAPSN	Q8N163;H0YB24	Q8N163	CCAR2	Cell cycle and apoptosis regulator protein 2	1755	2
0	0	0	0	0	12295000	0	6464700	9248200	10923000	1		14	1450.77	0.023207	38.799	2	4680	ADTGHAFLAKPPAR	C9JE98;C9J0Q5;Q9Y618;C9J7T7;A0A384DVL6	C9JE98	NCOR2	Nuclear receptor corepressor 2	1756	3;4
0	0	0	0	0	0	0	3882500000	0	0	2		15	1621.8	4.2878	25.342	1	12551	ADTGLETSTRSRNSK	P49959	P49959	MRE11A	Double-strand break repair protein MRE11A	1757	2
41823000	34963000	0	135260000	150080000	143590000	73806000	230200000	194510000	139250000	1		13	1393.77	0.00063727	118.03	17	12369	ADTLDPALLRPGR	P43686	P43686	PSMC4	26S protease regulatory subunit 6B	1760	2;3
0	0	0	0	0	0	0	0	0	0	0		9	1046.52	0.022875	64.711	2	20480	ADTLTLEER	A0A6Q8PHC2;K7EL40;Q9UHD8	Q9UHD8	SEPT9	Septin-9	1763	2
282820000	455730000	218870000	488090000	351390000	459690000	175190000	359290000	360910000	206970000	0		13	1565.7	2.4976e-13	166.34	13	5794	ADTLTPEECQQFK	E7ES33;E7EPK1;Q16181;G3V1Q4;A0A0U1RRE1	E7ES33	SEPT7	Septin-7	1764	2
180690000	131070000	0	109420000	94562000	132650000	0	122790000	109930000	183130000	1		14	1693.8	5.3203e-06	174.98	12	5794	ADTLTPEECQQFKK	E7ES33;E7EPK1;Q16181;G3V1Q4;A0A0U1RRE1	E7ES33	SEPT7	Septin-7	1765	2;3
40993000	63537000	501940000	29035000	0	29654000	347900000	0	12491000	129680000	0		11	1327.6	5.3043e-09	161.28	14	13136	ADTQTYQPYNK	P84090	P84090	ERH	Enhancer of rudimentary homolog	1769	2
317210000	432260000	0	271970000	419380000	181660000	0	327290000	283780000	44868000	1		15	1869.89	6.0338e-22	219.43	12	13136	ADTQTYQPYNKDWIK	P84090	P84090	ERH	Enhancer of rudimentary homolog	1770	2;3
0	0	0	0	0	0	0	0	0	0	0		11	1262.56	0.017186	60.398	1	12686	ADTSQEICSPR	H7C3P6;P52948;A0A3B3ITD8	P52948	NUP98	Nuclear pore complex protein Nup98-Nup96;Nuclear pore complex protein Nup98;Nuclear pore complex protein Nup96	1772	2
0	35260000	0	37040000	32873000	0	43579000	0	39030000	0	0		14	1422.74	0.0079278	71.085	9	15906	ADTSSQGALVFLSK	Q7Z417	Q7Z417	NUFIP2	Nuclear fragile X mental retardation-interacting protein 2	1773	2
0	0	0	0	0	0	0	0	0	0	0		7	805.361	0.36948	24.998	2	13799	ADTWDAK	A0A6Q8PHK0;A0A6Q8PGG9;H7C2Y1;Q14669	Q14669	TRIP12	E3 ubiquitin-protein ligase TRIP12	1775	2
0	56649000	0	0	105470000	61974000	62101000	68013000	49094000	0	0		13	1453.71	0.00033015	89.731	9	19097	ADVDVQPYAFTTK	Q9BZE4	Q9BZE4	GTPBP4	Nucleolar GTP-binding protein 1	1779	2
0	0	0	0	0	0	0	0	0	0	1		18	1931.97	1.2967	22.885	1	12535	ADVERYIASVQGSTPSPR	P49792;F8WBP7	P49792	RANBP2	E3 SUMO-protein ligase RanBP2	1782	2
209720000	265590000	182740000	339950000	209880000	281680000	255850000	486880000	329520000	281240000	0		12	1375.75	5.421e-09	183	36	16141	ADVFHAYLSLLK	Q86VP6;A0A0C4DGH5;H0YH27	Q86VP6	CAND1	Cullin-associated NEDD8-dissociated protein 1	1783	2;3
0	37429000	0	47589000	0	55761000	0	38108000	0	62165000	0		18	1862.84	2.8115e-05	105.03	5	11639	ADVFPGNDSTASQDVANR	P17252;J3KRN5	P17252	PRKCA	Protein kinase C alpha type	1784	2
0	0	0	0	33494000	0	0	0	0	51527000	0		16	1822	0.062282	20.939	3	11990	ADVIPVHYYLIPPPTK	P29144;A0A494C0U1;A0A494C1B8	P29144	TPP2	Tripeptidyl-peptidase 2	1786	3
519370000	554460000	488530000	597880000	630440000	527090000	518850000	526880000	467000000	398490000	0		15	1648.82	1.4973e-07	130.56	31	13380	ADVIQATGDAICIFR	Q08945;E9PMD4	Q08945	SSRP1	FACT complex subunit SSRP1	1787	2;3
209130000	182200000	143870000	223960000	83986000	185660000	0	206420000	166480000	260960000	0		26	2814.19	4.4642e-17	142.41	14	21190	ADVLDLHEAGGEDFAMDEDGDESIHK	Q9Y5S9	Q9Y5S9	RBM8A	RNA-binding protein 8A	1789	3
0	0	0	0	0	0	0	0	0	0	0		9	1000.57	0.0093235	77.923	1	17698	ADVLFIAPR	Q92542	Q92542	NCSTN	Nicastrin	1792	2
25099000	31200000	12802000	36221000	27632000	26810000	17627000	25502000	36101000	19032000	0		8	871.513	0.0012854	124.83	15	15287	ADVLSVLR	Q6P1J9;A0A3B3IRP5;A0A1B0GUB2;A0A2R8YHB3;A0A2R8Y640;A0A3B3ISN2	Q6P1J9	CDC73	Parafibromin	1795	2
76312000	78293000	0	75360000	81738000	69563000	56276000	54497000	59945000	81090000	0		15	1413.71	4.1818e-05	104.3	9	11023	ADVLTTGAGNPVGDK	P04040	P04040	CAT	Catalase	1796	2
63703000	57022000	0	0	34819000	42666000	0	0	30693000	47922000	1		24	2363.28	5.9887e-05	68.231	7	11023	ADVLTTGAGNPVGDKLNVITVGPR	P04040	P04040	CAT	Catalase	1797	3
0	0	0	0	0	0	0	0	0	0	0		14	1440.83	0.051418	37.092	1	13718	ADVQAVVSAVTLLR	Q14146	Q14146	URB2	Unhealthy ribosome biogenesis protein 2 homolog	1801	3
681170000	833540000	915160000	938400000	612010000	784330000	589920000	765400000	728780000	696770000	0		11	1198.67	4.8743e-12	172.23	35	13552	ADVQSIIGLQR	Q13263;M0R0K9	Q13263	TRIM28	Transcription intermediary factor 1-beta	1802	1;2
147930000	145800000	190950000	148970000	154950000	113400000	135260000	65955000	137970000	0	0		11	1231.61	0.00015899	120.22	19	13670	ADVVESWIGEK	A0A0D9SGF6;Q13813	Q13813	SPTAN1	Spectrin alpha chain, non-erythrocytic 1	1804	2
147930000	145800000	190950000	148970000	154950000	113400000	135260000	65955000	137970000	0	0		11	1231.61	0.00015899	120.22	19	1192	ADVVESWIGEK	A0A0D9SGF6;Q13813	Q13813	SPTAN1	Spectrin alpha chain, non-erythrocytic 1	1804	2
493010000	539530000	220380000	505030000	0	371930000	110860000	233580000	321180000	201020000	0		11	1432.66	4.0148e-08	153.24	17	11175	ADWLSHYWMPK	P08243	P08243	ASNS	Asparagine synthetase [glutamine-hydrolyzing]	1806	2;3
205870000	244240000	102840000	333730000	231410000	124180000	83725000	233810000	115140000	106190000	0		12	1533.67	0.0004391	98.048	13	15307	ADWWTNTAHYNR	Q6P2Q9;I3L0J9	Q6P2Q9	PRPF8	Pre-mRNA-processing-splicing factor 8	1808	2;3
0	0	0	0	0	0	0	0	0	0	2		9	1151.56	2.3001	29.149	1	11757	ADYEQRKDK	H0Y786;P20929	P20929	NEB	Nebulin	1810	2
0	0	0	0	22269000	0	0	0	28203000	0	0		11	1127.63	0.01363	61.679	5	10283	AEAAGLIGWLK	O60287	O60287	URB1	Nucleolar pre-ribosomal-associated protein 1	1821	2
119080000	88481000	88970000	96948000	140440000	91696000	66068000	71762000	125860000	69718000	0		11	1353.58	0.00065616	93.667	14	10263	AEACFVNCVER	O60220	O60220	TIMM8A	Mitochondrial import inner membrane translocase subunit Tim8 A	1827	2
0	0	53552000	0	0	0	53391000	0	0	0	0		8	907.44	0.0055663	89.55	5	12403	AEADAYIR	P46821	P46821	MAP1B	Microtubule-associated protein 1B;MAP1B heavy chain;MAP1 light chain LC1	1828	2
0	0	0	0	0	0	0	0	0	0	0		12	1420.67	0.33916	28.088	1	15236	AEADEIFQELEK	Q6NS38;S4R3T5;F5H5X2;F5GZZ0	Q6NS38	ALKBH2	Alpha-ketoglutarate-dependent dioxygenase alkB homolog 2	1829	2
0	0	0	46672000	0	46298000	0	0	53504000	0	0		14	1546.73	4.0967e-14	169.65	2	11436	AEAEAQAEELSFPR	P11498	P11498	PC	Pyruvate carboxylase, mitochondrial	1834	2
130020000	0	0	0	0	0	0	0	0	0	2		11	1215.62	6.7133	16.77	1	617	AEAEDARQKAK	A0A087X2D8;H0YBE9;O60271	A0A087X2D8	SPAG9	C-Jun-amino-terminal kinase-interacting protein 4	1835	2
0	0	0	41598000	0	26531000	0	0	0	0	0		19	1830.87	0.00056944	79.886	3	16145	AEAEGVPTTPGPASGSTFR	Q86VR2;K7ENZ6;K7ELM8;K7EJ34;K7ENF4;K7EMF4	Q86VR2	FAM134C	Protein FAM134C	1840	2
65670000	86643000	58187000	90964000	26666000	86315000	63711000	87409000	52920000	64411000	1		16	1713.82	9.0668e-14	145.71	19	13260	AEAERPEEQAEASGLK	Q02952	Q02952	AKAP12	A-kinase anchor protein 12	1843	2;3
183350000	292070000	122320000	214610000	60780000	243740000	99553000	256950000	111660000	0	2		17	1841.91	7.1292e-13	148.44	31	13260	AEAERPEEQAEASGLKK	Q02952	Q02952	AKAP12	A-kinase anchor protein 12	1844	2;3;4
196170000	197940000	159070000	190360000	160620000	201490000	174290000	159250000	161340000	494900000	0		14	1440.66	8.4206e-21	229.53	23	12402	AEAGAGSATEFQFR	P46783;Q9NQ39	P46783	RPS10;RPS10P5	40S ribosomal protein S10;Putative 40S ribosomal protein S10-like	1849	2
504120000	377540000	492340000	427230000	730470000	565250000	545570000	552170000	856010000	406700000	0		12	1184.61	1.0483e-17	195.7	21	12500	AEAGDNLGALVR	P49411	P49411	TUFM	Elongation factor Tu, mitochondrial	1851	2
94153000	101950000	81461000	62545000	44383000	79591000	56339000	84174000	76266000	51462000	0		16	1507.72	5.0874e-13	151.7	22	495	AEAGPEGVAPAPEGEK	A0A087X054;A0A494C039;Q9Y4L1	A0A087X054	HYOU1	Hypoxia up-regulated protein 1	1857	2;3
78759000	93996000	34814000	49514000	9353800	71691000	0	54510000	26548000	47745000	1		17	1635.81	7.1231e-06	84.297	33	495	AEAGPEGVAPAPEGEKK	A0A087X054;A0A494C039;Q9Y4L1	A0A087X054	HYOU1	Hypoxia up-regulated protein 1	1858	2;3
0	0	0	0	0	0	0	0	0	0	0		14	1532.76	0.028037	51.286	1	15057	AEAGVPAEFSIWTR	Q60FE5;P21333;A0A7P0NMY4;H0Y5C6	Q60FE5	FLNA	Filamin-A	1860	2
0	0	0	0	0	0	0	0	415110000	0	0		10	1088.59	0.0094806	63.076	1	17357	AEAISLQMVK	Q8TC07	Q8TC07	TBC1D15	TBC1 domain family member 15	1863	2
0	30704000	26985000	30370000	41164000	0	0	0	31234000	0	0		12	1131.61	0.011824	69.65	8	20020	AEALASAIASTK	Q9NVT9	Q9NVT9	ARMC1	Armadillo repeat-containing protein 1	1865	2
18251000	0	0	0	38627000	30393000	59205000	40675000	37134000	0	0		15	1728.85	0.00016945	110.08	9	19433	AEALMMPLVDQLENR	Q9H583;Q5T3Q7	Q9H583	HEATR1	HEAT repeat-containing protein 1;HEAT repeat-containing protein 1, N-terminally processed	1869	2
16243000	0	25991000	0	0	0	47991000	0	0	0	0		12	1087.56	0.0061931	59.426	3	18940	AEASGGLGGLTR	Q9BW92;U3KQG0;F6S7Q7	Q9BW92	TARS2	Threonine--tRNA ligase, mitochondrial	1887	2
53401000	86276000	217820000	20509000	9514300	19993000	186970000	11132000	17951000	36454000	1		19	2088.89	2.2085e-14	142.3	10	13253	AEASSGDHPTDTEMKEEQK	Q02790	Q02790	FKBP4	Peptidyl-prolyl cis-trans isomerase FKBP4;Peptidyl-prolyl cis-trans isomerase FKBP4, N-terminally processed	1891	3;4
0	0	0	68939000	80306000	76615000	0	110530000	116490000	83509000	1		27	2806.37	9.1619e-06	56.452	9	13778	AEAVESAQAGDKCDFTGTLIVVPDVSK	Q14566	Q14566	MCM6	DNA replication licensing factor MCM6	1894	3
0	0	0	0	0	77880000	0	0	0	0	0		14	1555.81	0.05957	33.875	1	19852	AEAVQGGWQLLQTR	Q9NRC6	Q9NRC6	SPTBN5	Spectrin beta chain, non-erythrocytic 5	1897	2
0	0	0	0	0	0	0	0	0	0	1		15	1688.86	1.3819	19.659	1	14572	AEAVREGWGVYVTPR	Q5JTV8;J3KN66	Q5JTV8	TOR1AIP1	Torsin-1A-interacting protein 1	1898	2
0	0	0	55015000	50231000	53005000	0	51620000	53859000	0	0		17	1967.97	6.2741e-07	116.24	6	10816	AEAYVLACTDQQYLVPK	O95602;B9ZVN9	O95602	POLR1A	DNA-directed RNA polymerase I subunit RPA1;DNA-directed RNA polymerase	1899	2
45035000	31946000	43541000	54430000	55907000	0	47791000	43830000	43538000	46380000	0		16	1688.83	0.00017868	81.525	19	4501	AECEILMMVGLPAAGK	B7Z4B8;A0A0A0MRA5;M0R3F1;M0QYZ0;Q9BUJ2	B7Z4B8	HNRNPUL1	Heterogeneous nuclear ribonucleoprotein U-like protein 1	1901	2;3
0	0	0	0	0	0	41414000	44827000	58232000	44065000	0		25	2840.25	0.0028146	41.491	7	13696	AECLEELGCLVESYGMNVCQPTPGK	Q14008	Q14008	CKAP5	Cytoskeleton-associated protein 5	1902	3
0	0	0	0	0	0	0	0	0	0	1		13	1553.67	0.010079	45.334	1	11515	AECRPAASENYMR	P13984	P13984	GTF2F2	General transcription factor IIF subunit 2	1904	3
188650000	99144000	129180000	64658000	184400000	77496000	88898000	62409000	168550000	62053000	1		15	1835.78	1.4348e-36	259.7	11	12892	AEDADMRNELEEMQR	P60880;A0A0A0MSS0	P60880	SNAP25	Synaptosomal-associated protein 25	1906	2
0	0	0	0	0	0	16880000	0	0	0	0		9	972.488	0.015728	60.436	2	18945	AEDAVEAIR	Q9BQ04;E9PLB0;E9PM61;U3KQD5;Q9BWF3;E9PB51;D6R9K7;J3QRR5	Q9BWF3	RBM4B;RBM4	RNA-binding protein 4B;RNA-binding protein 4	1907	2
0	79653000	82980000	69615000	51733000	36443000	46035000	71201000	0	40869000	0		16	1857.89	0.0092526	43.454	9	11055	AEDFQIEGYNPHPTIK	P04818	P04818	TYMS	Thymidylate synthase	1911	3
67096000	131120000	78202000	45616000	6141500	52318000	68191000	41370000	14686000	114590000	0		15	1499.67	9.3242e-28	189.07	24	12016	AEDGATPSPSNETPK	P29966	P29966	MARCKS	Myristoylated alanine-rich C-kinase substrate	1913	2
1963300	4141700	5156700	0	0	1742500	0	1142200	0	0	1		16	1627.77	0.019032	36.638	4	12016	AEDGATPSPSNETPKK	P29966	P29966	MARCKS	Myristoylated alanine-rich C-kinase substrate	1914	3
0	0	24104000	0	0	0	12360000	0	0	0	0		10	1152.49	0.020838	53.493	2	5650	AEDGENYDIK	E5RIW3;E5RJD8;E5RHG6;O75347;E5RIX8;A0A494C144	E5RIW3	TBCA	Tubulin-specific chaperone A	1915	2
0	0	0	0	0	0	0	0	0	0	1		11	1280.59	0.081712	15.921	2	5650	AEDGENYDIKK	E5RIW3;E5RJD8;E5RHG6;O75347;E5RIX8;A0A494C144	E5RIW3	TBCA	Tubulin-specific chaperone A	1916	3
0	0	0	0	0	0	0	0	0	0	0		17	1907.87	0.31075	36.944	1	11139	AEDGSVIDYELIDQDAR	H0YNP5;H0YNA0;P07355;H0YMW4;H0YN42;H0YMD0;H0YMU9;H0YM50;H0YL33;H0YN28	P07355	ANXA2	Annexin;Annexin A2	1917	2
701240000	1228700000	455460000	1074500000	258750000	1051300000	1228500000	1198900000	886760000	936330000	1		11	1332.64	8.8546e-05	150.46	16	11571	AEDKEWMPVTK	P15880;E9PQD7;E9PMM9;E9PPT0	P15880	RPS2	40S ribosomal protein S2	1920	2;3
933090000	801940000	699360000	711270000	667100000	638490000	356860000	643430000	585820000	709190000	0		19	2073.99	4.4245e-114	374.23	24	11449	AEDNADTLALVFEAPNQEK	P12004	P12004	PCNA	Proliferating cell nuclear antigen	1926	2;3
0	0	0	0	0	0	0	0	0	0	1		15	1742.88	0.075082	34.82	2	21250	AEDNFEDIITKPPVR	Q9Y6G9;E9PHI6	Q9Y6G9	DYNC1LI1	Cytoplasmic dynein 1 light intermediate chain 1	1927	3
0	0	0	0	0	0	399500000	0	0	0	1		8	1018.49	2.082	16.547	1	18236	AEDRELMR	H3BLX4;Q96JM2	Q96JM2	ZNF462	Zinc finger protein 462	1930	2
13854000	0	0	0	0	0	0	0	0	0	1		17	1981.98	0.16576	21.233	0	914	AEDRMLPPEIELDADLR	A0A0A0MTS7;A0A0A0MRA3;Q8WZ42	A0A0A0MTS7	TTN	Titin	1931	4
462950000	249700000	291890000	198560000	346410000	196510000	142370000	279170000	219700000	78751000	0		18	2094.91	6.2476e-11	140.53	21	21221	AEDSGEYHCVYHFVSAPK	Q9Y639;Q9UFM8	Q9Y639	NPTN;DKFZp566H1924	Neuroplastin	1933	2;3;4
0	0	0	0	0	0	0	0	0	0	0		15	1488.71	0.3631	13.778	1	13498	AEEAEPITFPSGGGK	Q13033;H0YJZ4	Q13033	STRN3	Striatin-3	1940	2
0	0	0	0	27813000	0	0	0	0	0	0		11	1370.64	0.010802	57.019	3	9984	AEEASHWLWSR	O15031	O15031	PLXNB2	Plexin-B2	1946	2;3
294320000	245770000	164820000	160470000	102050000	184300000	116620000	0	167340000	159350000	0		9	1087.51	1.1416e-05	167.24	14	3301	AEEDEILNR	A0A7P0TB65;A0A7P0T937;A0A7P0TAE9;P27824;A0A7P0Z484;D6RGY2	A0A7P0TB65	CANX	Calnexin	1948	2
0	0	0	0	0	0	0	0	0	0	1		12	1427.7	9.331e-29	254.45	0	3301	AEEDEILNRSPR	A0A7P0TB65;A0A7P0T937;A0A7P0TAE9;P27824;A0A7P0Z484;D6RGY2	A0A7P0TB65	CANX	Calnexin	1949	2;3
0	6902800	0	0	0	0	0	0	0	0	2		11	1329.71	0.17444	21.032	1	11501	AEEDKLEQIKK	P13674	P13674	P4HA1	Prolyl 4-hydroxylase subunit alpha-1	1950	3
0	16358000	45009000	13862000	0	25068000	85464000	21344000	13721000	37948000	0		11	1408.6	7.7077e-13	176.6	8	13805	AEEDTQFNYHR	Q14683;G8JLG1	Q14683	SMC1A	Structural maintenance of chromosomes protein 1A;Structural maintenance of chromosomes protein	1951	2;3
72053000	84842000	60728000	58725000	49946000	88270000	49425000	89303000	75588000	0	0		13	1577.66	0.00015582	104.82	12	20581	AEEDVEPECIMEK	Q9UJU6;B4DDD6;H0Y5J4	Q9UJU6	DBNL	Drebrin-like protein	1952	2
0	0	0	0	0	0	0	0	0	0	0		9	1107.51	0.25833	31.53	1	12225	AEEEFNIEK	P36543;Q96A05	P36543	ATP6V1E1;ATP6V1E2	V-type proton ATPase subunit E 1;V-type proton ATPase subunit E 2	1954	2
0	0	4308300	0	0	0	0	0	0	0	1		17	1955.98	0.10917	2.9778	1	20862	AEEELGELEAKLNENLR	Q9UQE7	Q9UQE7	SMC3	Structural maintenance of chromosomes protein 3	1955	4
22995000	63426000	410710000	33078000	0	0	346030000	8495200	10839000	261290000	0		11	1324.66	0.062963	31.431	10	19115	AEEELLLHDTR	Q9BZL4;K7EL81	Q9BZL4	PPP1R12C	Protein phosphatase 1 regulatory subunit 12C	1956	2;3
66694000	46615000	0	58253000	46757000	57109000	28480000	56843000	52004000	0	0		12	1417.65	6.8106e-18	177.78	10	16569	AEEENEFQIPGR	Q8N0X7	Q8N0X7	SPG20	Spartin	1958	2
0	0	3413700	16045000	0	0	0	0	0	4162800	0		22	2214.12	0.0015344	68.513	5	11901	AEEGIAAGGVMDVNTALQEVLK	P25398	P25398	RPS12	40S ribosomal protein S12	1963	2;3;4
0	0	0	0	0	0	55015000	74642000	0	0	0		14	1582.82	0.05172	42.556	2	20352	AEEHNIVFMPVIGK	Q9UBB9	Q9UBB9	TFIP11	Tuftelin-interacting protein 11	1966	2
0	0	0	0	0	0	3844800	0	0	0	0		9	1116.52	0.096632	25.808	0	3725	AEEIEHYAR	A2RRP1;H0Y5G7;C9JCM7	A2RRP1	NBAS	Neuroblastoma-amplified sequence	1967	3
0	0	0	0	0	0	0	0	0	0	0		14	1539.78	0.085184	57.175	1	16419	AEEITIPADVTPER	Q8IXI2;H7BXZ6	Q8IXI2	RHOT1	Mitochondrial Rho GTPase 1;Mitochondrial Rho GTPase	1969	2
0	0	0	0	0	0	0	0	0	99751000	0		16	1876.93	0.0013863	82.362	1	11643	AEEIWQQSVIGDYLAR	E9PKP7;E9PLT2;P17480	P17480	UBTF	Nucleolar transcription factor 1	1970	2
0	5547300	0	7972900	12845000	24633000	0	35518000	41243000	20471000	2		18	2204.06	0.00068767	67.685	8	13831	AEEKENHCPTMLRPLSHR	Q14807;H3BRB3;I3L306	Q14807	KIF22	Kinesin-like protein KIF22;Kinesin-like protein	1974	4;5
40461000	57527000	51344000	60166000	49547000	37467000	39157000	48447000	0	24865000	0		10	1258.67	0.00010944	127.56	15	16058	AEELFLWVPR	Q86TU7;Q6NXR6	Q86TU7	SETD3	Histone-lysine N-methyltransferase setd3	1979	2
168280000	101680000	52008000	81483000	93705000	69945000	71891000	55174000	47970000	118630000	0		11	1312.64	0.00015663	89.805	22	13743	AEELHYPLGER	Q14257;H0YL43;A8MXP8	Q14257	RCN2	Reticulocalbin-2	1980	2;3
0	0	0	0	0	0	0	0	0	0	0		10	1104.55	0.19701	35.541	1	18596	AEELQPGFSK	Q96TC7;H0YMB1	Q96TC7	RMDN3	Regulator of microtubule dynamics protein 3	1984	2
44878000	44718000	0	56942000	96154000	54708000	0	55532000	68975000	71345000	0		20	2126.15	0.00070066	66.386	9	14157	AEELVNTAPLTGVPQHVPVR	Q24JP5	Q24JP5	TMEM132A	Transmembrane protein 132A	1986	3
0	0	0	0	0	0	0	6150900	0	0	1		19	2088.92	0.0017766	58.577	1	4680	AEEPVKSECTEEAEEGPAK	C9JE98;C9J0Q5;Q9Y618;C9J7T7;A0A384DVL6;C9JQE8	C9JE98	NCOR2	Nuclear receptor corepressor 2	1996	3
200390000	0	108230000	232470000	108950000	171410000	93116000	223220000	135280000	170970000	0		12	1415.73	3.0692e-06	115.78	17	9815	AEEQPQVELFVK	O00299	O00299	CLIC1	Chloride intracellular channel protein 1	1999	2
0	0	422470000	0	517370000	0	416440000	0	519300000	0	0		10	1111.56	0.003388	76.827	8	11431	AEEVATFFAK	P11387	P11387	TOP1	DNA topoisomerase 1	2010	2
0	0	0	0	0	82665000	0	71878000	0	0	0		9	1220.54	0.0034323	83.206	2	19230	AEEVEYYYR	A8MZ87;Q9H0B6	Q9H0B6	KLC2	Kinesin light chain 2	2012	2
2435500000	1826000000	1564500000	1640400000	1853500000	1352500000	1286200000	1358600000	1583200000	1512800000	0		15	1750.83	5.6017e-16	172.11	25	12661	AEEYEFLTPVEEAPK	P52565;J3KTF8;J3QQX2;J3KRE2	P52565	ARHGDIA	Rho GDP-dissociation inhibitor 1	2019	2;3
0	0	41994000	0	0	0	33055000	0	0	0	0		13	1318.6	0.011814	51.979	6	17928	AEFAAPSTDAPDK	Q96B26	Q96B26	EXOSC8	Exosome complex component RRP43	2020	2
31925000	48596000	0	0	0	29749000	0	44115000	0	0	0		23	2895.21	8.5201e-05	67.864	7	21099	AEFCWVCLGPWEPHGSAWYNCNR	Q9Y4X5	Q9Y4X5	ARIH1	E3 ubiquitin-protein ligase ARIH1	2021	3
92137000	90164000	80128000	68726000	71515000	79202000	0	69369000	65171000	40256000	0		12	1319.69	0.00042052	99.653	16	20511	AEFFADVVPAVR	A0A0C4DGY8;D6RA00;Q9UHY7	Q9UHY7	ENOPH1	Enolase-phosphatase E1	2024	2
70950000	75867000	30880000	73135000	52191000	66613000	0	47899000	54871000	39701000	0		9	1040.48	0.0026665	88.948	12	1191	AEFGDFDIK	Q5JRC6;A0A0D9SGE8;Q8IWS0	Q5JRC6	PHF6	PHD finger protein 6	2026	2
0	0	0	0	29198000	0	23822000	0	0	0	0		13	1198.57	0.038703	40.727	2	19404	AEFGPPGPGAGSR	Q9H4A4;A6NKB8;A0A087WU27	Q9H4A4	RNPEP	Aminopeptidase B	2027	2
0	0	0	0	0	0	0	0	0	0	0		8	819.449	0.3	29.359	1	2634	AEFIVGGK	U3KPX3;A0A590UJ43;P48729;A0A5F9W493;A0A590UK94;A0A590UJQ7;E5RG27;D6RGE5	U3KPX3	CSNK1A1	Casein kinase I isoform alpha	2028	2
0	0	0	0	0	0	0	0	0	0	1		10	1110.61	5.3591	41.025	0	2634	AEFIVGGKYK	U3KPX3;A0A590UJ43;P48729;A0A5F9W493;A0A590UK94;A0A590UJQ7;E5RG27;D6RGE5	U3KPX3	CSNK1A1	Casein kinase I isoform alpha	2029	2
7676500	0	0	0	0	0	0	0	6159100	0	1		16	1664.89	0.12076	10.099	1	2666	AEFPSYLLGGRSGALK	Q6KC79;A0A590UJS4	Q6KC79	NIPBL	Nipped-B-like protein	2035	3
0	0	0	0	0	0	0	0	0	0	1		11	1314.67	1.3801	19.066	1	2539	AEFRSALQHEK	A0A494C0R8;K7EIG1;I3L2B0;O75153	A0A494C0R8	CLUH	Clustered mitochondria protein homolog	2036	2
0	213460000	0	223170000	0	183320000	0	235560000	256430000	147070000	0		11	1222.62	0.0024964	76.572	6	15454	AEFTSPPSLFK	A0A0B4J203;Q6UN15	Q6UN15	FIP1L1	Pre-mRNA 3-end-processing factor FIP1	2040	2
0	0	0	0	0	0	0	0	0	0	1		18	1931.02	1.4454	2.8669	1	15454	AEFTSPPSLFKTGLPPSR	A0A0B4J203;Q6UN15	Q6UN15	FIP1L1	Pre-mRNA 3-end-processing factor FIP1	2041	2
40279000	36882000	0	48842000	31350000	39116000	0	44719000	26533000	0	0		15	1900.86	9.4938e-06	115.33	9	18128	AEFYFQPWAQEAVCR	Q96GM5;F8VRQ4;H0YHV1	Q96GM5	SMARCD1	SWI/SNF-related matrix-associated actin-dependent regulator of chromatin subfamily D member 1	2045	2
4904700	4506400	6341400	3291700	0	0	4257000	3207800	2095200	0	0		20	1715.76	0.00016827	101.6	7	4618	AEGDSAGTAGTPGGTPAGDK	J3KMX2;B9EGA3;Q92925	J3KMX2	SMARCD2	SWI/SNF-related matrix-associated actin-dependent regulator of chromatin subfamily D member 2	2051	2
0	0	13088000	0	0	0	0	0	0	0	0		10	1014.51	0.033394	46.334	1	13046	AEGDVAALNR	A0A2R8Y5V9;A0A2R8YH90;A0A2R8YGX3;P67936	P67936	TPM4	Tropomyosin alpha-4 chain	2052	2
0	0	0	0	0	0	0	0	0	0	1		21	2432.03	0.026987	45.511	0	20128	AEGEWEDQEALDYFSDKESGK	E9PK91;A0A1W2PQ43;E9PQN2;E9PKI6;E9PK09;Q9NYF8	Q9NYF8	BCLAF1	Bcl-2-associated transcription factor 1	2054	3
0	0	0	0	0	0	0	0	0	0	1		21	2432.03	0.026987	45.511	0	6202	AEGEWEDQEALDYFSDKESGK	E9PK91;A0A1W2PQ43;E9PQN2;E9PKI6;E9PK09;Q9NYF8	Q9NYF8	BCLAF1	Bcl-2-associated transcription factor 1	2054	3
66140000	59168000	64836000	0	77318000	59370000	82970000	0	79568000	0	0		9	977.518	0.0030323	86.205	7	13578	AEGFNLLSK	Q13394;Q9Y586	Q13394	MAB21L1;MAB21L2	Protein mab-21-like 1;Protein mab-21-like 2	2055	2
31265000	27912000	44345000	84251000	33504000	53657000	82413000	95948000	58773000	115270000	0		10	1113.56	5.5222e-05	108.98	19	18175	AEGFVDALHR	Q96I24;A0A494C1K6	Q96I24	FUBP3	Far upstream element-binding protein 3	2056	2;3
0	0	0	0	0	0	0	0	18413000	0	0		12	1202.55	0.0041393	61.344	1	21080	AEGGAADLDTQR	Q9Y4E8;F8W0H4	Q9Y4E8	USP15	Ubiquitin carboxyl-terminal hydrolase 15	2058	2
0	0	0	0	0	0	4099400	0	0	0	1		19	1537.72	0.098234	14.928	1	13179	AEGGGGGGRPGAPAAGDGK	Q00839	Q00839	HNRNPU	Heterogeneous nuclear ribonucleoprotein U	2060	3
16248000	0	0	0	34452000	50922000	60698000	51392000	71623000	35943000	0		10	1096.53	0.0036613	75.692	10	17280	AEGGYFGQIR	Q8NI27;A0A0C4DG98	Q8NI27	THOC2	THO complex subunit 2	2064	2
0	0	0	0	0	0	0	0	0	0	0		21	2189.13	0.35839	22.154	1	7724	AEGIPVEMVVIGDDSAFTVLK	H0YCY6;Q3LXA3;E9PJG8	H0YCY6	TKFC;DAK	Bifunctional ATP-dependent dihydroxyacetone kinase/FAD-AMP lyase (cyclizing);ATP-dependent dihydroxyacetone kinase;FAD-AMP lyase (cyclizing)	2066	2
0	0	0	0	0	0	0	0	0	0	2		12	1283.72	2.6215	23.053	1	12384	AEGIREPKVTGK	P46087	P46087	NOP2	Probable 28S rRNA (cytosine(4447)-C(5))-methyltransferase	2067	2
69048000	52103000	0	53330000	0	0	0	50994000	0	0	0		14	1558.73	0.00012354	99.215	5	15236	AEGLDCSYTVLFGK	Q6NS38;S4R3T5;F5H5X2;F5GZZ0	Q6NS38	ALKBH2	Alpha-ketoglutarate-dependent dioxygenase alkB homolog 2	2070	2
0	0	0	0	0	0	0	0	0	0	0		9	936.43	0.10695	45.68	1	18974	AEGLGDGYR	Q9BX68	Q9BX68	HINT2	Histidine triad nucleotide-binding protein 2, mitochondrial	2072	2
0	0	16295000	0	0	0	16523000	0	0	0	0		11	1142.57	0.0031634	77.379	3	17601	AEGLQVGQDAR	Q8WWM7;H3BRB0;A0A0C4DGL7	Q8WWM7	ATXN2L	Ataxin-2-like protein	2074	2
0	0	0	0	42205000	0	0	0	0	0	0		16	1754.87	0.09039	14.922	0	11135	AEGNTLISVDYEIFGK	P07311;G3V3F8;G3V597	P07311	ACYP1	Acylphosphatase-1	2076	3
0	0	0	0	0	0	0	0	0	0	0		12	1266.65	0.017713	75.509	6	13396	AEGPEVDVNLPK	Q09666	Q09666	AHNAK	Neuroblast differentiation-associated protein AHNAK	2077	2
0	0	0	0	0	0	0	45991000	0	0	1		15	1412.73	0.14094	10.854	1	10492	AEGPGLSKAGVENGK	O75369;A0A804HK76;E7EN95;A0A804HL72	O75369	FLNB	Filamin-B	2078	3
24505000	33319000	0	0	0	0	0	0	0	0	0		13	1606.71	3.5046e-05	127.83	3	2332	AEGPQEWVFQECK	A0A7I2V2P6;A0A3B3ISG5;P14735;A0A7I2V610;A0A7I2V4Q3;A0A7I2V2S1;A0A7I2YQS6;A0A7I2V612;A0A7I2V373;A0A7I2V4A4;A0A7I2V3E3;A0A7I2YQV5	A0A7I2V2P6	IDE	Insulin-degrading enzyme	2080	2
2010900000	3782000000	1670300000	3577600000	2251500000	3937500000	1783600000	5491100000	3016100000	2320800000	0		25	2493.14	1.2535e-205	308.12	129	3445	AEGSDVANAVLDGADCIMLSGETAK	A0A804F6T5;A0A804F729;P14618;B4DNK4	P14618	PKM	Pyruvate kinase PKM;Pyruvate kinase	2085	2;3;4
2010900000	3782000000	1670300000	3577600000	2251500000	3937500000	1783600000	5491100000	3016100000	2320800000	0		25	2493.14	1.2535e-205	308.12	129	11532	AEGSDVANAVLDGADCIMLSGETAK	A0A804F6T5;A0A804F729;P14618;B4DNK4	P14618	PKM	Pyruvate kinase PKM;Pyruvate kinase	2085	2;3;4
0	0	0	0	0	80973000	0	0	0	811480000	1		34	3493.63	7.216e-126	243.24	8	3445	AEGSDVANAVLDGADCIMLSGETAKGDYPLEAVR	A0A804F6T5;A0A804F729;P14618;B4DNK4	P14618	PKM	Pyruvate kinase PKM;Pyruvate kinase	2086	3;4
0	0	0	0	0	80973000	0	0	0	811480000	1		34	3493.63	7.216e-126	243.24	8	11532	AEGSDVANAVLDGADCIMLSGETAKGDYPLEAVR	A0A804F6T5;A0A804F729;P14618;B4DNK4	P14618	PKM	Pyruvate kinase PKM;Pyruvate kinase	2086	3;4
0	0	0	0	0	0	0	0	0	0	0		17	1565.72	0.35853	15.387	1	20169	AEGSSTASSGSQLAEGK	Q9NZB2;A0A0C4DH52	Q9NZB2	FAM120A	Constitutive coactivator of PPAR-gamma-like protein 1	2089	2
0	0	0	0	0	0	0	0	0	0	1		13	1495.75	0.30002	57.348	1	9909	AEGTTYRDELLTK	O14617;A0A2R8Y611;A0A2R8Y4J3	O14617	AP3D1	AP-3 complex subunit delta-1	2093	2
46898000	34904000	19448000	8251700	20687000	26925000	28214000	26760000	38290000	3047400	1		21	2136.97	1.2582e-06	118.52	12	18054	AEGTVNEGRPESDAADHTGPK	Q96EH3	Q96EH3	MALSU1	Mitochondrial assembly of ribosomal large subunit protein 1	2094	3;4
0	0	0	0	27817000	0	0	0	0	0	0		14	1593.74	0.076982	9.8466	1	16453	AEGYAEGDLTLYHR	Q8IY81	Q8IY81	FTSJ3	pre-rRNA processing protein FTSJ3	2097	3
310830000	145930000	265020000	120490000	468310000	151650000	283760000	151520000	290810000	145800000	0		12	1413.73	0.00024676	144.27	15	11743	AEHDQLLLNYAK	P20700;E9PBF6;A0A0D9SFE5;A0A0D9SFY5	P20700	LMNB1	Lamin-B1	2103	2;3
0	0	0	0	0	0	19241000	0	0	23611000	0		10	1075.58	0.01115	39.039	3	5798	AEHIPSGPLR	E7EPN9;Q9Y520	E7EPN9	PRRC2C	Protein PRRC2C	2106	3
0	6217000	0	0	0	15987000	0	26481000	9876500	0	0		10	1253.6	0.0021162	62.005	2	7576	AEHLDHVMFR	A0A494C099;A0A494C163;D6RCQ8;D6RF77;D6RCD1;D6RC77;H0Y987;O95394;A0A494C0G1	H0Y987	PGM3	Phosphoacetylglucosamine mutase	2109	3;4
0	0	0	0	0	0	0	0	7246500	0	0		18	1884.83	0.06992	7.9261	1	2477	AEHMETNAVGPSPSSDTR	A0A494BZV2;A0A1W2PPU9;Q6WCQ1;J3KSW8	A0A494BZV2	MPRIP	Myosin phosphatase Rho-interacting protein	2112	3
0	0	0	0	0	3933100	0	0	0	0	2		10	1209.62	0.4545	12.576	0	2920	AEHRDKLGER	A0A6Q8PFE5;E7ES10;A0A0C4DGB5;B7Z574;A0A6Q8PG72;E9PCH5;A0A6Q8PGG5;P20810;A0A6Q8PH20;A0A6Q8PFF6;E7EVY3;A0A6Q8PGN6;H0Y7F0;E9PDE4;E7EQ12;H0Y9H6;A0A6Q8PFL0;A0A0C4DGD1;E7EQA0;H0YD33	A0A6Q8PFE5	CAST	Calpastatin	2113	3
0	0	0	15160000	0	34070000	0	9139100	14172000	0	0		17	1770.9	1.3409e-05	92.264	6	18241	AEHVLTVVASDHGSPPR	Q96JQ0	Q96JQ0	DCHS1	Protocadherin-16	2114	3;4
0	0	0	0	0	0	0	0	0	0	0		8	949.451	0.12779	45.972	3	13748	AEIAFEDR	Q14315	Q14315	FLNC	Filamin-C	2116	2
0	43859000	43182000	45301000	0	61829000	0	60508000	141230000	0	0		11	1259.64	0.0027909	74.841	11	239	AEIDLVCELAK	A0A087WVM4;B7ZM99;Q6UB35;Q4VXV2	A0A087WVM4	MTHFD1L	Monofunctional C1-tetrahydrofolate synthase, mitochondrial	2118	2
37144000	21526000	0	0	49266000	42356000	0	54463000	71701000	0	0		15	1374.72	0.00063498	77.124	7	11607	AEIGIAMGSGTAVAK	P16615;H7C5W9;Q93084;O14983	P16615	ATP2A2;ATP2A3;ATP2A1	Sarcoplasmic/endoplasmic reticulum calcium ATPase 2;Sarcoplasmic/endoplasmic reticulum calcium ATPase 3;Sarcoplasmic/endoplasmic reticulum calcium ATPase 1	2121	2
2837400	0	0	0	2626400	0	0	2196700	0	0	0		7	758.417	0.099464	56.122	7	13523	AEIIADK	Q13151	Q13151	HNRNPA0	Heterogeneous nuclear ribonucleoprotein A0	2126	2
114670000	53640000	206840000	35560000	91136000	60754000	254830000	47561000	247160000	127730000	0		15	1743.93	1.6413e-09	167.44	17	12751	AEIIHHLADLLTDQR	P54886	P54886	ALDH18A1	Delta-1-pyrroline-5-carboxylate synthase;Glutamate 5-kinase;Gamma-glutamyl phosphate reductase	2127	2;3
71739000	45084000	94629000	63776000	112190000	170930000	97341000	200560000	323760000	95967000	1		23	2640.42	3.887e-16	152.81	15	12751	AEIIHHLADLLTDQRDEILLANK	P54886	P54886	ALDH18A1	Delta-1-pyrroline-5-carboxylate synthase;Glutamate 5-kinase;Gamma-glutamyl phosphate reductase	2128	3;4
206920000	99404000	128720000	302840000	764100000	142300000	205850000	284480000	551130000	489150000	2		24	2768.52	4.7528e-23	161.68	22	12751	AEIIHHLADLLTDQRDEILLANKK	P54886	P54886	ALDH18A1	Delta-1-pyrroline-5-carboxylate synthase;Glutamate 5-kinase;Gamma-glutamyl phosphate reductase	2129	3;4;5
24482000	46631000	79239000	0	0	59132000	86409000	35066000	0	103470000	0		8	932.5	0.0062354	86.794	10	19009	AEIISLCK	Q9BXP5;H7C3A1;H7C1K0	Q9BXP5	SRRT	Serrate RNA effector molecule homolog	2131	2
0	0	0	0	68009000	0	0	0	0	0	0		10	1059.56	0.0032214	88.819	7	18776	AEIITVSDGR	Q9BRG1;K7EKV4	Q9BRG1	VPS25	Vacuolar protein-sorting-associated protein 25	2132	2
133830000	72039000	134590000	141720000	195920000	155600000	224800000	170010000	195040000	63557000	0		15	1586.8	1.0438e-07	134.18	12	12136	AEINILLCGDPGTSK	P33991;A0A3B3IT92;A0A3B3IU45;A0A3B3IS57;A0A3B3ITP6;E5RG31;A0A3B3IRR8	P33991	MCM4	DNA replication licensing factor MCM4	2137	2
0	0	0	0	0	0	0	0	0	0	0		9	1118.61	0.35861	22.131	1	21230	AEINLYLQR	Q9Y680	Q9Y680	FKBP7	Peptidyl-prolyl cis-trans isomerase FKBP7	2138	2
0	0	0	0	0	0	0	0	0	0	2		11	1296.76	2.7881	24.155	1	13070	AEINVKQARLR	P78357	P78357	CNTNAP1	Contactin-associated protein 1	2139	2
0	0	0	69933000	0	62807000	0	62616000	33031000	0	0		11	1255.66	4.2271e-06	123.86	7	2963	AEIQELAMVPR	A0A6Q8PGB0;P24928	A0A6Q8PGB0	POLR2A	DNA-directed RNA polymerase II subunit RPB1	2140	2;3
0	33961000	0	0	0	0	0	0	0	0	0		27	2909.46	0.035557	24.404	1	19544	AEIQVGLQPGQGEQLLASEPSWWTTGK	Q9H993;F5GZY1	Q9H993	ARMT1	Protein-glutamate O-methyltransferase	2143	3
0	0	0	0	0	0	0	11001000	0	0	2		15	1840.98	0.023164	45.864	1	12880	AEISDLDRQIEQLRR	P60510;H3BTA2;H3BV22;I3L4X0;H3BPN5;H3BVE3	P60510	PPP4C	Serine/threonine-protein phosphatase 4 catalytic subunit;Serine/threonine-protein phosphatase	2145	3
0	0	0	0	0	0	0	0	0	0	0		8	965.445	0.33777	25.559	1	15057	AEISFEDR	Q60FE5;P21333;A0A7P0NMY4;H0Y5C6	Q60FE5	FLNA	Filamin-A	2146	2
121800000	173470000	0	67225000	36372000	64027000	0	0	0	0	0		23	2493.21	3.0362e-109	261.64	6	12090	AEISNAIDQYVTGTIGEDEDLIK	P31939;H7C1S2	P31939	ATIC	Bifunctional purine biosynthesis protein PURH;Phosphoribosylaminoimidazolecarboxamide formyltransferase;IMP cyclohydrolase	2147	2;3
0	15290000	0	28883000	26034000	75568000	0	87532000	48314000	26661000	1		12	1298.74	0.027609	57.348	10	20359	AEITLVATKPEK	Q9UBF2	Q9UBF2	COPG2	Coatomer subunit gamma-2	2150	2;3
0	0	0	0	0	0	0	0	0	0	2		13	1582.94	1.2065	17.722	1	1059	AEITRLIKEELIR	A0A0C4DG89;H0Y9U3;Q7L014	A0A0C4DG89	DDX46	Probable ATP-dependent RNA helicase DDX46	2151	3
419140000	432890000	262610000	183570000	404860000	315590000	234220000	330410000	435660000	218160000	1		14	1635.74	1.5278e-23	240.92	25	13814	AEKDEPGAWEETFK	E9PKU7;Q14697;F5H6X6	Q14697	GANAB	Neutral alpha-glucosidase AB	2156	2;3
0	0	0	0	0	0	0	0	0	0	2		11	1182.67	2.1708	29.162	1	14562	AEKEAKLAAPR	Q5JSZ5;A0A804HKC3;A0A804HJR4	Q5JSZ5	PRRC2B	Protein PRRC2B	2158	2
0	0	0	0	0	0	0	23311000	0	0	1		15	1685.87	5.8104e-11	122.66	3	18882	AEKENPGLTQDIIMK	Q9BUL8;C9J5C3;C9J6F3;H7C5M9;C9JSA3;C9JND6;C9J932	Q9BUL8	PDCD10	Programmed cell death protein 10	2159	2;4
0	0	0	0	0	0	0	0	0	0	2		7	874.462	2.9718	24.819	1	14911	AEKESRR	Q5TZA2;B1AKD8	Q5TZA2	CROCC	Rootletin	2160	2
0	0	0	0	0	0	0	0	0	0	2		14	1591.82	2.9122	15.372	1	11430	AEKKGDEYIINGQK	P11310;Q5T4U5;F6YB23;A0A7P0TB51;A0A7P0T8G6;A0A7P0T932;A0A7P0TB55;A0A7P0T8J9;A0A7P0TA63;A0A7P0TBD1;A0A7P0TAB2	P11310	ACADM	Medium-chain specific acyl-CoA dehydrogenase, mitochondrial	2167	2
0	0	0	0	0	0	0	0	0	75645000	1		17	1769.81	0.089966	7.8633	1	18590	AEKPDATADAEPDANQK	Q96T58	Q96T58	SPEN	Msx2-interacting protein	2173	4
0	0	0	0	0	0	0	0	0	0	2		17	1920.07	1.2161	9.7575	1	19781	AEKVHELNEEIGKLLAK	Q9NQ29;A8MYV2;B8ZZ10;B8ZZ09	Q9NQ29	LUC7L	Putative RNA-binding protein Luc7-like 1	2178	3
60729000	44743000	58452000	57937000	77639000	62586000	58113000	69993000	90754000	0	0		9	1010.58	0.0043692	79.713	9	18496	AELAELPLR	Q96QK1	Q96QK1	VPS35	Vacuolar protein sorting-associated protein 35	2183	2
203630000	292970000	408610000	134540000	40425000	117980000	307310000	68088000	51255000	181270000	0		9	1046.47	0.00050788	117.4	24	11833	AELDDTPMR	P23246	P23246	SFPQ	Splicing factor, proline- and glutamine-rich	2194	2
135600000	218160000	148250000	175080000	147120000	128720000	123660000	112240000	181960000	194160000	1		17	1881.02	4.5318e-43	246.26	17	42136	AELEEVTLDGKPLQALR	S4R3H4	S4R3H4	ACIN1		2207	2
0	0	0	0	0	129870000	0	0	0	0	2		15	1720.89	5.4685	20.207	1	14796	AELEISGKVMETMKR	Q5T5P2;Q5T5P1;Q5T5P0	Q5T5P2	KIAA1217	Sickle tail protein homolog	2209	2
50493000	45567000	45448000	40005000	67026000	40372000	75742000	50712000	60029000	0	0		13	1496.68	6.259e-05	123.8	9	13188	AELFTQSCADLDK	Q01082;A0A087WUZ3	Q01082	SPTBN1	Spectrin beta chain, non-erythrocytic 1	2218	2
111800000	101210000	65582000	79112000	89123000	48790000	66163000	55607000	78355000	0	0		16	1731.86	0.00071627	70.438	20	19070	AELGALPDDFIDSLEK	Q9BYT8;E9PCB6	Q9BYT8	NLN	Neurolysin, mitochondrial	2219	2
49636000	39705000	0	39426000	0	54545000	0	0	0	0	2		23	2597.24	0.00017691	62.781	5	19070	AELGALPDDFIDSLEKTDDDKYK	Q9BYT8;E9PCB6	Q9BYT8	NLN	Neurolysin, mitochondrial	2220	4
0	0	0	0	0	38298000	62500000	76677000	49744000	38966000	0		8	949.487	0.0020397	107.59	7	2074	AELGEYIR	Q14204;A0A2R8Y706;A0A7P0T9C4;A0A7P0TA13;A0A2R8Y5T0;A0A7P0T9R4;A0A7P0TAW9;A0A7P0T7V5;A0A7P0T916;A0A7P0T8N2;A0A7P0TBJ7;A0A7P0TB75;A0A7P0T9K2;A0A2R8Y6H2;A0A7P0T9F1;A0A2R8YFZ7;A0A7P0TAM4;A0A7P0T825;A0A7P0TB64;A0A7P0TAV5;A0A804HHY6;A0A7P0T942;A0A2R8YGC7;A0A7P0TAF3;A0A7P0T8W5;A0A7P0T990	Q14204	DYNC1H1	Cytoplasmic dynein 1 heavy chain 1	2221	2
0	0	0	28495000	0	0	0	0	0	0	0		20	2281.18	0.060813	62.377	2	13686	AELGIPLEEVPPEEINYLTR	Q13907	Q13907	IDI1	Isopentenyl-diphosphate Delta-isomerase 1	2222	2
0	0	0	0	47981000	0	66634000	0	0	0	0		17	1858.95	9.1176e-09	115.35	7	20862	AELGTDLLSQLSLEDQK	Q9UQE7	Q9UQE7	SMC3	Structural maintenance of chromosomes protein 3	2226	2
0	0	0	43793000	59429000	0	0	62373000	84227000	0	1		18	2015.05	2.707e-10	109.38	8	20862	AELGTDLLSQLSLEDQKR	Q9UQE7	Q9UQE7	SMC3	Structural maintenance of chromosomes protein 3	2227	2;3
0	0	0	0	0	0	0	0	0	28446000	1		16	1941	0.1029	10.467	3	12466	AELHPVELKPFQDYQK	P48634	P48634	PRRC2A	Protein PRRC2A	2229	3
0	0	0	0	0	0	0	0	0	0	2		11	1230.73	3.0344	8.2203	1	17729	AELKLSRSLSK	Q92625;A0A3B3ISP1	Q92625	ANKS1A	Ankyrin repeat and SAM domain-containing protein 1A	2236	2
305200000	326090000	275860000	261850000	306380000	302020000	231560000	191140000	268550000	218840000	1		23	2399.29	1.1607e-49	219.79	16	19608	AELLDNEKPAAVVAPITTGYTVK	Q9HB71	Q9HB71	CACYBP	Calcyclin-binding protein	2240	2;3
0	0	0	0	0	16417000	0	28067000	0	54541000	0		7	798.521	0.024161	105.2	7	17516	AELLLLK	Q8WUA4;A0A087WZD8	Q8WUA4	GTF3C2	General transcription factor 3C polypeptide 2	2246	2
0	0	25311000	0	41434000	35105000	48086000	32773000	51841000	40812000	1		14	1532.83	4.7234e-06	107.93	11	10000	AELLLPEADRPGPR	O15069	O15069	NACAD	NAC-alpha domain-containing protein 1	2247	3
0	0	0	0	0	0	0	0	0	0	2		15	1744.95	1.2891	5.6597	2	11864	AELLRFPERSTEIGK	P23919;H7C312;G5E9E9;H7C3A4	P23919	DTYMK	Thymidylate kinase	2250	3
96461000	124240000	53551000	55494000	20126000	105040000	0	66686000	19764000	78724000	1		12	1392.68	0.00057723	86.014	13	11089	AELMEISEDKTK	P05455;E7ERC4;E9PGX9;E9PFL9	P05455	SSB	Lupus La protein	2255	2;3
0	0	0	0	0	0	0	33684000	0	0	0		9	1116.58	0.00023945	141.78	2	6475	AELMQALWR	F2Z2U4;H0Y4W2;Q9Y4A5	F2Z2U4	TRRAP	Transformation/transcription domain-associated protein	2258	2
839840000	1042400000	726530000	1412800000	1003700000	1312000000	915880000	1361900000	1084200000	855040000	0		9	1091.56	0.00041286	149.65	34	11842	AELNEFLTR	P23396;E9PL09;E9PPU1;F2Z2S8;H0YCJ7;H0YF32;H0YEU2;E9PQ96;E9PJH4;E9PK82;E9PQX2;H0YES8	P23396	RPS3	40S ribosomal protein S3	2259	2
299160000	305690000	232280000	265240000	267880000	284350000	169770000	297380000	243420000	184580000	0		13	1650.8	8.1263e-24	194.17	22	11927	AELNPWPEYIYTR	P26639;D6R9F8;D6RCA5;D6RDJ6	P26639	TARS	Threonine--tRNA ligase, cytoplasmic	2262	2
128690000	82878000	120770000	0	121920000	98232000	145140000	0	121180000	96614000	0		25	2665.37	5.6185e-05	64.845	6	13594	AELQLPPPPPPGHYGAWAAQELQAK	Q13435;E9PPJ0;H0YCG1;E9PJ04;E9PJT3	Q13435	SF3B2	Splicing factor 3B subunit 2	2269	3
0	0	0	0	0	0	0	0	0	0	0		15	1683.85	0.0013018	85.845	2	1038	AELQMLLEEEIPGGR	E7EW77;E7EP65;A0A0C4DG21;A0A7D9NKC8;F8WAL6;Q9NYB9;E9PEZ7;F8WBL5;A0A0A0MQU9;F8WEB9;E7EUA1;F8WAU3;F8WCD7;F8WAZ8	E7EW77	ABI2	Abl interactor 2	2271	2
41158000	23574000	27779000	0	0	0	0	0	0	0	0		7	856.477	0.023425	81.864	2	17964	AELQQLR	C9J2Y4;Q96C01;E7EQY1	Q96C01	FAM136A	Protein FAM136A	2273	2
9589900	9839500	10507000	29673000	42344000	44993000	43557000	28239000	61045000	12580000	0		15	1616.84	1.0759e-06	103.76	15	13365	AELQTALAHTQHAAR	B7ZC06;H0Y7B8;Q08379;A0A6Q8KRG2	Q08379	GOLGA2	Golgin subfamily A member 2	2275	3;4
125410000	319780000	84073000	323010000	204050000	540590000	330430000	547280000	316670000	0	1		15	1677.9	4.4558e-05	117.2	15	9800	AELRDDPIISTHLAK	O00231	O00231	PSMD11	26S proteasome non-ATPase regulatory subunit 11	2277	2;3;4
0	0	0	0	0	0	0	0	0	0	0		16	1739.97	0.11106	46.378	2	12375	AELSEEALLSVLPTIR	P45974;F5H571	P45974	USP5	Ubiquitin carboxyl-terminal hydrolase 5	2282	2;3
0	0	0	0	0	0	0	0	0	0	0		9	987.499	0.22642	34.253	1	8387	AELSEGQVR	B7Z596;F5H7S3;H0YKX5;H0YL42;H7BYY1	H7BYY1	TPM1		2283	2
56539000	0	0	0	109050000	0	0	182850000	135360000	311190000	0		16	1775.91	1.173e-18	136.7	5	6429	AELTALESLIEMGFPR	E9PRQ7;Q04323;E9PJ81;A0A087WTZ5	E9PRQ7	UBXN1	UBX domain-containing protein 1	2291	2
0	76585000	0	32715000	28404000	30695000	0	0	0	15533000	1		14	1628.9	0.0054495	70.089	6	10168	AELTKVEEEIVTLR	O43399;A0A087WYR3;A0A087WZ51	O43399	TPD52L2	Tumor protein D54	2293	2;3
0	560110000	0	0	0	0	0	0	0	0	0		20	2050.99	0.081639	7.8971	1	13283	AELTSSAPACYALAISPDSK	Q04724;Q04727	Q04727	TLE1;TLE4	Transducin-like enhancer protein 1;Transducin-like enhancer protein 4	2297	3
0	0	0	0	0	0	28470000	0	0	0	0		12	1459.76	9.7757e-10	148.32	6	21070	AELTTLLEQWEK	Q9Y4B6	Q9Y4B6	VPRBP	Protein VPRBP	2298	2
0	55047000	104580000	79006000	219330000	66664000	177760000	103250000	123890000	183080000	0		14	1413.73	1.322e-05	122.7	11	18175	AELVQGQSAPVGMK	Q96I24;A0A494C1K6	Q96I24	FUBP3	Far upstream element-binding protein 3	2300	2
0	0	0	0	19576000	24005000	27009000	31189000	0	0	0		13	1399.81	0.035136	41.689	6	18576	AELVQLVSPFLGK	Q96ST3	Q96ST3	SIN3A	Paired amphipathic helix protein Sin3a	2301	2
0	0	0	0	197640000	0	19037000	49804000	46892000	0	1		14	1704.83	1.191e-05	105.03	8	19465	AELYKEPTNEELNR	Q9H6R4;A0A0A0MRW6	Q9H6R4	NOL6	Nucleolar protein 6	2306	2;3
18405000	0	20868000	0	0	0	0	0	0	0	0		11	1165.51	0.0036037	70.1	4	13235	AEMDAAIASCK	Q02252	Q02252	ALDH6A1	Methylmalonate-semialdehyde dehydrogenase [acylating], mitochondrial	2310	2
73349000	102430000	72255000	99779000	0	0	79166000	0	91003000	0	0		8	917.464	0.0020511	107.32	10	11700	AEMELGLR	P19367	P19367	HK1	Hexokinase-1	2313	2
0	0	35707000	0	0	0	25835000	0	0	0	0		8	947.475	0.018017	66.073	3	18712	AEMETLVR	Q9BPU6;E7EWB4;E9PHT0;E7ESV0	Q9BPU6	DPYSL5	Dihydropyrimidinase-related protein 5	2314	2
33195000	0	0	0	0	27912000	0	0	46673000	0	0		20	2312.14	8.3838e-07	158.81	4	19603	AEMIIEQNTDGVNFYNILTK	Q9HB40	Q9HB40	SCPEP1	Retinoid-inducible serine carboxypeptidase	2317	2
0	17837000	0	0	0	0	0	0	0	0	1		10	1188.62	0.0078263	56.548	1	3198	AEMLLEEAKR	A0A7I2V5X5;P07942;G3XAI2;A0A7I2V4J9	A0A7I2V5X5	LAMB1	Laminin subunit beta-1	2322	3
0	0	0	0	0	0	9339200	0	0	0	0		12	1393.56	0.010725	46.159	1	9753	AEMYDDVHSDGR	M0R2Z9;Q8IX01;M0R3F6;M0R065;M0R216	M0R2Z9	SUGP2	SURP and G-patch domain-containing protein 2	2328	3
0	0	0	0	16991000	0	0	15102000	15351000	0	0		14	1724.67	0.061802	22.855	3	20834	AENCPYMHGDFPCK	Q9UPT8;M0QY97	Q9UPT8	ZC3H4	Zinc finger CCCH domain-containing protein 4	2332	3
152940000	195040000	96422000	132370000	107650000	162700000	0	159390000	103290000	122830000	1		32	3349.46	1.3897e-18	124.9	12	13675	AENDVDNELLDYEDDEVETAAGGDGAEAPAKK	Q13838;Q5STU3;F6WLT2;F6TRA5;A0A0A0MT12;F6S4E6;F6R6M7;A0A0G2JHN7;F6S2B7;F6U6E2	Q13838	DDX39B	Spliceosome RNA helicase DDX39B	2333	3
0	27182000	0	0	0	0	0	15674000	13266000	0	0		14	1602.67	5.0237e-05	112.43	2	6083	AENEEAAACPAWER	E9PGC8;P78559	E9PGC8	MAP1A	Microtubule-associated protein 1A;MAP1A heavy chain;MAP1 light chain LC2	2335	2
164770000	199890000	79988000	148800000	146780000	108820000	68406000	128320000	82091000	69647000	0		8	1008.54	0.00045925	173.88	19	7063	AENFFILR	F8WCF6;P59998;F8WDD7;R4GN08;A0A0A6YYG9	F8WCF6	ARPC4-TTLL3;ARPC4	Actin-related protein 2/3 complex subunit 4	2338	2
0	0	0	0	0	0	0	0	0	108080000	1		19	2112.13	0.00029294	90.718	2	11046	AENGKLVINGNPITIFQER	P04406	P04406	GAPDH	Glyceraldehyde-3-phosphate dehydrogenase	2340	3
77828000	55396000	0	35375000	0	47057000	0	58931000	136800000	148900000	2		23	2539.34	0.00084416	52.898	4	11046	AENGKLVINGNPITIFQERDPSK	P04406	P04406	GAPDH	Glyceraldehyde-3-phosphate dehydrogenase	2341	3;4
0	0	0	0	14995000	10544000	0	25917000	17300000	0	0		23	2680.2	5.9173e-05	78.352	4	3267	AENHVQHLQSACASSHQFQQMSR	A0A7P0T890;Q03001;F8W9J4;E9PHM6;F6QMI7	A0A7P0T890	DST	Dystonin	2343	4
0	0	0	0	37519000	0	0	0	0	0	1		14	1576.69	0.61144	10.787	0	17799	AENKVENETDEGDK	Q92922	Q92922	SMARCC1	SWI/SNF complex subunit SMARCC1	2344	3
0	0	0	2176200	0	0	0	0	3521400	1614400	2		22	2448.05	0.11836	6.77	2	17799	AENKVENETDEGDKAQDGENEK	Q92922	Q92922	SMARCC1	SWI/SNF complex subunit SMARCC1	2345	3;4
34983000	39106000	37537000	0	0	0	35950000	0	27472000	0	0		9	999.535	0.0033421	96.668	8	993	AENLGEVLR	A0A0C4DFM1;Q92544	A0A0C4DFM1	TM9SF4	Transmembrane 9 superfamily member 4	2348	2
170040000	209310000	238130000	267590000	483670000	391900000	234200000	423410000	532200000	631470000	0		21	2161.97	6.4788e-115	285.18	19	13361	AENNSEVGASGYGVPGPTWDR	Q08211	Q08211	DHX9	ATP-dependent RNA helicase A	2355	2;3
0	0	22829000	0	0	0	24733000	0	0	0	0		10	1165.55	0.011703	56.432	2	9852	AENPSLENHR	O00505	O00505	KPNA3	Importin subunit alpha-4	2358	2
0	0	0	0	75195000	0	0	0	0	0	0		9	1121.59	0.0065331	75.189	12	16435	AENPYLFLR	Q8IXT5;B9ZVT1	Q8IXT5	RBM12B	RNA-binding protein 12B	2359	2
91394000	72981000	97156000	30477000	0	0	106390000	22165000	25151000	0	1		11	1281.7	0.00035727	134.57	10	3487	AENQPIRDVLK	A0A804HI40;A0A804HIQ7;A0A804HJH8;A0A804HJI0;C9JCA9;B8ZZ38;A0A804HK02;A0A804HIV5;A0A804HIG4;A0A804HL40;A0A804HK30;A0A804HIN4;A0A804HKI2;P42704;A0A804HI14;A0A804HKR3;A0A804HKJ0;A0A804HJZ1;A0A804HLG8;A0A804HHY9	A0A804HIG4	LRPPRC	Leucine-rich PPR motif-containing protein, mitochondrial	2361	2;3
50030000	76048000	164960000	35100000	0	31876000	196690000	13772000	0	68248000	0		9	1030.52	0.00016765	150.4	12	12607	AENQVLAMR	P51572;A0A2R8Y5M6	P51572	BCAP31	B-cell receptor-associated protein 31	2362	2
0	0	0	0	0	0	0	0	0	0	2		17	1902	1.2534	6.4358	1	12607	AENQVLAMRKQSEGLTK	P51572;A0A2R8Y5M6	P51572	BCAP31	B-cell receptor-associated protein 31	2363	3
73901000	0	91602000	0	0	120780000	162500000	0	0	150880000	0		11	1144.61	0.002855	74.464	4	8699	AENSSLNLIGK	I3L0N3;P46459	I3L0N3	NSF	Vesicle-fusing ATPase	2366	2
0	0	0	0	0	0	0	0	0	0	2		15	1572.88	2.2623	41.54	0	8699	AENSSLNLIGKAKTK	I3L0N3;P46459	I3L0N3	NSF	Vesicle-fusing ATPase	2367	2
0	0	0	0	18829000	0	0	0	0	0	0		20	2123.04	0.080594	8.089	1	914	AENSVGEVSASTFLTVQEQK	A0A0A0MTS7;Q8WZ42	A0A0A0MTS7	TTN	Titin	2368	3
310900000	351950000	149770000	0	149490000	226860000	112200000	249190000	139040000	170580000	0		11	1249.56	0.0036236	70.056	9	11803	AENYDIPSADR	P22314;Q5JRR6	P22314	UBA1	Ubiquitin-like modifier-activating enzyme 1	2371	2
0	0	0	0	0	0	0	0	0	68814000	1		10	1130.61	0.045827	49.418	2	10935	AEPAKIEAFR	P00558	P00558	PGK1	Phosphoglycerate kinase 1	2373	2;3
126640000	121900000	70519000	119560000	0	0	78346000	0	0	201710000	0		15	1414.71	1.029e-05	113.82	7	19812	AEPASVAAESLAGSR	Q9NQT5	Q9NQT5	EXOSC3	Exosome complex component RRP40	2375	2
0	0	0	0	0	0	14793000	0	0	0	0		10	1095.54	0.087794	34.781	2	12310	AEPDHMVLGK	J3KR24;A0A804HIV9;P41252;A0A804HJN6;A0A804HHW9;A0A804HL54;A0A0A0MSX9;A0A804HJ36	P41252	IARS	Isoleucine--tRNA ligase, cytoplasmic	2376	2;3
0	0	0	0	4416000	8132600	0	0	0	0	2		13	1492.82	0.086226	7.2019	0	12310	AEPDHMVLGKRLK	J3KR24;A0A804HIV9;P41252;A0A804HJN6;A0A804HHW9;A0A804HL54;A0A0A0MSX9;A0A804HJ36	P41252	IARS	Isoleucine--tRNA ligase, cytoplasmic	2377	4
84938000	148140000	68793000	118150000	95212000	150020000	80703000	141590000	123230000	0	0		21	2481.18	4.6735e-46	193.16	19	12912	AEPEDHYFLLTEPPLNTPENR	P61158;B4DXW1;F8WDR7	P61158	ACTR3	Actin-related protein 3	2381	2;3
0	0	0	0	0	0	0	0	2870000000	0	1		13	1329.64	0.12259	9.7997	2	13106	AEPEKTEGAAEAK	P80723	P80723	BASP1	Brain acid soluble protein 1	2382	3
6160100	6180200	7312600	5641600	3736100	11239000	15357000	13408000	11099000	10109000	1		18	1756.83	0.0001112	63.827	11	18842	AEPGEGTRPATVGDSSAR	Q9BTC0	Q9BTC0	DIDO1	Death-inducer obliterator 1	2384	3
0	29428000	0	13377000	0	0	0	0	41054000	0	1		14	1438.77	0.050005	47.712	5	15865	AEPLAVGKEDPVSK	Q7Z2K8	Q7Z2K8	GPRIN1	G protein-regulated inducer of neurite outgrowth 1	2394	2;3
0	73702000	0	0	0	0	59062000	0	0	74527000	0		15	1640.82	0.011276	49.423	2	20478	AEPMQWASLELPAAK	Q9UHD1;E9PHZ2	Q9UHD1	CHORDC1	Cysteine and histidine-rich domain-containing protein 1	2396	2
1696700000	1779100000	1231300000	1457000000	1758900000	1448400000	993490000	1455200000	1225100000	1088200000	1		24	2297.13	1.7064e-30	176.11	94	13106	AEPPKAPEQEQAAPGPAAGGEAPK	P80723	P80723	BASP1	Brain acid soluble protein 1	2400	2;3;4
0	0	0	0	0	0	0	0	0	0	0		15	1512.71	0.0089598	60.08	3	495	AEPPLNASASDQGEK	A0A087X054;A0A494C039;Q9Y4L1	A0A087X054	HYOU1	Hypoxia up-regulated protein 1	2401	2
697350000	688240000	0	670180000	699010000	445060000	0	706100000	0	755220000	0		12	1327.64	1.7749e-09	163.72	14	13474	AEPPQAMNALMR	Q12906	Q12906	ILF3	Interleukin enhancer-binding factor 3	2403	2
397550000	555150000	514850000	513900000	383700000	551820000	388250000	580820000	472750000	380540000	0		28	3067.43	1.0461e-26	202.39	61	13038	AEPPQCTSLAWSADGQTLFAGYTDNLVR	P63244;D6RAC2;J3KPE3;H0YAF8;D6RF23;D6RHJ5	P63244	GNB2L1	Guanine nucleotide-binding protein subunit beta-2-like 1;Guanine nucleotide-binding protein subunit beta-2-like 1, N-terminally processed	2404	2;3
191850000	122940000	175330000	121010000	242460000	156160000	172950000	94811000	238350000	0	0		39	3569.63	1.3617e-41	145.6	13	10740	AEPSAATQSHSISSSSFGAEPSAPGGGGSPGACPALGTK	O95197;F5H891;F5GWG7;F5H617;B7Z4M1	O95197	RTN3	Reticulon-3;Reticulon	2407	3
191850000	122940000	175330000	121010000	242460000	156160000	172950000	94811000	238350000	0	0		39	3569.63	1.3617e-41	145.6	13	4502	AEPSAATQSHSISSSSFGAEPSAPGGGGSPGACPALGTK	O95197;F5H891;F5GWG7;F5H617;B7Z4M1	O95197	RTN3	Reticulon-3;Reticulon	2407	3
0	0	0	0	0	0	17523000	0	0	19550000	0		12	1302.58	0.0022064	87.298	2	19840	AEPSEVDMNSPK	Q9NR30	Q9NR30	DDX21	Nucleolar RNA helicase 2	2408	2
142960000	146650000	126150000	137490000	152180000	140400000	110820000	125400000	132220000	102060000	1		13	1379.72	1.2136e-05	165.63	14	19884	AEPSGAETRPPIR	Q9NRR5	Q9NRR5	UBQLN4	Ubiquilin-4	2409	2
77154000	57407000	0	41880000	62542000	33562000	0	61811000	67241000	0	0		11	1380.7	0.0003132	80.763	10	13429	AEPTHWCLLVR	Q10570	Q10570	CPSF1	Cleavage and polyadenylation specificity factor subunit 1	2415	2;3
480590000	512770000	469150000	419350000	585210000	383630000	450610000	373600000	0	483480000	0		11	1251.62	0.011415	62.107	19	18149	AEPTVCSFLTK	Q96H79	Q96H79	ZC3HAV1L	Zinc finger CCCH-type antiviral protein 1-like	2417	1;2
450050000	470290000	298070000	405030000	151290000	481710000	318940000	397220000	225940000	295590000	0		10	1065.58	0.001497	102.51	25	11236	AEPVEVVAPR	P09874;A0A7I2V3E1	P09874	PARP1	Poly [ADP-ribose] polymerase 1	2419	2
48910000	31693000	44384000	35457000	48492000	42642000	39496000	35377000	47843000	36652000	0		15	1489.73	1.7462e-11	158.3	12	15865	AEPVSSTEASSLGQK	Q7Z2K8	Q7Z2K8	GPRIN1	G protein-regulated inducer of neurite outgrowth 1	2420	2
71569000	112940000	62166000	0	0	118160000	0	114770000	0	130760000	0		14	1441.7	1.322e-05	122.7	11	12344	AEPWGNELASAAAR	P42773	P42773	CDKN2C	Cyclin-dependent kinase 4 inhibitor C	2421	2
96201000	111750000	0	92542000	92562000	0	0	0	0	159420000	1		34	3462.66	5.6804e-30	141.38	6	16987	AEPWLSQPASGSAYATPGAYGDIRPSAASWVGSR	Q8NC56	Q8NC56	LEMD2	LEM domain-containing protein 2	2422	3
541290000	562020000	401850000	555320000	501450000	370400000	364830000	499410000	498570000	396280000	0		22	2560.28	6.2983e-06	131.4	16	4501	AEPYCSVLPGFTFIQHLPLSER	B7Z4B8;A0A0A0MRA5;M0R3F1;M0QYZ0;Q9BUJ2	B7Z4B8	HNRNPUL1	Heterogeneous nuclear ribonucleoprotein U-like protein 1	2424	2;3
72938000	0	0	52612000	60556000	45129000	0	76827000	72050000	0	0		30	3382.48	6.9681e-05	66.479	6	9780	AEQDVENDLLDYDEEEEPQAPQESTPAPPK	O00148;K7EQN7;K7EN69;K7ENP6;K7EL56;K7EIL8	O00148	DDX39A	ATP-dependent RNA helicase DDX39A	2427	3
72030000	70220000	0	0	87054000	42535000	0	0	0	0	1		31	3510.58	1.0079e-09	95.244	5	9780	AEQDVENDLLDYDEEEEPQAPQESTPAPPKK	O00148;K7EQN7;K7EN69;K7ENP6;K7EL56;K7EIL8	O00148	DDX39A	ATP-dependent RNA helicase DDX39A	2428	3
37648000	24957000	0	27029000	45674000	0	0	0	0	0	0		12	1507.7	0.00059569	103.88	8	18030	AEQEAQAPHWWR	Q96DV4	Q96DV4	MRPL38	39S ribosomal protein L38, mitochondrial	2429	2;3
56393000	50126000	0	55549000	55790000	64730000	0	66111000	0	77276000	0		14	1683.8	0.00057779	99.539	8	14038	AEQEEEFISNTLFK	Q16204	Q16204	CCDC6	Coiled-coil domain-containing protein 6	2430	2
3967200000	3046300000	1480000000	2502000000	1997400000	2128300000	1756300000	2066900000	2864300000	1523900000	1		32	3563.67	4.0349e-103	232.47	36	12661	AEQEPTAEQLAQIAAENEEDEHSVNYKPPAQK	J3KRY1;J3KS60;P52565;J3KTF8;J3QQX2;J3KRE2	P52565	ARHGDIA	Rho GDP-dissociation inhibitor 1	2433	3;4
196400000	0	246020000	201000000	301830000	151270000	151390000	142930000	185150000	140490000	0		17	1669.86	1.7479e-15	198.74	17	20592	AEQINQAAGEASAVLAK	A0A087WYB4;Q9UJZ1;F2Z2I8	Q9UJZ1	STOML2	Stomatin-like protein 2, mitochondrial	2435	2;3
36261000	41324000	18439000	37965000	22381000	30645000	21115000	34993000	26214000	24272000	0		15	1573.72	5.1033e-06	134.56	16	19781	AEQLGAEGNVDESQK	Q9NQ29;A8MYV2;B8ZZ10;B8ZZ09	Q9NQ29	LUC7L	Putative RNA-binding protein Luc7-like 1	2438	2
0	0	0	0	0	0	0	0	0	0	0		17	2025.89	6.829e-13	126.63	2	10503	AEQMFGEMEVWNAISER	O75400;A0A7N4I394	O75400	PRPF40A	Pre-mRNA-processing factor 40 homolog A	2440	2
0	0	0	0	14017000	0	0	0	15310000	0	0		15	1747.79	0.004876	50.534	1	12506	AEQMHQSFVAETSQR	P49454	P49454	CENPF	Centromere protein F	2441	3
49235000	37031000	48580000	71148000	34681000	94524000	18072000	67435000	46331000	24860000	0		13	1642.77	0.00023541	73.499	18	2332	AEQPHQHAMYYLR	A0A7I2V2P6;A0A3B3ISG5;P14735;A0A7I2V610;A0A7I2V4Q3;A0A7I2V2S1;B3KSB8;A0A7I2V3E3;A0A7I2YQV5;A0A7I2V3K9	A0A7I2V2P6	IDE	Insulin-degrading enzyme	2442	2;3;4
0	0	0	0	0	0	0	12127000	0	0	0		27	2755.17	0.008073	33.265	1	18870	AEQPSPPNSDSGQDAHPDPDANPDAAR	Q9BUA3	Q9BUA3	C11orf84	Uncharacterized protein C11orf84	2443	3
0	0	0	0	0	0	0	0	0	148600000	2		11	1327.7	0.2131	16.942	1	5283	AEQRRAALEER	D3DPS3;Q3KQU3;C9JIR3	D3DPS3	RPRC1;MAP7D1	MAP7 domain-containing protein 1	2446	3
0	0	0	0	51739000	0	0	0	0	0	0		11	1296.6	0.050925	48.44	1	18011	AEQVDPNFYSK	H0YBD9;H0YC27;Q96DB5;H0YC67	Q96DB5	RMDN1	Regulator of microtubule dynamics protein 1	2448	2
300760000	248490000	268280000	218000000	286770000	161410000	172140000	144230000	270140000	170030000	0		14	1637.77	1.5662e-08	182.35	15	11423	AEQWNVNYVETSAK	P11233;H7C3P7	P11233	RALA	Ras-related protein Ral-A	2449	2
0	0	0	0	178700000	0	0	0	0	0	2		9	1162.61	7.6528	13.579	1	12271	AERKFIEDR	P40227;J3KRI6;Q92526	P40227	CCT6A;CCT6B	T-complex protein 1 subunit zeta;T-complex protein 1 subunit zeta-2	2460	2
182880000	178100000	126740000	160840000	176010000	163490000	119640000	140370000	153700000	163710000	1		16	1806.96	4.8302e-07	149.35	19	19860	AERPEDLNLPNAVITR	Q9NRF9	Q9NRF9	POLE3	DNA polymerase epsilon subunit 3	2465	2
0	0	0	0	0	24829000	0	0	0	0	1		8	1044.49	0.68304	7.0599	0	2983	AERQEEQR	Q8TB36;A0A6Q8PGS2;A0A6Q8PGL3;A0A6Q8PH79;A0A7I2RYU0;A0A6Q8PFG4;A0A6Q8PH97;A0A6Q8PHN7;A0A6Q8PH88;A0A6Q8PHC1;A0A6Q8PEX8;A0A6Q8PEZ4;A0A6Q8PGU0;A0A6Q8PFF4;A0A6Q8PGQ9;A0A6Q8PFU1;A0A6Q8PGB8;A0A6Q8PFX7;A0A6Q8PG78;A0A6Q8PF20;E5RGI2;A0A6Q8PFP5;A0A6Q8PFZ0	Q8TB36	GDAP1	Ganglioside-induced differentiation-associated protein 1	2469	3
66705000	0	0	0	44966000	48187000	0	42510000	80705000	0	0		19	1979.98	2.8996e-25	168.76	5	10831	AESAPLPVSADDTPEVLNR	O95674	O95674	CDS2	Phosphatidate cytidylyltransferase 2	2476	2
20800000	46863000	44471000	36011000	11104000	41531000	51050000	29993000	23968000	53332000	0		11	1125.61	0.00047038	120.15	10	19795	AESAVIVANPR	Q9NQC3	Q9NQC3	RTN4	Reticulon-4	2478	2
0	0	12036000	0	0	0	14639000	0	0	17216000	0		15	1585.68	3.1562e-05	131.43	3	19347	AESCGSGNSTGYQIR	Q9H2U1;E7EWK3	Q9H2U1	DHX36	ATP-dependent RNA helicase DHX36	2480	2
40623000	0	0	0	19864000	0	0	0	0	0	0		12	1390.67	8.8249e-10	151.83	5	10398	AESDWDTVTVLR	O60869	O60869	EDF1	Endothelial differentiation-related factor 1	2484	2
0	0	2244700	0	0	0	0	0	0	0	0		14	1482.61	0.27376	18.816	0	12147	AESEEMETSQAGSK	P34932;A0A087WYC1	P34932	HSPA4	Heat shock 70 kDa protein 4	2487	2
0	0	0	0	0	0	0	0	0	0	1		7	855.42	0.54888	26.109	1	12193	AESEHKR	P35580	P35580	MYH10	Myosin-10	2488	2
59934000	37731000	0	43778000	37502000	45432000	0	0	56722000	48413000	1		12	1438.62	3.6744e-08	162.36	9	19839	AESEQEAYLRED	Q9NR28;A0A024RBT2	Q9NR28	DIABLO	Diablo homolog, mitochondrial	2489	2
19132000	22469000	26045000	0	0	0	24391000	0	0	0	0		7	886.401	0.017234	99.919	6	4377	AESFMFR	B4DUC8;Q13126;J3QSB7	B4DUC8	MTAP	S-methyl-5-thioadenosine phosphorylase;Purine nucleoside phosphorylase	2490	2
0	0	0	0	0	0	0	0	0	0	1		12	1434.7	1.0577	29.743	1	21221	AESFRQLWDGAR	Q9Y639;Q9UFM8;H3BQ94	Q9Y639	NPTN;DKFZp566H1924	Neuroplastin	2491	2
0	0	0	0	0	0	0	0	64457000	0	0		34	2909.29	0.00023575	52.63	1	20768	AESGESGGPPGSQDSAAGAEGAGAPAAAASAEPK	Q9UMX0	Q9UMX0	UBQLN1	Ubiquilin-1	2492	3
45911000	66458000	74566000	80622000	64520000	13952000	64676000	55481000	0	49882000	0		7	800.476	0.0079129	114.02	7	17313	AESIIIR	Q8TAT6;I3L4U9	Q8TAT6	NPLOC4	Nuclear protein localization protein 4 homolog	2496	1;2
52400000	84360000	103260000	79332000	140770000	133050000	111490000	158630000	131790000	54955000	0		18	1963.96	7.5406e-08	166.62	10	13805	AESLIGVYPEQGDCVISK	Q14683;G8JLG1;A0A6Q8PHC3	Q14683	SMC1A	Structural maintenance of chromosomes protein 1A;Structural maintenance of chromosomes protein	2500	2
35129000	30569000	0	42812000	0	0	0	0	0	0	0		12	1343.69	0.0035041	75.509	3	3427	AESLQQEVEALK	A0A7P0Z4C3;Q14203;E7EX90;A0A804CDA6;Q6AWB1	A0A7P0Z4C3	DCTN1;DKFZp686E0752	Dynactin subunit 1	2501	2
0	0	0	0	0	0	0	49693000	0	0	1		14	1628.84	0.00027583	83.137	3	3427	AESLQQEVEALKER	A0A7P0Z4C3;Q14203;E7EX90;A0A804CDA6;Q6AWB1	A0A7P0Z4C3	DCTN1;DKFZp686E0752	Dynactin subunit 1	2502	2;3
0	0	0	0	0	0	0	0	0	0	0		18	1875.87	0.0026144	80.638	0	19946	AESPESSAIESTQSTPQK	Q9NTI5	Q9NTI5	PDS5B	Sister chromatid cohesion protein PDS5 homolog B	2506	2
0	0	0	0	0	0	0	0	0	0	1		19	1978.93	0.14255	5.2092	1	14747	AESRSPSCSPGPAHPLSSR	Q5T1R4	Q5T1R4	HIVEP3	Transcription factor HIVEP3	2510	3
0	0	0	0	0	0	0	0	0	103150000	1		9	1067.52	0.0031184	124.98	3	11236	AESSDKLYR	P09874;A0A7I2V3E1;A0A7I2V625;A0A7I2V5E9;A0A7I2V384	P09874	PARP1	Poly [ADP-ribose] polymerase 1	2511	2
0	0	0	0	0	0	0	0	0	0	2		14	1657.83	0.0097964	44.968	1	11236	AESSDKLYRVEYAK	P09874;A0A7I2V3E1;A0A7I2V625;A0A7I2V5E9;A0A7I2V384	P09874	PARP1	Poly [ADP-ribose] polymerase 1	2512	3
45050000	0	46001000	0	0	0	0	0	34627000	0	0		17	2005.95	0.019415	33.36	4	540	AESTFLFLVGQDDHNWK	A0A087X0W7;Q86TX2;A0A087WT95;P49753;G3V4F2	A0A087X0W7	ACOT2;ACOT1	Acyl-coenzyme A thioesterase 1;Acyl-coenzyme A thioesterase 2, mitochondrial	2514	3
0	0	0	0	0	0	17572000	0	0	0	0		11	1229.59	0.023266	48.602	1	4890	AESTPEIAEQR	C9JFE4;Q13098	C9JFE4	GPS1	COP9 signalosome complex subunit 1	2516	2
38448000	61116000	0	0	0	74672000	0	0	159340000	124140000	0	+	17	2081.96	1.0453e-101	300.55	8	1666	AETECQNTEYQQLLDIK	CON__P13645;A0A1B0GVI3;P13645	CON__P13645	KRT10	Keratin, type I cytoskeletal 10	2525	2
34021000	39963000	41051000	35105000	0	0	32331000	36366000	31344000	69954000	0		23	2560.04	1.7611e-39	179.42	11	12403	AETEEAEEPEEDGEEHVCVSASK	P46821	P46821	MAP1B	Microtubule-associated protein 1B;MAP1B heavy chain;MAP1 light chain LC1	2526	3
0	0	0	0	0	0	0	41072000	0	55568000	1		41	4354.2	0.016929	22.112	1	18841	AETHSSSTPVQHPIKPVVHPTATPSTVPSSPFTLQSDHQPK	Q9BTA9;A0A7P0T961;J3QTA0	Q9BTA9	WAC	WW domain-containing adapter protein with coiled-coil	2529	6
0	138770000	200630000	131010000	0	0	200060000	0	0	0	1		23	2224.12	0.075437	19.549	3	15865	AETKLPGQEGAAAPGEAGAVCLK	Q7Z2K8	Q7Z2K8	GPRIN1	G protein-regulated inducer of neurite outgrowth 1	2532	3
0	0	0	0	0	0	0	0	0	0	0		16	1740.86	0.0044538	64.224	1	4805	AETLASSLQEDLAHTR	C9J8U1;F8WAN1;Q69YQ0;A0A494C1J1	C9J8U1	SPECC1L;SPECC1L-ADORA2A	Cytospin-A	2534	2
249020000	292960000	202270000	259750000	258320000	282780000	215420000	311890000	261990000	260520000	0		14	1683.8	2.0452e-14	204.17	24	13380	AETLEFNDVYQEVK	Q08945	Q08945	SSRP1	FACT complex subunit SSRP1	2535	2
284270000	232220000	248160000	263960000	343040000	266420000	0	238210000	237350000	171260000	0		22	2367.19	1.2807e-87	268.01	20	18050	AETLMTVTDPVHDIAFAPNLGR	Q96EE3;K7ELV2	Q96EE3	SEH1L	Nucleoporin SEH1	2538	2;3
0	91385000	141660000	158010000	0	174610000	244460000	231830000	269440000	196000000	0		28	2494.18	2.0492e-56	261.63	15	13942	AETLSGLGDSGAAGAAALSSASSETGTR	Q15424;K7ES42	Q15424	SAFB	Scaffold attachment factor B1	2539	2;3
31721000	52113000	36934000	87677000	0	52919000	35818000	72802000	0	0	0		12	1402.71	0.0081104	50.791	8	13450	AETNDSYHIILK	Q12800;F8VX55	Q12800	TFCP2	Alpha-globin transcription factor CP2	2541	2;3
0	0	0	0	28276000	0	0	0	29458000	0	0		12	1600.68	0.00086747	91.855	3	19800	AETNMVWYDWMR	Q9NQH7	Q9NQH7	XPNPEP3	Probable Xaa-Pro aminopeptidase 3	2542	2
5412600	2884100	0	7156700	4968900	15188000	0	23621000	11480000	4357700	1		24	2723.12	0.00052618	53.444	8	2474	AETPHGAEEECKAETPHGAEEECR	A0A494BZT8;Q9Y6A5;E7EMT0	A0A494BZT8	TACC3	Transforming acidic coiled-coil-containing protein 3	2544	4;5
0	0	16785000	0	0	0	0	23152000	21346000	24089000	0		16	1673.8	6.2446e-15	156.69	6	11689	AETPTESVSEPEVATK	M0R0Q7;P18858;B4E135	P18858	LIG1	DNA ligase;DNA ligase 1	2546	2
0	0	0	9886000	9082200	0	0	7918000	0	0	0		21	1928.9	0.00086559	82.102	3	12611	AETSEGSGSAPAVPEASASPK	P51608;A0A0D9SFX7;B5MCB4	P51608	MECP2	Methyl-CpG-binding protein 2	2552	2
0	0	0	0	0	0	0	0	0	0	0		24	2621.27	1.6617e-05	119.45	1	17798	AETVPEEANYEAVPVEAYGLAMLR	Q92917	Q92917	GPKOW	G patch domain and KOW motifs-containing protein	2556	2
39800000	26322000	35008000	0	38542000	0	28426000	0	39373000	0	0		13	1546.67	0.00018863	113.69	6	5086	AETYEGVYQCTAR	C9JYY6;F8W775;Q92823;A0A087X2B3;C9JH43	C9JYY6	NRCAM	Neuronal cell adhesion molecule	2557	2
87848000	102890000	0	136950000	66454000	56518000	0	74375000	0	0	1		35	3749.93	1.368e-06	79.422	14	17313	AEVAAIYEPPQIGTQNSLELLEDPKAEVVDEIAAK	Q8TAT6	Q8TAT6	NPLOC4	Nuclear protein localization protein 4 homolog	2558	3;4
0	0	0	0	0	0	0	0	0	0	1		10	1084.61	0.51319	19.514	1	16175	AEVATELPKK	Q86WJ1;A0A0A0MSH9;A0A494C1P7;A0A0A0MRH8;A0A494C1F7;A0A087WTM4;A0A494C0J6;A0A494C0F0	Q86WJ1	CHD1L	Chromodomain-helicase-DNA-binding protein 1-like	2562	2
0	17501000	0	0	0	0	0	0	0	0	0		11	1227.67	0.091359	32.329	2	673	AEVDLVVQDLK	A0A0A0MQU4;Q96I15	A0A0A0MQU4	SCLY	Selenocysteine lyase	2566	2
446550000	0	206170000	357860000	0	597130000	164510000	459480000	308630000	0	1		9	1073.57	2.2334e-05	138.54	16	19736	AEVEETLKR	Q7Z4M1;H3BNG9;H3BPA0;Q9NP97;Q8TF09	Q9NP97	DYNLRB2;DYNLRB1	Dynein light chain roadblock-type 1;Dynein light chain roadblock-type 2	2568	2
0	0	0	0	0	0	0	0	12087000	37343000	1		15	1633.87	0.070587	22.911	1	13179	AEVEGKDLPEHAVLK	Q00839;A0A1W2PPS1;A0A1X7SBS1;A0A1W2PP35;Q5RI18;A0A1W2PPH7;A0A1W2PPL4;A0A1W2PP34;A0A1W2PQL0;A0A1W2PQ74;A0A1W2PRZ7;A0A1W2PQD4	Q00839	HNRNPU	Heterogeneous nuclear ribonucleoprotein U	2569	4
0	0	0	0	0	0	0	0	0	0	0		15	1641.85	0.072093	32.702	1	15815	AEVEVADELLENLAK	Q7L5D6;C9JHN8;C9JPA8	Q7L5D6	GET4	Golgi to ER traffic protein 4 homolog	2574	3
92466000	0	115200000	117290000	210320000	136420000	177620000	135380000	143930000	131170000	0		18	2030.05	2.8577e-31	186.68	10	13936	AEVIMNYHVGETVLSLQK	Q15393	Q15393	SF3B3	Splicing factor 3B subunit 3	2576	2;3
0	0	0	0	0	0	0	16016000	0	32799000	0		20	2201.14	0.0023764	57.679	3	12798	AEVLISTVGPEDCVVPFLTR	P56192;F8VS26;F8W0M7;F8W0S4;F5H2V6;F8VZZ9	P56192	MARS	Methionine--tRNA ligase, cytoplasmic	2579	2;3
98245000	106100000	102390000	120950000	220800000	188570000	183550000	294320000	210240000	168060000	1		22	2426.29	1.1404e-13	137.21	23	12798	AEVLISTVGPEDCVVPFLTRPK	P56192;F8VS26;F8W0M7;F8W0S4;F5H2V6;F8VZZ9	P56192	MARS	Methionine--tRNA ligase, cytoplasmic	2580	2;3
65595000	0	0	103740000	66914000	91883000	0	97757000	54341000	0	0		11	1226.68	0.024022	48.091	7	15793	AEVLSEEPILK	Q7L1Q6	Q7L1Q6	BZW1	Basic leucine zipper and W2 domain-containing protein 1	2581	2
0	0	0	0	0	0	0	0	0	0	0		12	1389.75	0.19704	34.721	1	17764	AEVLSFILEDVR	Q92797;A0A087WUE9;M0R3C7	Q92797	SYMPK	Symplekin	2582	2
47405000	41965000	0	80680000	80821000	83325000	75274000	103820000	113490000	56091000	0		10	1116.6	0.0011345	92.439	17	10688	AEVLWLMGAK	O94906	O94906	PRPF6	Pre-mRNA-processing factor 6	2584	2
0	0	0	0	0	0	0	0	0	48319000	0		11	1056.56	0.12079	27.627	1	11242	AEVNGLAAQGK	P09972;A8MVZ9	P09972	ALDOC	Fructose-bisphosphate aldolase C;Fructose-bisphosphate aldolase	2586	2
123690000	165780000	118130000	262380000	319310000	280730000	151890000	270210000	249570000	230770000	0		24	2365.13	9.9938e-117	249.38	21	699	AEVPGATGGDSPHLQPAEPPGEPR	A0A0A0MQW0;A0A087WWC8;A0A0A0MR39;Q9P2K5	A0A0A0MR39	MYEF2	Myelin expression factor 2	2588	2;3
0	0	0	0	81712000	51164000	91961000	169530000	77189000	0	0		24	2639.41	5.6786e-24	164.66	5	15301	AEVQHQLHVAVGSLQESILAQVQR	Q6P2E9;I3L3M2	Q6P2E9	EDC4	Enhancer of mRNA-decapping protein 4	2590	3;4
41446000	0	0	0	84246000	0	79733000	0	81923000	6168600	0		11	1197.67	0.00011572	143.4	36	12278	AEVQVLVLDGR	P40429;A0A7I2V5L3;A0A7I2V2L9;M0QZU1;A0A096LPE0	P40429	RPL13A	60S ribosomal protein L13a	2595	2;3
0	0	0	461250	0	0	0	0	0	0	0		7	785.403	0.36085	15.439	0	11803	AEVSQPR	P22314;Q5JRR9;Q5JRS0;Q5JRS2;Q5JRS1;Q5JRS3	P22314	UBA1	Ubiquitin-like modifier-activating enzyme 1	2599	2
0	0	0	95048000	131050000	86081000	0	0	102540000	33485000	0		15	1652.79	1.1093e-07	147.71	11	13666	AEVTMGDPHQQTLAR	Q13769;F8WCP5;C9JXG5;H7C441;H7C072	Q13769	THOC5	THO complex subunit 5 homolog	2601	2;3
0	0	0	0	0	47088000	62590000	84936000	92482000	37789000	0		10	1246.6	0.0003784	107.57	8	15301	AEVWDLDMLR	Q6P2E9	Q6P2E9	EDC4	Enhancer of mRNA-decapping protein 4	2605	2
0	0	0	29703000	0	0	0	0	0	0	0		26	2879.4	0.015332	31.127	1	6399	AEWADIDPVPQNDGPNPVVQIIYSDK	E9PQP6;P49354;H0YCW1	E9PQP6	FNTA	Protein farnesyltransferase/geranylgeranyltransferase type-1 subunit alpha	2608	3
0	0	0	0	0	0	0	0	14576000	0	0		16	2024.89	0.079617	13.832	1	21095	AEWDQVTVYLFCDDHK	Q9Y4W2;A0A7I2V3Q3;A0A7I2V3R6;A0A7I2V653;A0A7I2YQI7;A0A7I2V5R7;A0A7I2V4V0	Q9Y4W2	LAS1L	Ribosomal biogenesis protein LAS1L	2609	3
0	0	0	0	0	0	0	0	0	0	0		9	1083.5	0.33162	24.03	1	16491	AEWEPPEAR	Q8IYS1	Q8IYS1	PM20D2	Peptidase M20 domain-containing protein 2	2610	2
144960000	134120000	121280000	173100000	147330000	166790000	99323000	121210000	119130000	64426000	0		8	956.544	0.0015478	146.21	9	19880	AEWLLAVR	Q9NRN7	Q9NRN7	AASDHPPT	L-aminoadipate-semialdehyde dehydrogenase-phosphopantetheinyl transferase	2615	1;2
84129000	123330000	0	131660000	0	108890000	0	0	101220000	0	1		26	2834.34	1.6068e-09	120.66	7	19149	AEWPSETPVLCQQCGGKPGVTFTSAK	Q9C0C9;K7ES11	Q9C0C9	UBE2O	E2/E3 hybrid ubiquitin-protein ligase UBE2O	2617	3
0	24181000	42392000	0	0	0	39208000	0	0	0	0		7	922.455	0.027994	88.734	4	13162	AEWQVYK	Q00059;H7BYN3	Q00059	TFAM	Transcription factor A, mitochondrial	2619	2
348820000	281310000	202590000	237040000	320160000	266980000	176530000	217540000	237940000	235600000	1		12	1536.76	5.4689e-12	183	18	13162	AEWQVYKEEISR	Q00059;H7BYN3	Q00059	TFAM	Transcription factor A, mitochondrial	2620	2;3
0	0	0	0	23959000	30356000	0	28512000	36143000	0	0		8	967.461	0.009876	71.491	5	3102	AEYDLTTR	P60228;A0A7I2V3I0;A0A7I2V3S3;A0A7I2V2H9;A0A7I2V2W0;A0A7I2V5Z6;A0A7I2V3I2;H0YBP5;A0A7I2V4G3;A0A161SXE1;A0A7I2V570;A0A7I2V3W9;E5RJ25;A0A7I2V2S9;E5RII3;E5RIP5;E5RHS5	P60228	EIF3E	Eukaryotic translation initiation factor 3 subunit E	2626	2
3651200	0	0	3244800	0	0	0	0	0	0	1		15	1819.92	0.092287	13.171	2	3102	AEYDLTTRIAHFLDR	P60228;A0A7I2V3I0;A0A7I2V3S3;A0A7I2V2H9;A0A7I2V2W0;A0A7I2V5Z6;A0A7I2V3I2;H0YBP5;A0A7I2V4G3;A0A161SXE1;A0A7I2V570;A0A7I2V3W9;E5RJ25;A0A7I2V2S9;E5RII3;E5RIP5;E5RHS5	P60228	EIF3E	Eukaryotic translation initiation factor 3 subunit E	2627	4
267240000	282450000	168060000	280020000	214690000	0	169690000	220620000	150270000	251210000	0		18	1849.92	2.7916e-15	190.1	14	11798	AEYEGDGIPTVFVAVAGR	P22234;E9PBS1;D6RF62	P22234	PAICS	Multifunctional protein ADE2;Phosphoribosylaminoimidazole-succinocarboxamide synthase;Phosphoribosylaminoimidazole carboxylase	2630	2;3
0	0	0	0	0	0	0	0	0	0	0		12	1327.67	0.048703	42.788	1	13187	AEYLASIFGTEK	Q01081;A0A1B0GW87;K7EJH3;K7EJM7;Q8WU68;M0QYK5;M0R2N4	Q01081	U2AF1;U2AF1L4	Splicing factor U2AF 35 kDa subunit;Splicing factor U2AF 26 kDa subunit	2633	2
0	0	0	0	0	0	0	0	0	0	1		14	1570.79	0.0011421	86.911	2	13187	AEYLASIFGTEKDK	Q01081;A0A1B0GW87;K7EJH3;K7EJM7;Q8WU68;M0QYK5;M0R2N4	Q01081	U2AF1;U2AF1L4	Splicing factor U2AF 35 kDa subunit;Splicing factor U2AF 26 kDa subunit	2634	2;3
0	0	0	0	0	0	0	0	0	0	1		10	1223.6	1.2797	24.894	1	13863	AEYLCRIGDK	Q15008;C9J0E9;C9J7B7	Q15008	PSMD6	26S proteasome non-ATPase regulatory subunit 6	2635	2
0	17457000	95069000	0	0	0	95738000	0	0	0	0		9	862.455	0.0083911	69.198	4	12029	AFAAGADIK	P30084	P30084	ECHS1	Enoyl-CoA hydratase, mitochondrial	2647	2
0	0	0	0	0	0	0	0	45854000	80929000	1		24	2678.33	2.3765e-05	79.69	1	1298	AFAALPSSRPVYDIQSPDFAEELR	A0A0G2JPP5	A0A0G2JPP5			2649	3
69801000	87045000	63654000	0	0	51623000	0	46545000	0	73041000	0		10	1120.54	0.00022184	115.7	8	12164	AFAAQEDLEK	P35241;A0A2R8Y5S7;A0A2R8Y7M3	P35241	RDX	Radixin	2650	2
0	0	0	0	0	0	0	0	0	0	0		9	1016.53	0.23803	33.263	2	8000	AFADPEVLR	Q8IWZ3;E9PDP5;H0YM23;O75179;A0A1W2PQ15	H0YM23	ANKHD1;ANKRD17	Ankyrin repeat and KH domain-containing protein 1;Ankyrin repeat domain-containing protein 17	2656	2
0	0	0	0	0	0	0	0	0	0	0		7	693.345	0.38937	12.384	4	13210	AFAGNSK	Q01780	Q01780	EXOSC10	Exosome component 10	2660	2
0	58969000	133250000	180870000	116070000	190550000	68476000	252470000	184710000	246530000	0		16	1664.9	2.5601e-12	145.08	23	11796	AFAHITGGGLLENIPR	P22102	P22102	GART	Trifunctional purine biosynthetic protein adenosine-3;Phosphoribosylamine--glycine ligase;Phosphoribosylformylglycinamidine cyclo-ligase;Phosphoribosylglycinamide formyltransferase	2663	2;3
96615000	78482000	80075000	74460000	124250000	128070000	94823000	98476000	57873000	0	0		17	2068.96	2.0174e-13	123.97	9	19000	AFAIDSSHPWLHECMIR	Q9BXJ9;A0A0B4J1W3	Q9BXJ9	NAA15	N-alpha-acetyltransferase 15, NatA auxiliary subunit	2665	4
125110000	140380000	77990000	104490000	91381000	85419000	50448000	0	0	69408000	0		8	889.527	0.013339	71.342	8	19348	AFALEVIK	Q9H2U2	Q9H2U2	PPA2	Inorganic pyrophosphatase 2, mitochondrial	2668	2
67142000	0	0	100060000	53906000	91606000	0	75863000	86801000	0	0		12	1412.65	0.0011395	101.97	8	13729	AFALNDLDDYEK	Q14166	Q14166	TTLL12	Tubulin--tyrosine ligase-like protein 12	2669	2
0	0	0	0	0	0	0	0	0	0	0		8	913.473	0.3093	28.487	1	6069	AFAMIAYK	P57721;E9PFP8;J3QT27	P57721	PCBP3	Poly(rC)-binding protein 3	2670	2
111470000	120520000	90022000	131400000	109670000	109250000	118520000	0	138930000	96558000	0		8	907.484	0.005628	89.296	11	13928	AFAMIIDK	F8VZX2;F8W0G4;F8VXH9;F8W1G6;H3BND9;Q15366;Q15365	Q15366	PCBP2;PCBP1	Poly(rC)-binding protein 2;Poly(rC)-binding protein 1	2671	2
111470000	120520000	90022000	131400000	109670000	109250000	118520000	0	138930000	96558000	0		8	907.484	0.005628	89.296	11	6922	AFAMIIDK	F8VZX2;F8W0G4;F8VXH9;F8W1G6;H3BND9;Q15366;Q15365	Q15366	PCBP2;PCBP1	Poly(rC)-binding protein 2;Poly(rC)-binding protein 1	2671	2
111470000	120520000	90022000	131400000	109670000	109250000	118520000	0	138930000	96558000	0		8	907.484	0.005628	89.296	11	13927	AFAMIIDK	F8VZX2;F8W0G4;F8VXH9;F8W1G6;H3BND9;Q15366;Q15365	Q15366	PCBP2;PCBP1	Poly(rC)-binding protein 2;Poly(rC)-binding protein 1	2671	2
529380000	973770000	364890000	633200000	1034300000	1223700000	768550000	1103300000	657830000	0	2		31	3377.7	2.4822e-228	320.8	13	13927	AFAMIIDKLEEDINSSMTNSTAASRPPVTLR	Q15365	Q15365	PCBP1	Poly(rC)-binding protein 1	2672	3;4
957930000	616540000	0	1189900000	653620000	1098100000	0	0	0	0	2		31	3350.68	1.0581e-74	211.44	5	13928	AFAMIIDKLEEDISSSMTNSTAASRPPVTLR	F8VZX2;F8W0G4;F8VXH9;F8W1G6;H3BND9;Q15366	Q15366	PCBP2	Poly(rC)-binding protein 2	2673	4
957930000	616540000	0	1189900000	653620000	1098100000	0	0	0	0	2		31	3350.68	1.0581e-74	211.44	5	6922	AFAMIIDKLEEDISSSMTNSTAASRPPVTLR	F8VZX2;F8W0G4;F8VXH9;F8W1G6;H3BND9;Q15366	Q15366	PCBP2	Poly(rC)-binding protein 2	2673	4
0	0	0	0	0	0	0	0	0	54011000	1		7	818.476	0.034286	77.944	1	1926	AFANLRK	A0A286YF22;O43175;A0A2C9F2M7;A0A286YFA2;A0A286YFL2;A0A286YFM8;A0A286YFC8;A0A286YFB2;A0A286YER3;A0A286YF34;A0A286YFF3;A0A286YFK5	A0A286YF22	PHGDH	D-3-phosphoglycerate dehydrogenase	2674	2
0	0	0	0	0	0	0	0	0	0	1		9	1021.55	1.45	17.386	1	11920	AFASLRMAR	P26373;H3BUK8;J3KS98	P26373	RPL13	60S ribosomal protein L13	2681	2
59560000	103260000	76627000	0	244070000	230480000	264720000	271940000	201920000	0	0		12	1271.76	0.0001048	128.69	13	10777	AFAVGVQQVLLK	O95373	O95373	IPO7	Importin-7	2686	2
41950000	0	0	0	46482000	0	0	0	0	58626000	0		13	1580.73	0.00046183	87.789	4	18200	AFAVQFDSPEWER	Q96IW2;M0QYZ4	Q96IW2	SHD	SH2 domain-containing adapter protein D	2688	2
0	0	0	0	0	0	0	0	0	0	0		12	1486.74	0.18131	35.908	1	2679	AFAYTWFNLQAR	B1AKN6;B1AKN5;A0A590UK09;B1AKN8;Q12857;B1AKN7;A0A590UJ82;A0A590UK73;A0A286YEX4;P08651	B1AKN6	NFIA;NFIC	Nuclear factor 1;Nuclear factor 1 A-type;Nuclear factor 1 C-type	2690	2
0	0	32743000	0	0	0	0	0	0	0	0		9	965.439	0.029294	52.716	2	15268	AFCAGGDIR	Q6NVY1;B8ZZZ0	Q6NVY1	HIBCH	3-hydroxyisobutyryl-CoA hydrolase, mitochondrial	2692	2
49849000	0	0	0	0	0	0	0	0	0	0		12	1392.71	0.0585	70.363	0	19254	AFCDQQLLTVAK	Q9H0R6	Q9H0R6	QRSL1	Glutamyl-tRNA(Gln) amidotransferase subunit A, mitochondrial	2693	2
0	0	0	0	0	123520000	0	0	0	0	2		19	2287.16	0.070423	19.553	0	13789	AFCRTTNLIRHFSIHTGEK	Q14592	Q14592	ZNF460	Zinc finger protein 460	2699	4
126000000	121730000	0	115230000	51935000	108030000	0	109030000	70127000	0	0		12	1454.64	0.00030913	109.88	10	10242	AFDCPETEYPVK	O43847;G3V1R5;F5H7V1	O43847	NRD1	Nardilysin	2702	2
41672000	0	0	0	47843000	0	32689000	0	45642000	0	0		16	1771.83	7.1086e-07	143.42	9	617	AFDFLSEETEASLASR	A0A087X2D8;O60271	A0A087X2D8	SPAG9	C-Jun-amino-terminal kinase-interacting protein 4	2704	2
0	0	0	62960000	59592000	53726000	0	54409000	54911000	0	1		13	1559.87	0.00010593	101.39	7	19465	AFDHVLHLRPLSR	Q9H6R4;A0A0A0MRW6	Q9H6R4	NOL6	Nucleolar protein 6	2705	3;4
0	0	0	30287000	0	28865000	0	0	51644000	0	0		7	862.455	0.015861	101.69	4	16607	AFDIIER	H3BVG0;H3BRD9;Q8N1F7;H3BV15	Q8N1F7	NUP93	Nuclear pore complex protein Nup93	2706	2
65309000	61104000	58078000	40609000	88844000	45869000	54867000	52540000	77610000	0	0		10	1211.6	0.00026422	113.5	16	21027	AFDLFNPNFK	Q9Y3D9;J3QLR8	Q9Y3D9	MRPS23	28S ribosomal protein S23, mitochondrial	2709	2
82737000	0	0	0	124510000	98627000	84790000	0	0	0	0		16	1685.8	2.1831e-15	162.22	9	16895	AFDLGATGVMTDYPTK	Q8N9F7;J3QRR6	Q8N9F7	GDPD1	Glycerophosphodiester phosphodiesterase domain-containing protein 1	2710	2
0	0	0	0	0	0	0	0	0	0	1		8	1076.55	1.5015	17.848	1	13915	AFDLHRYR	Q15269;A0A0B4J2E5	Q15269	PWP2	Periodic tryptophan protein 2 homolog	2711	2
562350000	490170000	317180000	557940000	597470000	292900000	252410000	314910000	500190000	244760000	1		14	1612.93	6.4808e-10	157.52	15	10898	AFDLIVDRPVTLVR	O96000;H3BPJ9;H3BV16	O96000	NDUFB10	NADH dehydrogenase [ubiquinone] 1 beta subcomplex subunit 10	2712	2;3
0	0	0	0	0	0	0	0	73683000	0	1		12	1440.78	0.10909	16.137	1	20673	AFDLRQNHSILK	Q9UL15	Q9UL15	BAG5	BAG family molecular chaperone regulator 5	2713	3
0	0	0	0	0	0	0	0	0	0	1		24	2664.33	0.1286	12.448	1	18111	AFDLVPPEAVPEQKDPDPEFPTVK	Q96G03	Q96G03	PGM2	Phosphoglucomutase-2	2714	3
10119000	0	0	0	15442000	0	0	0	11672000	0	0		10	1229.63	0.0040723	73.985	6	3425	AFDLYFVLDK	A0A7P0Z4A8;P58335	A0A7P0Z4A8	ANTXR2	Anthrax toxin receptor 2	2715	2
426150000	459400000	131110000	108330000	412900000	382350000	273010000	311490000	428530000	84562000	0		17	1862.84	1.1124e-12	191.51	16	20412	AFDQGADAIYDHINEGK	Q9UDW1	Q9UDW1	UQCR10	Cytochrome b-c1 complex subunit 9	2717	2;3
1092900000	832240000	749490000	653950000	954270000	590760000	568880000	770010000	733780000	382010000	0		14	1566.78	2.3587e-14	172.8	39	12697	AFDSGIIPMEFVNK	P53396	P53396	ACLY	ATP-citrate synthase	2718	2;3
31600000	0	0	40258000	0	64568000	0	0	44100000	0	1		9	1127.54	1.1972	28.174	7	12724	AFDSRFTER	P54198	P54198	HIRA	Protein HIRA	2719	2
0	0	0	0	0	0	0	0	0	38311000	0		11	1230.51	0.0046056	67.897	1	12493	AFDTAGNGYCR	P49327;A0A0U1RQF0	P49327	FASN	Fatty acid synthase;[Acyl-carrier-protein] S-acetyltransferase;[Acyl-carrier-protein] S-malonyltransferase;3-oxoacyl-[acyl-carrier-protein] synthase;3-oxoacyl-[acyl-carrier-protein] reductase;3-hydroxyacyl-[acyl-carrier-protein] dehydratase;Enoyl-[acyl-carrier-protein] reductase;Oleoyl-[acyl-carrier-protein] hydrolase	2723	2
0	0	0	0	0	0	0	0	40887000	36944000	0		10	1089.51	0.0064163	67.897	5	2896	AFDVPDAEAR	A0A6Q8PG30;A0A6Q8PHQ1;A0A6Q8PEZ7;Q96S66;A0A6Q8PG75;A0A6Q8PGA4;A0A6Q8PG14;A0A6Q8PFF7	A0A6Q8PG30	CLCC1	Chloride channel CLIC-like protein 1	2724	2
0	0	0	0	0	0	0	0	0	0	1		7	863.425	1.5455	16.927	1	13599	AFEARDR	Q13445;K7EQ63;Q9Y3A6;K7EIN4	Q13445	TMED1;TMED5	Transmembrane emp24 domain-containing protein 1;Transmembrane emp24 domain-containing protein 5	2729	2
0	0	0	0	0	0	0	0	0	0	1		7	863.425	1.5455	16.927	1	21013	AFEARDR	Q13445;K7EQ63;Q9Y3A6;K7EIN4	Q13445	TMED1;TMED5	Transmembrane emp24 domain-containing protein 1;Transmembrane emp24 domain-containing protein 5	2729	2
0	0	0	0	0	7409500	0	0	0	0	2		16	1916.95	0.094013	16.119	1	13599	AFEARDRNLQEGNLER	Q13445;K7EQ63;K7EIN4	Q13445	TMED1	Transmembrane emp24 domain-containing protein 1	2730	4
0	0	0	0	0	0	0	0	0	0	0		18	2013.93	0.084287	29.582	1	8946	AFEDDDITHVEGSVDPIR	J3KQ32;Q9NTK5	J3KQ32	OLA1	Obg-like ATPase 1	2731	3
25009000	16927000	46606000	0	0	20578000	45523000	11030000	0	25210000	0		9	1040.42	0.0043035	79.906	10	13188	AFEDEMSGR	Q01082;A0A087WUZ3;F8W6C1	Q01082	SPTBN1	Spectrin beta chain, non-erythrocytic 1	2732	2
22677000	0	0	0	0	0	0	34267000	0	0	0		20	2254.99	9.6856e-22	164.53	3	16803	AFEDWLNDDLGSYQGAQGNR	Q8N6T3;F8W1U7;F8VWH9;E5RHT6;E5RHC5	Q8N6T3	ARFGAP1	ADP-ribosylation factor GTPase-activating protein 1	2733	2
0	0	0	0	0	0	0	15911000	0	0	0		10	1120.51	0.00039765	114.89	2	10236	AFEEDQVAGR	O43818	O43818	RRP9	U3 small nucleolar RNA-interacting protein 2	2734	2
0	0	0	0	0	0	0	0	0	0	0		9	1018.49	0.016675	69.628	1	11442	AFELMHSGK	P11766	P11766	ADH5	Alcohol dehydrogenase class-3	2742	2
0	0	0	0	0	0	0	0	21376000	0	0		13	1535.7	0.00049156	86.898	1	4997	AFENDVDALCNLR	E9PDR0;C9JQS9;P05166;E7ETT4;E7ETT1;E9PEC3;F8WBI9;E7ENC1;E7EUY3;E7EX59	E9PDR0	PCCB	Propionyl-CoA carboxylase beta chain, mitochondrial	2744	2
0	0	0	0	0	0	0	0	0	0	1		8	1034.51	1.3703	24.923	1	13801	AFEREVER	Q14676	Q14676	MDC1	Mediator of DNA damage checkpoint protein 1	2748	2
0	0	0	0	0	0	0	0	0	0	0		17	2085	0.11351	10.141	1	16800	AFEWYGTYLELCGVLHK	Q8N6R0	Q8N6R0	METTL13	Methyltransferase-like protein 13	2753	3
0	0	0	0	0	0	0	0	0	0	0		8	882.435	0.30224	29.149	1	13814	AFFAGSQR	E9PKU7;Q14697;F5H6X6	Q14697	GANAB	Neutral alpha-glucosidase AB	2754	2
223520000	203240000	71599000	103770000	270730000	295340000	233340000	349440000	294900000	89961000	0		13	1444.67	5.146e-34	248.14	20	6248	AFFESHPAPSAER	P55786;E9PLK3;H0YDG0	P55786	NPEPPS	Puromycin-sensitive aminopeptidase	2757	2;3
118470000	73255000	72620000	59906000	81172000	57128000	68536000	58886000	86670000	45419000	0		12	1398.66	7.9599e-05	131.62	17	19404	AFFPCFDTPAVK	Q9H4A4;A6NKB8;A0A087WU27;A0A087WUS4;C9JMZ3	Q9H4A4	RNPEP	Aminopeptidase B	2764	2
555670000	624720000	346010000	645060000	331820000	504540000	333060000	534090000	417510000	434360000	0		8	983.471	0.0016545	116.88	23	20857	AFFSEVER	Q9UQ80;F8VR77	Q9UQ80	PA2G4	Proliferation-associated protein 2G4	2766	2
0	20168000	0	0	0	7031700	0	0	9223000	21577000	1		9	1139.57	0.0055562	56.432	2	20857	AFFSEVERR	Q9UQ80;F8VR77	Q9UQ80	PA2G4	Proliferation-associated protein 2G4	2767	3
0	0	0	21784000	0	0	0	10818000	0	0	0		8	961.491	0.040185	63.054	4	15640	AFFSSYLK	H0Y430;Q6ZRP7	Q6ZRP7	QSOX2	Sulfhydryl oxidase;Sulfhydryl oxidase 2	2768	2
0	36751000	0	0	0	0	0	0	0	0	0		28	2778.31	6.5635e-05	43.936	2	285	AFGAGADFVMLGGMLAGHSESGGELIER	H0YMB3;H0YLV5;A0A087WWM4;F8WAN9;H0YNJ6;Q9P2T1;H0YNS9;H0YLB8	H0YMB3	GMPR2	GMP reductase;GMP reductase 2	2771	3
440770000	191710000	253500000	169290000	352710000	153230000	250250000	152110000	323760000	47483000	0		24	2629.27	2.3411e-40	214.22	30	12098	AFGAPVPSVQWLDEDGTTVLQDER	P32004	P32004	L1CAM	Neural cell adhesion molecule L1	2772	2;3
0	0	0	0	0	0	0	0	0	0	0		17	1909.02	0.049586	37.864	1	13718	AFGDVTAHLLQPCLVLR	Q14146	Q14146	URB2	Unhealthy ribosome biogenesis protein 2 homolog	2774	3
0	0	41575000	0	0	0	24274000	0	0	0	0		7	828.395	0.021504	94.407	3	12932	AFGFMTR	P61457	P61457	PCBD1	Pterin-4-alpha-carbinolamine dehydratase	2777	2
693860000	570280000	355730000	620910000	368330000	487580000	278570000	478430000	518560000	242510000	0		15	1648.81	1.4809e-104	314.78	28	8974	AFGFSHLEALLDDSK	J3KR44;Q96FW1;F5GYN4;F5H6Q1;F5GYJ8	J3KR44	OTUB1	Ubiquitin thioesterase OTUB1	2778	2;3
242010000	77932000	46706000	64768000	52092000	132570000	0	76220000	0	202120000	1		19	2175.1	1.3292e-06	95.814	19	8974	AFGFSHLEALLDDSKELQR	J3KR44;Q96FW1;F5GYN4;F5H6Q1;F5GYJ8	J3KR44	OTUB1	Ubiquitin thioesterase OTUB1	2779	3;4
0	0	0	42600000	0	102860000	36501000	0	0	0	0		15	1548.82	0.0003336	103.91	5	11899	AFGHHAVSLLDGGLR	P25325;B1AH49	P25325	MPST	3-mercaptopyruvate sulfurtransferase;Sulfurtransferase	2782	2;3
0	0	0	0	0	0	0	0	0	91320000	1		19	2141.14	0.11897	2.104	1	11899	AFGHHAVSLLDGGLRHWLR	P25325;B1AH49	P25325	MPST	3-mercaptopyruvate sulfurtransferase;Sulfurtransferase	2783	3
32624000	41892000	32567000	41889000	35890000	39486000	23428000	38385000	46592000	25901000	0		7	772.46	0.018323	98.513	10	11109	AFGIPIR	P06493;A0A024QZP7;A0A087WZZ9;E5RIU6	P06493	CDK1;CDC2	Cyclin-dependent kinase 1	2785	2
0	184730000	126630000	216540000	99400000	254290000	0	276090000	128060000	151780000	0		13	1257.67	0.00049156	86.898	9	13748	AFGPGLEGGLVNK	Q14315	Q14315	FLNC	Filamin-C	2790	2
93572000	72528000	78658000	111200000	129690000	98678000	78609000	91179000	127520000	101780000	0		16	1428.71	2.6571e-06	135.6	15	15057	AFGPGLQGGSAGSPAR	Q60FE5;P21333	Q60FE5	FLNA	Filamin-A	2791	2
0	0	0	0	0	94176000	0	0	0	0	1		38	4029.07	0.17797	9.3366	0	11683	AFGPSETNESPAVVLEPPVVSMEVSEPHILETLKPATK	P18583	P18583	SON	Protein SON	2792	4
0	0	0	0	0	0	0	0	0	0	1		9	983.566	1.4264	18.731	1	14562	AFGRALPPR	Q5JSZ5	Q5JSZ5	PRRC2B	Protein PRRC2B	2796	2
0	0	0	0	0	0	0	39679000	42844000	0	0		40	4467.99	0.061862	9.8578	1	9734	AFGVTDEGFSVCCHIHGFAPYFYTPAPPGFGPEHMGDLQR	M0R2B7;P28340;A0A087WYJ2;M0QZR8;A0A2R8Y7K6	M0R2B7	POLD1	DNA polymerase;DNA polymerase delta catalytic subunit	2801	5
1808000000	1799600000	1391400000	1857300000	1635900000	1699100000	1223700000	1331600000	1854300000	2537100000	0		9	1042.52	4.9582e-05	170.43	31	13138	AFGYYGPLR	P84103;A0A087X2D0	P84103	SRSF3	Serine/arginine-rich splicing factor 3	2804	1;2
0	0	0	0	0	0	0	0	0	0	0		7	784.434	0.27356	38.202	2	18719	AFHAALR	Q9BPX5	Q9BPX5	ARPC5L	Actin-related protein 2/3 complex subunit 5-like protein	2805	2
0	54429000	0	0	0	0	0	0	0	0	0		10	1027.56	0.18374	19.787	1	10463	AFHASAVGLR	O75208;H3BSJ5;H3BNT2;H3BRC0;H3BPC6;H3BPW3;H3BVA5	O75208	COQ9	Ubiquinone biosynthesis protein COQ9, mitochondrial	2806	2
0	0	0	0	0	0	0	0	0	0	0		20	2250.03	0.099585	42.095	0	19833	AFHDMGGVQLICNNMVTSTR	Q9NR09;A0A3B3IUB9	Q9NR09	BIRC6	Baculoviral IAP repeat-containing protein 6	2807	2
10783000	18496000	6836200	13291000	0	15759000	9510900	24690000	15759000	10611000	0		14	1705.77	0.00024354	63.76	15	6101	AFHDPESAQQHFHR	Q9Y4E5;E9PH99	Q9Y4E5	ZNF451	Zinc finger protein 451	2808	3;4
0	0	0	21069000	33180000	0	0	31431000	24108000	0	0		8	1062.54	0.00097652	107.43	5	20532	AFHLFCLR	Q9UIG0	Q9UIG0	BAZ1B	Tyrosine-protein kinase BAZ1B	2814	3
0	0	0	0	132830000	73734000	0	91023000	104280000	0	1		30	3559.66	1.2245e-05	70.213	5	20532	AFHLFCLRPALYEVPDGEWQCPACQPATAR	Q9UIG0	Q9UIG0	BAZ1B	Tyrosine-protein kinase BAZ1B	2815	4
88835000	1257900000	4005000000	34186000	164900000	364910000	133940000	123760000	122380000	59662000	0		12	1410.66	1.5777e-06	122.18	28	11667	AFHNEAQVNPER	P17987;E7EQR6;F5H282	P17987	TCP1	T-complex protein 1 subunit alpha	2817	3;4
96128000	75557000	62093000	55040000	106850000	66745000	55918000	78786000	185080000	0	0		11	1258.63	0.00023365	84.658	8	10869	AFHPDLEFVGK	O95864	O95864	FADS2	Fatty acid desaturase 2	2818	2;3
0	0	0	27777000	0	0	0	0	0	0	0		12	1388.7	0.0053517	71.692	4	5	AFHPFIAGPYNR	A0A024R4E5;Q00341;H0Y394;H7C0A4	A0A024R4E5	HDLBP	Vigilin	2819	2;3
42452000	0	0	0	0	0	0	0	0	0	0		9	1120.52	0.10214	34.808	1	19376	AFHPTYEEK	Q9H3P7	Q9H3P7	ACBD3	Golgi resident protein GCP60	2820	2
0	0	0	0	47880000	74129000	103590000	134220000	102090000	0	0		15	1871.92	1.6441e-11	152.07	6	12422	AFIHWVSQPLMCEVR	P47897;A0A1B0GVU9;B4DDN1;H7C0R3;A0A0U1RQX5;A0A0U1RQX9	P47897	QARS	Glutamine--tRNA ligase	2833	2;3
0	0	88726000	0	0	0	107720000	150970000	0	0	0		11	1269.67	1.3317e-05	134.77	10	651	AFIITGQTYTR	P30566;A0A7P0T9A7;A0A096LNY6;A0A7P0Z472;A0A1B0GWJ0;A0A1B0GTJ7;A0A0A6YY92;A0A7P0T8E4;A0A096LNY5;A0A1B0GTG9;A0A1B0GWF8;A0A096LP92;A0A096LPA2	P30566	ADSL	Adenylosuccinate lyase	2834	2
47100000	44849000	444230000	34810000	458070000	41257000	424760000	443540000	42127000	0	0		16	1797.89	7.3154e-09	162.1	24	13873	AFIPAIDSFGFETDLR	Q15029	Q15029	EFTUD2	116 kDa U5 small nuclear ribonucleoprotein component	2839	2;3
0	39207000	0	38896000	0	34844000	0	33424000	0	0	0		8	947.515	0.025707	63.306	2	14092	AFIPEMLK	Q16656	Q16656	NRF1	Nuclear respiratory factor 1	2840	2
74173000	0	71599000	0	53673000	0	47472000	0	0	42776000	0		12	1141.59	0.0054542	70.1	11	17260	AFIPGGPSPGSR	Q8NHP8	Q8NHP8	PLBD2	Putative phospholipase B-like 2;Putative phospholipase B-like 2 32 kDa form;Putative phospholipase B-like 2 45 kDa form	2841	2
58101000	68957000	0	54963000	35067000	38864000	0	49229000	37750000	0	0		9	1043.61	0.0093235	77.923	10	2332	AFIPQLLSR	A0A7I2V2P6;A0A3B3ISG5;P14735;A0A7I2V610;A0A7I2V4Q3;A0A7I2V2S1;B3KSB8;A0A7I2V3E3;A0A7I2YQV5;A0A7I2V3K9	A0A7I2V2P6	IDE	Insulin-degrading enzyme	2842	2
0	0	30467000	0	0	0	0	0	0	0	1		22	2483.44	0.10792	1.7004	1	2332	AFIPQLLSRLHIEALLHGNITK	A0A7I2V2P6;A0A3B3ISG5;P14735;A0A7I2V610;A0A7I2V4Q3;A0A7I2V2S1;B3KSB8;A0A7I2V3E3;A0A7I2YQV5;A0A7I2V3K9	A0A7I2V2P6	IDE	Insulin-degrading enzyme	2843	6
0	0	1056800000	1146300000	1721000000	1292800000	1444200000	1458700000	1467200000	0	0		11	1263.69	3.7859e-12	173.39	27	12655	AFITNIPFDVK	A0A087X0X3;M0QYQ7;M0R0Y6;P52272;M0R2T0;M0R0N3;M0R019	P52272	HNRNPM	Heterogeneous nuclear ribonucleoprotein M	2857	2
0	0	0	0	0	0	0	0	0	43568000	2		20	2361.31	0.0013616	57.989	1	12655	AFITNIPFDVKWQSLKDLVK	A0A087X0X3;M0QYQ7;M0R0Y6;P52272;M0R2T0;M0R0N3;M0R019	P52272	HNRNPM	Heterogeneous nuclear ribonucleoprotein M	2858	4
33435000	37134000	55406000	38771000	80854000	0	0	0	0	0	1		12	1483.75	0.009001	56.951	5	20135	AFKDEYMVNLVR	Q9NYK5;C9JG87	Q9NYK5	MRPL39	39S ribosomal protein L39, mitochondrial	2869	3
0	0	0	52040000	0	0	0	0	55607000	167520000	1		21	2466.19	0.013307	34.65	1	13722	AFKDIDIEDLEELDPDFIMAK	Q14152	Q14152	EIF3A	Eukaryotic translation initiation factor 3 subunit A	2870	3
0	0	0	0	0	0	0	0	0	84921000	2		18	1994.06	0.014394	45.82	0	12891	AFKDTGKTPVEPEVAIHR	P60866;E5RJX2;E5RIP1	P60866	RPS20	40S ribosomal protein S20	2871	3
0	0	0	0	0	0	0	0	0	87000000	1		14	1647.87	0.0021992	63.181	1	12046	AFKELPVNAQNYVR	P30520	P30520	ADSS	Adenylosuccinate synthetase isozyme 2	2872	3
3041600000	3362300000	2855800000	3908400000	2667900000	3190300000	2014700000	2943600000	2387200000	1918800000	0		31	2751.46	9.8962e-32	220.34	54	11086	AFLADPSAFVAAAPVAAATTAAPAAAAAPAK	P05388;F8VWS0;F8W1K8	P05388	RPLP0	60S acidic ribosomal protein P0	2884	2;3;4
0	0	0	0	0	0	0	0	0	274790000	1		35	3178.7	5.2057e-09	88.59	4	11086	AFLADPSAFVAAAPVAAATTAAPAAAAAPAKVEAK	P05388;F8VWS0;F8W1K8	P05388	RPLP0	60S acidic ribosomal protein P0	2885	3;4
0	0	0	0	0	0	0	0	0	0	0		12	1345.69	0.11407	42.161	1	8180	AFLAELEQNSPK	A0A7P0MQR8;Q9UPN3;A0A590UJG2;H0Y390;H3BQK9;H3BPE1	H3BQK9	MACF1	Microtubule-actin cross-linking factor 1, isoforms 1/2/3/5	2886	2
0	0	0	0	0	0	14136000	0	0	0	0		9	1025.58	0.31409	24.923	0	3330	AFLAQIHAR	Q9Y4J8;A0A7P0TBH9;A0A7P0Z4D7;A0A7P0T9L1;A0A804HHT6;A0A7P0T8Y5;A0A7P0TBG1;M0QZ28;A0A804HHU2	Q9Y4J8	DTNA	Dystrobrevin alpha	2891	2
415290000	337140000	293770000	370230000	409580000	297400000	283590000	219430000	298460000	219190000	0		14	1559.81	1.2469e-28	228.64	29	21263	AFLASGPYLTHQQK	E9PF49;A0A3B3IT57;A0A7I2V620;E7EWZ0;A0A7I2YQN0;Q9Y6M9;E9PH64	Q9Y6M9	NDUFB9	NADH dehydrogenase [ubiquinone] 1 beta subcomplex subunit 9	2892	2
0	0	0	0	0	0	0	0	0	0	0		18	1902.98	0.00052717	103.91	1	11211	AFLASPEYVNLPINGNGK	P09211;A8MX94	P09211	GSTP1	Glutathione S-transferase P	2893	2
607720000	416090000	0	459250000	891090000	456400000	0	448060000	932380000	200800000	0		15	1591.78	4.9797e-31	240.12	27	13478	AFLDALQNQAEASSK	Q12931	Q12931	TRAP1	Heat shock protein 75 kDa, mitochondrial	2894	2
143860000	0	108760000	0	170150000	0	105590000	0	101140000	106440000	0		19	2213.16	7.381e-07	118.72	7	3194	AFLDFHALPYQVVEVNPVR	A0A7I2V308;A0A7I2YQ70;A0A7I2V5T7;Q9H7Z7;A0A7I2V5X6	A0A7I2V5T7	PTGES2	Prostaglandin E synthase 2;Prostaglandin E synthase 2 truncated form	2896	2;3
43970000	34687000	0	0	0	0	0	0	26250000	0	0		18	1961.99	7.8901e-12	126.1	3	15273	AFLDNPGILSELCGTLSR	Q6NXE6;B4E1N1	Q6NXE6	ARMC6	Armadillo repeat-containing protein 6	2898	2
0	0	0	0	0	0	0	0	0	0	0		10	1103.59	0.014305	65.305	5	10056	AFLDSLPDVK	O15294	O15294	OGT	UDP-N-acetylglucosamine--peptide N-acetylglucosaminyltransferase 110 kDa subunit	2899	2
109310000	99080000	82219000	97210000	79691000	85518000	0	105680000	142810000	100660000	0		13	1608.81	4.652e-05	127.76	16	7754	AFLEENNLDYIIR	P53041;H0YDU8;A8MU39	P53041	PPP5C	Serine/threonine-protein phosphatase 5;Serine/threonine-protein phosphatase	2901	2
0	0	0	0	0	40774000	0	0	43542000	0	0		11	1361.73	0.00020184	89.548	9	18576	AFLEILHTYQK	Q96ST3	Q96ST3	SIN3A	Paired amphipathic helix protein Sin3a	2902	2;3
29154000	29163000	19384000	30331000	29888000	22005000	0	22777000	24366000	0	0		9	1024.56	0.018158	57.96	8	19611	AFLFDVVSK	Q9HB90;Q9NQL2	Q9HB90	RRAGC;RRAGD	Ras-related GTP-binding protein C;Ras-related GTP-binding protein D	2908	2
0	17016000	0	0	0	0	0	0	0	0	0		7	837.475	0.064934	56.89	2	16569	AFLFVNK	Q8N0X7	Q8N0X7	SPG20	Spartin	2911	2
0	0	18911000	0	0	23782000	53140000	31025000	26675000	0	0		7	776.443	0.043863	65.672	3	13087	AFLGELK	P78527	P78527	PRKDC	DNA-dependent protein kinase catalytic subunit	2912	2
0	0	0	0	21206000	0	0	18733000	18933000	0	0		18	1972	0.0016216	47.204	6	9914	AFLGGLNWAFIGVDEAHR	O14646	O14646	CHD1	Chromodomain-helicase-DNA-binding protein 1	2913	3
46184000	53952000	46426000	45552000	83714000	65019000	57510000	78020000	93323000	57176000	0		9	1032.62	0.00050485	119.29	14	18237	AFLLESLLK	Q96JM3	Q96JM3	CHAMP1	Chromosome alignment-maintaining phosphoprotein 1	2919	2
54960000	65682000	43515000	65419000	73995000	63098000	46638000	63478000	70310000	43440000	0		10	1205.68	0.00011354	127.02	26	4469	AFLLFPTIER	B5MDU6;Q9H6V9;B5MCU4;A0A0A0MSH6;C9JUM0;C9JHU6	B5MDU6	LDAH;C2orf43	UPF0554 protein C2orf43	2920	2;3
270380000	264760000	113060000	0	213570000	0	241830000	0	180450000	128510000	1		27	3040.57	8.6172e-06	80.132	11	12266	AFLLMASQYQQPHENDVAALLKPISEK	P40123;A0A087WZ15;A0A087X0J3	P40123	CAP2	Adenylyl cyclase-associated protein 2;Adenylyl cyclase-associated protein	2921	3;4
125750000	69228000	78996000	64303000	107580000	52031000	76986000	39911000	101940000	38376000	0		10	1073.66	1.8442e-08	188.81	26	16310	AFLLSLAALR	Q8IV08	Q8IV08	PLD3	Phospholipase D3	2922	2
0	0	0	100450000	319100000	0	316710000	0	128360000	0	0		29	3193.61	0.048951	20.312	7	9258	AFLMQHAPANDYLVTSHIHLHVPEGATPK	K7EJE8;K7EKE6;P36776;K7ERR6	K7EJE8	LONP1	Lon protease homolog, mitochondrial	2923	5;6
0	0	0	37261000	47814000	41213000	0	53693000	42115000	0	0		8	934.506	0.0017517	145.87	9	1079	AFLNAIMR	A0A0C4DGG9;A0A2R8Y521;Q14839;A0A2R8Y212;F5GWX5;A0A2U3TZM0;A0A2R8YFK9;A0A2R8Y5J0;A0A2R8Y425;A0A2R8YFD8;A0A2R8YDJ9;A0A2R8YD40;A0A2R8YDW2;A0A2R8Y4X2;A0A2R8Y445;A0A2R8Y7I0;A0A2R8Y7M9;A0A2R8Y5M9;A0A2R8YE38;A0A2R8Y8C1;A0A2R8YER1;K7EMY3;Q8TDI0	A0A0C4DGG9	CHD4;CHD5	Chromodomain-helicase-DNA-binding protein 4;Chromodomain-helicase-DNA-binding protein 5	2924	2
0	0	16883000	0	43907000	28666000	24493000	35203000	38283000	0	0		7	800.516	0.041138	66.994	6	2460	AFLPLLK	A0A3B3IUD7;Q14690	A0A3B3IUD7	PDCD11	Protein RRP5 homolog	2929	2
0	0	0	0	0	0	0	0	0	0	0		31	3641.63	5.8352e-05	54.311	1	1990	AFLQAILEHEEQDEEEDEVPDDETVNQMIAR	A0A2R8Y4P4;A0A2R8Y440;A0A2R8Y7S2;A0A2R8YF80	A0A2R8Y4P4			2930	3
50303000	45956000	0	41083000	53354000	66062000	82695000	92841000	72172000	0	0		17	1814.99	5.3631e-46	222.49	15	3427	AFLQGGQEATDIALLLR	A0A7P0Z4C3;Q14203;E7EX90;A0A804CDA6;Q6AWB1	A0A7P0Z4C3	DCTN1;DKFZp686E0752	Dynactin subunit 1	2932	2;3
0	57392000	0	59267000	44357000	36652000	0	36609000	22793000	0	0		18	2051.04	9.2888e-07	117.26	7	18551	AFLSTHPNTETVFEAFLK	Q96S44	Q96S44	TP53RK	TP53-regulating kinase	2939	3
656750000	432370000	328830000	637260000	401090000	296830000	455180000	321160000	422640000	323960000	0		11	1260.71	1.7942e-12	204.91	12	12905	AFLTLAEDILR	P61026	P61026	RAB10	Ras-related protein Rab-10	2942	2
0	0	0	0	0	0	0	0	0	0	1		12	1388.8	0.00090157	81.625	1	12905	AFLTLAEDILRK	P61026	P61026	RAB10	Ras-related protein Rab-10	2943	3
0	0	0	60220000	0	73881000	0	0	0	0	1		7	948.518	0.53297	18.685	3	9838	AFLWEKR	O00443	O00443	PIK3C2A	Phosphatidylinositol 4-phosphate 3-kinase C2 domain-containing subunit alpha	2948	2
0	0	0	0	0	10471000	0	0	0	0	0		31	3283.59	0.0039049	34.013	1	11173	AFMEALQAGADISMIGQFGVGFYSAYLVAEK	P08238;P07900	P07900	HSP90AB1;HSP90AA1	Heat shock protein HSP 90-beta;Heat shock protein HSP 90-alpha	2952	3
0	0	0	0	0	10471000	0	0	0	0	0		31	3283.59	0.0039049	34.013	1	11152	AFMEALQAGADISMIGQFGVGFYSAYLVAEK	P08238;P07900	P07900	HSP90AB1;HSP90AA1	Heat shock protein HSP 90-beta;Heat shock protein HSP 90-alpha	2952	3
34986000	46868000	51203000	50472000	0	54927000	62462000	59715000	30394000	48541000	0		7	762.41	0.041138	66.994	8	12260	AFMGPLK	G5E9G0;P39023	P39023	RPL3	60S ribosomal protein L3	2953	2
0	0	0	0	0	0	0	0	0	0	0		9	977.5	0.010971	74.929	3	12379	AFMGTPVQK	P46013	P46013	MKI67	Antigen KI-67	2954	2
0	0	0	0	0	0	0	0	0	0	0		10	1195.55	0.024914	59.35	3	10890	AFMVTDEDIR	K7EIE8;O95983	O95983	MBD3	Methyl-CpG-binding domain protein 3	2961	2
0	0	0	26954000	23634000	0	0	0	0	0	0		14	1645.78	0.033756	40.025	2	21075	AFNALCHSTHLYGR	Q9Y4C8;H0YIL2	Q9Y4C8	RBM19	Probable RNA-binding protein 19	2962	3;4
503340000	377100000	390930000	385620000	327130000	284080000	266210000	260200000	371780000	166610000	0		9	1078.54	0.00050485	119.29	22	17713	AFNDPFIQK	A0A0A0MSM0;Q92598;R4GN69	Q92598	HSPH1	Heat shock protein 105 kDa	2965	2
43796000	30173000	0	29731000	39509000	33611000	41901000	31153000	34684000	0	0		9	1094.58	0.00051384	123.98	10	12631	AFNFLNEIK	P51809	P51809	VAMP7	Vesicle-associated membrane protein 7	2968	2
0	0	0	0	108110000	0	0	60450000	113800000	0	0		15	1691.79	1.1093e-07	162.68	6	12382	AFNSSSFNSNTFLTR	P46060	P46060	RANGAP1	Ran GTPase-activating protein 1	2982	2
32702000	0	0	0	0	0	0	0	0	0	0		16	1723.81	0.053626	42.209	1	18623	AFNSVDPTFDNSVPSK	Q99543;H7C3L7;C9IZ83	Q99543	DNAJC2	DnaJ homolog subfamily C member 2;DnaJ homolog subfamily C member 2, N-terminally processed	2984	2
0	0	0	0	0	0	0	0	0	0	0		13	1419.71	0.01189	60.641	4	13235	AFPAWADTSVLSR	Q02252	Q02252	ALDH6A1	Methylmalonate-semialdehyde dehydrogenase [acylating], mitochondrial	2989	2
47392000	0	42774000	0	0	72875000	0	73226000	46443000	0	0		11	1332.62	0.0047829	67.507	11	6248	AFPCWDEPAIK	P55786;E9PLK3;A0A7I2V3W8;A0A7I2V389;E9PPZ2;A0A7I2V604;E9PP11	P55786	NPEPPS	Puromycin-sensitive aminopeptidase	2990	2
0	60963000	0	47755000	0	0	0	18365000	25826000	28070000	0		9	1159.58	0.0016495	69.812	17	13734	AFPEHLYQR	Q14194;E9PD68	Q14194	CRMP1	Dihydropyrimidinase-related protein 1	2991	2;3
0	0	0	0	62710000	0	81566000	0	49141000	0	0		16	1796	1.5406e-19	208.95	2	3327	AFPHLQQPSFLLASLK	A0A7P0T9J6;A0A7P0TAZ0;A0A7P0T8J0;C9J647;F8WF03;F2Z2I0;F2Z2W5;A0A7P0TB24;A0A7P0Z453	A0A7P0T9J6	SMPD4		2995	2
289230000	231720000	147180000	396160000	144300000	246830000	152850000	383190000	273000000	150520000	0		15	1720.87	1.4139e-05	128.33	36	15927	AFPLQCIHIAEGHTK	Q7Z4S6;A0A1B0GV47;H0YHT2;H0YI78	Q7Z4S6	KIF21A	Kinesin-like protein KIF21A	3000	2;3;4
618410000	549480000	403960000	451110000	441470000	424290000	221810000	394440000	472560000	427140000	0		10	1146.48	1.2819e-06	217.5	33	12142	AFPMPGFDEH	P34897	P34897	SHMT2	Serine hydroxymethyltransferase, mitochondrial	3001	1;2
173570000	250600000	128820000	299410000	135540000	196410000	107300000	251330000	126730000	228030000	0		11	1298.59	0.00035863	105.52	21	10234	AFPNPYADYNK	O43813;E9PHS0;F8WDS9	O43813	LANCL1	LanC-like protein 1	3002	2
174630000	0	0	0	177610000	0	0	0	127580000	0	0		27	2841.41	0.0064871	33.776	4	15454	AFPYGNVAFPHLPGSAPSWPSLVDTSK	Q6UN15;H0Y8P7	Q6UN15	FIP1L1	Pre-mRNA 3-end-processing factor FIP1	3007	3
0	0	0	0	0	0	0	0	0	0	1		8	967.48	0.15157	74.415	1	21014	AFQKMDTK	Q9Y3B4	Q9Y3B4	SF3B6	Splicing factor 3B subunit 6	3014	2
130020000	130550000	112500000	127470000	156920000	167890000	90472000	149100000	104400000	201070000	0		16	1792.83	3.3465e-12	171.32	15	19510	AFQNTATACAPVSHYR	Q9H814	Q9H814	PHAX	Phosphorylated adapter RNA export protein	3017	2;3
76719000	0	0	215120000	50897000	0	0	0	506720000	443600000	0		9	1048.55	0.00050745	120.65	7	11566	AFQNVFAPR	P15586;H7C3P4;F6S8M0;H0YFA9;F5H4C6	P15586	GNS	N-acetylglucosamine-6-sulfatase	3018	2
0	0	0	0	0	0	0	0	0	0	1		19	2225.11	0.12943	21.242	1	20715	AFQRPFEQSLMGCLTVVSR	Q9ULJ6;A0A087WYE6	Q9ULJ6	ZMIZ1	Zinc finger MIZ domain-containing protein 1	3022	3
4992300000	2865300000	2728300000	2298400000	4014700000	2325800000	2512600000	2228600000	3839700000	2583900000	1		31	3384.61	1.1072e-49	184.43	36	12026	AFQYVETHGEVCPANWTPDSPTIKPSPAASK	P30048	P30048	PRDX3	Thioredoxin-dependent peroxide reductase, mitochondrial	3025	3;4;5
0	0	0	0	0	0	57651000	0	0	0	1		9	1163.58	1.6059	26.602	1	9180	AFRDSYHLR	Q14119;J3QSH4	Q14119	VEZF1	Vascular endothelial zinc finger 1	3029	2
0	0	0	0	0	0	0	0	0	0	1		10	1289.66	0.13726	18.672	1	9180	AFRDVYHLNR	I3L2Z5;P56270;A0A087WWR2;Q14119;J3QSH4	Q14119	MAZ;VEZF1	Myc-associated zinc finger protein;Vascular endothelial zinc finger 1	3030	3
0	0	0	0	0	0	0	0	0	0	1		10	1289.66	0.13726	18.672	1	8784	AFRDVYHLNR	I3L2Z5;P56270;A0A087WWR2;Q14119;J3QSH4	Q14119	MAZ;VEZF1	Myc-associated zinc finger protein;Vascular endothelial zinc finger 1	3030	3
3611400	3598200	0	0	0	3635300	0	1984300	0	0	1		8	962.519	0.093005	26.384	2	11481	AFREEAIK	P13010	P13010	XRCC5	X-ray repair cross-complementing protein 5	3031	3
38704000	0	0	0	34720000	0	0	0	42145000	0	1		19	2032	0.002832	54.672	3	12605	AFREEFGAEPELAVSAPGR	P51570;K7EII7;K7ERJ9;K7ERN9	P51570	GALK1	Galactokinase	3032	3
375100000	580690000	245130000	494820000	296600000	414970000	195530000	452250000	299310000	248290000	0		11	1238.58	0.0021601	98.055	20	12147	AFSDPFVEAEK	P34932;A0A087WYC1;A0A087WTS8	P34932	HSPA4	Heat shock 70 kDa protein 4	3062	2
0	0	0	0	0	0	0	27071000	0	0	0		20	2397.03	0.042119	30.534	0	19959	AFSEACWEVYVCSQHSPANR	Q9NU22	Q9NU22	MDN1	Midasin	3063	3
199550000	190470000	207410000	223800000	171940000	131090000	187630000	159330000	162340000	209190000	0		12	1272.6	0.00039851	128.52	17	11401	AFSGYLGTDQSK	H7BZT7;P10768;X6RA14;U3KQT1	P10768	ESD	S-formylglutathione hydrolase	3072	2
0	0	0	0	0	0	0	19317000	0	0	0		8	933.528	0.0032421	100.19	2	8180	AFSIDIIR	A0A7P0MQR8;Q9UPN3;A0A590UJG2;H0Y390;A0A804HL78;H3BQK9;H3BPE1	H3BQK9	MACF1	Microtubule-actin cross-linking factor 1, isoforms 1/2/3/5	3086	2
90123000	126860000	99886000	158090000	99514000	128590000	80798000	153480000	97232000	85392000	0		10	1076.62	0.0010268	114.64	18	9999	AFSITQGLLK	O15067;J3KTQ5	O15067	PFAS	Phosphoribosylformylglycinamidine synthase	3089	2
0	64147000	130100000	59008000	21587000	69795000	172520000	69279000	65219000	59250000	0		11	1149.58	0.00057181	96.665	10	4369	AFSPTTVNTGR	B4DR61;P61619	B4DR61	SEC61A1	Protein transport protein Sec61 subunit alpha isoform 1	3097	2
0	0	0	0	0	0	0	0	0	56532000	1		10	1181.62	0.13516	58.246	1	10335	AFSQFGKLER	A0A7I2YQN2;A0A7I2V4Z0;A0A7I2V346;B7Z645;O60506;A0A7I2V309;A0A7I2V2F2;A0A7I2YQV8	O60506	SYNCRIP	Heterogeneous nuclear ribonucleoprotein Q	3098	2
0	0	0	0	0	0	0	0	0	56532000	1		10	1181.62	0.13516	58.246	1	3225	AFSQFGKLER	A0A7I2YQN2;A0A7I2V4Z0;A0A7I2V346;B7Z645;O60506;A0A7I2V309;A0A7I2V2F2;A0A7I2YQV8	O60506	SYNCRIP	Heterogeneous nuclear ribonucleoprotein Q	3098	2
0	0	18483000	0	0	0	0	0	0	0	0		13	1489.8	0.014747	31.526	1	13891	AFSQFSTLALHLR	Q15072	Q15072	ZNF146	Zinc finger protein OZF	3099	3
0	0	0	0	0	0	0	0	0	0	0		7	853.445	0.049777	96.048	1	1079	AFSQFVR	A0A0C4DGG9;A0A2R8Y521;Q14839;A0A2R8Y212;F5GWX5;A0A2U3TZM0;A0A2R8YFK9;A0A2R8Y5J0;A0A2R8Y425;A0A2R8YFD8;A0A2R8Y445;A0A2R8Y5Z7;A0A2R8Y685;A0A2R8Y8B3;F5H6N4;A0A2R8Y8C1;A0A2R8YER1	A0A0C4DGG9	CHD4	Chromodomain-helicase-DNA-binding protein 4	3100	2
0	0	0	0	0	37190000	0	69234000	43049000	29196000	1		13	1446.83	0.00029871	87.719	5	1079	AFSQFVRPLIAAK	A0A0C4DGG9;A0A2R8Y521;Q14839;A0A2R8Y212;F5GWX5;A0A2U3TZM0;A0A2R8YFK9;A0A2R8Y5J0;A0A2R8Y425;A0A2R8YFD8;A0A2R8Y445;A0A2R8Y5Z7;A0A2R8Y685;A0A2R8Y8B3;F5H6N4;A0A2R8Y8C1;A0A2R8YER1	A0A0C4DGG9	CHD4	Chromodomain-helicase-DNA-binding protein 4	3101	2;3
0	0	0	0	0	0	0	0	0	0	0		10	1195.53	0.002	95.358	1	18236	AFSQGSEWER	H3BLX4;Q96JM2	Q96JM2	ZNF462	Zinc finger protein 462	3102	2
0	0	0	0	0	0	0	58913000	0	0	2		13	1602.85	0.22804	10.946	1	13891	AFSQKSHHIRHQK	Q15072	Q15072	ZNF146	Zinc finger protein OZF	3104	3
0	24518000	0	15163000	0	20317000	38806000	0	17979000	0	0		13	1470.73	0.00021934	87.667	5	11623	AFSQNSGLINHQR	P17028	P17028	ZNF24	Zinc finger protein 24	3108	3
2679900	6946200	0	0	0	0	0	0	0	0	0		13	1537.78	0.027146	35.594	1	11627	AFSQSSHLIQHQR	P17036;Q86U76	P17036	ZNF3	Zinc finger protein 3	3115	4
0	6599400	0	0	0	0	0	0	0	0	0		13	1587.75	0.0052592	56.205	2	11627	AFSQSSHLYQHQR	P17036;Q86U76	P17036	ZNF3	Zinc finger protein 3	3116	3
49470000	48771000	41039000	71575000	92691000	63082000	38300000	64191000	52256000	28697000	0		13	1519.72	6.9677e-10	163.94	13	16670	AFSQSSSLCIHQR	Q8N3J9	Q8N3J9	ZNF664	Zinc finger protein 664	3117	2;3
0	0	0	0	0	0	0	0	0	0	0		13	1533.74	0.0005011	80.312	2	16670	AFSQSTSLCIHQR	Q8N3J9	Q8N3J9	ZNF664	Zinc finger protein 664	3120	3
0	0	0	0	0	0	0	0	0	0	0		20	2090.07	0.10934	14.31	2	13116	AFSTAVYSATPVPTPSLPER	P82673;H0YG82	P82673	MRPS35	28S ribosomal protein S35, mitochondrial	3131	3
166760000	117320000	109950000	122160000	85714000	84735000	86902000	57316000	87466000	146360000	0		12	1415.71	9.8718e-17	188.87	25	13686	AFSVFLFNTENK	Q13907;C9JD53	Q13907	IDI1	Isopentenyl-diphosphate Delta-isomerase 1	3134	2
40816000	0	0	36029000	40788000	29307000	0	0	42110000	0	0		8	924.507	0.0021926	105.39	8	11428	AFSVNIFK	P11279	P11279	LAMP1	Lysosome-associated membrane glycoprotein 1	3137	2
39092000	35689000	0	0	0	0	19160000	0	0	45201000	0		10	1082.54	0.034959	46.001	5	20783	AFSWASVTSK	Q9UN86;A0A7I2V3E2;A0A7I2YQD9;A0A7I2V3P9	Q9UN86	G3BP2	Ras GTPase-activating protein-binding protein 2	3142	2
841250000	781380000	621060000	763020000	914920000	732730000	607150000	716490000	775920000	1313800000	0		9	1072.53	4.2684e-06	191.03	19	14086	AFSYYGPLR	Q16629;A0A0B4J1Z1;C9JAB2	Q16629	SRSF7	Serine/arginine-rich splicing factor 7	3145	2
40273000	50799000	65605000	36283000	49949000	62552000	0	31620000	56735000	0	0		21	2156	1.9476e-05	94.463	8	13915	AFTALCYSADGHSILAGGMSK	Q15269;A0A0B4J2E5	Q15269	PWP2	Periodic tryptophan protein 2 homolog	3147	3
59479000	0	56068000	51188000	63017000	0	0	75954000	77604000	0	0		14	1582.8	4.6247e-05	113.22	5	3539	AFTDVPSIQIYSSR	A0A0U1RQI6;E3W994;J3KR49;O75122;B3KR06;E7ENG2;C9J668;D6RBU8;A0A804HJG7;E7ERI8;E7EW49	A0A804HJG7	CLASP2	CLIP-associating protein 2	3151	2
0	115710000	0	110240000	0	0	116190000	123470000	0	0	1		25	2823.37	1.4565e-20	144.4	7	13729	AFTELFQVACAKPPPLGLCDYPSSR	Q14166	Q14166	TTLL12	Tubulin--tyrosine ligase-like protein 12	3152	3
677860000	223030000	519820000	216550000	536740000	174780000	369840000	147940000	547030000	242450000	0		18	1890.98	1.6364e-57	270.2	28	11430	AFTGFIVEADTPGIQIGR	P11310;Q5T4U5;F6YB23;A0A7P0TB51;A0A7P0T8G6;A0A7P0T932;A0A7P0TB55	P11310	ACADM	Medium-chain specific acyl-CoA dehydrogenase, mitochondrial	3154	2;3
0	0	0	0	0	0	0	0	0	107250000	1		16	1836.88	0.10008	10.141	1	11607	AFTGREFDELNPSAQR	P16615;H7C5W9	P16615	ATP2A2	Sarcoplasmic/endoplasmic reticulum calcium ATPase 2	3157	3
433670000	612130000	331820000	537880000	272250000	475480000	496300000	507300000	294350000	418550000	0		17	2033.91	2.2845e-45	215.51	17	12090	AFTHTAQYDEAISDYFR	P31939;C9JLK0	P31939	ATIC	Bifunctional purine biosynthesis protein PURH;Phosphoribosylaminoimidazolecarboxamide formyltransferase;IMP cyclohydrolase	3160	2;3
0	0	0	0	0	0	0	0	0	60838000	1		18	2162.01	0.065091	24.793	0	12090	AFTHTAQYDEAISDYFRK	P31939;C9JLK0	P31939	ATIC	Bifunctional purine biosynthesis protein PURH;Phosphoribosylaminoimidazolecarboxamide formyltransferase;IMP cyclohydrolase	3161	4
0	0	0	21565000	0	0	0	0	0	0	0		13	1622.78	0.069596	13.791	1	13789	AFTHYSTYVLHER	Q14592	Q14592	ZNF460	Zinc finger protein 460	3162	3
0	0	0	0	0	87077000	0	72469000	0	0	0		15	1515.77	0.0073926	79.633	2	12501	AFTIQGAPSDSGPLR	P49418	P49418	AMPH	Amphiphysin	3164	2
239030000	242010000	209840000	301520000	345320000	318990000	244660000	410050000	277760000	443900000	1		23	2539.3	1.0129e-49	212.72	31	11796	AFTKPEEACSFILSADFPALVVK	P22102;F8WD69;C9JBJ1;C9JTV6;H7C366	P22102	GART	Trifunctional purine biosynthetic protein adenosine-3;Phosphoribosylamine--glycine ligase;Phosphoribosylformylglycinamidine cyclo-ligase;Phosphoribosylglycinamide formyltransferase	3165	2;3
0	0	0	123010000	157700000	143810000	109330000	174560000	220120000	182350000	0		17	1978.89	0.00018134	76.049	6	20862	AFTMDCITLEGDQVSHR	Q9UQE7	Q9UQE7	SMC3	Structural maintenance of chromosomes protein 3	3168	3
0	0	0	34046000	0	0	0	0	31830000	0	0		9	950.486	0.27784	32.32	0	11478	AFTPFSGPK	A0A494C165;K7ES25;P12955	P12955	PEPD	Xaa-Pro dipeptidase	3170	2
71197000	0	63813000	59524000	0	0	0	52672000	51726000	115960000	0		15	1683.77	3.8819e-18	148.28	8	13890	AFTSWTANTGIEACR	Q15067	Q15067	ACOX1	Peroxisomal acyl-coenzyme A oxidase 1	3184	2
0	0	0	0	0	0	0	0	0	0	1		8	936.478	0.80279	38.836	1	11662	AFTTREGR	P17858	P17858	PFKL	ATP-dependent 6-phosphofructokinase, liver type	3186	2
116990000	143860000	92009000	130350000	87450000	132890000	57104000	111510000	48632000	71725000	0		13	1517.82	6.0893e-05	85.522	13	10242	AFTTTLNLLPYHK	H0Y5G9;O43847;G3V1R5	O43847	NRD1	Nardilysin	3187	2;3
123230000	194430000	150610000	223160000	120120000	212810000	128330000	213640000	163970000	102980000	0		9	1083.56	0.0030953	99.305	15	11004	AFTYINLDK	P02786;G3V0E5	P02786	TFRC	Transferrin receptor protein 1;Transferrin receptor protein 1, serum form	3191	2
47964000	50416000	33601000	41601000	42914000	52343000	26802000	44862000	30334000	46594000	0		10	1047.61	0.020379	65.252	8	9837	AFVAGVLPFK	O00442	O00442	RTCA	RNA 3-terminal phosphate cyclase	3193	2
0	0	0	0	0	37515000	52989000	0	0	214630000	0		17	1715.9	5.3614e-07	114.69	6	11571	AFVAIGDYNGHVGLGVK	P15880;H0YEN5;I3L404;E9PMM9;E9PM36;E9PPT0	P15880	RPS2	40S ribosomal protein S2	3194	2;3
0	0	0	0	0	0	0	0	0	0	0		18	1879.97	3.7108e-18	135.58	1	6475	AFVATQGATVVDQTTLMK	F2Z2U4;H0Y4W2;C9K0N1;Q9Y4A5	F2Z2U4	TRRAP	Transformation/transcription domain-associated protein	3196	2
181800000	158160000	192730000	146880000	136060000	93156000	147070000	95261000	164490000	230240000	0		11	1282.64	0.00013591	122.28	25	13337	AFVDFLSDEIK	Q07021	Q07021	C1QBP	Complement component 1 Q subcomponent-binding protein, mitochondrial	3197	2
5967800000	3047200000	3038300000	3475800000	4097100000	2220000000	2605600000	3463700000	2867600000	3822900000	1		14	1696.83	1.454e-19	185.99	49	13337	AFVDFLSDEIKEER	Q07021	Q07021	C1QBP	Complement component 1 Q subcomponent-binding protein, mitochondrial	3198	2;3
0	0	0	0	46124000	0	0	0	56649000	0	0		27	3050.47	0.033012	27.722	1	7416	AFVDLTFPGSVLEDEHQGMVHYHLPGR	H0Y3H2;Q99758	H0Y3H2	ABCA3	ATP-binding cassette sub-family A member 3	3199	5
0	0	0	0	0	0	0	0	0	0	0		13	1463.74	0.073426	45.911	1	10649	AFVDVVNGEYVPR	O94763;I3L280	O94763	URI1	Unconventional prefoldin RPB5 interactor 1	3200	2
0	0	0	38457000	0	35988000	0	0	47264000	0	0		10	1241.61	0.0004634	104.75	4	19890	AFVENYPQFK	Q9NRW7;A0A2R8YE10;A0A2R8YD95;A0A2R8YF01;A0A087WU65;A0A1B0GXI6;A0A2R8YEX8	Q9NRW7	VPS45	Vacuolar protein sorting-associated protein 45	3202	2
0	0	0	0	0	0	0	0	0	0	1		12	1304.67	1.4173	17.443	1	8180	AFVESQQKSPGK	A0A7P0MQR8;Q9UPN3;A0A590UJG2;H0Y390;A0A5F9ZGX0;E9PLY5;A0A669KBB0;E9PNZ4;H3BQK9;H3BPE1	H3BQK9	MACF1	Microtubule-actin cross-linking factor 1, isoforms 1/2/3/5	3203	2
2311800000	2113800000	2620800000	3263700000	2830200000	3280400000	3801700000	4080200000	3611600000	3444400000	0		20	2329.01	4.7323e-80	298.78	159	13050	AFVHWYVGEGMEEGEFSEAR	P0DPH8;P0DPH7;P68363;P68366;Q71U36;Q9NY65;C9J2C0	Q71U36	TUBA1B;TUBA4A;TUBA1A;TUBA8	Tubulin alpha-1B chain;Tubulin alpha-4A chain;Tubulin alpha-1A chain;Tubulin alpha-8 chain	3205	2;3
2311800000	2113800000	2620800000	3263700000	2830200000	3280400000	3801700000	4080200000	3611600000	3444400000	0		20	2329.01	4.7323e-80	298.78	159	15766	AFVHWYVGEGMEEGEFSEAR	P0DPH8;P0DPH7;P68363;P68366;Q71U36;Q9NY65;C9J2C0	Q71U36	TUBA1B;TUBA4A;TUBA1A;TUBA8	Tubulin alpha-1B chain;Tubulin alpha-4A chain;Tubulin alpha-1A chain;Tubulin alpha-8 chain	3205	2;3
2311800000	2113800000	2620800000	3263700000	2830200000	3280400000	3801700000	4080200000	3611600000	3444400000	0		20	2329.01	4.7323e-80	298.78	159	13051	AFVHWYVGEGMEEGEFSEAR	P0DPH8;P0DPH7;P68363;P68366;Q71U36;Q9NY65;C9J2C0	Q71U36	TUBA1B;TUBA4A;TUBA1A;TUBA8	Tubulin alpha-1B chain;Tubulin alpha-4A chain;Tubulin alpha-1A chain;Tubulin alpha-8 chain	3205	2;3
0	325940000	0	531230000	434020000	601120000	0	492970000	130780000	0	1		28	3216.42	5.8637e-27	162.47	19	13050	AFVHWYVGEGMEEGEFSEAREDMAALEK	P68363;P68366;Q71U36	Q71U36	TUBA1B;TUBA4A;TUBA1A	Tubulin alpha-1B chain;Tubulin alpha-4A chain;Tubulin alpha-1A chain	3206	3;4
0	325940000	0	531230000	434020000	601120000	0	492970000	130780000	0	1		28	3216.42	5.8637e-27	162.47	19	15766	AFVHWYVGEGMEEGEFSEAREDMAALEK	P68363;P68366;Q71U36	Q71U36	TUBA1B;TUBA4A;TUBA1A	Tubulin alpha-1B chain;Tubulin alpha-4A chain;Tubulin alpha-1A chain	3206	3;4
0	325940000	0	531230000	434020000	601120000	0	492970000	130780000	0	1		28	3216.42	5.8637e-27	162.47	19	13051	AFVHWYVGEGMEEGEFSEAREDMAALEK	P68363;P68366;Q71U36	Q71U36	TUBA1B;TUBA4A;TUBA1A	Tubulin alpha-1B chain;Tubulin alpha-4A chain;Tubulin alpha-1A chain	3206	3;4
0	0	0	0	54992000	0	0	0	33039000	0	0		20	2256.16	0.04688	23.132	1	15823	AFVILGIPHSHSMLDVYETK	Q7L8L6	Q7L8L6	FASTKD5	FAST kinase domain-containing protein 5	3208	4
0	29145000	0	37572000	0	43801000	0	36400000	37761000	0	0		7	829.481	0.027361	79.833	5	1990	AFVPQLR	A0A2R8Y4P4;A0A2R8Y440;A0A2R8YGP5;A0A2R8Y7S2;A0A2R8YF80;P51532;A0A2R8Y7F3;A0A2R8Y6V2;A0A2R8Y7Y7;A0A2R8YDA1	A0A2R8Y4P4	SMARCA4	Transcription activator BRG1	3211	2
57655000	58049000	63178000	0	52410000	79612000	0	64225000	51646000	0	0		10	1076.56	0.00085861	96.668	9	16596	AFVQGLETGR	Q8N158	Q8N158	GPC2	Glypican-2;Secreted glypican-2	3212	2
32288000	44753000	0	74723000	55347000	82923000	43423000	105010000	52642000	68584000	1		13	1431.75	7.0486e-05	113.25	11	7576	AFVRPSGTEDVVR	H0Y987;O95394;A0A494C0G1;A0A494C1Q4;A0A494C1E2;A0A087WT27;H0Y8I3;J3KN95	H0Y987	PGM3	Phosphoacetylglucosamine mutase	3213	3
0	0	0	0	0	0	0	0	0	0	0		15	1593.82	0.0004171	112.84	2	14682	AFVSGLLIGQCSSQK	Q5SWX8	Q5SWX8	ODR4	Protein odr-4 homolog	3214	2
0	37312000	0	59836000	83403000	77130000	98645000	111640000	111640000	0	0		15	1688.74	2.8482e-11	153.95	9	13805	AFVSMVYSEEGAEDR	Q14683;G8JLG1;A0A6Q8PHC3	Q14683	SMC1A	Structural maintenance of chromosomes protein 1A;Structural maintenance of chromosomes protein	3216	2
0	0	0	0	0	0	0	0	0	0	0		8	980.46	0.257	33.396	1	20006	AFVTDWDK	Q9NVI7	Q9NVI7	ATAD3A	ATPase family AAA domain-containing protein 3A	3217	2
0	0	0	0	0	0	0	67992000	0	0	1		19	2234.09	0.081734	16.615	2	4878	AFVWRLSDGELLFECAGHK	C9JG97;C9JEH3;Q13685;C9JTS3	C9JG97	AAMP	Angio-associated migratory cell protein	3222	3
37499000	36280000	35237000	44790000	61391000	45434000	74210000	77932000	68161000	0	0		17	2000.12	7.6943e-05	81.632	16	2428	AFVYLSNLLYPVPLVHR	A0A3B3ITF7;A0A3F2YNW9;A0A3B3IUA1;A0A3B3IU40;A0A3B3IT28;A0A3B3ITE5;Q12756;A0A3B3ITK3;A0A3B3ITW6	A0A3B3ITW6	KIF1A	Kinesin-like protein KIF1A	3225	3
180400000	130130000	0	0	149980000	89147000	116270000	172150000	150510000	0	0		16	1896.96	7.8459e-08	106.6	7	600	AFYAELYHIISSNLEK	H0YM70;A0A087X1Z3;Q9UL46	H0YM70	PSME2	Proteasome activator complex subunit 2	3232	3
59541000	68184000	41926000	78034000	112420000	80094000	80085000	68916000	76185000	112210000	0		13	1416.7	7.3692e-06	140.05	11	19658	AFYGDTLVTGFAR	A0A804HJ31;A0A804HL02;A0A804HJL2;Q9HCC0;A0A804HJ24;A0A804HLJ9;A0A804HK37;A0A804HKE8	Q9HCC0	MCCC2	Methylcrotonoyl-CoA carboxylase beta chain, mitochondrial	3235	2
312790000	120710000	159830000	0	242990000	130160000	144070000	0	299210000	65479000	0		16	1951.92	6.6475e-15	156.14	17	11034	AFYNNVLGEYEEYITK	P04181	P04181	OAT	Ornithine aminotransferase, mitochondrial;Ornithine aminotransferase, hepatic form;Ornithine aminotransferase, renal form	3236	2;3
258810000	200730000	146620000	243070000	286400000	278200000	185040000	285800000	402080000	124300000	0		14	1613.8	2.0129e-05	120.77	38	1212	AFYPEEISSMVLTK	A0A0G2JIW1;P0DMV9;P0DMV8;Q53FA3;P34931	A0A0G2JIW1	HSPA1B;HSPA1A;HSPA1L	Heat shock 70 kDa protein 1B;Heat shock 70 kDa protein 1A;Heat shock 70 kDa protein 1-like	3237	2;3
148950000	0	100800000	0	0	438040000	0	434640000	0	0	0		12	1480.73	0.00069711	89.827	4	11023	AFYVNVLNEEQR	P04040	P04040	CAT	Catalase	3240	2
0	0	0	0	0	0	0	0	0	0	0		10	1080.54	0.33713	19.315	1	2706	AGAAFFNEVR	A0A5F9ZA98;O75027;A0A590UJS8;A0A2R8Y473;A0A087WW65;B4DGL8;E9PJR8	A0A5F9ZA98	ABCB7	ATP-binding cassette sub-family B member 7, mitochondrial	3242	2
0	13916000	18637000	0	0	0	0	0	0	0	1		16	1538.76	0.010466	44.734	6	17577	AGAAGGPEEEAEKPVK	Q8WW12	Q8WW12	PCNP	PEST proteolytic signal-containing nuclear protein	3243	3
43465000	0	0	0	64004000	61276000	0	99460000	69863000	121390000	0		29	2957.51	4.9698e-05	65.428	15	11037	AGAALPAELAHPAAECVDPAVVFPFPVNK	P04198	P04198	MYCN	N-myc proto-oncogene protein	3244	3
0	15093000	21011000	16817000	0	11963000	0	18562000	25404000	0	0		16	1586.8	8.5371e-05	117.86	10	6740	AGAANSQLSTSQPSLR	F5H7W8;Q96C57;G5EA44	F5H7W8	C12orf43	Uncharacterized protein C12orf43	3246	2
0	0	0	0	0	0	0	0	35517000	0	1		20	2148.09	0.10131	37.573	0	20584	AGAASLDVIQEVEYVKEEAK	Q9UJV9	Q9UJV9	DDX41	Probable ATP-dependent RNA helicase DDX41	3248	3
0	0	0	0	0	0	0	0	0	0	0		14	1328.67	6.4331e-16	133.89	3	19012	AGAATQASLESAPR	Q9BXR0	Q9BXR0	QTRT1	Queuine tRNA-ribosyltransferase	3249	2
0	0	0	0	0	0	0	26152000	0	0	2		13	1434.79	0.087463	14.687	1	2918	AGAEVKSRTTLFR	O95831;A0A6Q8PFE1;A0A6Q8PG15;A0A7I2PK44;A0A6Q8PFM5;A0A6Q8PHJ9;A0A6Q8PHC0;A0A6Q8PFQ8;A0A6Q8PFS4;A0A6Q8PFA7;A0A7I2RLJ8;A0A6Q8PFW2	O95831	AIFM1	Apoptosis-inducing factor 1, mitochondrial	3260	4
0	0	0	0	0	0	0	0	35133000	0	0		18	1907.92	0.0017533	48.477	0	19027	AGAEVNVLNDMGDTPLHR	Q9BXW6;E7ER58	Q9BXW6	OSBPL1A	Oxysterol-binding protein-related protein 1	3261	3
0	0	0	0	0	0	0	76966000	64640000	80616000	0		17	1820.83	0.04615	25.508	4	239	AGAFDAVPCYHWSVGGK	A0A087WVM4;B7ZM99;Q6UB35;Q4VXV2	A0A087WVM4	MTHFD1L	Monofunctional C1-tetrahydrofolate synthase, mitochondrial	3262	3
0	0	0	0	0	0	0	0	0	0	0		8	823.365	0.40776	8.3297	3	17925	AGAGDFMR	Q96AY3;H0Y827	Q96AY3	FKBP10	Peptidyl-prolyl cis-trans isomerase FKBP10	3265	2
0	48373000	0	40617000	0	31045000	0	50447000	0	83717000	0		17	1793.82	1.7022e-08	160.38	9	13031	AGAGGGNDIQWCFSQVK	P63151;E5RIY1;E5RHQ2;E5RJV2	P63151	PPP2R2A	Serine/threonine-protein phosphatase 2A 55 kDa regulatory subunit B alpha isoform	3266	2
0	0	0	0	88947000	0	0	0	0	0	1		11	1029.52	0.45655	18.373	1	19009	AGAGLGDGERK	Q9BXP5	Q9BXP5	SRRT	Serrate RNA effector molecule homolog	3268	2
0	128560000	0	0	0	0	0	117970000	0	0	1		18	1824.95	3.4514e-10	109.38	4	10870	AGAGLSSLCLVLSTRPHS	O95865	O95865	DDAH2	N(G),N(G)-dimethylarginine dimethylaminohydrolase 2	3269	3
32959000	77357000	45527000	0	107450000	0	75801000	74204000	70735000	26372000	0		18	1810.87	6.152e-21	118.55	13	20043	AGAGMITQHSSNASPINR	Q9NWH9;H7C3F4;H0YKH2	Q9NWH9	SLTM	SAFB-like transcription modulator	3270	2;3
2411200	5043000	16762000	0	1071700	0	14405000	1494300	1347100	0	1		18	1658.85	0.0050532	49.343	6	21162	AGAGPGGPPQKPAPSSQR	Q9Y5J1	Q9Y5J1	UTP18	U3 small nucleolar RNA-associated protein 18 homolog	3272	3
44590000	50435000	50839000	0	65088000	32708000	34954000	38632000	53442000	0	0		21	1710.86	1.0966e-20	210.38	9	10764	AGAGSAAVSGAGTPVAGPTGR	O95295	O95295	SNAPIN	SNARE-associated protein Snapin	3274	2
3100400000	1908800000	2238500000	1993300000	3032800000	1255100000	1981800000	1481200000	2047900000	2790500000	0		16	1453.7	6.0925e-59	254.53	69	12285	AGAGSATLSMAYAGAR	P40926;G3XAL0	P40926	MDH2	Malate dehydrogenase, mitochondrial;Malate dehydrogenase	3275	2;3
0	102990000	0	71944000	0	60869000	31577000	74887000	43518000	0	0		30	3500.55	1.0522e-39	171.29	10	13466	AGAGYILEDFNEAQCNTAYQCLLIADQHCR	Q12888;A6NNK5;H7C495	Q12888	TP53BP1	Tumor suppressor p53-binding protein 1	3278	3;4
9929100	10478000	9465800	10475000	7108900	7100300	11943000	10823000	3359300	6541100	0		10	908.483	1.2614e-06	153.71	59	11046	AGAHLQGGAK	P04406;E7EUT5	P04406	GAPDH	Glyceraldehyde-3-phosphate dehydrogenase	3279	2;3
1302400000	1183100000	691640000	1347800000	948930000	1231100000	550240000	1324800000	963510000	743130000	0		22	2179.09	5.4305e-101	251.68	31	11086	AGAIAPCEVTVPAQNTGLGPEK	P05388;F8VWS0;F8VU65;F8VW21;F8VPE8;G3V210;F8VQY6;F8VRK7;Q8NHW5	P05388	RPLP0;RPLP0P6	60S acidic ribosomal protein P0;60S acidic ribosomal protein P0-like	3281	2;3
0	0	0	0	0	0	0	0	0	0	1		34	3473.79	0.1059	21.456	1	11086	AGAIAPCEVTVPAQNTGLGPEKTSFFQALGITTK	P05388;F8VWS0;F8VU65;F8VW21;F8VPE8;G3V210;Q8NHW5	P05388	RPLP0;RPLP0P6	60S acidic ribosomal protein P0;60S acidic ribosomal protein P0-like	3282	3
0	0	0	22333000	0	0	0	0	0	0	0		18	1636.82	0.065051	18.058	2	13396	AGAISASGPELQGAGHSK	Q09666	Q09666	AHNAK	Neuroblast differentiation-associated protein AHNAK	3283	3
41993000	43114000	49691000	51887000	71357000	0	49677000	0	44368000	0	1		18	1913	0.0060976	46.494	9	17790	AGAKPDQIGIITPYEGQR	Q92900	Q92900	UPF1	Regulator of nonsense transcripts 1	3287	3
42015000	27181000	29996000	28406000	35835000	32651000	0	41049000	43323000	18229000	0		14	1467.67	4.8209e-05	112.83	9	21063	AGALQCSPSDAYTK	Q9Y490	Q9Y490	TLN1	Talin-1	3290	2
0	0	0	25503000	16413000	0	15511000	29458000	12377000	0	1		22	2045.09	0.001819	47.155	14	13072	AGAPPPSGSAVSTAPQQKPIGK	P78362	P78362	SRPK2	SRSF protein kinase 2;SRSF protein kinase 2 N-terminal;SRSF protein kinase 2 C-terminal	3297	3
66653000	0	0	0	0	0	0	0	72105000	0	1		31	3224.62	0.00025875	58.345	3	715	AGAPVPEPPKEEQQQALEQFAAAAAHSTPVR	A0A0A0MRA8;J3QS55;J3KS70;J3QKY2;J3KRD1;J3QKK4;J3QR33;J3QRQ6;J3QLU5;A0A0A0MSA4;Q9Y2J2	A0A0A0MRA8	EPB41L3	Band 4.1-like protein 3;Band 4.1-like protein 3, N-terminally processed	3300	4
0	0	0	0	0	0	27026000	0	0	45582000	0		14	1287.74	0.28334	16.53	0	20585	AGASISTLAGLSLK	Q9UJW0;E5RK21	Q9UJW0	DCTN4	Dynactin subunit 4	3308	2
129870000	0	114520000	0	129000000	0	110590000	0	139870000	0	0		13	1268.71	6.0432e-09	185.29	10	11167	AGAVAEEVLAAIR	P08183	P08183	ABCB1	Multidrug resistance protein 1	3315	2
0	0	0	0	0	0	0	15101000	14608000	0	2		23	2298.31	0.078316	10.838	0	11167	AGAVAEEVLAAIRTVIAFGGQKK	P08183	P08183	ABCB1	Multidrug resistance protein 1	3316	5
9755300	12059000	0	0	0	8180900	0	0	6716500	0	1		12	1258.7	0.0035013	44.614	2	11117	AGAVEKGVPLYR	K7EM90;A0A2R8YEM5;P06733;A0A2R8Y6G6	P06733	ENO1	Enolase;Alpha-enolase	3317	3
0	0	0	0	0	0	43873000	0	0	0	2		42	4251.26	0.058738	3.3755	0	11117	AGAVEKGVPLYRHIADLAGNSEVILPVPAFNVINGGSHAGNK	K7EM90;A0A2R8YEM5;P06733;A0A2R8Y6G6	P06733	ENO1	Enolase;Alpha-enolase	3318	6
99395000	0	80482000	0	114200000	0	76650000	0	77521000	0	0		20	1908.01	0.00012864	62.556	8	4336	AGAVGAHLPASGLDIFGDLK	B4DI03;K7EJQ7;Q9BY50;A0A0A0MR04	B4DI03	SEC11L3;SEC11C	Signal peptidase complex catalytic subunit SEC11;Signal peptidase complex catalytic subunit SEC11C	3320	3
0	0	0	0	0	0	62151000	0	0	0	1		21	2036.11	0.018507	31.625	1	4336	AGAVGAHLPASGLDIFGDLKK	B4DI03;K7EJQ7;Q9BY50;A0A0A0MR04	B4DI03	SEC11L3;SEC11C	Signal peptidase complex catalytic subunit SEC11;Signal peptidase complex catalytic subunit SEC11C	3321	4
0	0	0	26764000	0	0	0	0	0	0	2		17	2003.07	0.11134	9.4055	2	19647	AGAVPKMFFFSRLEYLK	Q9HC36;I3L443	Q9HC36	RNMTL1	rRNA methyltransferase 3, mitochondrial	3322	3;4
0	0	0	0	0	0	0	0	0	0	0		9	958.483	0.36113	17.24	1	20006	AGAVQTQER	Q9NVI7	Q9NVI7	ATAD3A	ATPase family AAA domain-containing protein 3A	3323	2
0	0	0	49249000	0	0	0	0	0	0	0		19	2079.94	0.00088122	89.26	5	5308	AGAYDFPSPEWDTVTPEAK	Q5SWX3;A0A2Q3DQE3;H0Y6G2;Q13555;Q8WU40;A0A5F9ZHM9;A0A5F9ZH21;A0A5F9ZHR5;Q9UQM7;A0A5K1VW76;A0A804HIC9;A0A5F9ZHY2;D6RFJ0;A0A5F9ZH50;H0Y9C2;D6R938;E9PBG7;E9PF82;Q13557;H7BXS4;Q13554	D6R938	CAMK2G;CAMK2A;CAMK2D;CAMK2B	Calcium/calmodulin-dependent protein kinase type II subunit gamma;Calcium/calmodulin-dependent protein kinase type II subunit alpha;Calcium/calmodulin-dependent protein kinase type II subunit delta;Calcium/calmodulin-dependent protein kinase type II subunit beta	3325	2
276350000	150250000	115680000	131510000	173640000	124080000	98505000	138790000	189350000	88315000	0		19	2281.88	4.8728e-10	136.26	15	10167	AGCECLNESDEHGFDNCLR	O43396;K7ER96;K7EML9	O43396	TXNL1	Thioredoxin-like protein 1	3329	2;3
0	0	0	0	0	0	0	0	26233000	0	1		10	1002.47	1.018	19.997	1	13234	AGDKEAAADR	A0A1B0GTL7;A0A1W2PR60;A0A1W2PQ11;Q02246	Q02246	CNTN2	Contactin-2	3362	1
22212000	0	0	0	0	0	0	0	18624000	0	1		16	1844.87	3.3219e-25	148.52	3	11784	AGDKPHMQTYEVDLNK	P21912;A0A087WWT1	P21912	SDHB	Succinate dehydrogenase [ubiquinone] iron-sulfur subunit, mitochondrial	3363	2;3;4
0	0	0	0	0	0	0	0	0	0	0		10	1043.51	0.33482	21.288	1	12644	AGDLLEDSPK	P51858	P51858	HDGF	Hepatoma-derived growth factor	3365	2
0	0	0	0	0	0	0	0	0	0	2		13	1424.76	4.3814e-05	139.34	0	12644	AGDLLEDSPKRPK	P51858	P51858	HDGF	Hepatoma-derived growth factor	3366	2;3
0	0	0	0	0	0	0	0	0	0	0		8	819.449	0.066587	55.504	1	21028	AGDLVFAK	Q9Y3E1;H3BPQ6	Q9Y3E1	HDGFRP3	Hepatoma-derived growth factor-related protein 3	3368	2
234070000	163910000	182730000	181060000	0	175610000	213280000	193010000	353830000	200030000	0		15	1662.77	2.7333e-30	215.71	13	3487	AGDMENAENILTVMR	A0A804HI40;A0A804HIQ7;A0A804HJH8;C9JCA9;B8ZZ38;A0A804HK02;A0A804HIV5;A0A0C4DG06;A0A804HKX0;A0A804HKR5;A0A804HIG4;A0A804HL40;A0A804HK30;A0A804HIN4;A0A804HKI2;P42704;A0A804HI14;A0A804HKR3;A0A804HKJ0;A0A804HJZ1;A0A804HLG8;A0A804HHY9	A0A804HIG4	LRPPRC	Leucine-rich PPR motif-containing protein, mitochondrial	3369	2
25994000	0	0	0	0	0	0	22825000	0	0	1		25	2583.23	0.00032204	55.049	1	20999	AGDNIPEEQPVASTPTTVSDGENKK	Q9Y320	Q9Y320	TMX2	Thioredoxin-related transmembrane protein 2	3370	3
137280000	123560000	56372000	126220000	160940000	126690000	0	0	213080000	85270000	1		16	1785.87	6.7359e-14	180.84	13	2009	AGDREDITEPAICALR	A0A2R8Y543;A0A2R8YCH5;A0A2R8Y5A3;P35222;A0A2R8Y804;B4DGU4;A0A2R8Y7Z0;A0A2R8Y5Z1;A0A2R8Y6G0;A0A2R8Y815;A0A2R8Y750;A0A2R8Y5C3	A0A2R8Y543	CTNNB1	Catenin beta-1	3375	2;3
0	259400000	0	233860000	165680000	213480000	0	214120000	143650000	267890000	0		17	1919.91	1.5223e-10	134.08	6	11442	AGDTVIPLYIPQCGECK	P11766;D6RFE4	P11766	ADH5	Alcohol dehydrogenase class-3	3379	2
284700000	385860000	357900000	243630000	338040000	319740000	269240000	251010000	171060000	321240000	0		19	2233.92	4.2577e-49	250.67	22	4179	AGDWQCPNPGCGNQNFAWR	B0QYK0;Q01844;A0A0D9SFL3;C9JGE3	B0QYK0	EWSR1	RNA-binding protein EWS	3382	2;3
0	0	0	0	38651000	0	0	0	0	0	1		20	1975.93	0.087883	17.296	1	20209	AGEAAELQDAEVESSAKSGK	Q9NZT2;A0A0A0MRN5	Q9NZT2	OGFR	Opioid growth factor receptor	3383	3
67615000	0	0	0	0	0	0	0	0	0	1		15	1658.83	0.14493	17.565	1	18769	AGEAGKLEEVMQELR	Q9BR76	Q9BR76	CORO1B	Coronin-1B	3385	3
0	0	0	0	0	0	0	0	0	0	2		10	1086.58	12.169	47.96	0	14562	AGEARKQAEK	Q5JSZ5;A0A804HIM8	Q5JSZ5	PRRC2B	Protein PRRC2B	3388	2
0	0	12980000	10285000	8743000	14673000	0	18141000	17877000	18810000	0		14	1627.74	0.00065223	72.175	7	18554	AGEEHYNCISALHK	Q96S55	Q96S55	WRNIP1	ATPase WRNIP1	3394	3
0	0	0	27351000	0	14278000	15800000	0	0	0	0		13	1497.83	0.0040051	51.013	6	19336	AGEGLWVILHLYK	Q9H2J4;H7BZP2;C9JST4	Q9H2J4	PDCL3	Phosducin-like protein 3	3405	3
170830000	125340000	184060000	314930000	325810000	324520000	181390000	367000000	228610000	244150000	0		17	1890.88	3.3595e-05	90.453	18	15927	AGEGNEEISNMIHSYIK	Q7Z4S6;A0A1B0GV47	Q7Z4S6	KIF21A	Kinesin-like protein KIF21A	3406	2;3
35814000	33626000	27137000	51108000	76060000	56701000	33714000	63878000	51092000	45087000	0		16	1746.71	5.5601e-13	151.55	11	9858	AGEGTYALDSESCMEK	O00541;B5MCF9;B3KXD6	O00541	PES1	Pescadillo homolog	3410	2
0	0	0	0	0	0	0	0	0	0	0		17	1957.94	1.5829e-08	111.12	2	17759	AGEIITVLDDSDPNWWK	Q92783;A6NMU3	Q92783	STAM	Signal transducing adapter molecule 1	3416	2
0	0	0	0	0	0	17708000	0	0	0	0		8	861.496	0.05456	47.443	1	4336	AGEIVVFK	B4DI03;K7EJQ7;Q9BY50	B4DI03	SEC11L3;SEC11C	Signal peptidase complex catalytic subunit SEC11;Signal peptidase complex catalytic subunit SEC11C	3419	2
0	0	0	0	0	0	0	0	0	0	1		14	1513.87	0.12946	18.823	1	11691	AGEKTISVVLQLEK	P18887;M0QYS5	P18887	XRCC1	DNA repair protein XRCC1	3421	3
210120000	352870000	143830000	255100000	42487000	242720000	163390000	215000000	122210000	251460000	0		11	1246.57	1.1497e-06	150.08	21	12970	AGELTEDEVER	P62269	P62269	RPS18	40S ribosomal protein S18	3428	2
102210000	94748000	0	0	82052000	80961000	0	96180000	0	143700000	0		26	2738.39	0.00027634	53.957	8	19012	AGELWLPHGTVATPVFMPVGTQATMK	Q9BXR0;K7ESP6;K7EJ21	Q9BXR0	QTRT1	Queuine tRNA-ribosyltransferase	3429	3
0	0	38779000	0	0	0	0	0	0	0	0		10	1045.56	0.13319	27.303	1	20213	AGEPLGVTFR	Q9NZW5;B8ZZG1;C9J4Q3;C9JGI8	Q9NZW5	MPP6	MAGUK p55 subfamily member 6	3432	2
0	12126000	67527000	8970600	0	9791500	74711000	0	0	0	0		11	1181.6	0.015229	36.952	5	11494	AGEQDATIHLK	P13591;A0A087WX77;A0A087WWD4;A0A087WV75;A0A087WTF6;A0A087WTE4;H7BYX6	P13591	NCAM1	Neural cell adhesion molecule 1	3434	2;3
0	0	0	0	39471000	0	0	0	0	0	0		15	1634.91	0.18121	30.438	0	15008	AGEQLAPFLPQLVPR	A0A804HJA4;J3KN16;Q5VYK3	Q5VYK3	KIAA0368;ECM29	Proteasome-associated protein ECM29 homolog	3435	2
258280000	194890000	0	0	290580000	193090000	0	163630000	297910000	0	0		23	2179.12	1.3021e-08	92.993	8	13362	AGESVLVHGASGGVGLAACQIAR	Q08257;A6NP24;C9JH92	Q08257	CRYZ	Quinone oxidoreductase	3444	3
0	0	0	0	0	23692000	0	26569000	25142000	0	0		10	1164.58	0.031907	59.052	6	7362	AGESWFLVEK	G5E9A6;P51784	G5E9A6	USP11	Ubiquitin carboxyl-terminal hydrolase;Ubiquitin carboxyl-terminal hydrolase 11	3445	2
5151500	0	0	0	6832500	0	0	0	5701900	0	2		31	3099.41	0.024144	28.742	3	11658	AGETPSEEKKGEGDAATEQAAPQAPASSEEK	P17677	P17677	GAP43	Neuromodulin	3446	4
0	0	0	0	0	0	0	0	0	0	0		8	899.486	0.22878	36.044	2	3166	AGEVFIHK	A0A7I2V5Y7;A0A7I2V535;Q15233;A0A7I2V4J2;A0A7P0MRW0;A0A7I2V4K9;A0A7I2V4N2;A0A7I2V464;H7C367;C9JYS8;C9IZL7;A0A7I2YQK8	A0A7I2V5Y7	NONO	Non-POU domain-containing octamer-binding protein	3447	2
34683000	0	0	0	0	35576000	0	39601000	0	0	0		14	1517.72	7.1975e-05	99.34	4	11676	AGEVINQPMMMAAR	P18206	P18206	VCL	Vinculin	3449	2
31033000	0	0	0	0	0	0	0	0	0	2		13	1440.82	0.24724	8.3149	1	19852	AGEVSQRLQGLRK	Q9NRC6	Q9NRC6	SPTBN5	Spectrin beta chain, non-erythrocytic 5	3450	3
106220000	149710000	808740000	142140000	72808000	107760000	405080000	60408000	57636000	141620000	0		10	975.441	0.00018376	135.83	35	12887	AGFAGDDAPR	A0A6Q8PH58;G5E9R0;C9JUM1;C9JZR7;C9JTX5;F8WCH0;A0A6Q8PGD7;F8WB63;J3KT65;K7EM38;A0A7P0TBL1;P60709;E7EVS6;A0A2R8Y793;A0A2R8YGF8;P63267;P62736;C9JFL5;F6UVQ4;F6QUT6;B8ZZJ2;P63261;I3L4N8;A0A804GS07;I3L3I0;I3L1U9;I3L3R2;P68032;P68133;A6NL76;A5A3E0;P0CG38;P0CG39;Q6S8J3	P60709	ACTB;ACTG2;ACTG1;ACTA2;ACTC1;ACTA1;POTEF;POTEI;POTEJ;POTEE	Actin, cytoplasmic 1;Actin, cytoplasmic 1, N-terminally processed;Actin, gamma-enteric smooth muscle;Actin, aortic smooth muscle;Actin, cytoplasmic 2;Actin, cytoplasmic 2, N-terminally processed;Actin, alpha cardiac muscle 1;Actin, alpha skeletal muscle;POTE ankyrin domain family member F;POTE ankyrin domain family member I;POTE ankyrin domain family member J;POTE ankyrin domain family member E	3452	2
106220000	149710000	808740000	142140000	72808000	107760000	405080000	60408000	57636000	141620000	0		10	975.441	0.00018376	135.83	35	13047	AGFAGDDAPR	A0A6Q8PH58;G5E9R0;C9JUM1;C9JZR7;C9JTX5;F8WCH0;A0A6Q8PGD7;F8WB63;J3KT65;K7EM38;A0A7P0TBL1;P60709;E7EVS6;A0A2R8Y793;A0A2R8YGF8;P63267;P62736;C9JFL5;F6UVQ4;F6QUT6;B8ZZJ2;P63261;I3L4N8;A0A804GS07;I3L3I0;I3L1U9;I3L3R2;P68032;P68133;A6NL76;A5A3E0;P0CG38;P0CG39;Q6S8J3	P60709	ACTB;ACTG2;ACTG1;ACTA2;ACTC1;ACTA1;POTEF;POTEI;POTEJ;POTEE	Actin, cytoplasmic 1;Actin, cytoplasmic 1, N-terminally processed;Actin, gamma-enteric smooth muscle;Actin, aortic smooth muscle;Actin, cytoplasmic 2;Actin, cytoplasmic 2, N-terminally processed;Actin, alpha cardiac muscle 1;Actin, alpha skeletal muscle;POTE ankyrin domain family member F;POTE ankyrin domain family member I;POTE ankyrin domain family member J;POTE ankyrin domain family member E	3452	2
91660000	108040000	108280000	85545000	21050000	83011000	70894000	58133000	0	161460000	0		10	1002.51	0.0034415	76.605	8	12914	AGFAGDQIPK	P61163;R4GMT0;A0A1B0GVS3;P42025	P61163	ACTR1A;ACTR1B	Alpha-centractin;Beta-centractin	3453	2
0	0	0	0	0	0	0	0	0	0	0		14	1501.72	0.00084866	103.08	4	20003	AGFFGTVVEYGAER	Q9NVH1	Q9NVH1	DNAJC11	DnaJ homolog subfamily C member 11	3458	2
0	0	153680000	0	0	0	0	0	85916000	0	1		14	1588.8	0.10947	11.27	2	9964	AGFGAMEKFLVEYK	O14929;F8W9G7;F8WEW1	O14929	HAT1	Histone acetyltransferase type B catalytic subunit	3459	3
78391000	71837000	0	90218000	99645000	0	69778000	0	89453000	0	1		22	2535.32	0.00011518	77.287	13	2849	AGFIQDTSLILYEEVKPNLTER	A0A669KBL1;Q93009;H3BND8	A0A669KBL1	USP7	Ubiquitin carboxyl-terminal hydrolase 7;Ubiquitin carboxyl-terminal hydrolase	3464	3
11715000	0	0	0	0	0	0	14206000	0	0	1		12	1362.75	0.028773	51.013	7	21063	AGFLDLKDFLPK	Q9Y490	Q9Y490	TLN1	Talin-1	3466	3
0	0	0	0	0	0	0	0	0	0	0		16	1598.74	0.02979	50.563	2	10216	AGFSGGMVVDYPNSAK	O43709;H7C170	O43709	WBSCR22	Probable 18S rRNA (guanine-N(7))-methyltransferase	3474	2
0	0	0	0	0	0	0	0	0	0	0		9	974.446	0.23667	33.378	1	12299	AGFSSTSYR	P41219	P41219	PRPH	Peripherin	3475	2
0	0	0	33885000	45490000	0	0	0	0	28748000	0		9	1020.58	0.0073497	80.462	1	19225	AGFVPVYLR	Q9H0A0;A0A087WV29	Q9H0A0	NAT10	N-acetyltransferase 10	3479	2
145050000	94605000	142010000	295000000	173390000	109900000	101980000	109210000	456680000	131160000	0		27	2594.3	6.1585e-13	162.59	13	12790	AGGAGVPAFYTPTGYGTLVQEGGSPIK	P55809	P55809	OXCT1	Succinyl-CoA:3-ketoacid coenzyme A transferase 1, mitochondrial	3482	2;3
108290000	216990000	0	163640000	206110000	127810000	0	142290000	0	50437000	0		14	1400.72	4.9699e-09	152.79	10	17799	AGGALCHILGAAYK	Q92922;F8WE13	Q92922	SMARCC1	SWI/SNF complex subunit SMARCC1	3483	2;3
0	0	0	0	20299000	0	0	0	0	0	1		20	1931.92	0.0029814	109.22	2	18165	AGGDAEPRPAEPPAWAGGAR	Q96HS1	Q96HS1	PGAM5	Serine/threonine-protein phosphatase PGAM5, mitochondrial	3489	2;3
0	0	0	0	0	0	6165500	0	0	6013900	0		16	1549.69	0.0029842	73.848	2	3539	AGGDATDSSQTALDNK	A0A0U1RQI6;E3W994;J3KR49;O75122;H7C4X8;A0A804HJG7;E7ERI8;E7EW49	A0A804HJG7	CLASP2	CLIP-associating protein 2	3490	2
326210000	300530000	231440000	266960000	335430000	241450000	211630000	284640000	224230000	353240000	0		16	1548.8	7.8586e-48	272.5	30	12290	AGGEAGVTLGQPHLSR	P41091;Q2VIR3	P41091	EIF2S3;EIF2S3L	Eukaryotic translation initiation factor 2 subunit 3;Putative eukaryotic translation initiation factor 2 subunit 3-like protein	3492	2;3
0	0	0	0	0	51639000	40050000	30539000	0	0	0		19	2031.01	1.304e-21	164.48	5	18265	AGGEVPAGTQPPQQQYYLK	Q96KN4	Q96KN4	FAM84A	Protein FAM84A	3495	2;4
0	127520000	0	146360000	123480000	185500000	113210000	249140000	0	0	0		17	1727.86	1.705e-33	192.5	8	19590	AGGFVVGYTSSGNPIFR	Q9HAV4	Q9HAV4	XPO5	Exportin-5	3498	2
63568000	62175000	43377000	0	60463000	0	0	50815000	34650000	0	0		14	1450.67	0.00025247	90.05	10	14948	AGGGCVMTIGEMLR	Q5VTL8;A0A0A0MRN0	Q5VTL8	PRPF38B	Pre-mRNA-splicing factor 38B	3499	2
0	64023000	0	0	0	0	0	0	0	0	1		17	1597.81	0.047109	20.939	1	6452	AGGGRPSSPSPSVVSEK	F1T0E5;Q9ULU8	F1T0E5	CADPS	Calcium-dependent secretion activator 1	3509	3
396390000	368200000	338490000	317010000	452600000	274490000	272510000	310770000	418100000	255340000	0		14	1478.7	4.095e-14	169.65	23	17713	AGGIETIANEFSDR	Q92598;R4GN69	Q92598	HSPH1	Heat shock protein 105 kDa	3516	2
261870000	361160000	138100000	385140000	218880000	274720000	181970000	309230000	178800000	323500000	0		14	1494.7	3.8535e-20	217.14	15	12147	AGGIETIANEYSDR	P34932;A0A087WYC1;A0A087WTS8	P34932	HSPA4	Heat shock 70 kDa protein 4	3517	2
0	0	0	0	0	0	0	0	0	0	0		27	2882.42	0.089851	22.723	1	19421	AGGLGINLTSANVVILHDIDCNPYNDK	Q9H4L7	Q9H4L7	SMARCAD1	SWI/SNF-related matrix-associated actin-dependent regulator of chromatin subfamily A containing DEAD/H box 1	3521	3
40329000	65423000	123200000	0	0	29958000	102900000	33444000	0	119570000	0		12	1123.6	0.00029285	138.08	18	13269	AGGPATPLSPTR	Q03252	Q03252	LMNB2	Lamin-B2	3527	2
0	0	0	0	0	0	0	0	0	0	0		12	1232.63	0.19704	34.721	1	13729	AGGPEGPPWLPR	Q14166	Q14166	TTLL12	Tubulin--tyrosine ligase-like protein 12	3528	2
0	0	0	0	25392000	0	0	0	34740000	0	0		11	1244.63	0.0029459	64.266	3	11126	AGGPHLEYFVR	P07101	P07101	TH	Tyrosine 3-monooxygenase	3530	3
0	0	0	0	0	0	0	0	0	132720000	0		31	3032.54	0.057919	23.368	0	1298	AGGPLGLSIVGGSDHSSHPFGVQEPGVFISK	A0A0G2JNZ2;A0A669KB89;Q14160;A0A0G2JMS7;H0YCG0;A0A0G2JPP5	A0A0G2JPP5	SCRIB	Protein scribble homolog	3532	4
153730000	219460000	318330000	92606000	0	121630000	264590000	0	0	298290000	0		12	1153.61	0.0015214	78.759	14	11743	AGGPTTPLSPTR	P20700;E9PBF6;A0A0D9SFE5;A0A0D9SFY5	P20700	LMNB1	Lamin-B1	3536	2
650720000	573450000	593320000	457380000	353340000	250050000	303750000	413100000	323380000	898890000	0		20	2003.01	5.1762e-79	239.87	28	11739	AGGSASAMLQPLLDNQVGFK	P20618	P20618	PSMB1	Proteasome subunit beta type-1	3541	2;3
72776000	49817000	75445000	81895000	71595000	42671000	0	65722000	77696000	44112000	0		14	1430.73	0.00026314	80.905	14	17308	AGGSLCHILAAAYK	Q8TAQ2;F8VXC8;F8VZW6	Q8TAQ2	SMARCC2	SWI/SNF complex subunit SMARCC2	3542	3
41446000	31943000	34239000	30985000	35262000	0	28011000	23081000	30266000	31606000	0		18	1619.82	2.8318e-05	107.14	10	12128	AGGSPAPGPETPAISPSK	P33316;H0YKI0	P33316	DUT	Deoxyuridine 5-triphosphate nucleotidohydrolase, mitochondrial	3543	2
38790000	32866000	0	27641000	36853000	32099000	0	24108000	38689000	39686000	1		19	1775.92	6.4371e-05	81.643	16	12128	AGGSPAPGPETPAISPSKR	P33316;H0YKI0	P33316	DUT	Deoxyuridine 5-triphosphate nucleotidohydrolase, mitochondrial	3544	3
0	98722000	192150000	124890000	252090000	118840000	0	0	186490000	201860000	0		13	1208.62	0.00072798	81.335	13	16982	AGGVFTPGAAFSK	Q8NBX0	Q8NBX0	SCCPDH	Saccharopine dehydrogenase-like oxidoreductase	3551	2
9234900	11838000	0	18685000	0	9819100	0	19786000	7489900	0	1		25	2575.28	0.061537	17.943	4	6083	AGGVSGTHHPRPGHDPPPLPQPDPR	E9PGC8;P78559	E9PGC8	MAP1A	Microtubule-associated protein 1A;MAP1A heavy chain;MAP1 light chain LC2	3554	4;5
382280000	558980000	278500000	0	245910000	365180000	184030000	450920000	265300000	748530000	1		16	1766.97	3.6716e-24	178.84	21	18941	AGHFDKEIVPVLVSTR	Q9BWD1	Q9BWD1	ACAT2	Acetyl-CoA acetyltransferase, cytosolic	3560	2;3;4
0	0	0	0	82748000	39236000	0	32886000	48149000	0	1		7	839.455	0.53302	20.985	2	6832	AGHIMRR	J3KPG5;F8VU39;Q9UIF9;A0A0C4DGI9	J3KPG5	BAZ2A	Bromodomain adjacent to zinc finger domain protein 2A	3563	1;2
14467000	0	0	0	0	21706000	0	0	0	0	1		11	1181.62	0.62195	13.809	0	6248	AGHKATLEEAR	P55786;E9PLK3;A0A7I2V3W8;A0A7I2V389	P55786	NPEPPS	Puromycin-sensitive aminopeptidase	3564	3
32351000	39138000	0	59637000	32528000	23065000	0	0	27999000	0	0		15	1555.71	0.023774	55.98	7	19603	AGHMVPSDQGDMALK	Q9HB40;I3L4Z9	Q9HB40	SCPEP1	Retinoid-inducible serine carboxypeptidase	3569	2;3
0	0	0	0	22551000	0	7922400	0	0	0	0		15	1405.78	0.0038523	66.498	5	20993	AGHNVIALVGGATAR	Q9Y2Z4;H0YHS6	Q9Y2Z4	YARS2	Tyrosine--tRNA ligase, mitochondrial;Tyrosine--tRNA ligase	3570	2;3
39738000	0	22042000	52645000	0	0	0	0	20709000	0	0		11	1170.65	0.00020805	102.06	4	12775	AGHYAASIIIR	P55263;A0A5F9ZHJ1	P55263	ADK	Adenosine kinase	3576	2;3
0	22000000	0	26329000	16918000	21115000	0	0	21695000	0	0		12	1273.63	1.0064e-05	112.85	3	15268	AGIATHFVDSEK	Q6NVY1;H7C400	Q6NVY1	HIBCH	3-hydroxyisobutyryl-CoA hydrolase, mitochondrial	3577	2;3
0	0	0	0	47769000	0	129920000	0	0	0	0		14	1353.73	0.010705	67.153	2	11683	AGIEGPLLASDVGR	P18583;H7C1M2	P18583	SON	Protein SON	3579	2
41124000	0	0	0	47131000	0	37023000	0	38259000	82288000	0		16	1621.9	0.013953	39.685	11	2738	AGIFPSHFPLPAAVAK	A0A5F9ZH30;A0A5F9ZHE4;D6RHE1;A0A5F9ZHN5;A0A5F9ZI30;A0A5F9ZGY4;A0A5F9ZI65;A0A5F9ZGZ5;A0A5F9ZI40;A0A5F9ZGY3;A0A5F9ZHR8;A0A5F9ZHT4;A0A5F9ZI46;I6L894;A0A5F9ZH19;A0A5F9ZHF7;A0A5F9ZHT8;A0A5F9ZHD2;A0A5F9ZGX3;A0A5F9ZHS1;Q01484	A0A5F9ZHD2	ANK2	Ankyrin-2	3581	3
0	0	0	0	0	0	13358000	0	0	0	0		9	1023.56	0.048272	39.022	0	10563	AGIFQPHVR	O75694;E9PF10	O75694	NUP155	Nuclear pore complex protein Nup155	3582	3
0	0	0	0	0	0	0	0	0	0	0		16	1557.77	0.34495	19.559	1	914	AGIGPPSEASDSVLMK	A0A0A0MTS7;A0A0A0MRA3;Q8WZ42	A0A0A0MTS7	TTN	Titin	3583	2
0	4752400	8283400	0	0	0	0	0	0	0	0		8	757.445	0.035431	54.611	6	11498	AGIIASAR	P13639	P13639	EEF2	Elongation factor 2	3585	2
133750000	153760000	129600000	202650000	158280000	151300000	229530000	186930000	154140000	203360000	0		10	1114.59	7.2921e-08	165.11	17	12136	AGIICQLNAR	P33991;A0A3B3IT92;A0A3B3IU45;A0A3B3IS57;A0A3B3ITP6;E5RG31	P33991	MCM4	DNA replication licensing factor MCM4	3586	2
0	0	0	0	0	120580000	0	139080000	0	0	0		11	1128.68	0.14474	23.801	2	6248	AGIISTVEVLK	P55786;E9PLK3;A0A7I2V3W8;A0A7I2V389	P55786	NPEPPS	Puromycin-sensitive aminopeptidase	3587	2
0	0	0	0	0	0	0	0	0	0	2		15	1638.83	1.3055	5.3734	1	13636	AGIKTHVEKEDGEAR	Q13573;G3V4X8;G3V3A4	Q13573	SNW1	SNW domain-containing protein 1	3588	3
95067000	0	99332000	204680000	204030000	201100000	161900000	283260000	0	226290000	0		10	1028.6	0.0016132	87.476	10	12138	AGILTTLNAR	P33993	P33993	MCM7	DNA replication licensing factor MCM7	3590	2
340120000	333080000	391290000	348820000	205150000	313380000	262990000	253380000	274040000	489450000	0		9	1003.55	0.022297	56.011	14	11855	AGIPVYAWK	P23526	P23526	AHCY	Adenosylhomocysteinase	3593	2
70879000	78470000	77911000	135250000	119950000	128320000	89913000	180330000	124550000	58749000	0		8	847.517	0.01124	75.109	8	2583	AGISFIIK	A0A494C1K3;P78347	A0A494C1K3	GTF2I	General transcription factor II-I	3597	1;2
0	61162000	0	92060000	0	0	0	0	0	0	0		10	1018.56	0.020994	53.404	2	13214	AGISQAVFAR	Q01826	Q01826	SATB1	DNA-binding protein SATB1	3599	2
697900000	680290000	254910000	602570000	214140000	483510000	207270000	473470000	454320000	807880000	0		10	1001.58	1.0911e-07	196.88	27	298	AGITTIEAVK	A0A087WWU8;Q5VU61;D6R904	A0A087WWU8	TPM3		3602	1;2
453730000	516240000	298350000	455180000	397190000	436630000	178810000	374030000	405780000	0	1		11	1157.68	0.00063134	109.29	12	298	AGITTIEAVKR	A0A087WWU8;Q5VU61;D6R904	A0A087WWU8	TPM3		3603	2
113360000	109940000	132060000	140920000	187240000	168200000	194280000	153880000	156420000	143080000	0		10	1014.58	0.0011295	111.17	13	12521	AGIVTSLQAR	P49736;H0Y8E6	P49736	MCM2	DNA replication licensing factor MCM2	3606	2
32347000	23190000	153620000	28062000	33442000	22169000	0	29114000	25091000	47675000	1		19	1902.04	1.2754e-09	104.03	12	12697	AGKDLVSSLTSGLLTIGDR	P53396	P53396	ACLY	ATP-citrate synthase	3616	3
62306000	20695000	6529300	0	17247000	20461000	0	25935000	13522000	0	1		23	2371.13	5.8793e-05	88.09	8	18687	AGKEESGVSVSNSQPTNESHSIK	Q99808	Q99808	SLC29A1	Equilibrative nucleoside transporter 1	3617	3;4
426310000	312390000	243420000	569090000	293300000	375960000	234660000	512490000	336980000	1219300000	1		17	1855.96	8.9299e-10	146.96	27	13011	AGKFPSLLTHNENMVAK	P62906	P62906	RPL10A	60S ribosomal protein L10a	3618	2;3;4
0	0	0	0	0	0	0	0	0	46157000	1		14	1573.89	0.028595	37.831	2	12193	AGKLDPHLVLDQLR	P35580;P35579	P35580	MYH10;MYH9	Myosin-10;Myosin-9	3621	3
0	0	0	0	0	0	0	0	0	46157000	1		14	1573.89	0.028595	37.831	2	12192	AGKLDPHLVLDQLR	P35580;P35579	P35580	MYH10;MYH9	Myosin-10;Myosin-9	3621	3
0	0	0	0	0	0	0	0	0	0	2		10	1041.56	1.2567	10.005	1	3126	AGKNQGDPKK	A0A7I2V349;A0A7I2V428;P19338;H7BY16;A0A7I2V3F3;A0A7I2V5M5;A0A7I2V2U7;A0A7I2V699;A0A7I2V2S8;A0A7I2V506	A0A7I2V428	NCL	Nucleolin	3623	3
2031800000	2647200000	1956800000	3082400000	2421700000	3057300000	2013200000	4042700000	2414200000	4613600000	1		17	1875.96	3.9383e-54	247.11	82	3445	AGKPVICATQMLESMIK	A0A804F6T5;A0A804F729;P14618;B4DNK4	P14618	PKM	Pyruvate kinase PKM;Pyruvate kinase	3626	2;3
2031800000	2647200000	1956800000	3082400000	2421700000	3057300000	2013200000	4042700000	2414200000	4613600000	1		17	1875.96	3.9383e-54	247.11	82	11532	AGKPVICATQMLESMIK	A0A804F6T5;A0A804F729;P14618;B4DNK4	P14618	PKM	Pyruvate kinase PKM;Pyruvate kinase	3626	2;3
66811000	0	0	0	99542000	0	0	0	61909000	108490000	1		22	2559.2	1.7888e-05	111.38	9	10665	AGKYEQAIQCYTEAISLCPTEK	O94826	O94826	TOMM70A	Mitochondrial import receptor subunit TOM70	3630	3
61428000	60941000	97708000	51829000	92634000	54803000	50358000	47366000	67151000	112290000	0		17	1629.9	2.579e-05	117.02	26	21015	AGLAMPGPPLGPVLGQR	Q9Y3B7;E9PQB6	Q9Y3B7	MRPL11	39S ribosomal protein L11, mitochondrial	3637	2
0	0	0	0	0	0	0	0	0	0	0		9	924.539	0.0267	61.679	2	10492	AGLAPLEVR	O75369;A0A804HK76;E7EN95;A0A804HL72	O75369	FLNB	Filamin-B	3638	2
0	0	0	0	0	0	0	0	0	0	0		10	1085.54	0.078774	47.187	3	14574	AGLDPDLETR	Q5JTZ9	Q5JTZ9	AARS2	Alanine--tRNA ligase, mitochondrial	3644	2
0	0	22495000	0	0	0	0	0	0	0	1		14	1669.81	0.18158	13.119	0	17637	AGLDYNRSYQNEIK	Q8WXH0;A0A0C4DGK3;A0A669KBH2	Q8WXH0	SYNE2	Nesprin-2	3646	4
21369000	16658000	11899000	16926000	8767500	14853000	0	12832000	12100000	17156000	0		18	1705.73	3.9698e-07	124.47	9	10394	AGLESGAEPGDGDSDTTK	O60832	O60832	DKC1	H/ACA ribonucleoprotein complex subunit 4	3655	2
0	30705000	30716000	25476000	0	0	31681000	31942000	23901000	31597000	1		18	1682.8	0.00011791	82.707	7	16020	AGLESSEGGGGPERPGAR	Q86SK9	Q86SK9	SCD5	Stearoyl-CoA desaturase 5	3657	3
0	0	0	0	0	0	130110000	23875000	0	0	0		9	906.492	0.04126	47.082	1	3607	AGLGAVYTR	Q8NDA2;A0A804HLC3	Q8NDA2	HMCN2	Hemicentin-2	3666	2
509360000	204560000	514910000	247370000	303000000	197370000	422690000	152820000	294300000	234140000	0		11	1052.55	7.0933e-13	192.31	18	10646	AGLGHPAAFGR	O94760	O94760	DDAH1	N(G),N(G)-dimethylarginine dimethylaminohydrolase 1	3668	2
0	0	0	0	0	0	0	0	0	0	1		18	1786.97	0.13703	16.306	2	10646	AGLGHPAAFGRATHAVVR	O94760	O94760	DDAH1	N(G),N(G)-dimethylarginine dimethylaminohydrolase 1	3669	3
147250000	100960000	146260000	81527000	121960000	54312000	77130000	59998000	90317000	111950000	0		19	1849.01	0.0007972	65.808	11	12522	AGLGSGLSLSGLVHPELSR	P49748;G3V1M7	P49748	ACADVL	Very long-chain specific acyl-CoA dehydrogenase, mitochondrial	3674	2;3
117820000	71772000	65940000	86796000	103390000	64692000	61390000	53591000	90300000	49526000	0		15	1633.88	0.00050764	53.3	11	11863	AGLLEPEVFHLNPAK	P23786;A0A1B0GVF3;A0A1B0GV75;A0A1B0GTB8;A0A1B0GWC0	P23786	CPT2	Carnitine O-palmitoyltransferase 2, mitochondrial	3682	3
0	0	65267000	134810000	294900000	208560000	293970000	316530000	381910000	237960000	0		29	3141.68	7.4827e-57	192.01	15	13087	AGLLHNILPSQSTDLHHSVGTELLSLVYK	P78527	P78527	PRKDC	DNA-dependent protein kinase catalytic subunit	3685	3;4;5
0	0	0	0	0	0	0	0	0	0	1		22	2194.22	0.090578	29.807	1	11810	AGLLPSGPRPGYAAIQALLSSR	A0A0A0MSZ4;A0A0C4DFN8;A0A0A0MTR6;A0A0C4DGN7;A0A0A0MT64;A0A0A0MTN9;J3QQX3;P22570	P22570	FDXR	NADPH:adrenodoxin oxidoreductase, mitochondrial	3688	3
0	0	0	0	0	0	0	0	0	0	0		9	949.571	0.044779	56.27	6	16410	AGLLQPPVR	Q8IX12;A0A0C4DGG8;F5H1H2;F5H2E6;F5H3E1	Q8IX12	CCAR1	Cell division cycle and apoptosis regulator protein 1	3689	2
0	0	16403000	16531000	0	11902000	0	19720000	0	0	0		18	1775.99	8.5903e-05	81.346	4	17473	AGLLVLAVLSDGAGDHIR	Q8TEX9;H0YN14	Q8TEX9	IPO4	Importin-4	3691	3
132600000	150180000	136500000	166790000	187810000	162910000	76359000	144130000	152760000	71697000	0		13	1433.66	1.285e-09	162.88	27	11081	AGLNCSTENMPIK	P05198;G3V4T5;H0YJS4	P05198	EIF2S1	Eukaryotic translation initiation factor 2 subunit 1	3692	2
22380000	36258000	0	58205000	0	67764000	0	71161000	40258000	67993000	0		14	1618.78	1.8468e-10	122.2	10	13819	AGLNEMVEYITHSR	Q14738;E9PFR3;H0Y8C4	Q14738	PPP2R5D	Serine/threonine-protein phosphatase 2A 56 kDa regulatory subunit delta isoform	3694	3
102060000	0	0	0	0	0	0	0	0	0	0		10	1000.56	0.00017949	113.71	9	13046	AGLNSLEAVK	A0A2R8Y5V9;A0A2R8YGX3;A0A590UJB9;A0A590UK79;P67936	P67936	TPM4	Tropomyosin alpha-4 chain	3696	2
252580000	165960000	278090000	139960000	298250000	124070000	219510000	116870000	257030000	225790000	0		30	3365.56	6.379e-26	151.41	27	12065	AGLPCQDLEFVQFHPTGIYGAGCLITEGCR	P31040;D6RFM5;A0A087X1I3;A0A494C1T6	P31040	SDHA	Succinate dehydrogenase [ubiquinone] flavoprotein subunit, mitochondrial	3697	3
0	0	0	0	39707000	27740000	0	0	0	0	0		15	1637.74	0.0025691	75.045	5	20003	AGLPGFYDPCVGEEK	Q9NVH1	Q9NVH1	DNAJC11	DnaJ homolog subfamily C member 11	3700	2
108700000	0	0	122340000	0	101360000	0	81431000	85746000	0	0		7	696.453	0.20996	63.581	3	16671	AGLPVIK	Q8N3K9	Q8N3K9	CMYA5	Cardiomyopathy-associated protein 5	3705	1;2
21792000000	23014000000	22498000000	26971000000	19823000000	17301000000	20514000000	18990000000	17675000000	35052000000	0		9	943.524	2.0852e-05	164.53	137	11247	AGLQFPVGR	Q99878;Q96KK5;P0C0S8;Q6FI13;Q16777;Q8IUE6;Q93077;Q9BTM1;A0A0U1RR32;A0A0U1RRH7;P20671;A0A3B3IS11;P16104;Q71UI9;P0C0S5;C9J0D1;A0A494C189	Q6FI13	HIST1H2AJ;HIST1H2AH;HIST1H2AG;HIST2H2AA3;HIST2H2AC;HIST2H2AB;HIST1H2AC;H2AFJ;HIST1H2AD;H2AFX;H2AFV;H2AFZ	Histone H2A type 1-J;Histone H2A type 1-H;Histone H2A type 1;Histone H2A type 2-A;Histone H2A type 2-C;Histone H2A type 2-B;Histone H2A type 1-C;Histone H2A.J;Histone H2A type 1-D;Histone H2AX;Histone H2A.V;Histone H2A.Z;Histone H2A	3707	1;2
21792000000	23014000000	22498000000	26971000000	19823000000	17301000000	20514000000	18990000000	17675000000	35052000000	0		9	943.524	2.0852e-05	164.53	137	15161	AGLQFPVGR	Q99878;Q96KK5;P0C0S8;Q6FI13;Q16777;Q8IUE6;Q93077;Q9BTM1;A0A0U1RR32;A0A0U1RRH7;P20671;A0A3B3IS11;P16104;Q71UI9;P0C0S5;C9J0D1;A0A494C189	Q6FI13	HIST1H2AJ;HIST1H2AH;HIST1H2AG;HIST2H2AA3;HIST2H2AC;HIST2H2AB;HIST1H2AC;H2AFJ;HIST1H2AD;H2AFX;H2AFV;H2AFZ	Histone H2A type 1-J;Histone H2A type 1-H;Histone H2A type 1;Histone H2A type 2-A;Histone H2A type 2-C;Histone H2A type 2-B;Histone H2A type 1-C;Histone H2A.J;Histone H2A type 1-D;Histone H2AX;Histone H2A.V;Histone H2A.Z;Histone H2A	3707	1;2
21792000000	23014000000	22498000000	26971000000	19823000000	17301000000	20514000000	18990000000	17675000000	35052000000	0		9	943.524	2.0852e-05	164.53	137	11581	AGLQFPVGR	Q99878;Q96KK5;P0C0S8;Q6FI13;Q16777;Q8IUE6;Q93077;Q9BTM1;A0A0U1RR32;A0A0U1RRH7;P20671;A0A3B3IS11;P16104;Q71UI9;P0C0S5;C9J0D1;A0A494C189	Q6FI13	HIST1H2AJ;HIST1H2AH;HIST1H2AG;HIST2H2AA3;HIST2H2AC;HIST2H2AB;HIST1H2AC;H2AFJ;HIST1H2AD;H2AFX;H2AFV;H2AFZ	Histone H2A type 1-J;Histone H2A type 1-H;Histone H2A type 1;Histone H2A type 2-A;Histone H2A type 2-C;Histone H2A type 2-B;Histone H2A type 1-C;Histone H2A.J;Histone H2A type 1-D;Histone H2AX;Histone H2A.V;Histone H2A.Z;Histone H2A	3707	1;2
21792000000	23014000000	22498000000	26971000000	19823000000	17301000000	20514000000	18990000000	17675000000	35052000000	0		9	943.524	2.0852e-05	164.53	137	11246	AGLQFPVGR	Q99878;Q96KK5;P0C0S8;Q6FI13;Q16777;Q8IUE6;Q93077;Q9BTM1;A0A0U1RR32;A0A0U1RRH7;P20671;A0A3B3IS11;P16104;Q71UI9;P0C0S5;C9J0D1;A0A494C189	Q6FI13	HIST1H2AJ;HIST1H2AH;HIST1H2AG;HIST2H2AA3;HIST2H2AC;HIST2H2AB;HIST1H2AC;H2AFJ;HIST1H2AD;H2AFX;H2AFV;H2AFZ	Histone H2A type 1-J;Histone H2A type 1-H;Histone H2A type 1;Histone H2A type 2-A;Histone H2A type 2-C;Histone H2A type 2-B;Histone H2A type 1-C;Histone H2A.J;Histone H2A type 1-D;Histone H2AX;Histone H2A.V;Histone H2A.Z;Histone H2A	3707	1;2
0	0	0	0	0	0	0	0	0	0	0		9	972.524	0.039656	47.603	3	16987	AGLSDLELR	Q8NC56;D6RBV0	Q8NC56	LEMD2	LEM domain-containing protein 2	3715	2
0	0	0	0	0	0	0	0	0	0	1		10	1128.63	1	NaN	0	16987	AGLSDLELRR	Q8NC56;D6RBV0	Q8NC56	LEMD2	LEM domain-containing protein 2	3716
0	0	0	0	0	0	0	0	0	0	0		8	872.472	0.03317	53.754	1	770	AGLTDLQR	X6RA56;A0A0A0MRV8;X6RLR1;O75935	X6RA56	DCTN3	Dynactin subunit 3	3726	2
33565000	48935000	31780000	122770000	58582000	52848000	0	225710000	38705000	39503000	0		14	1576.84	0.0020596	48.112	9	10274	AGLTHLITMDLHQK	O60256;E7EPA1;C9K0K7;C9JJS3;C9JDU5	O60256	PRPSAP2	Phosphoribosyl pyrophosphate synthase-associated protein 2	3728	3;4
22404000	21769000	21023000	29112000	56994000	23122000	0	21993000	47916000	15796000	0		9	932.544	7.5809e-06	168.45	19	20030	AGLTLFVGR	Q9NW13;C9JAA9;C9JE21	Q9NW13	RBM28	RNA-binding protein 28	3730	1;2
74485000	49010000	103800000	49570000	81952000	70889000	119890000	74944000	107990000	103020000	0		9	992.481	0.0021939	92.491	11	10616	AGLVDDFEK	O75947;F5H608	O75947	ATP5H	ATP synthase subunit d, mitochondrial	3733	2
22994000	24374000	19176000	0	0	16519000	53088000	17303000	19928000	30684000	1		10	1120.58	0.004354	51.762	8	10616	AGLVDDFEKK	O75947;F5H608	O75947	ATP5H	ATP synthase subunit d, mitochondrial	3734	2;3
0	0	137710000	0	84293000	152090000	224920000	156980000	164500000	203500000	0		8	845.476	0.0016229	117.7	21	12493	AGLYGLPR	P49327;A0A0U1RQF0;A0A0U1RRG3	P49327	FASN	Fatty acid synthase;[Acyl-carrier-protein] S-acetyltransferase;[Acyl-carrier-protein] S-malonyltransferase;3-oxoacyl-[acyl-carrier-protein] synthase;3-oxoacyl-[acyl-carrier-protein] reductase;3-hydroxyacyl-[acyl-carrier-protein] dehydratase;Enoyl-[acyl-carrier-protein] reductase;Oleoyl-[acyl-carrier-protein] hydrolase	3739	2
0	0	0	0	0	0	0	0	0	0	1		7	791.385	1.5661	13.338	1	15932	AGMEKEK	Q7Z4V5;K7EPS6	Q7Z4V5	HDGFRP2	Hepatoma-derived growth factor-related protein 2	3741	2
0	0	0	0	0	0	0	0	0	0	1		8	854.48	1.6533	7.2299	1	20159	AGMPKPVR	Q9NZ32;V9GYX7;G3V2Q5;G3V5Y4;F6S9Y6	Q9NZ32	ACTR10	Actin-related protein 10	3745	2
0	0	0	0	0	0	0	0	41959000	0	0		12	1372.7	0.0047616	63.734	3	13365	AGMQLNLEELQK	B7ZC06;Q08379;A0A6Q8KRG2	Q08379	GOLGA2	Golgin subfamily A member 2	3747	2
0	0	117750000	0	128960000	0	0	0	0	88379000	0		14	1431.7	1.8984e-07	131.83	5	20965	AGMSAEQAQGLLEK	Q9Y2Q3;E9PFN5	Q9Y2Q3	GSTK1	Glutathione S-transferase kappa 1	3749	2
34829000	0	0	0	57283000	0	0	0	0	0	1		28	3037.44	0.0032149	38.234	2	14038	AGMSYYNSPGLHVQHMGTSHGITRPSPR	Q16204	Q16204	CCDC6	Coiled-coil domain-containing protein 6	3752	6
0	0	0	0	0	0	0	0	0	0	0		8	883.47	0.36476	19.703	1	12260	AGMTHIVR	P39023;H7C422;H7C3M2;F8WCR1	P39023	RPL3	60S ribosomal protein L3	3754	2
0	0	0	0	0	0	0	0	3410100	0	1		12	1382.71	0.039812	44.299	1	12260	AGMTHIVREVDR	P39023;H7C422;H7C3M2;F8WCR1	P39023	RPL3	60S ribosomal protein L3	3755	3
68883000	63211000	54944000	0	50853000	56146000	0	0	59357000	71119000	0		13	1494.67	9.1729e-05	110.53	8	17952	AGMVDFQDEEQVK	Q96BR5	Q96BR5	COA7	Cytochrome c oxidase assembly factor 7	3756	2
0	0	0	0	39325000	0	0	0	0	0	0		12	1310.75	0.011029	37.613	3	12560	AGNAIHAILLYR	P50416;H3BMD2	P50416	CPT1A	Carnitine O-palmitoyltransferase 1, liver isoform	3758	2;3
209940000	191620000	126760000	214410000	281690000	246230000	112860000	242450000	286030000	90921000	1		20	2181.93	9.1034e-46	193.42	14	11431	AGNEKEEGETADTVGCCSLR	P11387;A0A7P0T852	P11387	TOP1	DNA topoisomerase 1	3760	3
0	0	0	0	0	0	8005500	3271500	0	0	0		18	1790.83	0.079777	8.9317	2	8180	AGNELLESSAGDDASSLR	A0A7P0MQR8;Q9UPN3;A0A590UJG2;H0Y390;A0A804HL78;H3BQK9;H3BPE1	H3BQK9	MACF1	Microtubule-actin cross-linking factor 1, isoforms 1/2/3/5	3761	3
0	0	0	0	133150000	0	0	0	0	0	0		11	1191.59	0.18282	36.318	0	11675	AGNFYVPAEPK	P18124;A8MUD9;C9JZ88;C9JIJ5	P18124	RPL7	60S ribosomal protein L7	3763	2
0	0	0	0	0	0	0	0	0	70801000	0		11	1157.59	0.0006044	95.311	1	13936	AGNGQWASVIR	Q15393	Q15393	SF3B3	Splicing factor 3B subunit 3	3764	2
340990000	473200000	365160000	545770000	515860000	562300000	357530000	520590000	400810000	558100000	0		13	1241.67	2.9125e-09	159.94	21	12171	AGNLGGGVVTIER	P35268;K7ELC4;K7EMH1;K7ERI7;K7EP65;K7EKS7;K7EJT5	P35268	RPL22	60S ribosomal protein L22	3770	2
0	0	0	0	0	0	0	0	0	22388000	2		23	2498.23	0.069409	9.3804	1	3869	AGPAKEQEPMPTVDSHEPRLGPR	A6NGP5;Q9H910;H3BU16	A6NGP5	HN1L	Hematological and neurological expressed 1-like protein	3778	4
0	0	0	0	0	0	0	0	36923000	0	0		17	1556.79	0.0032407	56.087	2	831	AGPAPPAADELPGPAAR	A0A0A0MSK4;A0A087WVF5	A0A0A0MSK4	GPSM1		3779	2
0	0	0	0	0	0	0	0	0	0	0		9	824.439	0.37495	13.924	1	10283	AGPATSPPK	O60287	O60287	URB1	Nucleolar pre-ribosomal-associated protein 1	3783	2
0	0	0	0	0	0	0	0	0	15185000	0		12	1212.6	0.11074	28.013	3	18630	AGPEGTSQEIPK	Q99575;E5RK39	Q99575	POP1	Ribonucleases P/MRP protein subunit POP1	3794	2
0	52453000	69080000	0	0	0	0	0	0	55760000	1		30	3393.96	0.12508	5.3745	1	20224	AGPELLLDSNIRLWVVLPIVIITFFVGMIR	Q9P0I2;S4R3U9;C9JLM9	Q9P0I2	EMC3	ER membrane protein complex subunit 3	3798	3
29976000	0	0	41311000	0	44794000	0	0	0	0	2		16	1861.94	0.20434	11.279	5	3784	AGPEMDKRLATEFELR	A5YKK6	A5YKK6	CNOT1	CCR4-NOT transcription complex subunit 1	3799	3
551500000	400040000	579910000	435530000	562270000	358060000	388400000	304660000	462010000	144100000	0		15	1610.76	9.4695e-120	327.75	21	18201	AGPESDAQYQFTGIK	Q96IX5	Q96IX5	USMG5	Up-regulated during skeletal muscle growth protein 5	3802	2
77483000	0	0	0	162740000	0	0	0	25527000	0	1		16	1738.85	1.1325e-07	148.89	3	18201	AGPESDAQYQFTGIKK	Q96IX5	Q96IX5	USMG5	Up-regulated during skeletal muscle growth protein 5	3803	2;3
0	0	0	24607000	38985000	0	0	26778000	36621000	0	0		14	1475.68	0.00025113	90.104	3	5932	AGPEYGQGMNPISR	E7EVJ4;Q9NUL3;E7EPX0;E7EVI1;E5RJN7	E7EVJ4	STAU2	Double-stranded RNA-binding protein Staufen homolog 2	3804	2
0	0	0	0	0	0	0	0	0	0	0		14	1400.69	0.18754	35.006	1	18930	AGPGSEELTVTNAR	Q9BW19	Q9BW19	KIFC1	Kinesin-like protein KIFC1	3818	2
62860000	51513000	116200000	63441000	154410000	92536000	107760000	86387000	110760000	155610000	0		15	1512.76	1.3796e-11	214.86	10	13806	AGPGSLELCGLPSQK	Q14684	Q14684	RRP1B	Ribosomal RNA processing protein 1 homolog B	3819	2
33651000	0	17841000	0	27172000	48473000	0	32327000	0	23369000	0		16	1617.85	0.00014083	83.314	9	19263	AGPGSSPLFSLLPGYR	Q9H0W8	Q9H0W8	SMG9	Protein SMG9	3820	2
0	0	0	0	36019000	0	0	47273000	0	0	0		15	1412.75	0.0028856	76.24	5	10492	AGPGTLSVTIEGPSK	O75369;A0A804HK76;E7EN95	O75369	FLNB	Filamin-B	3822	2
33448000	0	0	0	34986000	0	0	41245000	0	0	0		10	1098.55	0.032257	56.916	4	20795	AGPGVEDLWR	Q9UNI6;V9GYV5;V9GY92	Q9UNI6	DUSP12	Dual specificity protein phosphatase 12	3823	2
892230000	1111500000	731550000	1120900000	607030000	775670000	636560000	795040000	861630000	847970000	0		8	926.497	0.00095885	145.04	39	10335	AGPIWDLR	O43390;B4DT28;A0A6Q8PH31;A0A6Q8PH35;A0A6Q8PEX7;A0A7I2YQN2;A0A7I2V4Z0;A0A7I2V346;B7Z645;A0A7I2V5Q6;O60506;A0A7I2V309;A0A7I2V2F2	O60506	HNRNPR;SYNCRIP	Heterogeneous nuclear ribonucleoprotein R;Heterogeneous nuclear ribonucleoprotein Q	3826	1;2
892230000	1111500000	731550000	1120900000	607030000	775670000	636560000	795040000	861630000	847970000	0		8	926.497	0.00095885	145.04	39	3225	AGPIWDLR	O43390;B4DT28;A0A6Q8PH31;A0A6Q8PH35;A0A6Q8PEX7;A0A7I2YQN2;A0A7I2V4Z0;A0A7I2V346;B7Z645;A0A7I2V5Q6;O60506;A0A7I2V309;A0A7I2V2F2	O60506	HNRNPR;SYNCRIP	Heterogeneous nuclear ribonucleoprotein R;Heterogeneous nuclear ribonucleoprotein Q	3826	1;2
892230000	1111500000	731550000	1120900000	607030000	775670000	636560000	795040000	861630000	847970000	0		8	926.497	0.00095885	145.04	39	10165	AGPIWDLR	O43390;B4DT28;A0A6Q8PH31;A0A6Q8PH35;A0A6Q8PEX7;A0A7I2YQN2;A0A7I2V4Z0;A0A7I2V346;B7Z645;A0A7I2V5Q6;O60506;A0A7I2V309;A0A7I2V2F2	O60506	HNRNPR;SYNCRIP	Heterogeneous nuclear ribonucleoprotein R;Heterogeneous nuclear ribonucleoprotein Q	3826	1;2
0	0	0	0	0	0	0	0	0	0	0		7	628.354	0.3221	31.955	1	9057	AGPLSGK	J3KTA4;P17844;A0A7I2V507;A0A7I2V2S0;J3QRQ7;J3QR02;X6RLV5;J3QKN9;J3KTQ4	J3KTA4	DDX5	Probable ATP-dependent RNA helicase DDX5	3839	2
0	14542000	0	0	0	0	0	0	0	0	2		15	1485.79	1.1651	13.906	0	9057	AGPLSGKKFGNPGEK	J3KTA4;P17844;A0A7I2V507;A0A7I2V2S0;J3QRQ7;J3QR02;X6RLV5;J3QKN9;J3KTQ4	J3KTA4	DDX5	Probable ATP-dependent RNA helicase DDX5	3840	2
0	0	0	0	0	0	0	0	0	91678000	0		11	1069.61	0.0081507	60.102	1	19225	AGPNASIISLK	Q9H0A0	Q9H0A0	NAT10	N-acetyltransferase 10	3842	2
0	0	0	0	0	0	0	0	0	0	1		19	1825.94	0.13957	15.592	1	6372	AGPPGGRSLHSSAVAATYK	E9PPW7;O00217;E9PN51;F8W9K7	E9PPW7	NDUFS8	NADH dehydrogenase [ubiquinone] iron-sulfur protein 8, mitochondrial	3846	3
0	0	103650000	0	0	0	93574000	0	775850000	459380000	0		21	2102.15	0.015654	36.679	3	9885	AGPPVPASHIAPAPVQPPMIR	H0Y488;A0A1B0GTU5;H0YEW5;O14497	O14497	ARID1A	AT-rich interactive domain-containing protein 1A	3856	3
42488000	50103000	34337000	47550000	24863000	48455000	32639000	47030000	39544000	35839000	0		15	1466.74	2.672e-06	145.23	13	617	AGPSAQEPGSQTPLK	A0A087X2D8;O60271	A0A087X2D8	SPAG9	C-Jun-amino-terminal kinase-interacting protein 4	3867	2
126730000	0	0	0	0	0	0	0	0	0	0		34	3816.83	0.08801	8.5459	1	19590	AGPSMQQDFYTVEDLATQLLSSAFVNLNNIPDYR	Q9HAV4	Q9HAV4	XPO5	Exportin-5	3872	4
0	0	0	0	0	0	0	0	0	0	1		7	773.397	1.5115	21.547	1	10219	AGPSRMR	O43719	O43719	HTATSF1	HIV Tat-specific factor 1	3875	2
26209000	0	0	0	0	0	0	0	41586000	0	0		10	1022.65	0.0023371	81.191	7	17634	AGPVQVLIVK	Q8WXF7;A0A804HLC1;G3V5T4;A0A6I8PUC8;A0A6I8PIS8	Q8WXF7	ATL1	Atlastin-1	3885	2
152810000	227830000	94703000	185830000	111480000	169370000	83754000	245020000	151370000	0	0		11	1191.58	0.00031569	108.43	11	12654	AGQAVDDFIEK	P52209;K7EM49;K7EPF6;K7EMN2	P52209	PGD	6-phosphogluconate dehydrogenase, decarboxylating	3894	2
0	0	0	0	23984000	27616000	22998000	17115000	31984000	0	0		12	1300.68	0.0016069	78.098	5	14574	AGQEDVLFPVAR	Q5JTZ9	Q5JTZ9	AARS2	Alanine--tRNA ligase, mitochondrial	3898	2
0	22716000	0	0	0	0	0	0	0	0	0		11	1117.58	0.0081768	64.711	7	19768	AGQEMSLAALK	A0A087WT55;A0A087WVE6;A0A087WXD0;Q9NPI6	Q9NPI6	DCP1A	mRNA-decapping enzyme 1A	3900	2
0	0	0	0	0	0	0	0	0	0	1		12	1321.66	0.12497	15.943	1	20588	AGQERPSVTSYK	Q9UJX3	Q9UJX3	ANAPC7	Anaphase-promoting complex subunit 7	3902	3
0	0	0	0	5873900	10808000	7969000	13137000	22280000	0	0		13	1412.76	0.010509	35.737	5	19630	AGQHPSQHLIGLR	Q9HBM0;F2Z3A6;F8W8C2	Q9HBM0	VEZT	Vezatin	3906	3;4
147700000	162090000	149000000	130260000	225720000	78654000	155610000	0	148760000	0	0		25	2520.29	1.9721e-05	82.302	19	13269	AGQMVTVWAAGAGVAHSPPSTLVWK	Q03252	Q03252	LMNB2	Lamin-B2	3909	3
63525000	40503000	0	64460000	71473000	53800000	54164000	0	79524000	35208000	0		16	1669.85	1.9961e-05	63.681	12	11792	AGQQGLSVAFDLATHR	P22033	P22033	MUT	Methylmalonyl-CoA mutase, mitochondrial	3912	3
332890000	312250000	0	334200000	358190000	346000000	293360000	341330000	293130000	452090000	0		14	1402.72	1.3692e-24	204.69	12	13941	AGQSVIGLQMGTNK	Q15417;E9PDU6	Q15417	CNN3	Calponin-3;Calponin	3919	2
227140000	0	241030000	0	480010000	0	272900000	0	340600000	136420000	0		14	1573.72	3.7721e-20	180.66	9	20576	AGQTTYSGVIDCFR	O75746;Q9UJS0	Q9UJS0	SLC25A12;SLC25A13	Calcium-binding mitochondrial carrier protein Aralar1;Calcium-binding mitochondrial carrier protein Aralar2	3924	2
227140000	0	241030000	0	480010000	0	272900000	0	340600000	136420000	0		14	1573.72	3.7721e-20	180.66	9	10568	AGQTTYSGVIDCFR	O75746;Q9UJS0	Q9UJS0	SLC25A12;SLC25A13	Calcium-binding mitochondrial carrier protein Aralar1;Calcium-binding mitochondrial carrier protein Aralar2	3924	2
38514000	28268000	0	37395000	39356000	0	0	31397000	47124000	0	0		25	2567.34	2.9279e-88	208.85	17	11743	AGQTVTIWAANAGVTASPPTDLIWK	P20700	P20700	LMNB1	Lamin-B1	3925	2;3
0	0	0	0	41672000	0	0	0	35188000	0	1		11	1246.7	1.0686	31.074	2	7125	AGQVAYLEKLR	G3V394;F8WE88;Q9Y4I1;Q9ULV0;Q9NQX4	Q9NQX4	MYO5A;MYO5B;MYO5C	Unconventional myosin-Va;Unconventional myosin-Vb;Unconventional myosin-Vc	3926	2
0	0	0	0	0	0	0	0	0	0	0		13	1440.74	0.031374	34.331	1	11225	AGQVFLEELGNHK	P09543	P09543	CNP	2,3-cyclic-nucleotide 3-phosphodiesterase	3927	3
19146000	0	63179000	0	16469000	0	46236000	12366000	38182000	0	0		24	2545.1	1.1025e-08	118.35	10	13443	AGQVMCVAQGSGHTHSVGTVCCSR	Q12788;A0A087WYP7	Q12788	TBL3	Transducin beta-like protein 3	3929	3;4
143070000	85552000	216410000	129200000	194860000	90907000	111470000	116070000	170170000	0	0		25	2532.31	7.8917e-08	112.86	26	2928	AGQVVTIWAAGAGATHSPPTDLVWK	A0A6Q8PFJ0;P02545;A0A804HL68;Q5TCI8	A0A6Q8PFJ0	LMNA	Prelamin-A/C;Lamin-A/C	3931	3
0	112720000	0	0	0	0	0	0	0	0	2		9	1092.58	7.0497	19.636	1	13013	AGRAYHKYK	P62917;E9PKZ0;E9PKU4;E9PP36	P62917	RPL8	60S ribosomal protein L8	3936	2
0	0	0	0	0	0	0	0	0	99992000	1		17	1823.87	0.0037495	70.134	1	12912	AGRLPACVVDCGTGYTK	P61158;F8WEW2;F8WE84	P61158	ACTR3	Actin-related protein 3	3943	2
0	0	0	0	0	0	0	0	0	0	2		19	2147.24	0.74699	49.448	0	16518	AGRLQLNEKPVQDLNIVLK	A0A087WXE2;Q8IZ73	Q8IZ73	RPUSD2	RNA pseudouridylate synthase domain-containing protein 2	3944	2
0	0	0	0	0	0	5149100	3827000	2437100	5297700	2		21	2312.02	0.011546	30.19	6	6626	AGRPDPEPSEPSKEDQESSDR	F5H1N7;Q6ZU35	F5H1N7	KIAA1211	Uncharacterized protein KIAA1211	3949	4
113920000	149040000	46567000	122470000	87972000	117720000	40289000	146350000	72495000	41743000	0		16	1680.72	3.0922e-45	220.45	16	21234	AGSDGESIGNCPFSQR	Q9Y696	Q9Y696	CLIC4	Chloride intracellular channel protein 4	3963	2
101730000	89777000	76847000	142910000	74720000	127290000	59335000	131180000	90987000	234500000	0		13	1302.66	6.9677e-10	163.94	15	17679	AGSEGLQQVVGMK	Q8WZA9	Q8WZA9	IRGQ	Immunity-related GTPase family Q protein	3967	2
695680	0	0	0	0	3137900	0	0	0	0	2		15	1539.76	0.44144	10.339	0	12367	AGSGKNDHAEKVAEK	P43487;F6WQW2	P43487	RANBP1	Ran-specific GTPase-activating protein	3973	3
0	0	0	0	0	0	0	61637000	0	0	0		23	2427.16	0.0021151	42.079	2	10492	AGSNMLLIGVHGPTTPCEEVSMK	O75369;A0A804HK76;E7EN95	O75369	FLNB	Filamin-B	3990	3
0	0	0	0	0	0	0	0	0	0	0		13	1217.65	0.25968	45.022	2	20757	AGSPAAGPPLQPR	Q9UM73	Q9UM73	ALK	ALK tyrosine kinase receptor	3991	2
0	0	0	0	0	0	0	0	20248000	0	1		17	1723.89	0.57487	16.685	0	19077	AGSPAPSNRLNDSPTLK	Q9BYW2;C9JG86;H7BZ93;H7BXT4;H7C3H4	Q9BYW2	SETD2	Histone-lysine N-methyltransferase SETD2	3993	3
0	0	0	0	122780000	0	0	0	0	0	0		13	1466.73	0.07002	51.762	2	17377	AGSPTLLNCLMYK	Q8TCJ2	Q8TCJ2	STT3B	Dolichyl-diphosphooligosaccharide--protein glycosyltransferase subunit STT3B	3996	2
0	0	0	1382700000	0	0	0	0	0	1181300000	2		10	1081.57	6.8368	18.403	2	12523	AGSRERGPPR	P49750;H0YIQ2	P49750	YLPM1	YLP motif-containing protein 1	4001	2
0	0	0	0	0	0	0	0	0	0	1		10	1074.54	1.0894	29.473	2	4206	AGSRLSAEER	B1AJQ6;Q86Y82	B1AJQ6	STX12	Syntaxin-12	4002	2
40280000	54441000	0	43556000	52201000	40481000	0	51893000	48974000	0	0		41	3811.76	1.7518e-57	158.2	9	16218	AGSSAAGASGWTSAGSLNSVPTNSAQQGHNSPDSPVTSAAK	Q86XP3;A0A0A0MSJ0	Q86XP3	DDX42	ATP-dependent RNA helicase DDX42	4003	3
19052000	0	0	10506000	15114000	12305000	0	15265000	15326000	0	0		12	1237.52	0.00020917	112.75	7	19862	AGSSEEAPDYGR	Q9NRG1	Q9NRG1	PRTFDC1	Phosphoribosyltransferase domain-containing protein 1	4005	2
0	0	0	0	0	0	0	0	0	0	0		13	1335.68	0.0066561	66.92	6	17	AGSSESIAAFIQR	P46379;A0A7I2V508;A0A0G2JK23;A0A024RCR6;A0A7P0MQS5;A0A0G2JL47	P46379	BAG6;BAT3	Large proline-rich protein BAG6	4006	2
0	0	0	0	0	0	0	0	0	0	0		11	1238.6	0.3584	15.881	1	19852	AGSSLTSFQWR	Q9NRC6	Q9NRC6	SPTBN5	Spectrin beta chain, non-erythrocytic 5	4007	2
39056000	0	0	27833000	0	0	0	0	31969000	0	0		10	975.499	0.0018135	80.787	4	8387	AGSSSLEAVR	B7Z596;F5H7S3;H0YN06;H0YKJ4;H0YK48;A0A494BZZ2;H7BYY1	H7BYY1	TPM1		4011	2
0	0	0	0	30096000	0	0	32390000	31905000	0	0		19	1765.86	1.9633e-05	134.21	6	15984	AGSSTPGDAPPAVAEVQGR	Q7Z6Z7	Q7Z6Z7	HUWE1	E3 ubiquitin-protein ligase HUWE1	4012	2
0	0	0	0	27135000	0	0	0	0	0	0		15	1766.77	3.3965e-08	157.97	3	12534	AGSSWQCDTCLLQNK	P49790	P49790	NUP153	Nuclear pore complex protein Nup153	4013	2
0	0	0	0	0	0	0	0	0	60375000	0		12	1269.6	0.046432	48.073	1	20030	AGSTSWTGFQTK	Q9NW13	Q9NW13	RBM28	RNA-binding protein 28	4016	2
0	0	0	0	0	0	0	0	0	0	0		12	1117.56	0.057628	40.725	1	14299	AGSVADSDAVVK	Q3ZCW2;F8WF17;U3KQ88;B9A055	Q3ZCW2	LGALSL	Galectin-related protein;Galectin	4017	2
0	0	44065000	0	0	0	53994000	0	0	0	0		12	1249.59	2.7627e-05	138.66	4	10688	AGSVATCQAVMR	O94906	O94906	PRPF6	Pre-mRNA-processing factor 6	4018	2
0	0	0	0	85256000	0	0	0	0	0	0		25	2608.24	0.00069983	57.694	1	18742	AGTDPSHMPTGPQAASCLDLNLVTR	Q9BQG0;I3L1L3	Q9BQG0	MYBBP1A	Myb-binding protein 1A	4027	3
0	0	0	0	0	0	0	0	0	0	1		16	1750.9	0.23192	37.995	1	19805	AGTEEAIVYSDIDLKK	Q9NQR4	Q9NQR4	NIT2	Omega-amidase NIT2	4030	2
0	0	0	0	0	0	0	0	0	0	1		11	1225.65	1.478	13.77	1	12472	AGTFKMVFTPK	P48735;H0YL11	P48735	IDH2	Isocitrate dehydrogenase [NADP], mitochondrial	4032	2
0	0	0	0	0	103890000	0	0	0	0	1		37	3631.82	0.072471	12.589	1	21199	AGTFPVNGAPRDSLAAASGVLGGPQTPLAPEEETQAR	Q9Y5Y0	Q9Y5Y0	FLVCR1	Feline leukemia virus subgroup C receptor-related protein 1	4033	5
464310000	663640000	299260000	527510000	490740000	860350000	375440000	0	628800000	246720000	0		26	2874.41	4.8651e-54	199.75	24	13670	AGTFQAFEQFGQQLLAHGHYASPEIK	A0A0D9SGF6;Q13813	Q13813	SPTAN1	Spectrin alpha chain, non-erythrocytic 1	4034	3;4
464310000	663640000	299260000	527510000	490740000	860350000	375440000	0	628800000	246720000	0		26	2874.41	4.8651e-54	199.75	24	1192	AGTFQAFEQFGQQLLAHGHYASPEIK	A0A0D9SGF6;Q13813	Q13813	SPTAN1	Spectrin alpha chain, non-erythrocytic 1	4034	3;4
0	0	0	0	55861000	0	0	49250000	41718000	0	0		17	1812.89	4.2152e-05	93.649	4	20532	AGTGENAPWVVEDELVK	Q9UIG0	Q9UIG0	BAZ1B	Tyrosine-protein kinase BAZ1B	4036	2
0	0	0	0	81568000	56575000	80555000	90551000	84707000	97054000	1		18	1940.98	0.034058	22.626	5	20532	AGTGENAPWVVEDELVKK	Q9UIG0	Q9UIG0	BAZ1B	Tyrosine-protein kinase BAZ1B	4037	3
0	0	0	0	0	427310000	0	598090000	0	0	0		15	1487.72	1.5674e-07	142.97	9	1926	AGTGVDNVDLEAATR	A0A286YF22;O43175;A0A2C9F2M7;A0A286YFA2;A0A286YFL2;A0A286YFM8;A0A286YFC8;A0A286YFB2;A0A286YER3	A0A286YF22	PHGDH	D-3-phosphoglycerate dehydrogenase	4038	2
0	0	0	0	0	0	0	0	0	64840000	1		16	1615.82	0.004392	50.787	1	1926	AGTGVDNVDLEAATRK	A0A286YF22;O43175;A0A2C9F2M7;A0A286YFA2;A0A286YFL2;A0A286YFM8;A0A286YFC8;A0A286YFB2;A0A286YER3	A0A286YF22	PHGDH	D-3-phosphoglycerate dehydrogenase	4039	3
39528000	22693000	51736000	0	38526000	44286000	58782000	44395000	58179000	0	0		20	2134.06	0.001221	57.045	8	8051	AGTLIMALHDSSDYLLESAK	H0YNU7;Q5SZE1;Q96G23;H0YLQ6	H0YNU7	CERS2	Ceramide synthase 2	4045	3
0	119890000	33106000	99452000	30982000	150290000	28551000	174260000	40200000	239100000	0		14	1428.67	6.8904e-06	132.88	14	13748	AGTNMMMVGVHGPK	Q14315	Q14315	FLNC	Filamin-C	4051	2;3
91556000	68759000	0	0	0	0	0	0	0	0	1		11	1278.68	1.798	18.063	1	3419	AGTPVHWLKDR	A6NGQ3;A0A7P0Z489;Q5VST9;A0A590UJ10;A0A0A0MRI8	A6NGQ3	OBSCN	Obscurin	4053	2
114970000	136790000	70932000	69854000	31082000	61155000	64982000	56449000	0	0	1		17	1919.92	1.1268e-32	195.72	12	6542	AGTQIENIDEDFRDGLK	F5GXS2;K7EP19;H7C144;O43707	F5GXS2	ACTN4	Alpha-actinin-4	4057	2;3
114970000	136790000	70932000	69854000	31082000	61155000	64982000	56449000	0	0	1		17	1919.92	1.1268e-32	195.72	12	10214	AGTQIENIDEDFRDGLK	F5GXS2;K7EP19;H7C144;O43707	F5GXS2	ACTN4	Alpha-actinin-4	4057	2;3
58872000	137440000	0	253670000	172860000	284650000	0	312260000	327540000	90714000	0		12	1285.69	1.3959e-09	163.64	14	11898	AGTVVLDDVELR	P25205	P25205	MCM3	DNA replication licensing factor MCM3	4067	2
0	37783000	0	0	0	38391000	0	22049000	0	0	0		15	1736.83	0.018855	37.583	3	16757	AGVAFFHLQDYDQAR	Q8N5M4;E9PKV8;H0YDR3	Q8N5M4	TTC9C	Tetratricopeptide repeat protein 9C	4071	3
0	0	0	0	0	0	91782000	0	68811000	0	1		35	3467.56	1.8299e-08	82.946	1	6805	AGVEEVAASGSHLNGDLDPDDREEGAASTAEEAAK	F8VQZ7;F8VRR3;F8VY03;P50579;G3V1U3;F8VSC4	P50579	METAP2	Methionine aminopeptidase 2	4073	3
0	0	0	0	0	0	91782000	0	68811000	0	1		35	3467.56	1.8299e-08	82.946	1	12570	AGVEEVAASGSHLNGDLDPDDREEGAASTAEEAAK	F8VQZ7;F8VRR3;F8VY03;P50579;G3V1U3;F8VSC4	P50579	METAP2	Methionine aminopeptidase 2	4073	3
96608000	112540000	148620000	0	26447000	60631000	45961000	53550000	25705000	0	0		7	808.423	0.03935	94.669	3	15307	AGVFPYR	Q6P2Q9;I3L0J9	Q6P2Q9	PRPF8	Pre-mRNA-processing-splicing factor 8	4082	1;2
0	0	23932000	0	0	0	13783000	0	0	0	0		12	1121.55	0.29659	11.593	0	13848	AGVGEPPEPGGR	Q14997;F8WBH5	Q14997	PSME4	Proteasome activator complex subunit 4	4084	2
29629000	0	0	0	0	41100000	0	34002000	20609000	66849000	1		18	1754.87	0.0016262	59.728	14	13848	AGVGEPPEPGGRPEPGPR	Q14997;F8WBH5	Q14997	PSME4	Proteasome activator complex subunit 4	4085	3
310910000	337620000	282950000	451850000	375380000	377820000	338330000	375690000	343960000	655370000	0		9	914.534	0.001969	94.262	24	10490	AGVIFPVGR	Q9P0M6;A0A7I2V412;A0A7I2V423;Q5SQT3;A0A7I2YQD6;A0A7I2YQR8;A0A7I2V6E9;A0A7I2YQB9;O75367;B4DJC3;D6RCF2;A0A7I2V2N7;A0A7I2V4D9	O75367	H2AFY2;H2AFY	Core histone macro-H2A.2;Histone H2A;Core histone macro-H2A.1	4094	1;2
310910000	337620000	282950000	451850000	375380000	377820000	338330000	375690000	343960000	655370000	0		9	914.534	0.001969	94.262	24	20235	AGVIFPVGR	Q9P0M6;A0A7I2V412;A0A7I2V423;Q5SQT3;A0A7I2YQD6;A0A7I2YQR8;A0A7I2V6E9;A0A7I2YQB9;O75367;B4DJC3;D6RCF2;A0A7I2V2N7;A0A7I2V4D9	O75367	H2AFY2;H2AFY	Core histone macro-H2A.2;Histone H2A;Core histone macro-H2A.1	4094	1;2
0	0	0	0	0	0	0	0	0	0	2		11	1255.74	2.8933	19.787	1	16286	AGVISRLEKQR	Q8IUG5	Q8IUG5	MYO18B	Unconventional myosin-XVIIIb	4095	2
968270	0	0	1403600	1065000	0	0	0	1168900	0	0		10	1008.51	0.095127	15.377	0	13008	AGVLAGHDNR	A0A7I2S2S9;Q9HAV0;A0A6Q8PG88;P62879;E7EP32;P62873;B3KVK2	P62879	GNB4;GNB2;GNB1	Guanine nucleotide-binding protein subunit beta-4;Guanine nucleotide-binding protein G(I)/G(S)/G(T) subunit beta-2;Guanine nucleotide-binding protein G(I)/G(S)/G(T) subunit beta-1	4097	3
968270	0	0	1403600	1065000	0	0	0	1168900	0	0		10	1008.51	0.095127	15.377	0	13005	AGVLAGHDNR	A0A7I2S2S9;Q9HAV0;A0A6Q8PG88;P62879;E7EP32;P62873;B3KVK2	P62879	GNB4;GNB2;GNB1	Guanine nucleotide-binding protein subunit beta-4;Guanine nucleotide-binding protein G(I)/G(S)/G(T) subunit beta-2;Guanine nucleotide-binding protein G(I)/G(S)/G(T) subunit beta-1	4097	3
968270	0	0	1403600	1065000	0	0	0	1168900	0	0		10	1008.51	0.095127	15.377	0	3051	AGVLAGHDNR	A0A7I2S2S9;Q9HAV0;A0A6Q8PG88;P62879;E7EP32;P62873;B3KVK2	P62879	GNB4;GNB2;GNB1	Guanine nucleotide-binding protein subunit beta-4;Guanine nucleotide-binding protein G(I)/G(S)/G(T) subunit beta-2;Guanine nucleotide-binding protein G(I)/G(S)/G(T) subunit beta-1	4097	3
250060000	226120000	164840000	236290000	297180000	299520000	183380000	230690000	259020000	37013000	0		11	1222.63	4.2362e-05	132.39	19	12193	AGVLAHLEEER	P35580;P35579	P35580	MYH10;MYH9	Myosin-10;Myosin-9	4098	2;3
250060000	226120000	164840000	236290000	297180000	299520000	183380000	230690000	259020000	37013000	0		11	1222.63	4.2362e-05	132.39	19	12192	AGVLAHLEEER	P35580;P35579	P35580	MYH10;MYH9	Myosin-10;Myosin-9	4098	2;3
0	0	0	0	0	0	0	0	0	0	0		11	1213.63	0.34466	24.923	1	15903	AGVLAQLEEER	Q7Z406;M0QY43	Q7Z406	MYH14	Myosin-14	4099	2
0	0	0	0	0	0	0	27393000	42045000	0	0		22	2478.23	1.9121e-50	242.19	4	6561	AGVLSQADYLNLVQCETLEDLK	F5GYQ1;P61421;H3BQB4;H3BSG7	F5GYQ1	ATP6V0D1	V-type proton ATPase subunit d 1	4102	2;3
0	288710000	0	133280000	0	181990000	84669000	190180000	0	0	0		14	1496.85	3.8426e-16	156.35	11	20875	AGVMALANLLQIQR	Q9Y224;G3V4C6;H0YJB9	Q9Y224	C14orf166	UPF0568 protein C14orf166	4104	2
0	141110000	152660000	0	0	132440000	275980000	0	0	109830000	0		13	1440.7	9.4597e-05	142.43	7	10480	AGVNFSEFTGVWK	O75340;A0A024QZ42	O75340	PDCD6	Programmed cell death protein 6	4108	2
346260000	352690000	246400000	538550000	0	691150000	558810000	887040000	721440000	0	0		13	1344.72	8.5001e-07	150.15	10	12985	AGVNTVTTLVENK	P62424;Q5T8U2;Q5T8U3	P62424	RPL7A	60S ribosomal protein L7a	4109	2
100390000	116850000	89467000	163970000	187250000	268260000	128220000	353230000	288490000	301840000	1		14	1472.82	0.00018572	86.313	15	12985	AGVNTVTTLVENKK	P62424;Q5T8U2;Q5T8U3	P62424	RPL7A	60S ribosomal protein L7a	4110	2;3
0	17939000	0	0	0	0	0	52948000	0	67234000	1		20	2064.16	0.0013797	40.315	6	11683	AGVPLPPNLKPAPPPTIEEK	P18583;J3QSZ5;H7C2G8;H7C1M2	P18583	SON	Protein SON	4115	2;3
0	0	32436000	0	0	0	0	0	0	0	0		14	1355.78	0.26398	21.151	0	16822	AGVQSGTNALLVVK	Q8N7H5	Q8N7H5	PAF1	RNA polymerase II-associated factor 1 homolog	4118	2
26577000	0	0	35243000	91181000	20033000	40150000	0	87092000	38828000	1		21	2119.96	0.00031651	58.366	5	13444	AGVRPSSSGSAWEACSEAPSK	Q12789	Q12789	GTF3C1	General transcription factor 3C polypeptide 1	4119	2;3
208920000	326220000	551740000	184960000	0	219980000	545930000	176600000	105500000	320140000	0		9	916.452	9.8233e-06	165.52	20	14087	AGVSFSGHR	Q16643;D6R9W4;D6RFI1	Q16643	DBN1	Drebrin	4120	2
0	0	0	0	0	0	0	0	0	0	0		18	1766.92	0.11032	19.057	1	12226	AGVSISVVHGNLSEEAAK	P36551	P36551	CPOX	Oxygen-dependent coproporphyrinogen-III oxidase, mitochondrial	4121	3
0	0	0	0	0	0	0	0	0	0	1		21	2182.12	1.3135	20.663	1	12226	AGVSISVVHGNLSEEAAKQMR	P36551	P36551	CPOX	Oxygen-dependent coproporphyrinogen-III oxidase, mitochondrial	4122	2
0	0	0	0	0	0	0	0	0	0	0		9	942.525	0.36113	17.24	1	4719	AGVSQVLNR	C9J2Y9;P30876;C9J4M6	C9J2Y9	POLR2B	DNA-directed RNA polymerase;DNA-directed RNA polymerase II subunit RPB2	4123	2
0	0	0	0	0	0	0	18517000	0	0	0		8	788.439	0.32642	27.167	0	14771	AGVSTVQK	Q5T3I0	Q5T3I0	GPATCH4	G patch domain-containing protein 4	4124	2
0	0	0	0	0	0	0	0	0	0	2		11	1115.67	2.802	17.909	1	14771	AGVSTVQKAKK	Q5T3I0	Q5T3I0	GPATCH4	G patch domain-containing protein 4	4125	2
0	0	0	0	0	19612000	0	42346000	20030000	12055000	1		11	1158.68	0.00044249	83.309	7	13258	AGVSVKPFQVK	Q02880;E9PCY5	Q02880	TOP2B	DNA topoisomerase 2-beta;DNA topoisomerase 2	4126	2;3
0	39406000	0	34518000	0	25529000	0	28672000	0	0	0		10	991.57	0.0014738	88.921	6	18017	AGVSVYGIVK	Q96DG6	Q96DG6	CMBL	Carboxymethylenebutenolidase homolog	4127	2
25627000	18608000	0	24804000	36459000	27428000	0	26417000	39556000	0	1		14	1498.82	8.2885e-05	69.456	7	9258	AGVTCIVLPAENKK	K7EJE8;K7EKE6;P36776	K7EJE8	LONP1	Lon protease homolog, mitochondrial	4128	3
0	0	0	0	0	0	0	0	0	0	0		18	1551.78	0.36928	12.98	1	5867	AGVVNGTGAPGQSPGAGR	E7ESY4;Q13330;H0Y4T7	E7ESY4	MTA1	Metastasis-associated protein MTA1	4133	2
65618000	0	87071000	0	99877000	0	74664000	28672000	115650000	0	0		15	1640.85	1.2696e-11	160.18	8	18953	AGVVTPGITEDQLWR	A0A1P0AYU5;Q9BWM7;S4R3N9	Q9BWM7	SFXN3	Sideroflexin-3	4134	2
0	0	0	0	0	0	0	0	0	0	0		7	847.371	0.38937	14.062	2	11757	AGWEEEK	P20929	P20929	NEB	Nebulin	4137	2
0	0	0	20999000	0	22104000	0	0	0	0	0		14	1599.82	0.032167	32.53	2	11979	AGWNELLIASFSHR	P28702;A0A5F9ZHH6;P19793;A0A0G2JKR7;A0A087WZ88;P48443	P28702	RXRB;RXRA;RXRG	Retinoic acid receptor RXR-beta;Retinoic acid receptor RXR-alpha;Retinoic acid receptor RXR-gamma	4146	3
0	0	0	0	0	0	0	0	0	0	2		20	1899.95	0.17935	45.257	0	13361	AGYGAGVGGGYRGVSRGGFR	Q08211	Q08211	DHX9	ATP-dependent RNA helicase A	4155	2
92846000	0	0	0	58929000	0	0	0	0	0	0		18	1872.99	2.3584e-05	130.15	2	11380	AGYIIPLQGPGLTTTESR	P10253	P10253	GAA	Lysosomal alpha-glucosidase;76 kDa lysosomal alpha-glucosidase;70 kDa lysosomal alpha-glucosidase	4156	2
121390000	79329000	120950000	0	126590000	0	99426000	31027000	0	61100000	0		21	2089.08	5.3481e-05	129.77	7	11517	AGYITPVPGGVGPMTVAMLMK	P13995;A0A7I2V2U6;B8ZZU9;B9A062;A0A7I2V482	P13995	MTHFD2	Bifunctional methylenetetrahydrofolate dehydrogenase/cyclohydrolase, mitochondrial;NAD-dependent methylenetetrahydrofolate dehydrogenase;Methenyltetrahydrofolate cyclohydrolase	4157	2
81094000	73027000	73863000	76204000	145720000	67811000	88174000	147100000	120630000	0	0		13	1495.76	0.00022391	115.57	31	3487	AGYPQYVSEILEK	A0A804HI40;A0A804HIQ7;A0A804HJH8;C9JCA9;B8ZZ38;A0A804HK02;A0A804HIV5;A0A0C4DG06;A0A804HKX0;A0A804HKR5;A0A804HIG4;A0A804HL40;A0A804HK30;A0A804HIN4;A0A804HKI2;P42704;A0A804HI14;A0A804HKR3;A0A804HKJ0;A0A804HJZ1;A0A804HLG8;A0A804HHY9	A0A804HIG4	LRPPRC	Leucine-rich PPR motif-containing protein, mitochondrial	4163	2
23857000	22095000	29589000	28025000	52541000	37347000	20493000	37361000	53276000	58233000	0		17	1857.86	2.7897e-45	259.48	10	18270	AGYSQGATQYTQAQQTR	Q96KR1	Q96KR1	ZFR	Zinc finger RNA-binding protein	4169	2
0	0	8041700	0	0	7152100	11115000	10327000	13664000	27821000	0		17	1754.77	0.0046561	47.68	9	12581	AGYSTDESSSSSLHATR	P51116	P51116	FXR2	Fragile X mental retardation syndrome-related protein 2	4170	3
0	0	0	0	0	0	0	0	0	67986000	1		20	2175.07	0.0003912	60.032	7	11117	AGYTDKVVIGMDVAASEFFR	P06733;A0A2R8Y6G6	P06733	ENO1	Alpha-enolase	4171	3
0	0	0	0	0	0	0	0	0	43113000	0		24	2710.21	0.012024	32.72	1	12776	AGYVDFENGQWATDDIPDDLNSIR	A0A3B3IRQ9;A0A3B3ITG9;A0A7P0TA14;P55265;A0A7P0Z4K3;A0A7P0Z4F9;A0A3B3ISU1;A0A3B3ISX1	P55265	ADAR	Double-stranded RNA-specific adenosine deaminase	4173	3
139110000	0	0	0	0	0	0	0	0	0	1		13	1496.77	0.078023	20.381	1	2055	AHAAIRENPVYEK	A0A2R8Y6J3;P46777;A0A2R8Y4A2	A0A2R8Y6J3	RPL5	60S ribosomal protein L5	4176	3
0	2928800	0	0	0	0	0	2176800	0	0	2		14	1624.87	0.10201	11.27	2	2055	AHAAIRENPVYEKK	A0A2R8Y6J3;P46777;A0A2R8Y4A2	A0A2R8Y6J3	RPL5	60S ribosomal protein L5	4177	4
3523400	19534000	17345000	0	2018200	9315600	27950000	5160200	0	7031300	0		15	1546.77	4.2963e-07	100.11	12	18736	AHAAQVTCVAASPHK	Q9BQA1;H0Y711	Q9BQA1	WDR77	Methylosome protein 50	4178	3;4
0	0	0	0	0	16165000	0	19078000	21612000	0	0		24	2658.42	0.013029	32.035	1	3551	AHAASVFLTLLHFDSPPIPHVPHR	A0A804HI57;A0A804HI02;I3L120;A0A0J9YXU4;A0A804HJU6;A0A804HJY5;A0A804HKT8;A0A804HIN6;A0A804HIU1;A0A804HLI2;A0A804HHW7;A0A804HL62;A0A804HLF8;J3KR97;Q9BTW9;A0A804HJ32;A0A804HJ57;A0A0J9YWI5;A0A0J9YVR1	A0A804HJY5	TBCD	Tubulin-specific chaperone D	4179	5
29392000	0	0	22849000	0	0	0	0	0	25358000	0		17	1826.87	0.00059067	69.878	4	9788	AHAAVWNAQEAQADFAK	O00170;A0A804HKH9;E9PMH2;A0A804HKK3;A0A804HJ46;A0A804HKL7	O00170	AIP	AH receptor-interacting protein	4180	2;3
0	0	0	0	75524000	13648000	0	0	145670000	0	0		11	1180.58	0.00017039	119.21	8	12469	AHADDELAALR	P48681	P48681	NES	Nestin	4182	2;3
1313200	1189600	0	644790	0	583160	0	0	0	0	0		9	976.484	0.068771	21.746	5	13814	AHAHLDTGR	E9PKU7;Q14697;F5H6X6	Q14697	GANAB	Neutral alpha-glucosidase AB	4184	3
39317000	12047000	0	16031000	26873000	0	0	0	0	0	0		11	1226.59	0.0014977	64.906	5	540	AHAMAQVDAWK	A0A087X0W7;Q86TX2;A0A087WT95;P49753;G3V4F2	A0A087X0W7	ACOT2;ACOT1	Acyl-coenzyme A thioesterase 1;Acyl-coenzyme A thioesterase 2, mitochondrial	4188	2;3
0	0	0	19934000	0	0	0	0	0	0	1		11	1192.59	1.9617	13.353	1	10344	AHAPARCPSAR	O60547	O60547	GMDS	GDP-mannose 4,6 dehydratase	4190	2
0	0	0	0	0	0	0	0	0	0	0		22	2191.05	0.026697	41.256	2	6453	AHASPFSGALTPSAPPGPEMNR	F1T0I1;O15027	F1T0I1	SEC16A	Protein transport protein Sec16A	4193	3
0	0	0	0	34468000	0	0	0	0	0	0		14	1496.78	1.735e-05	147.37	2	17530	AHATLLGLANMETR	Q8WUM0	Q8WUM0	NUP133	Nuclear pore complex protein Nup133	4196	2
27503000	48801000	30550000	35102000	69935000	41395000	35763000	42913000	35864000	0	0		14	1490.68	2.5117e-15	169.65	9	13293	AHDGAEVCSAIFSK	Q05048;A0A0A0MSZ9	Q05048	CSTF1	Cleavage stimulation factor subunit 1	4201	2;3
77760000	205390000	79980000	230380000	154600000	67455000	181420000	192200000	79327000	87543000	0		25	2584.22	8.1949e-07	99.838	15	10427	AHDGGIYAISWSPDSTHLLSASGDK	O75083	O75083	WDR1	WD repeat-containing protein 1	4202	3;4
0	70664000	56423000	53884000	0	0	0	0	0	0	0		13	1520.69	0.00027629	120.36	2	19646	AHDGSVFTLCQMR	Q9HC35;B5MBZ0	Q9HC35	EML4	Echinoderm microtubule-associated protein-like 4	4203	2;3
96674000	112320000	130670000	139290000	69628000	147800000	138010000	123630000	101780000	215670000	0		14	1610.79	4.2259e-05	114.02	22	12577	AHEILPNLVCCSAK	P50990;H7C4C8	P50990	CCT8	T-complex protein 1 subunit theta	4210	2;3
0	0	0	0	257200	0	0	0	0	121960	0		7	768.413	0.20208	4.1196	1	11484	AHESVVK	P13073;H3BN72;H3BNV9;Q86WV2;H3BNI5	P13073	COX4I1	Cytochrome c oxidase subunit 4 isoform 1, mitochondrial	4218	2
22938000	0	0	0	17567000	0	0	0	17849000	0	0		8	1015.46	0.046299	50.539	4	9577	AHEWMFPV	M0QXF9;O15382;B3KSI3	M0QXF9	BCAT2	Branched-chain-amino-acid aminotransferase;Branched-chain-amino-acid aminotransferase, mitochondrial	4219	2
0	0	0	0	0	44853000	0	0	51959000	0	0		24	2869.32	8.0247e-05	63.536	3	20789	AHFFLGQCQLEMESYDEAIANLQR	Q9UNE7;H3BS86	Q9UNE7	STUB1	E3 ubiquitin-protein ligase CHIP	4222	3
0	0	0	0	0	0	0	0	0	0	1		16	1712.84	0.14056	10.057	1	19016	AHFGLPSVEAEDKEGK	E7ENJ6;Q9BXS5;K7EJL1;K7EQX3	Q9BXS5	AP1M1	AP-1 complex subunit mu-1	4223	3
48136000	26538000	0	49149000	43091000	50449000	0	52159000	49773000	0	2		22	2334.22	8.7019e-05	63.606	8	19016	AHFGLPSVEAEDKEGKPPISVK	E7ENJ6;Q9BXS5;K7EJL1;K7EQX3	Q9BXS5	AP1M1	AP-1 complex subunit mu-1	4224	4
48939000	0	0	0	0	0	0	0	0	0	0		27	3066.34	0.00083728	45.323	1	10470	AHFIMDDPAGNSYLQNVYAPEDDPEMK	H7BZM7;O75312;H7C0E5	O75312	ZPR1	Zinc finger protein ZPR1	4226	3
1134200000	605210000	178370000	1440300000	1431400000	987850000	424140000	845620000	555080000	1419900000	0		30	3452.56	1.4752e-39	168.96	12	13895	AHFLDADPGFVHSDGTISHHDMYDYLHLSR	Q15102;M0R1K3	Q15102	PAFAH1B3	Platelet-activating factor acetylhydrolase IB subunit gamma	4227	3;4;5;6
0	0	0	0	0	0	0	0	0	0	0		7	883.503	0.24726	40.852	1	16285	AHFLQLR	Q8IUF8	Q8IUF8	MINA	Bifunctional lysine-specific demethylase and histidyl-hydroxylase MINA	4228	2
62960000	0	63685000	60919000	36528000	0	0	0	0	0	0		15	1671.82	8.7105e-05	67.646	8	495	AHFNLDESGVLSLDR	A0A087X054;A0A494C039;Q9Y4L1;E9PJ21;A0A087WWI4;K7EQK2	A0A087X054	HYOU1	Hypoxia up-regulated protein 1	4229	2;3
0	0	0	0	0	0	0	0	0	0	0		9	980.519	0.013538	48.423	3	17679	AHFPGPVTR	Q8WZA9	Q8WZA9	IRGQ	Immunity-related GTPase family Q protein	4230	3
74517000	27374000	0	0	48610000	0	0	0	59016000	0	0		18	2220.99	7.3158e-05	68.567	9	11380	AHFPLDVQWNDLDYMDSR	P10253	P10253	GAA	Lysosomal alpha-glucosidase;76 kDa lysosomal alpha-glucosidase;70 kDa lysosomal alpha-glucosidase	4231	3
0	0	0	0	0	0	0	0	0	0	0		15	1733.85	0.015663	31.596	2	17808	AHFQNFPNGVTDFIK	A0A7P0Z4D3;A0A7P0T9C0;A0A7P0T944;E7EW37;Q92973;A0A7P0TBF0	Q92973	TNPO1	Transportin-1	4232	2;3
28984000	29963000	36414000	0	0	0	25640000	0	0	0	0		8	1016.51	0.0082713	101.33	6	20135	AHFTIWDK	Q9NYK5	Q9NYK5	MRPL39	39S ribosomal protein L39, mitochondrial	4235	2
0	0	0	0	0	0	0	0	0	0	0		8	935.461	0.28008	31.229	1	11184	AHGFTFTR	P08559;Q5JPU0;Q5JPU1;Q5JPT9	P08559	PDHA1	Pyruvate dehydrogenase E1 component subunit alpha, somatic form, mitochondrial	4242	2
2347200000	1245000000	479470000	1287300000	1850500000	907350000	1309000000	720770000	1519600000	762360000	0		14	1405.67	1.9676e-33	244.27	63	11110	AHGGYSVFAGVGER	F8W079;P06576;H0YH81;F8W0P7;H0YI37	P06576	ATP5B	ATP synthase subunit beta, mitochondrial;ATP synthase subunit beta	4245	2;3
142640000	0	170290000	145090000	47636000	0	46151000	31315000	146180000	0	0		13	1601.82	0.0001115	78.486	13	9778	AHGHCLHEIFLLR	A0A7P0T9C9;A0A7P0T8Q7;A0A7P0TA54;O00116;B7Z3Q4;A0A7P0T984;A0A1B0GWA2;A0A7P0TAL3;A0A2R8YEL0;A0A7P0TAU9	O00116	AGPS	Alkyldihydroxyacetonephosphate synthase, peroxisomal	4246	3;4
0	81479000	0	85232000	0	0	0	0	52527000	0	1		22	2193.14	2.6194e-05	108.28	6	10492	AHGPGLEGGLVGKPAEFTIDTK	O75369;A0A804HK76;E7EN95;A0A804HL72	O75369	FLNB	Filamin-B	4253	3
0	0	0	0	18997000	0	0	0	0	0	1		9	995.551	1.0199	31.935	2	2602	AHGTVKDLR	A0A499FI31;Q15020;H0YHU8	A0A499FI31	SART3	Squamous cell carcinoma antigen recognized by T-cells 3	4258	2
0	0	0	0	0	0	0	0	0	0	0		7	793.365	0.38937	7.8235	1	20790	AHHAACK	Q9UNF0;A0A0U1RR22	Q9UNF0	PACSIN2	Protein kinase C and casein kinase substrate in neurons protein 2	4261	2
0	0	0	0	0	0	0	0	0	0	0		10	1186.66	0.32426	23.575	2	2204	AHHALEQLIR	A0A2R8YF49;Q12774;A0A2R8YFR7;H0Y895	A0A2R8YF49	ARHGEF5	Rho guanine nucleotide exchange factor 5	4262	2
0	0	0	0	0	0	0	0	0	0	0		9	1068.54	0.082242	25.137	2	245	AHIAQLCEK	A0A087WVQ6;Q00610;P53675;A0A087WX41	A0A087WVQ6	CLTC;CLTCL1	Clathrin heavy chain;Clathrin heavy chain 1;Clathrin heavy chain 2	4268	2;3
18418000	12465000	0	35217000	24242000	0	0	23945000	0	0	0		11	1288.71	0.00054399	73.781	5	20371	AHIHMLLEGLR	Q9UBK9	Q9UBK9	UXT	Protein UXT	4275	3
0	22919000	0	0	0	0	0	0	0	0	1		12	1379.75	0.11718	7.3413	1	2806	AHIISDQKVQNK	A0A669KAX4;K4DI93;A0A7P0T954;Q13620;A0A7P0T9L3;A0A804CL36;A0A7P0T9C8;A0A669KBG9;A0A7P0T9D0;A0A7P0T8P8;A0A7P0T9R8;A0A7P0T9P5;A0A7P0TAF9	A0A669KAX4	CUL4B	Cullin-4B	4277	3
0	8235300	0	9238800	10091000	0	0	0	13180000	0	0		14	1548.83	7.1762e-05	73.386	3	5768	AHIQSLFSFITGTK	A0A5F9ZHS3;A0A5F9ZI68;E7ENS2;A0A8C8KI51;E7EN32	E7EN32	MEN1		4280	2;3
279180000	235810000	97030000	88067000	111820000	168070000	141780000	206310000	189980000	187970000	0		19	2209.07	4.8651e-32	186.05	16	12046	AHIVFDFHQAADGIQEQQR	P30520	P30520	ADSS	Adenylosuccinate synthetase isozyme 2	4281	2;3;4
0	0	0	0	0	0	0	0	0	0	1		17	2036.04	1.3715	19.132	1	10619	AHLGEVLEAVRYLHNCR	O75962	O75962	TRIO	Triple functional domain protein	4303	2
123890000	0	124050000	0	160120000	0	157090000	0	179560000	0	0		28	3088.49	2.0912e-44	179.47	10	11167	AHLGIVSQEPILFDCSIAENIAYGDNSR	P08183	P08183	ABCB1	Multidrug resistance protein 1	4304	3
0	0	0	51045000	58382000	35903000	113980000	37273000	50090000	0	0		15	1530.76	1.9064e-17	135.73	8	7345	AHLGSCTLGNFVAGK	G3XAG1;Q96ME7	G3XAG1	ZNF512	Zinc finger protein 512	4306	2;3
0	0	0	0	0	0	0	0	12592000	0	1		19	1846.98	0.10289	7.9542	1	12969	AHLGTALKANPFGGASHAK	P62266;D6RD47;D6RIX0;D6R9I7;D6RDJ2	P62266	RPS23	40S ribosomal protein S23	4309	4
0	0	0	0	0	0	0	11695000	0	0	1		19	2178.1	0.054325	24.3	1	7238	AHLHAQAKPYENISLCQAK	G3V2J6;G3V2U6;Q9BRS7;G3V2F4;E7EPD8;Q9NUW8	G3V2J6	TDP1	Tyrosyl-DNA phosphodiesterase 1	4310	4
0	18030000	0	0	0	0	0	0	0	0	0		7	840.522	0.17137	33.853	1	19544	AHLILFK	Q9H993;F5GZY1	Q9H993	ARMT1	Protein-glutamate O-methyltransferase	4312	2
0	0	0	0	0	0	0	0	0	0	2		14	1686.96	2.9672	13.592	1	19544	AHLILFKGDLNYRK	Q9H993;F5GZY1	Q9H993	ARMT1	Protein-glutamate O-methyltransferase	4313	2
2070000000	2212300000	1488000000	1495300000	1731400000	1226900000	973180000	949410000	1284400000	1845800000	0		17	1716.93	1.5086e-60	259.85	46	12142	AHLLADMAHISGLVAAK	G3V2Y4;P34897;H0YIZ0;G3V4W5	P34897	SHMT2	Serine hydroxymethyltransferase;Serine hydroxymethyltransferase, mitochondrial	4315	2;3;4
0	0	0	30093000	0	26372000	0	35411000	28046000	0	0		16	1877.93	3.9167e-05	88.507	5	17975	AHLLAEVIENLECDPR	Q96C86;A0A3B3ITF0	Q96C86	DCPS	m7GpppX diphosphatase	4316	3
0	0	0	0	0	0	0	0	0	68506000	1		21	2337.19	0.0092771	39.086	1	12260	AHLMEIQVNGGTVAEKLDWAR	G5E9G0;B5MCW2;P39023;H7C422;H7C3M2	P39023	RPL3	60S ribosomal protein L3	4321	3
28112000	29079000	0	0	25420000	0	0	0	0	0	0		13	1481.74	0.002115	47.915	3	13156	AHLSENELEALEK	P98175	P98175	RBM10	RNA-binding protein 10	4329	3
36296000	60190000	0	0	0	56904000	0	0	55287000	0	1		20	2358.08	1.1376e-06	122.53	5	13156	AHLSENELEALEKNDMEQMK	P98175	P98175	RBM10	RNA-binding protein 10	4330	3
0	0	0	0	0	0	0	0	0	0	0		10	1260.6	0.014358	65.252	1	3151	AHLTNQYMQR	A0A7I2V4L7;B1ANR0;Q13310;A0A7I2V5W9;A0A7I2V598;H0Y5F5;H0YEU6;A0A7I2V4V6	A0A7I2V4L7	PABPC4	Polyadenylate-binding protein;Polyadenylate-binding protein 4	4334	2
0	0	0	0	140640000	128690000	218130000	187330000	265650000	126410000	0		15	1710.85	6.5714e-12	162.6	19	245	AHMGMFTELAILYSK	A0A087WVQ6;Q00610;J3KS13;P53675;A0A087WXH4;A0A087WV74	A0A087WVQ6	CLTC;CLTCL1	Clathrin heavy chain;Clathrin heavy chain 1;Clathrin heavy chain 2	4340	2;3
0	0	0	20071000	0	0	0	0	0	0	0		10	1269.61	0.017189	41.399	3	7177	AHMLIDMHFR	G3V0J0;A8MQB8;A0A087WXI3;Q8IXW7;A0A087WY29;Q06787;R9WNI0	G3V0J0	FMR1	Fragile X mental retardation protein 1	4342	3
0	0	0	0	0	0	0	0	0	0	1		7	826.423	0.58256	10.306	1	10816	AHMNAKR	O95602;B9ZVN9	O95602	POLR1A	DNA-directed RNA polymerase I subunit RPA1;DNA-directed RNA polymerase	4343	2
28403000	0	53482000	18237000	0	0	49094000	17814000	0	38377000	0		11	1217.57	0.003688	69.915	8	21030	AHMNSVLMGMK	A0A140T963;Q9Y3E7	A0A140T963	CHMP3	Charged multivesicular body protein 3	4345	2
70956000	85291000	0	82858000	67753000	102800000	0	53514000	40596000	0	0		15	1661.81	6.7985e-16	171.05	9	2963	AHNNELEPTPGNTLR	A0A6Q8PGB0;P24928	A0A6Q8PGB0	POLR2A	DNA-directed RNA polymerase II subunit RPB1	4349	2;3
0	0	0	31576000	0	0	100870000	73654000	0	46255000	0		14	1688.8	0.00094138	69.01	6	5835	AHNVPVLVCCETYK	A0A087WTA5;E7ERK9;Q9UI10	E7ERK9	EIF2B4	Translation initiation factor eIF-2B subunit delta	4351	2;3
16941000	11333000	17574000	14160000	35492000	19272000	14594000	20769000	31509000	13040000	2		22	2394.15	0.0001066	70.414	19	16939	AHPCLRPEGEQEGEGGPPPRPK	Q8NAF0	Q8NAF0	ZNF579	Zinc finger protein 579	4355	4;5
0	0	0	0	0	0	65405000	0	0	0	0		18	2008.96	1.7324e-10	138.94	2	17990	AHPVFYQGTYSQALNDAK	Q96CS3	Q96CS3	FAF2	FAS-associated factor 2	4367	2
0	0	0	0	0	0	0	142330000	0	0	2		22	2563.29	0.17479	11.143	1	17990	AHPVFYQGTYSQALNDAKRELR	Q96CS3	Q96CS3	FAF2	FAS-associated factor 2	4368	3
0	0	0	0	45040000	0	57438000	92126000	71434000	70089000	0		19	2156.14	0.0001335	92.671	5	2074	AHQANQLYPFAISLIESVR	Q14204;A0A2R8Y706;A0A7P0T9C4;A0A7P0TA13;A0A2R8Y5T0;A0A7P0T9R4;A0A7P0TAW9;A0A7P0T7V5;A0A7P0T916;A0A7P0T8N2;A0A7P0TBJ7;A0A7P0TB75;A0A7P0T9K2;A0A2R8Y6H2;A0A7P0T9F1;A0A2R8YFZ7;A0A7P0TAM4;A0A7P0T825;A0A7P0TB64;A0A7P0TAV5;A0A804HHY6;A0A7P0T942;A0A2R8YGC7;A0A7P0T9S3;A0A7P0T934;A0A7P0T9Y3;A0A7P0TAF3;A0A7P0T8W5;A0A7P0T990;A0A7P0TBC9	Q14204	DYNC1H1	Cytoplasmic dynein 1 heavy chain 1	4370	3
13565000	23292000	0	0	0	12068000	341860000	5462000	0	0	0		13	1531.77	0.00086919	61.657	5	9842	AHQDIHTQLQDVK	O00461;F8W785	O00461	GOLIM4	Golgi integral membrane protein 4	4371	3;4
74122000	107520000	0	0	0	0	82176000	0	0	0	1		11	1323.73	0.00020193	88.155	5	2029	AHQEKPNFIIK	A0A2R8Y5P7;P49590;A0A2R8Y3N3;D6RB22;A0A2R8Y5E8	A0A2R8Y5P7	HARS2	Probable histidine--tRNA ligase, mitochondrial	4373	3
0	0	0	0	0	0	0	0	0	21155000	1		15	1678.86	0.010224	30.226	3	21124	AHQKELAAQLNEEAK	Q9Y5B9	Q9Y5B9	SUPT16H	FACT complex subunit SPT16	4378	3
0	4833700	0	0	0	0	19118000	0	7159100	19232000	2		16	1834.96	0.073838	16.139	3	21124	AHQKELAAQLNEEAKR	Q9Y5B9	Q9Y5B9	SUPT16H	FACT complex subunit SPT16	4379	3;4;5
0	0	0	0	0	0	0	0	0	0	2		13	1546.93	2.7264	20.87	1	10271	AHQKLQELKAILR	O60244	O60244	MED14	Mediator of RNA polymerase II transcription subunit 14	4380	2
0	0	0	0	0	0	62368000	0	0	0	0		14	1587.88	0.080081	11.27	1	20169	AHQLVLPPCDVVIK	F8W881;Q9NX05;Q9NZB2;A0A0C4DH52	Q9NZB2	FAM120C;FAM120A	Constitutive coactivator of PPAR-gamma-like protein 2;Constitutive coactivator of PPAR-gamma-like protein 1	4383	3
915590000	944380000	560010000	760390000	896570000	809930000	643120000	978550000	655690000	1557700000	0		15	1914.83	3.841e-30	173.03	26	13043	AHQLVMEGYNWCHDR	P62714;H0YC23;P67775	P67775	PPP2CB;PPP2CA	Serine/threonine-protein phosphatase 2A catalytic subunit beta isoform;Serine/threonine-protein phosphatase 2A catalytic subunit alpha isoform	4384	2;3;4
0	0	0	0	0	0	0	0	0	0	0		12	1393.77	0.32579	23.144	1	14131	AHQLWLSVEALK	C9J406;H7C463;Q16891;B9A067	Q16891	IMMT	MICOS complex subunit MIC60	4385	2
13535000	0	0	0	22910000	17752000	0	20317000	23937000	9012100	0		13	1433.73	8.7672e-05	105.03	6	15176	AHQTGIHATEELK	Q6IBS0;A0A7I2V2U8;A0A7I2V5D3;D6RG15;A0A7I2YQM6;A0A7I2V3T5	Q6IBS0	TWF2	Twinfilin-2	4389	3
53890000	46456000	0	121100000	124880000	49357000	49358000	44487000	50749000	0	1		18	2056.04	2.9638e-05	107.63	10	15176	AHQTGIHATEELKEFFAK	Q6IBS0;A0A7I2V2U8;A0A7I2V5D3;D6RG15;A0A7I2YQM6;A0A7I2V3T5	Q6IBS0	TWF2	Twinfilin-2	4390	3;4
781470000	758050000	684830000	363500000	922970000	819810000	647600000	924290000	401900000	285240000	0		14	1638.77	2.2428e-28	225.97	22	12959	AHQVVEDGYEFFAK	P62136;A0A7I2V4F7;E9PMD7;F8VYE8;P36873;F8W0W8;P62140	P62136	PPP1CA;PPP1CC;PPP1CB	Serine/threonine-protein phosphatase PP1-alpha catalytic subunit;Serine/threonine-protein phosphatase;Serine/threonine-protein phosphatase PP1-gamma catalytic subunit;Serine/threonine-protein phosphatase PP1-beta catalytic subunit	4391	2;3
781470000	758050000	684830000	363500000	922970000	819810000	647600000	924290000	401900000	285240000	0		14	1638.77	2.2428e-28	225.97	22	6902	AHQVVEDGYEFFAK	P62136;A0A7I2V4F7;E9PMD7;F8VYE8;P36873;F8W0W8;P62140	P62136	PPP1CA;PPP1CC;PPP1CB	Serine/threonine-protein phosphatase PP1-alpha catalytic subunit;Serine/threonine-protein phosphatase;Serine/threonine-protein phosphatase PP1-gamma catalytic subunit;Serine/threonine-protein phosphatase PP1-beta catalytic subunit	4391	2;3
781470000	758050000	684830000	363500000	922970000	819810000	647600000	924290000	401900000	285240000	0		14	1638.77	2.2428e-28	225.97	22	12960	AHQVVEDGYEFFAK	P62136;A0A7I2V4F7;E9PMD7;F8VYE8;P36873;F8W0W8;P62140	P62136	PPP1CA;PPP1CC;PPP1CB	Serine/threonine-protein phosphatase PP1-alpha catalytic subunit;Serine/threonine-protein phosphatase;Serine/threonine-protein phosphatase PP1-gamma catalytic subunit;Serine/threonine-protein phosphatase PP1-beta catalytic subunit	4391	2;3
22683000	0	0	0	0	0	0	0	0	0	2		10	1349.69	0.25005	12.576	1	2539	AHRHKLCCLR	A0A494C0R8;K7EIG1;I3L2B0;O75153	A0A494C0R8	CLUH	Clustered mitochondria protein homolog	4394	3
0	0	0	0	0	0	0	0	0	73490000	2		16	1791.92	1.07	40.577	1	18679	AHRKLESVGSGMLDHR	Q99767;H0YNE8;H0YNG7;H0YL28;H0YMS0	Q99767	APBA2	Amyloid beta A4 precursor protein-binding family A member 2	4396	2
16583000	24482000	33976000	93456000	167600000	59089000	56758000	129230000	122090000	320470000	2		27	2832.53	7.2922e-06	75.529	19	3135	AHSAQIAKPIRPGHYPASSPTAVHAIR	A0A7I2V492;O60282;A0A0G2JMZ6;A0A7I2V3N5;A0A7I2V581;A0A7I2YQQ7;A0A7I2V352	A0A7I2V492	KIF5C	Kinesin heavy chain isoform 5C	4403	4;5;6
0	0	0	21741000	22773000	0	0	30436000	34776000	0	0		16	1648.84	0.00023855	59.862	4	19280	AHSPALGVHSFSGVQR	Q9H1A4	Q9H1A4	ANAPC1	Anaphase-promoting complex subunit 1	4409	3
190040000	154140000	139720000	172030000	256020000	201660000	71919000	160990000	162350000	76134000	0		20	1984.9	1.5694e-45	238.88	17	18050	AHSPMIAVGSDDSSPNAMAK	Q96EE3;K7ELV2;K7ENI5;K7EP88	Q96EE3	SEH1L	Nucleoporin SEH1	4410	2;3
0	776840000	1291300000	0	0	0	955210000	0	0	568910000	0		13	1366.7	2.2258e-81	297.36	25	10935	AHSSMVGVNLPQK	P00558	P00558	PGK1	Phosphoglycerate kinase 1	4413	2;3
0	0	0	94133000	27323000	34774000	25904000	45198000	24269000	0	0		10	1211.56	5.4421e-08	193.1	11	12915	AHTDFFEAFK	P61201;B4DIH5;H0YKU5	P61201	COPS2	COP9 signalosome complex subunit 2	4421	2;3
0	0	0	0	0	0	0	0	0	0	0		17	1716.88	0.10683	10.835	1	11388	AHTDVGPGPESSPVLVR	P10586;H0Y6Z7	P10586	PTPRF	Receptor-type tyrosine-protein phosphatase F	4422	3
0	0	120360000	68488000	98620000	0	103220000	0	0	0	0		17	1766.91	0.05865	12.749	5	277	AHTLLSPPSANNATFAR	A0A087WWF6;P49005;F8W8R3;C9JLE1;C9JHC7;C9IZD2;C9J8Z7	A0A087WWF6	POLD2	DNA polymerase delta subunit 2	4426	3
0	0	0	143530000	399150000	414660000	459630000	596350000	790170000	275410000	0		12	1450.66	2.0952e-17	213.25	19	245	AHTMTDDVTFWK	A0A087WVQ6;Q00610;J3KSQ2	A0A087WVQ6	CLTC	Clathrin heavy chain;Clathrin heavy chain 1	4427	2;3
46339000	129980000	62055000	42109000	90057000	81565000	0	70847000	0	36918000	0		12	1299.64	1.2642e-05	116.77	9	13640	AHTPTPGIYMGR	Q13595	Q13595	TRA2A	Transformer-2 protein homolog alpha	4431	2;3
39816000	16327000	0	14212000	58549000	23368000	0	21314000	19909000	37745000	1		33	2790.28	1.5123e-08	88.395	16	13640	AHTPTPGIYMGRPTHSGGGGGGGGGGGGGGGGR	Q13595	Q13595	TRA2A	Transformer-2 protein homolog alpha	4432	4;5
0	20503000	0	35438000	0	0	0	0	30564000	0	0		14	1599.77	1.6868e-11	130.71	7	21291	AHTSSTQLQEELEK	Q9Y6Y8	Q9Y6Y8	SEC23IP	SEC23-interacting protein	4435	2;3
13230000	0	18992000	0	16650000	0	0	0	0	0	0		19	1889.08	0.00013289	91.317	3	11012	AHVEAPIAGSMVLAAVLLK	P03905	P03905	MT-ND4	NADH-ubiquinone oxidoreductase chain 4	4442	3
0	22514000	0	0	0	0	0	0	0	0	0		14	1449.76	0.0005284	88.441	2	3895	AHVEGDGVVEGIIR	A6NHR9	A6NHR9	SMCHD1	Structural maintenance of chromosomes flexible hinge domain-containing protein 1	4443	2;3
0	0	0	0	0	0	0	0	0	0	0		8	954.452	0.13289	6.1032	1	11408	AHVENTER	P11047	P11047	LAMC1	Laminin subunit gamma-1	4444	3
0	0	0	0	46414000	54010000	0	58605000	83588000	0	0		19	2145.04	0.00020104	79.676	8	10261	AHVFECNLESSVESIISPK	O60216;E5RJW1;E5RJK5;E5RFV8;E5RIN7	O60216	RAD21	Double-strand-break repair protein rad21 homolog	4445	3
414760000	570140000	458600000	569670000	646030000	540980000	326840000	458140000	493490000	376710000	1		20	2145.15	9.6036e-15	118.53	48	3389	AHVIVMAATNRPNSIDPALR	A0A7P0T8Q5;A0A7P0Z4C6;A0A7I2V2Y2;A0A7P0TAY0;A0A7P0TAW3;P55072;A0A7I2V540;A0A7P0TAQ1;C9JUP7;A0A7P0T8A3	A0A7P0TAW3	VCP	Transitional endoplasmic reticulum ATPase	4449	2;3;4
74729000	50678000	0	90210000	74782000	65321000	0	73737000	53183000	0	2		21	2301.25	0.00031484	69.148	11	3389	AHVIVMAATNRPNSIDPALRR	A0A7P0T8Q5;A0A7P0Z4C6;A0A7I2V2Y2;A0A7P0TAY0;A0A7P0TAW3;P55072;A0A7I2V540;A0A7P0TAQ1;C9JUP7;A0A7P0T8A3	A0A7P0TAW3	VCP	Transitional endoplasmic reticulum ATPase	4450	3;4
89304000	0	67778000	0	170060000	0	160310000	68721000	102180000	0	0		18	1956	6.9541e-12	150.16	13	12159	AHVLAASVEQATENFLEK	P35221;G3XAM7;E5RIB1;E5RG03;E5RGY6;E5RHV7;E5RIE0;E5RJL0;E5RFM3	P35221	CTNNA1	Catenin alpha-1	4452	2;3
176870000	48900000	94352000	28568000	191360000	0	73325000	48585000	0	0	0		18	1955.01	1.4605e-20	122.31	11	11918	AHVLAASVEQATQNFLEK	P26232;C9IZ88	P26232	CTNNA2	Catenin alpha-2	4453	2;3
3352700	16690000	12774000	0	0	4133100	11423000	0	1431600	1594100	0		12	1372.72	2.2226e-09	129.84	8	16093	AHVQEVAQHNLK	Q86UP2;G3V4Y7	Q86UP2	KTN1	Kinectin	4456	3
0	0	0	0	0	0	0	0	0	0	1		9	1038.52	0.14023	17.231	1	617	AHVQKEDGR	A0A087X2D8;O60271	A0A087X2D8	SPAG9	C-Jun-amino-terminal kinase-interacting protein 4	4457	3
182870000	87157000	193270000	58792000	325420000	106160000	41685000	155110000	62308000	0	0		17	1904.96	8.0764e-20	171.76	16	14407	AHVSPHEMLQAVVLCSK	Q53GS9;B9A018;A0A087X1B2	Q53GS9	USP39	U4/U6.U5 tri-snRNP-associated protein 2	4460	2;3
0	0	12528000	0	0	12067000	0	0	0	0	0		11	1229.59	0.045473	24.071	2	15057	AHVVPCFDASK	Q60FE5;P21333	Q60FE5	FLNA	Filamin-A	4462	3
0	0	0	0	0	26101000	43707000	0	0	0	0		10	1199.57	0.0014695	98.904	4	6800	AHWTPFEGQK	F8VPD4;P27708;H7BZB3	F8VPD4	CAD	CAD protein;Glutamine-dependent carbamoyl-phosphate synthase;Aspartate carbamoyltransferase;Dihydroorotase	4463	2;3
0	30572000	0	0	0	0	0	21711000	0	0	0		11	1154.68	0.0084124	52.247	4	4975	AIAAAHTFLLK	C9JP16;O75718	C9JP16	CRTAP	Cartilage-associated protein	4467	2;3
0	0	0	0	0	0	64821000	0	0	0	0		9	914.544	0.032204	51.346	2	3385	AIAALISEK	A0A7P0TAQ9;A0A7P0Z431;Q8IXB1;A0A7P0TB97	A0A7P0TAQ9	DNAJC10	DnaJ homolog subfamily C member 10	4468	2
154080000	200980000	252110000	253690000	193130000	264610000	244490000	239850000	298060000	180440000	0		11	1163.61	5.5769e-05	129.42	15	12137	AIACLLFGGSR	P33992;B1AHB1	P33992	MCM5	DNA replication licensing factor MCM5;DNA helicase	4473	2
0	0	0	0	0	0	0	0	0	0	0		7	788.421	0.12024	57.463	2	21063	AIADMLR	Q9Y490	Q9Y490	TLN1	Talin-1	4477	2
647380000	676440000	673090000	933370000	863920000	747550000	748660000	649960000	722860000	603980000	0		15	1371.74	8.2997e-09	146.07	36	12577	AIADTGANVVVTGGK	P50990;H7C4C8	P50990	CCT8	T-complex protein 1 subunit theta	4478	2
37865000	59310000	44225000	64687000	37259000	59998000	50925000	75377000	48937000	0	0		9	1108.52	0.0095296	75.738	8	11376	AIADWYNEK	P10155;H0Y9N5	P10155	TROVE2	60 kDa SS-A/Ro ribonucleoprotein	4479	2
0	0	82074000	0	0	0	0	0	0	0	1		19	2195.05	0.11081	8.1875	1	2944	AIADYLRSNGYEEAYSVFK	A0A6Q8PFU3;P43034;A0A6Q8PG63;I3L495	A0A6Q8PFU3	PAFAH1B1	Platelet-activating factor acetylhydrolase IB subunit alpha	4480	3
5869000000	3764900000	4114600000	3772300000	4426000000	3112200000	3545700000	2964500000	4726600000	3007000000	0		19	1987.03	5.924e-58	214.88	51	11110	AIAELGIYPAVDPLDSTSR	P06576;H0YH81	P06576	ATP5B	ATP synthase subunit beta, mitochondrial;ATP synthase subunit beta	4482	2;3
0	15281000	0	0	0	0	0	0	0	0	0		7	784.481	0.021693	94.163	1	8973	AIAELIR	J3KR35;Q8WUD4	J3KR35	CCDC12	Coiled-coil domain-containing protein 12	4484	2
72334000	94258000	99811000	126840000	101130000	132540000	76360000	140590000	104890000	137140000	0		9	1042.59	0.00020529	145.88	15	11796	AIAFLQQPR	P22102	P22102	GART	Trifunctional purine biosynthetic protein adenosine-3;Phosphoribosylamine--glycine ligase;Phosphoribosylformylglycinamidine cyclo-ligase;Phosphoribosylglycinamide formyltransferase	4487	2
18968000	27525000	0	34490000	45925000	41911000	0	35460000	39236000	0	1		14	1455.77	0.0002528	84.468	8	15273	AIAGNDDVKDAIVR	Q6NXE6;B4E1N1;H0YH65;H0YGQ5	Q6NXE6	ARMC6	Armadillo repeat-containing protein 6	4488	3
107850000	74786000	67105000	191520000	71342000	104220000	81633000	123130000	75855000	0	0		23	2450.22	3.3003e-29	218.16	16	10868	AIAGVINQPYYNYEAGPDAVLGR	O95861;F8W1J0;F8VZG4;F8VRY7	O95861	BPNT1	3(2),5-bisphosphate nucleotidase 1	4489	2;3
175900000	0	61370000	0	103540000	0	70750000	0	0	0	0		20	2213.14	1.0321e-38	187.97	7	15782	AIAHPYSQALIQYVCGLGPR	Q7KZ85	Q7KZ85	SUPT6H	Transcription elongation factor SPT6	4491	2;3
48566000	49413000	80734000	46438000	0	62322000	64875000	0	57918000	50555000	0		13	1557.71	3.11e-05	155.99	7	12752	AIAHYEQSADYYK	A0A087WZQ7;M0R058;P54920;M0R0Y2;M0R2M1;M0R027;Q9H115	P54920	NAPB;NAPA	Alpha-soluble NSF attachment protein;Beta-soluble NSF attachment protein	4493	2
48566000	49413000	80734000	46438000	0	62322000	64875000	0	57918000	50555000	0		13	1557.71	3.11e-05	155.99	7	19267	AIAHYEQSADYYK	A0A087WZQ7;M0R058;P54920;M0R0Y2;M0R2M1;M0R027;Q9H115	P54920	NAPB;NAPA	Alpha-soluble NSF attachment protein;Beta-soluble NSF attachment protein	4493	2
477260000	349630000	237010000	410420000	517040000	389040000	205720000	351660000	382130000	119130000	1		23	2561.13	4.2985e-32	180.81	15	12752	AIAHYEQSADYYKGEESNSSANK	A0A087WZQ7;M0R058;P54920;M0R0Y2;M0R2M1;M0R027;Q9H115	P54920	NAPB;NAPA	Alpha-soluble NSF attachment protein;Beta-soluble NSF attachment protein	4494	2;3;4
477260000	349630000	237010000	410420000	517040000	389040000	205720000	351660000	382130000	119130000	1		23	2561.13	4.2985e-32	180.81	15	19267	AIAHYEQSADYYKGEESNSSANK	A0A087WZQ7;M0R058;P54920;M0R0Y2;M0R2M1;M0R027;Q9H115	P54920	NAPB;NAPA	Alpha-soluble NSF attachment protein;Beta-soluble NSF attachment protein	4494	2;3;4
67342000	59508000	105790000	107370000	131930000	65797000	110810000	119790000	158700000	132350000	0		38	3950.06	2.4113e-20	106.94	14	11436	AIAIAAGVPVVPGTDAPITSLHEAHEFSNTYGFPIIFK	P11498;A0A494C016;A0A494C101;A0A494C0T2;E9PRE7	P11498	PC	Pyruvate carboxylase, mitochondrial	4495	4
46015000	87153000	0	107310000	73634000	142660000	0	135730000	71486000	54470000	0		17	1877	5.0521e-08	125.74	13	18596	AIALQPENPMAHFLLGR	Q96TC7;H0YMB1	Q96TC7	RMDN3	Regulator of microtubule dynamics protein 3	4501	2;3
0	0	0	0	0	0	0	68810000	0	0	0		15	1644.8	0.0013517	99.276	1	15984	AIAMSLGQDIPMDQR	Q7Z6Z7	Q7Z6Z7	HUWE1	E3 ubiquitin-protein ligase HUWE1	4502	2
741020000	641840000	618670000	814930000	690490000	653270000	458770000	590970000	666220000	651510000	0		14	1577.79	1.6456e-14	174.1	22	3389	AIANECQANFISIK	A0A7P0T8Q5;A0A7P0Z4C6;A0A7P0TAW3;P55072;A0A7I2V540;A0A7P0TAQ1;C9JUP7;A0A7P0T8A3	A0A7P0TAW3	VCP	Transitional endoplasmic reticulum ATPase	4504	2
0	0	0	0	0	0	0	0	0	0	1		8	948.555	1.576	13.672	1	887	AIARFFPK	A0A0A0MTC1;A0A0A0MTR7;Q63HN8	A0A0A0MTC1	RNF213	E3 ubiquitin-protein ligase RNF213	4511	2
0	0	0	0	0	0	0	121000000	0	0	2		13	1605.87	6.11	18.672	1	15836	AIARHEVREIEQR	Q7LGA3	Q7LGA3	HS2ST1	Heparan sulfate 2-O-sulfotransferase 1	4512	2
0	0	0	0	0	0	0	0	0	0	1		21	2328.16	0.14209	7.6218	1	11717	AIATKCGILHPGEDFLCLEGK	P20020;E7ERY9	P20020	ATP2B1	Plasma membrane calcium-transporting ATPase 1;Calcium-transporting ATPase	4518	3
0	0	90325000	0	57526000	62936000	133860000	76355000	61363000	92676000	0		19	1800.92	1.3347e-61	234.92	11	11172	AIAVLTSGGDAQGMNAAVR	P08237;A0A2R8Y891;F8VZI0;F8VX13;F8VZQ1;F8VP00;F8VW30;F8VTQ3;F8VUB8;F8VYK8;F8VVE3;F8VSF7	P08237	PFKM	ATP-dependent 6-phosphofructokinase, muscle type	4519	2
0	0	0	0	0	0	0	0	0	0	0		12	1288.71	0.30029	41.876	0	21063	AIAVTVQEMVTK	Q9Y490	Q9Y490	TLN1	Talin-1	4521	2
0	0	0	0	0	0	68706000	0	0	0	0		18	2004.02	0.046175	24.787	1	10283	AIAYHVLAAYYSHLEGAR	O60287	O60287	URB1	Nucleolar pre-ribosomal-associated protein 1	4522	3
108000000	78583000	97277000	78908000	141370000	79373000	108800000	84330000	124710000	65556000	0		13	1454.78	6.8078e-05	141.93	14	13123	AIAYLFPSGLFEK	P82933	P82933	MRPS9	28S ribosomal protein S9, mitochondrial	4523	2
0	0	0	0	0	0	0	0	0	0	0		7	869.418	0.37761	20.555	1	12284	AICDHVR	P40925;A0A5K1VW95;B9A041;B8ZZ51	P40925	MDH1	Malate dehydrogenase, cytoplasmic	4526	2
0	0	0	0	0	0	0	0	0	0	1		9	1104.61	0.11823	27.589	1	19890	AICFLRPTK	Q9NRW7;A0A2R8YE10;A0A2R8YD95;A0A2R8YF01;A0A1B0GXI6;B7Z7G7;A0A2R8Y7W9	Q9NRW7	VPS45	Vacuolar protein sorting-associated protein 45	4530	3
0	104060000	135670000	105870000	0	123470000	0	125850000	112240000	146400000	0		10	1136.55	0.0016909	86.67	13	3177	AICIDPAYSK	A0A7I2V588;A0A7I2V4T9;A0A7I2V2U2;A0A7I2V5Z3;O43765;A0A7I2V697;K7EMD6	A0A7I2V588	SGTA	Small glutamine-rich tetratricopeptide repeat-containing protein alpha	4533	2
19523000	0	27308000	0	0	0	0	55770000	58752000	55659000	0		12	1461.74	0.0050309	74.162	8	16677	AICIEEIGIWMK	Q8N3U4;B1AMT4	Q8N3U4	STAG2	Cohesin subunit SA-2	4534	2
0	0	0	0	0	0	0	0	0	0	0		9	957.495	0.24924	32.305	1	15375	AICIPEGAK	Q6PI48;A0A3B3IT01;A0A3B3IS54;A0A3B3IS01;A0A3B3ITK9;A0A3B3ITS3	Q6PI48	DARS2	Aspartate--tRNA ligase, mitochondrial	4536	2
0	0	0	0	0	0	0	24976000	0	0	0		8	956.454	0.0076167	81.613	4	13776	AICSGFFR	Q14562;F5H658;K7END7	Q14562	DHX8	ATP-dependent RNA helicase DHX8	4541	2
23122000	0	21432000	0	0	0	17518000	0	20865000	22795000	1		11	1248.64	0.0039174	64.64	4	2029	AICSSIDKLDK	A0A2R8Y5P7;P49590;A0A2R8Y6I1;D6RJE6	A0A2R8Y5P7	HARS2	Probable histidine--tRNA ligase, mitochondrial	4542	2;3
49515000	0	145760000	0	0	122460000	211620000	186490000	183020000	256390000	0		12	1304.66	8.0429e-05	131.5	11	12962	AICTEAGLMALR	P62191	P62191	PSMC1	26S protease regulatory subunit 4	4544	2
0	0	0	0	0	0	0	0	0	0	0		11	1158.61	0.10408	60.045	1	20621	AIDEDLTALAK	Q9UKE5	Q9UKE5	TNIK	TRAF2 and NCK-interacting protein kinase	4547	2
0	0	0	69749000	0	68126000	0	55257000	28163000	107720000	0		15	1761.84	0.0001533	89.533	6	20338	AIDENNEPTACFLIR	Q9P2R3	Q9P2R3	ANKFY1	Rabankyrin-5	4551	2;4
186940000	129180000	149380000	133090000	119920000	128930000	153650000	163800000	152090000	66510000	0		19	2077.04	8.4268e-21	207.97	26	12752	AIDIYEQVGTNAMDSPLLK	P54920;M0R0Y2;M0R2M1;M0R027	P54920	NAPA	Alpha-soluble NSF attachment protein	4554	2;3
765530000	849380000	598500000	799150000	629720000	788390000	573130000	687500000	620330000	767440000	0		10	1105.6	3.2707e-05	150.27	26	12565	AIDLFTDAIK	P50502;Q3KNR6;H7C3I1;F6VDH7;Q8IZP2;Q8NFI4	P50502	ST13;ST13P4;ST13P5	Hsc70-interacting protein;Putative protein FAM10A4;Putative protein FAM10A5	4557	1;2
45957000	27987000	38410000	0	51693000	0	49063000	0	69819000	0	0		8	1048.57	0.00035111	178.65	12	14115	AIDLLYWR	Q16799;Q2NKQ5	Q16799	RTN1	Reticulon-1;Reticulon	4558	2
72241000	62242000	45749000	67788000	70916000	51101000	43393000	58872000	66349000	0	0		10	1146.59	7.2782e-05	134.08	16	18567	AIDLMNALMR	Q96SI9	Q96SI9	STRBP	Spermatid perinuclear RNA-binding protein	4559	2
0	0	0	0	0	0	0	0	0	0	0		13	1399.72	0.27404	40.154	2	13483	AIDLPDESVSVQK	Q12955	Q12955	ANK3	Ankyrin-3	4560	2
0	0	44850000	0	0	0	0	0	0	26821000	0		7	758.454	0.17869	33.813	2	20774	AIDLVTK	I3L4J1;Q9UN37	Q9UN37	VPS4A	Vacuolar protein sorting-associated protein 4A	4561	1;2
0	0	0	0	0	0	0	0	0	0	0		7	837.405	0.26543	39.021	1	10665	AIDMFNK	O94826	O94826	TOMM70A	Mitochondrial import receptor subunit TOM70	4562	2
17426000	0	0	30798000	42780000	20270000	0	11382000	0	0	1		16	1782.84	8.6716e-06	107.53	5	14585	AIDSSNLKDDYSTAQR	Q5JVF3	Q5JVF3	PCID2	PCI domain-containing protein 2	4569	2;3
108150000	0	0	0	0	0	0	76845000	0	0	0		15	1699.84	9.3998e-05	92.925	1	9919	AIDTIYQTTDFSGIR	O14672	O14672	ADAM10	Disintegrin and metalloproteinase domain-containing protein 10	4571	2
32480000	0	29461000	0	37929000	0	22459000	0	42833000	0	0		12	1332.73	0.0010999	82.029	7	14117	AIDTTQLFSLPK	H0YML5;Q16822	Q16822	PCK2	Phosphoenolpyruvate carboxykinase [GTP], mitochondrial	4572	2
0	0	0	0	0	0	0	0	0	0	0		8	887.46	0.26861	32.305	1	16112	AIEADIEK	Q86UY8	Q86UY8	NT5DC3	5-nucleotidase domain-containing protein 3	4577	2
613090000	608340000	454880000	542670000	395300000	653890000	482740000	543620000	592230000	279660000	1		14	1554.84	2.6478e-14	169.62	49	18449	AIEALHGHELRPGR	B8ZZ74;A0A0A6YYI9;F8WDX3;A0A0A0MSL8;Q96PK6	Q96PK6	RBM14;RBM14-RBM4	RNA-binding protein 14	4580	2;3;4;5
710250000	805130000	491180000	846020000	638560000	864240000	459330000	894540000	568880000	1085200000	1		21	2333.23	5.2378e-172	337.52	39	10335	AIEALKEFNEDGALAVLQQFK	A0A7I2YQN2;A0A7I2V4Z0;A0A7I2V346;A0A7I2V5Q6;F6UXX1;A0A7I2V4J0;O60506;A0A7I2YQV8	O60506	SYNCRIP	Heterogeneous nuclear ribonucleoprotein Q	4581	2;3
710250000	805130000	491180000	846020000	638560000	864240000	459330000	894540000	568880000	1085200000	1		21	2333.23	5.2378e-172	337.52	39	3225	AIEALKEFNEDGALAVLQQFK	A0A7I2YQN2;A0A7I2V4Z0;A0A7I2V346;A0A7I2V5Q6;F6UXX1;A0A7I2V4J0;O60506;A0A7I2YQV8	O60506	SYNCRIP	Heterogeneous nuclear ribonucleoprotein Q	4581	2;3
0	0	0	0	0	0	0	0	0	276910000	2		31	3456.75	3.2385e-06	79.9	2	10335	AIEALKEFNEDGALAVLQQFKDSDLSHVQNK	A0A7I2YQN2;A0A7I2V4Z0;A0A7I2V346;A0A7I2V5Q6;F6UXX1;A0A7I2V4J0;O60506;A0A7I2YQV8	O60506	SYNCRIP	Heterogeneous nuclear ribonucleoprotein Q	4582	4;5
0	0	0	0	0	0	0	0	0	276910000	2		31	3456.75	3.2385e-06	79.9	2	3225	AIEALKEFNEDGALAVLQQFKDSDLSHVQNK	A0A7I2YQN2;A0A7I2V4Z0;A0A7I2V346;A0A7I2V5Q6;F6UXX1;A0A7I2V4J0;O60506;A0A7I2YQV8	O60506	SYNCRIP	Heterogeneous nuclear ribonucleoprotein Q	4582	4;5
68310000	45009000	50997000	42303000	37468000	39530000	32613000	32323000	48655000	0	0		11	1183.66	0.00030378	109.29	10	19404	AIEAVAISPWK	Q9H4A4;A6NKB8	Q9H4A4	RNPEP	Aminopeptidase B	4583	2
28366000	0	53674000	0	37278000	0	48888000	0	49134000	0	0		11	1174.63	0.001257	104.2	4	13280	AIEAVSPGLYR	Q04656	Q04656	ATP7A	Copper-transporting ATPase 1	4585	2
0	25615000	0	21868000	0	35637000	0	37534000	37108000	28883000	0		20	2115.94	1.0603e-20	157.86	8	13942	AIEDEGGNPDEIEITSEGNK	Q15424;K7ES42	Q15424	SAFB	Scaffold attachment factor B1	4587	2
268090000	312040000	155430000	273210000	338010000	307100000	148010000	313140000	362110000	248990000	1		21	2244.04	2.5713e-93	316.86	17	13942	AIEDEGGNPDEIEITSEGNKK	Q15424;K7ES42	Q15424	SAFB	Scaffold attachment factor B1	4588	2;3
0	0	0	0	0	0	0	0	15103000	0	0		10	1151.57	0.065082	60.074	0	3267	AIEEFESSLK	A0A494C1D7;Q6P0N6;A0A7P0T890;Q03001;F8W9J4;E9PHM6;F6QMI7;E7ETB9	A0A7P0T890	DST	Dystonin	4595	2
0	0	0	0	0	0	0	0	0	0	0		16	1854.87	0.32901	22.917	1	20951	AIEEGIPAFTCEEYVK	Q9Y2L1;F2Z2C0;G3V1J5	Q9Y2L1	DIS3	Exosome complex exonuclease RRP44	4596	2
51153000	53701000	55013000	101660000	90839000	174430000	89036000	144510000	119010000	126950000	0		15	1744.84	6.1924e-35	222.49	18	1990	AIEEGTLEEIEEEVR	A0A2R8Y4P4;A0A2R8Y440;A0A2R8YFK5;A0A2R8Y7S2;A0A2R8YF80;P51532;A0A2R8Y7F3;A0A2R8Y6V2;A0A2R8Y7Y7;A0A2R8YDA1;A0A2R8Y5K3	A0A2R8Y4P4	SMARCA4	Transcription activator BRG1	4597	2;3
618680000	324440000	497110000	450720000	444550000	299450000	293600000	302830000	394400000	464550000	0		20	2336.11	2.9048e-55	181.88	20	12404	AIEEGVNHMWTVSAFQQHPR	D6RAY7;D6R9P4;V9GYW0;V9GYK3;D6RFF8;P46926;Q8TDQ7	P46926	GNPDA1;GNPDA2	Glucosamine-6-phosphate isomerase;Glucosamine-6-phosphate isomerase 1;Glucosamine-6-phosphate isomerase 2	4598	3;4
0	0	0	0	0	0	0	0	0	26738000	0		10	1088.55	0.011061	60.589	1	19225	AIEEQMVAAK	Q9H0A0;A0A087WV29	Q9H0A0	NAT10	N-acetyltransferase 10	4601	2
0	0	0	0	19466000	0	0	0	0	17077000	0		8	978.496	0.031483	56.091	1	11990	AIEFCIAR	P29144;Q5VZU9;A0A494C0U1;A0A494C1B8	P29144	TPP2	Tripeptidyl-peptidase 2	4604	2
0	0	0	0	0	0	0	0	0	0	0		14	1595.79	4.9534e-16	147.91	5	14332	AIEFLNNPPEEAPR	Q4G0J3;D6RFF0	Q4G0J3	LARP7	La-related protein 7	4605	2
22091000	17262000	0	26775000	24394000	0	20055000	26298000	16240000	0	0		9	1024.56	0.0018381	95.531	8	14242	AIEFLSAFK	Q32P41	Q32P41	TRMT5	tRNA (guanine(37)-N1)-methyltransferase	4606	2
1281700000	1042900000	796300000	882010000	876820000	930020000	703400000	983610000	803630000	1113300000	0		13	1444.72	6.2155e-09	153.97	31	12565	AIEINPDSAQPYK	P50502;Q3KNR6;H7C3I1;F6VDH7;Q8IZP2;Q8NFI4	P50502	ST13;ST13P4;ST13P5	Hsc70-interacting protein;Putative protein FAM10A4;Putative protein FAM10A5	4609	2
0	0	0	0	0	0	0	0	0	236340000	1		15	1786.9	0.0014867	65.219	1	12565	AIEINPDSAQPYKWR	P50502;Q3KNR6;H7C3I1;F6VDH7;Q8NFI4	P50502	ST13;ST13P5	Hsc70-interacting protein;Putative protein FAM10A5	4610	3
0	0	0	0	0	0	0	0	0	0	0		19	2118.07	8.4154e-18	141.46	2	19267	AIEIYEQVGANTMDNPLLK	A0A087WZQ7;Q9H115	Q9H115	NAPB	Beta-soluble NSF attachment protein	4611	2
0	0	0	0	0	0	0	0	0	0	0		10	1167.56	0.22795	40.994	1	12752	AIEIYTDMGR	M0R0I4;M0R058;P54920;M0R0Y2;M0R2M1;M0R027	P54920	NAPA	Alpha-soluble NSF attachment protein	4612	2
0	0	0	0	0	42854000	0	0	0	31727000	2		14	1533.82	0.085863	11.27	1	1761	AIEKDGGDVKALYR	A0A1W2PNX8;Q9H3U1	A0A1W2PNX8	UNC45A	Protein unc-45 homolog A	4613	4
49046000	33541000	0	0	22949000	29307000	0	0	0	0	1		20	2027.09	0.0003247	77.66	5	11461	AIEKLAVEALSSLDGDLAGR	P12277;G3V4N7	P12277	CKB	Creatine kinase B-type	4615	3
0	0	0	0	0	0	0	0	0	0	2		14	1631.85	1.2106	10.425	1	7644	AIEKMNGMLLNDRK	A0A7I2V4L7;B1ANR0;Q13310;A0A7I2V5W9;A0A7I2V598;H0Y5F5;H0YEQ8;H0YCC8;P11940;H0YAR2;E7EQV3;A0A7I2V649;A0A7I2YQ88;E7ERJ7;A0A7I2V4N4;A0A7I2YQE4;A0A7I2YQ90;A0A087WTT1;H0YBN4	P11940	PABPC4;PABPC1	Polyadenylate-binding protein;Polyadenylate-binding protein 4;Polyadenylate-binding protein 1	4616	3
0	0	0	0	0	0	0	0	0	0	2		14	1631.85	1.2106	10.425	1	3151	AIEKMNGMLLNDRK	A0A7I2V4L7;B1ANR0;Q13310;A0A7I2V5W9;A0A7I2V598;H0Y5F5;H0YEQ8;H0YCC8;P11940;H0YAR2;E7EQV3;A0A7I2V649;A0A7I2YQ88;E7ERJ7;A0A7I2V4N4;A0A7I2YQE4;A0A7I2YQ90;A0A087WTT1;H0YBN4	P11940	PABPC4;PABPC1	Polyadenylate-binding protein;Polyadenylate-binding protein 4;Polyadenylate-binding protein 1	4616	3
0	0	0	0	0	0	0	0	0	0	1		16	1850.94	0.1423	15.022	1	9957	AIEKVDDLLESYMGIR	O14908;K7EM11	O14908	GIPC1	PDZ domain-containing protein GIPC1	4617	3
48888000	0	0	47741000	43507000	77005000	52724000	71019000	43755000	0	0		15	1645.85	0.00021642	85.924	10	19000	AIELATTLDESLTNR	Q9BXJ9;A0A0B4J1W3	Q9BXJ9	NAA15	N-alpha-acetyltransferase 15, NatA auxiliary subunit	4618	2
355840000	356030000	366700000	325120000	294010000	268110000	211420000	270590000	226190000	389320000	0		13	1315.71	7.1004e-24	196.88	19	3168	AIELFSVGQGPAK	A0A7I2V539;P30419;A0A7I2V3X4;A0A7I2V3U5;A0A7I2V4Y5;K7EN82;B7Z8J4	A0A7I2V539	NMT1	Glycylpeptide N-tetradecanoyltransferase 1	4621	2
0	0	34703000	0	0	0	30824000	0	0	0	0		7	814.48	0.026257	81.297	1	9958	AIELLEK	O14910;H0YIA8;J3KN23;Q9NUP9;G3V1D4	O14910	LIN7A;LIN7C	Protein lin-7 homolog A;Protein lin-7 homolog C	4622	2
133700000	74999000	123540000	73799000	138970000	103560000	199250000	161960000	136540000	90040000	0		20	2281.12	4.9484e-06	116.73	14	10642	AIELLQEFSDQHPENAAEIK	O76094;D6RDY6	O76094	SRP72	Signal recognition particle subunit SRP72	4623	3
0	0	0	0	0	0	0	0	0	0	0		9	1040.62	0.35124	19.514	1	19469	AIELQLQVK	Q9H6T3	Q9H6T3	RPAP3	RNA polymerase II-associated protein 3	4625	2
271160000	287150000	0	286400000	149060000	288260000	221510000	242340000	273230000	419730000	0		20	2284.13	0.042708	52.24	1	10056	AIELQPHFPDAYCNLANALK	O15294	O15294	OGT	UDP-N-acetylglucosamine--peptide N-acetylglucosaminyltransferase 110 kDa subunit	4626	2
42628000	38014000	47569000	45476000	0	35291000	0	0	33724000	51227000	0		7	772.469	0.08668	66.993	6	17759	AIELSLK	Q92783;A6NMU3	Q92783	STAM	Signal transducing adapter molecule 1	4627	2
106010000	114750000	0	95696000	124970000	0	187840000	101910000	114070000	0	0		17	2013	2.8095e-26	203.82	11	20525	AIELWYHDPACTTPVLK	Q9UIA9;E7ESC6;E5RIW1	Q9UIA9	XPO7	Exportin-7	4630	2;3
701500000	661950000	714530000	597440000	613850000	447690000	514780000	477230000	573510000	566440000	0		12	1203.62	4.8281e-06	145.34	26	11155	AIEMLGGELGSK	P07954;A0A804HI24;A0A804HKE6	P07954	FH	Fumarate hydratase, mitochondrial	4631	2
0	73660000	0	0	0	57723000	0	66066000	59947000	0	0		12	1470.68	0.0010247	89.886	5	14008	AIENCEYAFNLK	Q15796;B7Z5N5;K7EJX0	Q15796	SMAD2	Mothers against decapentaplegic homolog 2;Mothers against decapentaplegic homolog	4632	2
51030000	39410000	0	33694000	30752000	43234000	0	0	0	57709000	0		9	1027.57	0.00071305	108.7	8	1965	AIENELLAR	A0A2R8Y430;P48637;A0A2R8Y5T7;A0A2R8Y6Q7;A0A2R8Y7I7	A0A2R8Y430	GSS	Glutathione synthetase	4633	2
0	96772000	0	0	0	0	0	0	0	0	0		18	1990.06	0.086416	8.8192	1	13945	AIENIDTLTNLESLFLGK	Q15435;C9J177;C9JD73;H7C003	Q15435	PPP1R7	Protein phosphatase 1 regulatory subunit 7	4634	3
14861000	0	0	0	0	0	0	0	0	31107000	1		12	1311.74	0.1108	26.124	2	18583	AIENLIGKPTEK	Q96T23	Q96T23	RSF1	Remodeling and spacing factor 1	4635	2;3
0	9372900	62070000	0	0	0	0	0	0	0	0		10	1106.52	0.003388	76.827	2	10464	AIEPNDYTGK	O75223;M0QZK8	O75223	GGCT	Gamma-glutamylcyclotransferase	4639	2
741340000	677830000	813730000	967810000	1503000000	1531500000	1147100000	1545500000	1885300000	590710000	0		18	1970.05	3.7796e-10	129.88	50	13361	AIEPPPLDAVIEAEHTLR	Q08211	Q08211	DHX9	ATP-dependent RNA helicase A	4640	2;3
0	13324000	14567000	0	0	6667500	0	0	0	11989000	1		13	1385.75	0.0026745	47.621	5	19039	AIEQLKEQAATGK	Q9BY44;F8WAE5;H7C5R5	Q9BY44	EIF2A	Eukaryotic translation initiation factor 2A;Eukaryotic translation initiation factor 2A, N-terminally processed	4645	3
21212000	19826000	17159000	0	0	0	0	0	21172000	0	0		14	1594.69	1.735e-05	147.37	4	12114	AIEQSFDQDESGNR	P32856	P32856	STX2	Syntaxin-2	4646	2
51367000	0	0	70114000	64613000	41941000	0	0	65257000	0	1		14	1632.84	1.2041e-08	159.09	1	11459	AIESMEQQLSELKK	P12270	P12270	TPR	Nucleoprotein TPR	4649	2
0	0	0	0	0	0	67088000	40672000	0	0	0		10	1132.58	0.26342	28.897	0	6475	AIETALDCLK	F2Z2U4;H0Y4W2;Q9Y4A5	F2Z2U4	TRRAP	Transformation/transcription domain-associated protein	4652	2
0	0	0	0	0	0	0	0	0	40667000	1		14	1505.81	0.054873	24.084	1	20185	AIETFSGKVELQGK	Q9NZI8	Q9NZI8	IGF2BP1	Insulin-like growth factor 2 mRNA-binding protein 1	4653	3
0	0	0	22873000	0	0	0	0	0	0	0		16	1795.83	0.00066325	98.898	2	16200	AIETQCYVVAAAQCGR	Q86X76	Q86X76	NIT1	Nitrilase homolog 1	4655	2
0	0	274630000	0	0	0	0	0	0	0	0		10	1117.6	0.019104	62.823	1	18165	AIETTDIISR	Q96HS1;F5GXG4	Q96HS1	PGAM5	Serine/threonine-protein phosphatase PGAM5, mitochondrial	4656	2
0	0	0	0	0	0	0	0	0	0	0		11	1238.63	0.045908	37.327	3	19697	AIEVLSDEHAR	Q9HCS7	Q9HCS7	XAB2	Pre-mRNA-splicing factor SYF1	4660	3
0	0	0	0	0	0	6339800	0	6584500	0	2		18	2113.13	0.25016	9.254	2	18718	AIFDQLMTFGIEPFKTKK	Q9BPX3;H0Y9Z8	Q9BPX3	NCAPG	Condensin complex subunit 3	4665	3
28913000	0	0	32460000	59214000	37963000	46858000	44699000	60977000	32029000	0		9	1073.62	9.5687e-05	180.7	12	10557	AIFEIVLNR	O75643;A0A494C1A5	O75643	SNRNP200	U5 small nuclear ribonucleoprotein 200 kDa helicase	4668	2
0	0	0	0	0	0	0	0	0	0	0		12	1382.71	0.011271	62.005	3	2460	AIFENTLSTYPK	A0A3B3IUD7;Q14690	A0A3B3IUD7	PDCD11	Protein RRP5 homolog	4670	2
0	0	0	0	0	0	0	0	0	0	1		13	1538.81	0.084059	15.545	1	2460	AIFENTLSTYPKR	A0A3B3IUD7;Q14690	A0A3B3IUD7	PDCD11	Protein RRP5 homolog	4671	3
0	54807000	0	61330000	0	0	0	60185000	59868000	0	0		16	1714.87	0.00049081	75.088	6	20740	AIFLADGNVFTTGFSR	Q9ULV4;B4E3S0	Q9ULV4	CORO1C	Coronin-1C;Coronin	4675	2;3
0	20554000	15793000	15275000	0	14651000	6593300	12969000	13046000	0	0		8	1013.56	0.0098112	85.265	11	14410	AIFLFEFK	Q53H47;B9ZVV8	Q53H47	SETMAR	Histone-lysine N-methyltransferase SETMAR;Histone-lysine N-methyltransferase;Transposon Hsmar1 transposase	4676	2
86491000	53131000	47228000	0	57491000	48333000	52379000	42931000	40257000	43408000	0		8	951.543	0.0048572	92.47	13	12881	AIFLFVDK	P60520;H3BSM5;H3BQ50	P60520	GABARAPL2	Gamma-aminobutyric acid receptor-associated protein-like 2	4677	2
0	0	0	0	0	0	0	80175000	0	0	0		16	1864.98	0.026918	32.387	1	18592	AIFQEVHVQSLPQVDR	Q96T76;Q5T454;F8WCH8;B0QZ77	Q96T76	MMS19	MMS19 nucleotide excision repair protein homolog	4680	3
0	0	369350000	0	0	0	0	0	0	85175000	0		11	1210.68	0.00052864	98.458	12	8360	AIFQQPPVGVR	H7BXY3;Q7L2E3	H7BXY3	DHX30	Putative ATP-dependent RNA helicase DHX30	4682	2
65816000	100370000	91351000	160810000	116770000	257740000	182130000	198780000	157330000	135140000	0		9	1089.59	2.6804e-06	175.75	18	10777	AIFQTIQNR	O95373	O95373	IPO7	Importin-7	4683	2
0	0	0	0	0	0	0	0	0	0	0		17	1777.9	0.16344	41.476	1	20860	AIFSHAAGDNSTLLSFK	B4DWA1;I3L3C6;I3L4C2;Q9UQB8	Q9UQB8	BAIAP2	Brain-specific angiogenesis inhibitor 1-associated protein 2	4684	2
0	0	0	0	0	0	0	0	0	0	0		9	1018.51	17.136	43	0	11225	AIFTGYYGK	P09543	P09543	CNP	2,3-cyclic-nucleotide 3-phosphodiesterase	4685	2
98858000	93556000	140080000	133720000	139280000	95328000	172920000	85583000	116750000	108060000	0		20	2010.05	2.41e-21	213.99	14	12521	AIFTTGQGASAVGLTAYVQR	P49736;H0Y8E6	P49736	MCM2	DNA replication licensing factor MCM2	4686	2;3
462330000	298580000	397470000	281480000	306780000	271250000	298960000	202360000	333910000	412600000	0		18	1988.01	7.0538e-26	176.51	21	1659	AIGAVPLIQGEYMIPCEK	F8W787;A0A1B0GW44;A0A1B0GVD5;A0A1B0GWE8;P07339;A0A1B0GV23;C9JH19;H7C469;A0A1B0GU92;A0A1B0GU03	F8W787	CTSD	Cathepsin D;Cathepsin D light chain;Cathepsin D heavy chain	4691	2
0	0	24424000	0	0	0	0	0	0	0	0		8	949.466	0.031687	56.014	4	10064	AIGDHFYK	O15355	O15355	PPM1G	Protein phosphatase 1G	4693	2;3
62798000	56743000	60053000	60651000	97872000	59581000	89267000	56967000	0	93370000	0		13	1448.73	4.9984e-16	145.23	15	12523	AIGFVVGQTDWEK	P49750;F8VU51	P49750	YLPM1	YLP motif-containing protein 1	4699	2
31997000	90788000	43324000	48773000	0	58065000	91088000	22952000	0	21477000	0		12	1207.66	0.00016599	98.73	12	1981	AIGHVIEEGGVK	A0A2R8Y4H2;Q9UH03;B1AHR1;B1AHR2	A0A2R8Y4H2	SEPT3	Neuronal-specific septin-3	4702	2;3
152710000	115600000	0	116080000	159810000	56271000	91689000	123010000	137480000	0	0		16	1789.98	8.9155e-07	112.72	19	18078	AIGIEPSLATYHHIIR	Q96EY7	Q96EY7	PTCD3	Pentatricopeptide repeat domain-containing protein 3, mitochondrial	4703	3;4
0	0	0	0	0	0	0	0	0	0	0		10	1031.61	0.24203	31.842	1	13507	AIGIGAYLVR	O00763;F8W8T8;H0YGH5;Q13085;Q59FY4	Q13085	ACACB;ACACA	Acetyl-CoA carboxylase 2;Biotin carboxylase;Acetyl-CoA carboxylase 1;Biotin carboxylase	4704	2
411790000	250460000	207500000	148780000	85369000	142290000	137690000	122090000	108060000	226110000	1		22	2435.34	7.2589e-05	96.848	10	11553	AIGISNFNHLQVEMILNKPGLK	P15121;E9PCX2	P15121	AKR1B1	Aldose reductase	4705	3;4
0	0	0	0	0	0	0	0	0	0	0		7	742.459	0.11265	58.981	1	3134	AIGLEIK	A0A7I2V5D0;A0A7I2V490;P26358	A0A7I2V5D0	DNMT1	DNA (cytosine-5)-methyltransferase 1	4707	2
471160000	605990000	306580000	768670000	408850000	501600000	453760000	619530000	478260000	428020000	0		10	1054.61	1.0249e-08	200.16	28	12403	AIGNIELGIR	P46821;D6RA32;D6RGJ3;D6RCL2	P46821	MAP1B	Microtubule-associated protein 1B;MAP1B heavy chain;MAP1 light chain LC1	4714	1;2
1128000000	1356200000	1077000000	1277500000	1088200000	1096300000	748420000	967920000	878460000	1207200000	0		19	1960.95	8.4758e-201	309.49	25	11956	AIGSASEGAQSSLQEVYHK	P28066	P28066	PSMA5	Proteasome subunit alpha type-5	4719	2;3
101520000	0	0	0	123150000	0	29642000	0	60264000	69030000	0		14	1483.73	0.00067985	57.328	9	21235	AIGTDEDLAHSSIR	Q9Y697;H7C0I5;H0YGN5	Q9Y697	NFS1	Cysteine desulfurase, mitochondrial	4722	2;3
0	0	0	0	0	0	0	0	0	0	0		12	1258.7	0.1356	39.917	1	19880	AIGVGLGFELQR	Q9NRN7;E9PLW6;E9PNF3	Q9NRN7	AASDHPPT	L-aminoadipate-semialdehyde dehydrogenase-phosphopantetheinyl transferase	4723	2
87283000	71884000	131830000	112370000	96707000	90763000	99283000	144770000	90904000	92643000	0		19	1786.9	2.0337e-48	259.23	17	13212	AIGVLTSGGDAQGMNAAVR	Q01813;P17858	Q01813	PFKP;PFKL	ATP-dependent 6-phosphofructokinase, platelet type;ATP-dependent 6-phosphofructokinase, liver type	4724	2
87283000	71884000	131830000	112370000	96707000	90763000	99283000	144770000	90904000	92643000	0		19	1786.9	2.0337e-48	259.23	17	11662	AIGVLTSGGDAQGMNAAVR	Q01813;P17858	Q01813	PFKP;PFKL	ATP-dependent 6-phosphofructokinase, platelet type;ATP-dependent 6-phosphofructokinase, liver type	4724	2
0	36098000	17901000	8193800	0	0	0	0	0	0	0		10	1126.61	0.033142	46.447	2	18189	AIHEFLAAQK	Q96IK1;H7C5I4	Q96IK1	BOD1	Biorientation of chromosomes in cell division protein 1	4726	2;3
0	0	8930700	0	0	0	8334600	0	0	0	0		10	1228.58	0.011576	42.336	2	4788	AIHNICSVCR	Q9Y5L0;C9J7E5;E9PFH4	Q9Y5L0	TNPO3	Transportin-3	4731	3
42180000	100400000	49133000	0	0	31582000	36341000	14394000	0	131930000	0		8	982.535	0.00077322	103.56	5	11957	AIHSWLTR	P28070	P28070	PSMB4	Proteasome subunit beta type-4	4737	2;3
109010000	108240000	159420000	163620000	230390000	88920000	96990000	120870000	161970000	77527000	0		29	2900.42	1.4094e-27	157.68	20	13443	AIHTAPVATMAFDPTSTLLATGGCDGAVR	Q12788;J3KNP2	Q12788	TBL3	Transducin beta-like protein 3	4738	3
0	49757000	0	0	0	0	0	27382000	0	0	0		21	2281.04	0.084405	10.838	2	20998	AIIAPHAGYTYCGSCAAHAYK	Q9Y316;B5MCI6	Q9Y316	MEMO1	Protein MEMO1	4742	4
40055000	75923000	58483000	106070000	136240000	120430000	175480000	188570000	147560000	93239000	0		16	1807.97	4.819e-45	218.11	25	9976	AIIASNIMYIVGQYPR	O14980;A0A7I2V2Y6;A0A7I2V461;A0A7I2V2H0;A0A7I2V3P3;A0A7I2V2S3;A0A7I2V3W6;A0A7I2YQV4;A0A7I2V3N0;A0A7I2V6B9;A0A7I2YQX3;A0A7I2V4A3;A0A7I2V488	O14980	XPO1	Exportin-1	4743	2;3
0	0	0	0	0	0	0	0	0	0	0		12	1299.7	0.27337	28.958	1	14410	AIIEADPLTTTR	Q53H47;B9ZVV8	Q53H47	SETMAR	Histone-lysine N-methyltransferase SETMAR;Histone-lysine N-methyltransferase;Transposon Hsmar1 transposase	4749	2
42086000	40862000	76689000	72056000	181810000	189580000	100710000	252240000	238960000	203670000	0		13	1587.8	2.0766e-06	145.55	14	3206	AIIEEYLHLNDMK	A0A7I2Y1C3;Q04637;E7EUU4;E7EX73;E9PGM1	A0A7I2Y1C3	EIF4G1	Eukaryotic translation initiation factor 4 gamma 1	4750	2;3
68930000	43087000	53607000	38476000	65486000	0	41663000	0	0	0	0		9	1040.62	0.0093265	68.081	6	10623	AIIENLIQK	O75976;J3QRJ9	O75976	CPD	Carboxypeptidase D	4751	2
0	10914000	41361000	8806400	0	0	26098000	0	0	18284000	0		11	1244.6	0.00057984	96.331	11	13437	AIIESDQEQGR	Q12765	Q12765	SCRN1	Secernin-1	4752	2
0	0	0	0	0	0	0	38809000	0	0	1		9	1108.6	0.50555	18.035	1	18725	AIIFCETKK	Q9BQ39	Q9BQ39	DDX50	ATP-dependent RNA helicase DDX50	4753	2
0	0	0	0	122480000	27720000	144060000	0	39166000	0	0		19	2118	6.922e-05	82.586	4	20914	AIIGLYNYAHEMTHGASDR	Q9Y2A7	Q9Y2A7	NCKAP1	Nck-associated protein 1	4756	3;4
643080000	903260000	680450000	999690000	917620000	751320000	663760000	888490000	679600000	602600000	0		12	1336.85	3.9844e-05	137	46	12958	AIIIFVPVPQLK	P62081;B5MCP9	P62081	RPS7	40S ribosomal protein S7	4757	1;2;3
292690000	406300000	352350000	446890000	378020000	333620000	277570000	450210000	253740000	0	1		13	1511.87	8.5879e-05	132.32	23	12918	AIIKPQYVDQIPK	P61221;D6R9I9;D6RGF4;H0Y990	P61221	ABCE1	ATP-binding cassette sub-family E member 1	4759	2;3
63922000	79121000	69020000	53255000	34887000	66024000	81482000	0	49575000	51372000	0		11	1052.62	0.0016855	81.338	13	3134	AIILAAAPGEK	A0A7I2V5D0;A0A7I2V490;P26358;A0A7I2YQA8;A0A7I2V5F1;A0A7I2YQQ0;K7ENW7	A0A7I2V5D0	DNMT1	DNA (cytosine-5)-methyltransferase 1	4760	2
0	0	0	29546000	0	17868000	0	16594000	0	0	0		10	1100.62	0.01733	55.503	3	11979	AIILFNPDAK	P28702;A0A0G2JKR7	P28702	RXRB	Retinoic acid receptor RXR-beta	4762	2
30274000	69033000	0	34780000	51852000	24948000	0	64787000	28767000	0	0		13	1386.8	0.00024405	116.3	11	15555	AIILNTPHNPLGK	Q6YP21;A0A0A0MRN7	Q6YP21	CCBL2	Kynurenine--oxoglutarate transaminase 3	4764	2;3
0	0	0	0	0	0	0	0	0	0	0		10	1237.62	0.18527	36.506	3	9974	AIIQEVCFMK	O14976	O14976	GAK	Cyclin-G-associated kinase	4766	2
0	0	0	0	0	0	0	0	0	65371000	1		16	1922.95	0.0019251	44.391	1	1079	AIIRENEFSFEDNAIR	A0A0C4DGG9;A0A2R8Y521;Q14839;A0A2R8Y212;F5GWX5;A0A2U3TZM0;A0A2R8YFK9;A0A2R8Y5J0;A0A2R8Y425;A0A2R8YFD8;A0A2R8YDJ9;A0A2R8YD40;A0A2R8YDW2;A0A2R8Y4X2;A0A2R8Y445;A0A2R8Y5Z7;A0A2R8Y685;A0A2R8Y8B3;A0A2R8Y8C1;A0A2R8YER1	A0A0C4DGG9	CHD4	Chromodomain-helicase-DNA-binding protein 4	4769	3
0	0	0	0	0	0	0	0	0	0	0		10	1041.62	0.041788	53.756	5	17722	AIITALGVER	Q92616	Q92616	GCN1L1	Translational activator GCN1	4771	2
0	0	0	0	0	25626000	0	0	0	0	0		7	845.479	0.17186	33.55	1	13117	AIITICR	P82675	P82675	MRPS5	28S ribosomal protein S5, mitochondrial	4773	2
61157000	72333000	76621000	0	56826000	81763000	45998000	61602000	0	48659000	1		23	2606.35	3.9856e-10	130.87	12	181	AIIVEFAQQGLNAALFYENKDPR	A0A087WUT6;O60841	A0A087WUT6	EIF5B	Eukaryotic translation initiation factor 5B	4774	3
149330000	78656000	206120000	109170000	284420000	166080000	173630000	191980000	203030000	68803000	0		13	1727.83	2.3029e-05	145.89	15	12242	AIIYQYMEEIYHR	P37268;E9PNM1;A0A1W2PQ47	P37268	FDFT1	Squalene synthase	4775	2;3
0	0	0	0	0	0	0	0	0	48941000	2		10	1173.65	5.2866	37.159	1	18680	AIKAKMDELR	Q99784;F5H810;F5GZQ2;F8W870;H0YFB9	Q99784	OLFM1	Noelin	4777	2
0	0	0	0	0	0	0	0	0	0	2		15	1898.96	1.1622	12.792	2	20258	AIKEKYCYICPDIVK	Q9P1U1;A0A0A0MTI9;Q9C0K3;C9IZN3;H7C4J1	Q9P1U1	ACTR3B;ACTR3C	Actin-related protein 3B;Actin-related protein 3C	4781	3
0	0	0	0	0	0	0	0	0	0	2		14	1607.81	1.0963	15.387	1	18590	AIKKMDGEYLGNNR	Q96T58;A0A669KB49;H0Y5U7	Q96T58	SPEN	Msx2-interacting protein	4785	3
0	0	0	0	0	43797000	0	0	0	0	2		23	2420.27	0.2478	10.989	1	18689	AIKNDSVVAGGGAIEMELSKYLR	Q99832	Q99832	CCT7	T-complex protein 1 subunit eta	4789	3
18337000	0	0	17149000	30187000	31505000	0	29131000	23163000	62337000	2		14	1602.87	0.0018064	73.022	9	18043	AIKVEQATKPSFER	Q96E39;A0A1B0GUK8	Q96E39	RBMXL1	RNA binding motif protein, X-linked-like-1	4791	3;4
391560000	460530000	209440000	456970000	496270000	607830000	183090000	527460000	360890000	1247000000	2		16	1746.93	6.8297e-10	130.29	23	12249	AIKVEQATKPSFESGR	P38159;H3BT71;H0Y6E7	P38159	RBMX	RNA-binding motif protein, X chromosome;RNA-binding motif protein, X chromosome, N-terminally processed	4792	2;3;4
0	0	0	0	27504000	34733000	0	59713000	0	0	0		13	1397.73	3.5063e-05	130.94	6	17598	AILAGAQPIEEMR	Q8WWK9	Q8WWK9	CKAP2	Cytoskeleton-associated protein 2	4795	2
286010000	0	0	0	0	0	0	0	0	0	2		27	3021.6	0.089497	5.78	1	17598	AILAGAQPIEEMRHTIVDILTMKSQEK	Q8WWK9	Q8WWK9	CKAP2	Cytoskeleton-associated protein 2	4796	6
0	0	0	0	0	28342000	0	77011000	68988000	0	0		12	1428.74	0.00023069	140.16	5	19959	AILCAIQNLEER	Q9NU22	Q9NU22	MDN1	Midasin	4798	2
140340000	168050000	204080000	9896900	0	0	255710000	265900000	227550000	157620000	0		12	1312.75	0.0002433	137.95	21	11898	AILCLLLGGVER	P25205;J3KQ69;A0A499FHX9	P25205	MCM3	DNA replication licensing factor MCM3	4799	2;3
0	0	0	0	0	0	0	0	0	0	1		12	1410.76	1.4344	14.667	1	10655	AILDHTYSKHVK	O94805;C9JQT4	O94805	ACTL6B	Actin-like protein 6B	4801	2
0	0	0	0	0	0	0	0	0	0	0		8	945.495	0.22178	36.701	1	12123	AILEDMVR	P33121;E7EPM6;B7Z3Z9;H0Y9U7;A0A494C0B6;Q9UKU0;A0A499FJL5;A0A494BZW8;A0A494C116;C9J8C7;E7ERD7;A0A494C0J9	P33121	ACSL1;ACSL6	Long-chain-fatty-acid--CoA ligase 1;Long-chain-fatty-acid--CoA ligase 6	4804	2
0	0	0	0	0	0	0	0	0	0	0		9	958.596	0.21246	43.124	1	12631	AILFAVVAR	P51809;E5RH06	P51809	VAMP7	Vesicle-associated membrane protein 7	4806	2
0	0	0	22720000	0	0	0	0	0	0	0		24	2697.42	1.1676e-11	136.34	1	16962	AILFSQPLQITDTQQGCIAPVELR	Q8NBF2	Q8NBF2	NHLRC2	NHL repeat-containing protein 2	4808	2
0	13740000	0	0	0	0	0	0	0	0	1		12	1378.78	0.00097358	60.641	3	17708	AILIFNNHGKPR	Q92572;F5H459	Q92572	AP3S1	AP-3 complex subunit sigma-1	4814	3
137290000	0	0	0	88671000	0	0	0	107540000	0	0		11	1213.63	0.010206	76.465	7	6858	AILILDNDGDR	F8VUC5;F8VXB1;F8W156;F8VXR1;F8VYZ4;F8VVA7;P61923;F8W651	F8VVA7	COPZ1	Coatomer subunit zeta-1	4815	2
45927000	51970000	0	45468000	86702000	76156000	95560000	91977000	86991000	0	0		18	2036.09	5.5778e-21	129.32	9	4108	AILLANLQESQTQLEHTK	A8MVZ6;Q96G01	A8MVZ6	BICD1	Protein bicaudal D homolog 1	4818	3
0	38475000	0	0	22721000	0	59133000	0	13078000	0	1		25	2732.44	0.066962	6.5761	7	17665	AILLPDLSEPNNEPLFSPASEVPRK	Q8WYP5;H7C4S1	Q8WYP5	AHCTF1	Protein ELYS	4819	7
0	0	0	0	0	0	0	0	0	0	0		7	786.479	0.044485	120.76	5	13915	AILMALR	Q15269;A0A0B4J2E5	Q15269	PWP2	Periodic tryptophan protein 2 homolog	4821	2
172280000	205960000	195200000	214910000	46161000	231890000	187940000	270090000	170630000	357930000	0		7	813.478	0.056301	67.889	35	12889	AILPCIK	J3QLN6;J3QKZ9;J3KS93;J3QQP0;P60842;J3KT12;J3QS69;J3KTB5;J3QL43;J3QR64;J3KS25;J3KT04	P60842	EIF4A1	Eukaryotic initiation factor 4A-I	4822	1;2
296390000	393980000	0	325230000	262830000	470590000	0	405100000	196280000	238220000	0		12	1327.68	4.7009e-09	161.28	15	11241	AILPCQDTPSVK	P09960	P09960	LTA4H	Leukotriene A-4 hydrolase	4823	2;3
0	0	0	14079000	17741000	30724000	69924000	32415000	39357000	0	0		8	884.544	0.0040295	96.285	8	13473	AILQATLR	Q12904;A0A8C8MUD1;A0A804HJ47;A0A5F9ZHC5;D6R937	Q12904	AIMP1	Aminoacyl tRNA synthase complex-interacting multifunctional protein 1;Endothelial monocyte-activating polypeptide 2	4826	2
0	0	0	0	0	56966000	0	53633000	22259000	0	1		11	1270.72	0.00093457	142.36	6	13473	AILQATLREEK	Q12904;A0A8C8MUD1;A0A804HJ47;A0A5F9ZHC5;D6R937	Q12904	AIMP1	Aminoacyl tRNA synthase complex-interacting multifunctional protein 1;Endothelial monocyte-activating polypeptide 2	4827	2;3
0	0	0	0	0	0	0	0	69619000	0	0		21	2311.06	0.00018816	124.16	1	3487	AILQENGCLSDSDMFSQAGLR	A0A804HI40;A0A804HIQ7;A0A804HJH8;C9JCA9;B8ZZ38;A0A804HK02;A0A804HIV5;A0A0C4DG06;A0A804HKX0;A0A804HKR5;A0A804HIG4;A0A804HL40;A0A804HK30;A0A804HIN4;A0A804HKI2;P42704;A0A804HI14;A0A804HKR3;A0A804HKJ0;A0A804HJZ1;A0A804HLG8;A0A804HHY9	A0A804HIG4	LRPPRC	Leucine-rich PPR motif-containing protein, mitochondrial	4829	2
0	0	0	32869000	32060000	49120000	0	52569000	0	0	0		19	2111.09	0.0037954	46.461	5	12675	AILQHLGLESTCDDSIIVK	E9PB90;P52789	P52789	HK2	Hexokinase;Hexokinase-2	4831	3
0	0	0	0	0	0	0	0	0	0	0		19	2127.06	0.00013552	100.31	6	13840	AILQLDSPESAQSMYSFLK	Q14966	Q14966	ZNF638	Zinc finger protein 638	4832	2
0	15459000	0	0	0	0	14905000	0	0	0	1		12	1428.74	0.026712	46.88	3	16198	AILQNHTDFKDK	Q86X55;K7EQA8	Q86X55	CARM1	Histone-arginine methyltransferase CARM1	4833	3
0	100910000	0	111510000	0	96782000	0	85856000	0	0	0		19	2087.09	3.5056e-14	182.33	4	11700	AILQQLGLNSTCDDSILVK	P19367	P19367	HK1	Hexokinase-1	4834	2
0	31771000	36476000	48499000	54956000	91412000	60335000	100640000	88832000	43115000	1		14	1512.9	0.00024926	64.82	15	3130	AILSTKPPGTFLLR	A0A7I2V4C8;A0A7I2YQR5;A0A7I2V444;P40763;A0A7I2V5N9;A0A7I2V3V0;A0A7I2V4R2;A0A7I2V4R3;G8JLH9;A0A7I2YQI1;A0A7I2V395;A0A7I2V2G1;A0A7I2YQD2;A0A7I2V552	A0A7I2V4C8	STAT3	Signal transducer and activator of transcription 3;Signal transducer and activator of transcription	4839	2;3
0	0	0	22791000	0	0	0	36574000	0	0	0		12	1227.68	0.087674	46.64	4	21188	AILTAAIVDADR	Q9Y5S2;H0YLY0	Q9Y5S2	CDC42BPB	Serine/threonine-protein kinase MRCK beta	4840	2
0	0	0	0	0	20864000	0	19768000	19859000	0	0		10	1180.65	0.071214	38.302	2	17764	AILTMTQLYK	Q92797;A0A087WUE9;M0QXP5;M0R3C7	Q92797	SYMPK	Symplekin	4842	2
0	140000000	0	0	0	0	0	0	0	0	1		24	2529.46	0.64249	6.5042	0	15996	AILTPVLTDFSVRITGAPAVIFTK	Q7Z7G8;A0A804HKG9;H0YB72	Q7Z7G8	VPS13B	Vacuolar protein sorting-associated protein 13B	4843	3
[truncated: 57,747 more rows]
