# Supplementary material for: Silencing of the PHLDA1 leads to global proteome changes and differentiation pathways of human neuroblastoma cells
Source: Front Pharmacol. 2024 Mar 1;15:1351536. doi: 10.3389/fphar.2024.1351536 (PMC10941682; doi:10.3389/fphar.2024.1351536)
Supplement: Supplementary file 4 [file Table4.XLSX]

## Sheet: Arkusz1
Significant shPHLDA1_shCtrl	p-value shPHLDA1_shCtrl	Difference shPHLDA1_shCtrl	avg shPHLDA1	avg shCtrl	T: Proteins	T: Positions within proteins	T: Leading proteins	T: Protein	T: Protein names	T: Gene names	T: Fasta headers	T: Sequence window	T: Phospho (STY) Probabilities	C: Amino acid	C: Charge	C: Position in peptide	C: Multiplicity	N: Localization prob	N: PEP	N: Score	N: Delta score	N: Score for localization	N: Mass error [ppm]	N: Intensity	N: Position	N: Positions	M: Number of Phospho (STY)	Intensity 65rok_shPHLDA1_ex1	Intensity 66rok_shshCtrl_ex1	Intensity 67rok_shPHLDA1_ex2	Intensity 68rok_shshCtrl_ex2	Intensity 69rok_shPHLDA1_ex3	Intensity 70rok_shshCtrl_ex3	Intensity 71rok_shPHLDA1_ex4	Intensity 72rok_shshCtrl_ex4	Intensity 73rok_shPHLDA1_ex5	Intensity 74rok_shshCtrl_ex5
	NaN	NaN	25.327	NaN	P05060	377	P05060	P05060	Secretogranin-1;PE-11;GAWK peptide;CCB peptide	CHGB	Secretogranin-1	YRGRGSEEYRAPRPQSEESWDEEDKRNYPSL	APRPQS(0.999)EES(0.001)WDEEDKR	S	3	6	___1	0.99915	9.32128e-06	112.32	94.745	98.132	0.38956	178990000	377	377	1	26.0017	NaN	24.5795	NaN	25.2237	NaN	NaN	NaN	25.503	NaN
	NaN	NaN	25.1914	NaN	P05060	405	P05060	P05060	Secretogranin-1;PE-11;GAWK peptide;CCB peptide	CHGB	Secretogranin-1	PSLELDKMAHGYGEESEEERGLEPGKGRHHR	MAHGYGEES(1)EEERGLEPGK	S	3	9	___1	0.999899	0.0168943	60.991	51.214	60.991	-0.055381	161410000	405	405	1	26.2355	NaN	NaN	NaN	26.1134	NaN	23.2251	NaN	NaN	NaN
	NaN	NaN	24.6285	NaN	P08559;Q5JPU3;P29803	293;12;291	P08559;P29803	P08559	Pyruvate dehydrogenase E1 component subunit alpha, somatic form, mitochondrial;Pyruvate dehydrogenase E1 component subunit alpha, testis-specific form, mitochondrial	PDHA1;PDHA2	Pyruvate dehydrogenase E1 component subunit alpha, somatic form, mitochondrial;Pyruvate dehydrogenase E1 component subunit alpha, somatic form, mitochondrial;Pyruvate dehydrogenase E1 component subunit alpha, testis-specific form, mitochondrial	GPILMELQTYRYHGHSMSDPGVSYRTREEIQ	Y(0.001)HGHS(0.979)MS(0.2)DPGVS(0.804)Y(0.015)R	S	2	5	___1	0.979371	0.000849162	109	96.381	49.988	0.23414	225540000	293	NaN	1	24.9648	NaN	23.9794	NaN	25.3208	NaN	24.3182	NaN	24.5593	NaN
	NaN	NaN	27.4033	NaN	P22466	116	P22466	P22466	Galanin peptides;Galanin;Galanin message-associated peptide	GAL	Galanin peptides	EAGALDRLLDLPAAASSEDIERS________	LLDLPAAAS(0.939)S(0.061)EDIER	S	2	9	___1	0.938769	1.16521e-08	148.33	76.243	148.33	-3.1659	1137800000	116	116	1	NaN	NaN	27.4877	NaN	27.6979	NaN	NaN	NaN	27.0242	NaN
	NaN	NaN	NaN	25.4339	P46821	1819	P46821	P46821	Microtubule-associated protein 1B;MAP1B heavy chain;MAP1 light chain LC1	MAP1B	Microtubule-associated protein 1B	TSAVKEKTATCHSSSSPPIDAASAEPYGFRA	TATCHSSS(0.127)S(0.873)PPIDAASAEPYGFR	S	2	9	___1	0.872892	4.0516e-38	184.8	161.47	184.8	0.44119	137370000	1819	1819	1	NaN	NaN	NaN	25.2156	NaN	25.3803	NaN	25.7057	NaN	NaN
	NaN	NaN	NaN	25.7088	Q02952	371	Q02952	Q02952	A-kinase anchor protein 12	AKAP12	A-kinase anchor protein 12	AHPQEPAESAHEPRLSAEYEKVELPSEEQVS	LTAS(0.006)EQAHPQEPAES(0.028)AHEPRLS(0.965)AEYEK	S	4	22	___1	0.965275	1.95281e-05	70.062	43.163	54.375	0.067617	219740000	371	371	1	NaN	25.7866	NaN	25.5877	NaN	25.789	NaN	25.6718	NaN	NaN
	NaN	NaN	NaN	24.4207	Q96EB6	47	Q96EB6	Q96EB6	NAD-dependent protein deacetylase sirtuin-1;SirtT1 75 kDa fragment	SIRT1	NAD-dependent protein deacetylase sirtuin-1	PLRKRPRRDGPGLERSPGEPGGAAPEREVPA	RDGPGLERS(1)PGEPGGAAPER	S	3	9	___1	1	0.0254239	48.489	32.897	48.489	-0.91697	67899000	47	47	1	NaN	24.4522	NaN	NaN	NaN	24.1848	NaN	24.6251	NaN	NaN
	NaN	NaN	28.0312	NaN	Q9Y617	38	Q9Y617	Q9Y617	Phosphoserine aminotransferase	PSAT1	Phosphoserine aminotransferase	LEIQKELLDYKGVGISVLEMSHRSSDFAKII	GVGIS(1)VLEMSHRSSDFAK	S	2	5	___1	0.999993	0.0172663	60.691	8.9285	60.691	-1.0693	984300000	38	38	1	28.1235	NaN	27.3235	NaN	28.6466	NaN	NaN	NaN	NaN	NaN
	NaN	NaN	NaN	25.4832	P46821	2209	P46821	P46821	Microtubule-associated protein 1B;MAP1B heavy chain;MAP1 light chain LC1	MAP1B	Microtubule-associated protein 1B	TYKHMDPPPAPVQDRSPSPRHPDVSMVDPEA	HMDPPPAPVQDRS(1)PS(1)PR	S	3	13	___2	1	0.0100551	53.033	39.713	44.641	0.05554	141330000	2209	2209	2	NaN	25.3113	NaN	NaN	NaN	25.4956	NaN	25.6426	NaN	NaN
	NaN	NaN	NaN	25.4832	P46821	2211	P46821	P46821	Microtubule-associated protein 1B;MAP1B heavy chain;MAP1 light chain LC1	MAP1B	Microtubule-associated protein 1B	KHMDPPPAPVQDRSPSPRHPDVSMVDPEALA	HMDPPPAPVQDRS(1)PS(1)PR	S	3	15	___2	1	0.0100551	53.033	39.713	44.641	0.05554	141330000	2211	2211	2	NaN	25.3113	NaN	NaN	NaN	25.4956	NaN	25.6426	NaN	NaN
	NaN	2.18499	32.9643	30.7793	Q15118;C9JKT3;C9IYB4	163;87;81	Q15118	Q15118	[Pyruvate dehydrogenase (acetyl-transferring)] kinase isozyme 1, mitochondrial	PDK1	[Pyruvate dehydrogenase (acetyl-transferring)] kinase isozyme 1, mitochondrial;Protein-serine/threonine kinase;Protein-serine/threonine kinase	RHNDVIPTMAQGVIEYKESFGVDPVTSQNVQ	HNDVIPTMAQGVIEY(1)K	Y	2	15	___1	0.999978	0.027475	49.189	15.96	46.73	-3.9372	29035000000	163	163	1	NaN	NaN	NaN	NaN	32.9643	33.3387	NaN	33.1803	NaN	25.8188
	0.206929	1.22494	27.4682	26.2432	O00264	181	O00264	O00264	Membrane-associated progesterone receptor component 1	PGRMC1	Membrane-associated progesterone receptor component 1	HVGKLLKEGEEPTVYSDEEEPKDESARKND_	EGEEPTVYS(1)DEEEPKDESAR	S	3	9	___1	0.999991	4.33282e-39	186.56	165.1	135.54	0.22714	2108300000	181	181	1	27.3259	26.8141	NaN	26.5086	27.7416	26.9764	NaN	27.2133	27.3371	23.7038
+	0.000432791	1.18133	25.3459	24.1646	Q9UHB6;F8VQE1;F8VS07	490;329;187	Q9UHB6	Q9UHB6	LIM domain and actin-binding protein 1	LIMA1	LIM domain and actin-binding protein 1;LIM domain and actin-binding protein 1;LIM domain and actin-binding protein 1	LERPAQLANARETPHSPGVEDAPIAKVGVLA	ET(0.002)PHS(0.998)PGVEDAPIAK	S	2	5	___1	0.998308	0.00189614	94.09	71.35	91.812	2.7668	204230000	490	490	1	25.2549	24.1581	NaN	23.8764	25.5262	24.2836	NaN	24.3402	25.2566	NaN
	0.301798	1.04886	27.9201	26.8712	Q9NX40;D6RG39;D6RIT9;D6RBN5;D6RDK6;D6R9T5;D6RI08;D6RDK1;D6RIV2	108;108;108;81;54;81;54;54;54	Q9NX40	Q9NX40	OCIA domain-containing protein 1	OCIAD1	OCIA domain-containing protein 1;OCIA domain-containing protein 1;OCIA domain-containing protein 1;OCIA domain-containing protein 1;OCIA domain-containing protein 1;OCIA domain-containing protein 1;OCIA domain-containing protein 1;OCIA domain-containing pr	SYVKTCQEKFKKLENSPLGEALRSGQARRSS	KLENS(1)PLGEALR	S	3	5	___1	1	0.00489456	65.179	15.879	45.077	-1.0536	1471800000	108	108	1	27.8189	NaN	NaN	27.7337	28.3987	27.7064	NaN	NaN	27.5427	25.1737
	NaN	0.854322	26.2134	25.3591	Q02880	1581	Q02880	Q02880	DNA topoisomerase 2-beta	TOP2B	DNA topoisomerase 2-beta	KTTSKKPKKTSFDQDSDVDIFPSDFPTEPPS	KT(0.066)S(0.066)FDQDS(0.868)DVDIFPSDFPTEPPSLPR	S	3	8	___1	0.867906	1.96387e-05	83.559	74.014	83.559	-0.82354	298970000	1581	1581	1	NaN	NaN	NaN	NaN	25.9477	25.7389	NaN	25.8764	26.479	24.4618
	0.247337	0.684353	24.7205	24.0362	O14497	363	O14497	O14497	AT-rich interactive domain-containing protein 1A	ARID1A	AT-rich interactive domain-containing protein 1A	AASGGAQQRSHHAPMSPGSSGGGGQPLARTP	SHHAPMS(0.997)PGS(0.003)SGGGGQPLAR	S	3	7	___1	0.996638	0.000527775	80.638	70.539	80.638	-0.18497	184040000	363	363	1	24.0518	23.9368	NaN	23.6525	24.8672	24.6531	NaN	24.9492	25.2426	22.9892
	NaN	0.659534	25.8964	25.2368	O00264	178	O00264	O00264	Membrane-associated progesterone receptor component 1	PGRMC1	Membrane-associated progesterone receptor component 1	KYHHVGKLLKEGEEPTVYSDEEEPKDESARK	EGEEPT(0.773)VYS(0.226)DEEEPKDESAR	T	2	6	___1	0.773391	1.61028e-36	188.04	165.88	188.04	-0.82572	269460000	178	178	1	26.1365	NaN	NaN	25.0977	25.9934	NaN	NaN	25.376	25.5593	NaN
	NaN	0.622055	27.2143	26.5922	K7ELN3;Q9UFH2	783;3582	K7ELN3;Q9UFH2	Q9UFH2	Dynein heavy chain 17, axonemal	DNAH17	Dynein axonemal heavy chain 17;Dynein axonemal heavy chain 17	VAKERPDLEQLKANLTKSQNEFKIVLKELED	PDLEQLKANLT(1)K	T	2	11	___1	1	0.0270852	59.245	27.751	50.04	1.0004	578920000	3582	NaN	1	27.1291	NaN	NaN	NaN	NaN	26.5922	26.8935	NaN	27.6202	NaN
	0.146116	0.497995	28.4297	27.9317	Q13242	211	Q13242	Q13242	Serine/arginine-rich splicing factor 9	SRSF9	Serine/arginine-rich splicing factor 9	RSGSRGRDSPYQSRGSPHYFSPFRPY_____	GS(1)PHYFSPFRPY	S	2	2	___1	1	0.00530362	133.49	119.72	133.49	0.49236	3861600000	211	211	1;2	28.3793	28.3451	28.0452	27.7254	29.3166	NaN	28.0232	28.0566	28.3843	27.5997
	NaN	0.464239	25.6244	25.1601	Q587J7;A0A2R8Y872	527;527	Q587J7	Q587J7	Putative ATP-dependent RNA helicase TDRD12	TDRD12	Putative ATP-dependent RNA helicase TDRD12;Putative ATP-dependent RNA helicase TDRD12	GEYSMSSRPLHPVLLTIGLHKEEAKNTKLPR	PLHPVLLT(1)IGLHK	T	2	8	___1	1	0.00313919	69.954	42.839	50.123	-3.3954	238580000	527	527	1	NaN	NaN	25.1995	NaN	25.5958	25.6008	26.0779	NaN	NaN	24.7195
	0.492897	0.437588	25.7267	25.2891	Q9HCD5	9	Q9HCD5	Q9HCD5	Nuclear receptor coactivator 5	NCOA5	Nuclear receptor coactivator 5	_______MNTAPSRPSPTRRDPYGFGDSRDS	MNT(0.007)APS(0.036)RPS(0.921)PT(0.036)R	S	2	9	___1	0.920926	0.000379197	105.99	77.709	42.809	1.5254	433810000	9	9	1	25.7204	25.3469	NaN	25.7625	26.6211	NaN	24.3834	25.7758	26.1819	24.2713
	0.47064	0.430756	27.3049	26.8742	Q8NC51	330	Q8NC51	Q8NC51	Plasminogen activator inhibitor 1 RNA-binding protein	SERBP1	Plasminogen activator inhibitor 1 RNA-binding protein	ADGQWKKGFVLHKSKSEEAHAEDSVMDHHFR	S(0.005)KS(0.995)EEAHAEDSVMDHHFR	S	4	3	___1	0.995163	6.74373e-22	170.61	145.29	126.97	0.064348	1730200000	330	330	1	28.3421	27.5983	26.7387	26.3511	NaN	26.9987	26.2538	26.5486	27.8851	NaN
	NaN	0.420418	26.9483	26.5278	H0YAC7;H0Y938;P35606;A0A7I2V258	861;861;861;783	H0YAC7	H0YAC7	Coatomer subunit beta'	COPB2	Coatomer subunit beta';Coatomer subunit beta';Coatomer subunit beta';Coatomer subunit beta'	RSTAQQELDGKPASPTPVIVASHTANKEEKQ	STAQQELDGKPAS(0.15)PT(0.849)PVIVASHTANKEEK	T	4	15	___1	0.849408	2.71209e-14	129.13	114.77	109.09	0.2585	427820000	861	861	1	NaN	26.2993	NaN	26.2897	26.9483	26.9945	NaN	NaN	NaN	NaN
	0.440874	0.413412	26.1912	25.7777	P08621	226	P08621	P08621	U1 small nuclear ribonucleoprotein 70 kDa	SNRNP70	U1 small nuclear ribonucleoprotein 70 kDa	SGRDDTSRYDERPGPSPLPHRDRDRDRERER	YDERPGPS(1)PLPHR	S	3	8	___1	1	0.000103831	137.61	116.38	137.61	-0.09988	550790000	226	226	1	26.0044	26.0219	NaN	25.8366	26.4018	26.3402	NaN	26.3426	26.1672	24.3474
	0.709102	0.40938	27.1913	26.7819	Q9UHN1	478	Q9UHN1	Q9UHN1	DNA polymerase subunit gamma-2, mitochondrial	POLG2	DNA polymerase subunit gamma-2, mitochondrial	KEMMHISKLKDFLIKYISSAKNV________	LKDFLIKY(0.991)IS(0.504)S(0.504)AK	Y	2	8	___2	0.991318	0.0652434	52.79	8.4721	52.79	-3.4515	996950000	478	478	2	NaN	27.3736	26.7812	NaN	28.3139	27.8646	26.4787	NaN	NaN	25.1075
	NaN	0.409151	28.4528	28.0436	A0A087WTD2;Q9NYL5	10;182	A0A087WTD2	A0A087WTD2	24-hydroxycholesterol 7-alpha-hydroxylase	CYP39A1	24-hydroxycholesterol 7-alpha-hydroxylase;24-hydroxycholesterol 7-alpha-hydroxylase	______MLFNKSLFSTNKKKIKEFHQYFQVY	MLFNKSLFS(0.012)T(0.988)NKK	T	2	10	___1	0.987912	0.00781758	52.167	25.278	52.167	-1.4511	1969300000	10	10	1	28.9565	NaN	27.9581	28.0436	29.4358	NaN	27.4607	NaN	NaN	NaN
	NaN	0.342937	25.5684	25.2255	P16949;A2A2D0	16;16	P16949	P16949	Stathmin	STMN1	Stathmin;Stathmin	MASSDIQVKELEKRASGQAFELILSPRSKES	RAS(1)GQAFELILSPR	S	2	3	___1	1	5.44672e-22	188.96	165.82	188.96	0.60679	3798200000	16	16	1	26.5099	NaN	24.801	25.286	NaN	NaN	NaN	25.1649	25.3943	NaN
	0.491996	0.328718	24.8599	24.5312	E9PK01;E9PQ49;E9PI39;E9PPR1;E9PL12;E9PK06;E9PL71;E9PRY8;A0A087X1X7;P29692;E9PQZ1	133;133;133;133;133;114;109;549;499;133;90	E9PK01;E9PL71;E9PRY8;P29692	E9PRY8	Elongation factor 1-delta	EEF1D	Elongation factor 1-delta;Elongation factor 1-delta;Elongation factor 1-delta;Elongation factor 1-delta;Elongation factor 1-delta;Elongation factor 1-delta;Elongation factor 1-delta;Elongation factor 1-delta;Elongation factor 1-delta;Elongation factor 1-de	SSPGHRATAPQTQHVSPMRQVEPPAKKPATP	ATAPQTQHVS(1)PMR	S	2	10	___1	0.999593	0.0017922	121.42	76.875	77.912	0.054322	367210000	549	NaN	1	25.1796	25.5899	24.7611	23.9415	NaN	24.6892	24.6391	24.6762	NaN	23.7592
	NaN	0.322765	26.9555	26.6328	H0YCN0	4	H0YCN0	H0YCN0		TATDN3	Putative deoxyribonuclease TATDN3	____________XRPTINLLQEQEAETCETI	PT(0.999)INLLQEQEAETCETIAFNFYMLR	T	2	2	___1	0.99932	0.0338986	43.184	6.1709	43.184	2.1836	864500000	4	4	1	26.9553	27.1931	NaN	27.299	NaN	26.7722	NaN	27.0743	26.9558	24.8253
	NaN	0.309383	26.5825	26.2731	Q5T4S7;X6R960;Q5TBN9	5066;773;141	Q5T4S7	Q5T4S7	E3 ubiquitin-protein ligase UBR4	UBR4	E3 ubiquitin-protein ligase UBR4;E3 ubiquitin-protein ligase UBR4;E3 ubiquitin-protein ligase UBR4	WRATRVEILRRLLVTSQARAVAPGGATRLTD	VEILRRLLVT(1)S(1)QAR	S	2	11	___2	1	0.0639291	53.683	18.795	53.683	-1.1722	613320000	5066	5066	2	NaN	NaN	26.8307	26.24	26.3343	26.6249	NaN	26.2754	NaN	25.9522
	NaN	0.309383	26.5825	26.2731	Q5T4S7;X6R960;Q5TBN9	5065;772;140	Q5T4S7	Q5T4S7	E3 ubiquitin-protein ligase UBR4	UBR4	E3 ubiquitin-protein ligase UBR4;E3 ubiquitin-protein ligase UBR4;E3 ubiquitin-protein ligase UBR4	QWRATRVEILRRLLVTSQARAVAPGGATRLT	VEILRRLLVT(1)S(1)QAR	T	2	10	___2	1	0.0639291	53.683	18.795	53.683	-1.1722	613320000	5065	5065	2	NaN	NaN	26.8307	26.24	26.3343	26.6249	NaN	26.2754	NaN	25.9522
	NaN	0.305735	24.4282	24.1225	Q9UNE7;H3BS86	19;19	Q9UNE7	Q9UNE7	E3 ubiquitin-protein ligase CHIP	STUB1	E3 ubiquitin-protein ligase CHIP;E3 ubiquitin-protein ligase CHIP	KEEKEGGARLGAGGGSPEKSPSAQELKEQGN	LGAGGGS(1)PEKSPSAQELK	S	2	7	___1	0.999974	0.0154857	111.01	82.383	111.01	1.6899	77710000	19	19	1	NaN	NaN	NaN	24.2119	24.4282	24.2624	NaN	23.8932	NaN	NaN
	0.623185	0.303596	25.8567	25.5531	A0A7I2V3R8;P09651;A0A7I2V3W0;F8W6I7;A0A7I2V2L6;F8VTQ5;F8W646;A0A7I2YQ85	6;6;6;6;6;6;6;6	A0A7I2V3R8	A0A7I2V3R8	Heterogeneous nuclear ribonucleoprotein A1;Heterogeneous nuclear ribonucleoprotein A1, N-terminally processed	HNRNPA1	Helix-destabilizing protein;Heterogeneous nuclear ribonucleoprotein A1;Helix-destabilizing protein;Helix-destabilizing protein;Helix-destabilizing protein;Heterogeneous nuclear ribonucleoprotein A1;Helix-destabilizing protein;Heterogeneous nuclear ribonucl	__________MSKSESPKEPEQLRKLFIGGL	SES(1)PKEPEQLR	S	3	3	___1	0.999996	0.00047929	128.31	102.18	128.31	1.7541	950990000	6	6	1;2	26.3845	26.7767	26.3506	25.3948	NaN	25.6111	26.3854	25.1773	24.3065	24.8059
	0.477509	0.263687	24.0908	23.8271	P49006	22	P49006	P49006	MARCKS-related protein	MARCKSL1	MARCKS-related protein	KAPRGDVTAEEAAGASPAKANGQENGHVKSN	GDVTAEEAAGAS(1)PAK	S	2	12	___1	1	4.37585e-28	190.11	165.26	190.11	-0.32087	116490000	22	22	1	24.3091	NaN	NaN	24.051	24.1307	24.1593	NaN	24.088	23.8326	23.0101
	0.255164	0.248888	28.4544	28.2055	E5RI98;A0A7I2V5J8;P06748;A0A7I2V5S2;A0A7I2YQC0;A0A7I2V2X9;A0A7I2V3U2;A0A7I2V433	61;61;125;125;125;125;125;125	E5RI98;P06748	P06748	Nucleophosmin	NPM1	Nucleophosmin;Nucleophosmin;Nucleophosmin;Nucleophosmin;Nucleophosmin;Nucleophosmin;Nucleophosmin;Nucleophosmin	HISGQHLVAVEEDAESEDEEEEDVKLLSISG	CGSGPVHISGQHLVAVEEDAES(1)EDEEEEDVK	S	3	22	___1	1	2.64235e-175	272.69	258.85	272.69	-0.10853	4487700000	125	NaN	1	28.8808	28.6069	28.8122	28.0177	27.9805	28.0382	28.3901	28.1746	28.2082	28.1899
	0.671751	0.241621	26.7974	26.5558	O94826	91	O94826	O94826	Mitochondrial import receptor subunit TOM70	TOMM70A	Mitochondrial import receptor subunit TOM70	GLKRNSERKTPEGRASPAPGSGHPEGPGAHL	AS(1)PAPGSGHPEGPGAHLDMNSLDR	S	3	2	___1	0.999979	3.30074e-06	101.88	83.579	101.88	-0.95102	1417000000	91	91	1	26.6855	26.308	25.8691	26.9027	27.8399	27.1907	25.8443	27.0284	27.7482	25.3492
	NaN	0.240353	25.3201	25.0798	A0A2R8Y4P4;A0A2R8Y440;A0A2R8YFK5;A0A2R8Y7S2;A0A2R8YF80;P51532;A0A2R8Y7F3;A0A2R8Y6V2;A0A2R8Y7Y7;A0A2R8YDA1;A0A2R8Y5K3	1454;998;175;1451;900;1452;971;881;886;948;302	A0A2R8Y4P4;A0A2R8Y7S2;P51532	A0A2R8Y4P4	Transcription activator BRG1	SMARCA4	Transcription activator BRG1;Transcription activator BRG1;Transcription activator BRG1;Transcription activator BRG1;Transcription activator BRG1;Transcription activator BRG1;Transcription activator BRG1;Transcription activator BRG1;Transcription activator	SKKQKKRGRPPAEKLSPNPPNLTKKMKKIVD	GRPPAEKLS(1)PNPPNLTK	S	3	9	___1	1	6.2418e-06	114.04	89.993	114.04	0.84641	196380000	1454	NaN	1	NaN	NaN	NaN	24.602	25.7307	25.3508	NaN	25.2866	24.9096	NaN
	0.676429	0.225922	28.9813	28.7554	A0A7P0TB65;A0A7P0T937;A0A7P0TAE9;P27824;A0A7P0Z484;D6RGY2	581;582;617;583;511;519	A0A7P0TB65	A0A7P0TB65	Calnexin	CANX	Calnexin;Calnexin;Calnexin;Calnexin;Calnexin;Calnexin	EDRKPKAEEDEILNRSPRNRKPRRE______	AEEDEILNRS(1)PR	S	3	10	___1	1	9.33098e-29	254.45	230.1	102.73	-0.23903	7686400000	581	581	1	29.6057	29.3448	28.2594	28.9369	29.5631	29.2766	28.1592	29.0885	29.3192	27.1302
	NaN	0.203772	27.0985	26.8947	Q13895;H7BY94	273;164	Q13895	Q13895	Bystin	BYSL	Bystin;Bystin	VRDDVAEYKRLNFHLYMALKKALFKPGAWFK	RLNFHLY(1)MALKK	Y	2	7	___1	1	0.0250419	43.083	9.1925	41.876	2.752	667980000	273	273	1	NaN	NaN	27.1668	27.0175	27.0301	27.1354	NaN	NaN	NaN	26.5312
	0.771323	0.201077	24.6617	24.4606	B8ZZN6;P63165;B8ZZJ0;B9A032	2;2;2;2	B8ZZN6	B8ZZN6	Small ubiquitin-related modifier 1	SUMO1	Small ubiquitin-related modifier 1;Small ubiquitin-related modifier 1;Small ubiquitin-related modifier 1;Small ubiquitin-related modifier 1	______________MSDQEAKPSTEDLGDKK	S(1)DQEAKPSTEDLGDKK	S	2	1	___1	1	7.72271e-08	117.55	101.24	110.38	0.32054	656570000	2	2	1	25.6843	25.0541	23.4375	24.5998	24.9846	25.0697	23.7858	25.0772	25.4162	22.5021
	NaN	0.163965	25.3306	25.1666	Q7Z4S6;A0A1B0GV47;H0YHT2;H0YIM6	853;831;201;111	Q7Z4S6	Q7Z4S6	Kinesin-like protein KIF21A	KIF21A	Kinesin-like protein KIF21A;Kinesin-like protein KIF21A;Kinesin-like protein KIF21A;Kinesin-like protein KIF21A	RPMSDKVAGKVTRKLSSSDAPAQDTGSSAAA	KLS(0.977)S(0.023)S(0.001)DAPAQDTGSSAAAVETDASR	S	2	3	___1	0.976819	8.42193e-51	190.24	170.23	190.24	-0.5012	272550000	853	853	1	25.0233	NaN	NaN	NaN	25.8417	24.7527	NaN	25.5805	25.1267	NaN
	0.760612	0.153008	26.6586	26.5056	H0Y6N4;O43247	66;207	H0Y6N4;O43247	O43247	Testis-expressed sequence 33 protein	TEX33	Testis-expressed protein 33;Testis-expressed protein 33	SSVFSDYYDLGYNMRSNLFRGAAEETKSLMK	S(0.989)NLFRGAAEET(0.985)KS(0.026)LMK	S	2	1	___2	0.988848	0.0192644	60.598	12.594	58.676	-2.6115	743290000	207	NaN	2	27.2219	26.7997	25.6826	NaN	27.0712	26.4816	NaN	25.9381	NaN	26.8029
	0.760612	0.153008	26.6586	26.5056	H0Y6N4;O43247	76;217	H0Y6N4;O43247	O43247	Testis-expressed sequence 33 protein	TEX33	Testis-expressed protein 33;Testis-expressed protein 33	GYNMRSNLFRGAAEETKSLMKASYTPEVIEK	S(0.989)NLFRGAAEET(0.985)KS(0.026)LMK	T	2	11	___2	0.984875	0.0192644	60.598	12.594	58.676	-2.6115	743290000	217	NaN	2	27.2219	26.7997	25.6826	NaN	27.0712	26.4816	NaN	25.9381	NaN	26.8029
	0.576987	0.148727	25.4874	25.3386	Q13242	211	Q13242	Q13242	Serine/arginine-rich splicing factor 9	SRSF9	Serine/arginine-rich splicing factor 9	RSGSRGRDSPYQSRGSPHYFSPFRPY_____	GS(1)PHYFSPFRPY	S	2	2	___2	1	0.00530362	133.49	119.72	133.49	0.49236	3861600000	211	211	1;2	25.5871	25.6397	24.948	25.0817	26.2247	25.5349	25.2063	25.5022	25.4708	24.9347
	0.576987	0.148727	25.4874	25.3386	Q13242	216	Q13242	Q13242	Serine/arginine-rich splicing factor 9	SRSF9	Serine/arginine-rich splicing factor 9	GRDSPYQSRGSPHYFSPFRPY__________	GS(1)PHYFS(1)PFRPY	S	2	7	___2	0.999604	0.00530362	97.551	78.476	97.551	0.040827	462400000	216	216	2	25.5871	25.6397	24.948	25.0817	26.2247	25.5349	25.2063	25.5022	25.4708	24.9347
	NaN	0.145575	26.6909	26.5453	Q13263	19	Q13263	Q13263	Transcription intermediary factor 1-beta	TRIM28	Transcription intermediary factor 1-beta	SAAAASAAAASAASGSPGPGEGSAGGEKRST	AASAAAASAAAASAASGS(1)PGPGEGSAGGEK	S	2	18	___1	0.999726	9.84327e-200	288	261.03	288	4.3576	1137200000	19	19	1	26.6764	26.5275	NaN	26.9891	26.7054	27.2402	NaN	27.0065	NaN	24.9634
	0.866402	0.134945	25.8326	25.6976	P17096	102	P17096	P17096	High mobility group protein HMG-I/HMG-Y	HMGA1	High mobility group protein HMG-I/HMG-Y	PKKLEKEEEEGISQESSEEEQ__________	KLEKEEEEGISQES(1)S(1)EEEQ	S	3	14	___2	0.999991	2.48633e-37	191.64	163.55	118.48	0.073399	1510000000	102	102	1;2	27.026	26.2945	NaN	25.9989	26.1524	26.2743	24.2506	26.264	25.9012	23.6563
	0.866402	0.134945	25.8326	25.6976	P17096	103	P17096	P17096	High mobility group protein HMG-I/HMG-Y	HMGA1	High mobility group protein HMG-I/HMG-Y	KKLEKEEEEGISQESSEEEQ___________	KLEKEEEEGISQES(1)S(1)EEEQ	S	3	15	___2	0.99999	1.64086e-23	166.62	147.86	118.48	0.073399	1140900000	103	103	1;2	27.026	26.2945	NaN	25.9989	26.1524	26.2743	24.2506	26.264	25.9012	23.6563
	NaN	0.125263	25.8312	25.706	E9PK91;A0A1W2PQ43;E9PQN2;E9PKI6;E9PK09;Q9NYF8	385;385;383;385;385;385	E9PK91;Q9NYF8	Q9NYF8	Bcl-2-associated transcription factor 1	BCLAF1	Bcl-2-associated transcription factor 1;Bcl-2-associated transcription factor 1;Bcl-2-associated transcription factor 1;Bcl-2-associated transcription factor 1;Bcl-2-associated transcription factor 1;Bcl-2-associated transcription factor 1	RAEGEWEDQEALDYFSDKESGKQKFNDSEGD	GRAEGEWEDQEALDYFS(0.995)DKES(0.005)GK	S	3	17	___1	0.994563	7.83146e-05	108.73	94.895	108.73	1.0647	452860000	385	NaN	1	25.8145	26.1939	NaN	25.0642	NaN	25.9134	NaN	25.6523	25.848	NaN
	0.864391	0.117434	24.195	24.0775	Q9BY44;F8WAE5	506;501	Q9BY44	Q9BY44	Eukaryotic translation initiation factor 2A;Eukaryotic translation initiation factor 2A, N-terminally processed	EIF2A	Eukaryotic translation initiation factor 2A;Eukaryotic translation initiation factor 2A	HEAKKAAKQEARSDKSPDLAPTPAPQSTPRN	S(0.001)DKS(0.999)PDLAPTPAPQSTPR	S	2	4	___1	0.999427	1.07806e-11	142.98	116.87	142.98	0.48498	163780000	506	506	1	24.6253	24.9256	NaN	24.0516	24.2917	24.6851	NaN	24.4349	23.6678	22.2904
	NaN	0.0935345	24.1143	24.0207	P18887;F5H8D7	453;422	P18887	P18887	DNA repair protein XRCC1	XRCC1	DNA repair protein XRCC1;DNA repair protein XRCC1	KPTQAAGPSSPQKPPTPEETKAASPVLQEDI	T(0.065)KPT(0.251)QAAGPS(0.331)S(0.355)PQKPPT(0.923)PEET(0.075)K	T	3	17	___2	0.922961	0.000525281	64.779	27.137	42.347	-0.031407	70201000	453	453	2	NaN	24.0581	NaN	NaN	NaN	23.6558	NaN	24.3483	24.1143	NaN
	0.779909	0.0804024	24.9152	24.8348	Q8ND56	216	Q8ND56	Q8ND56	Protein LSM14 homolog A	LSM14A	Protein LSM14 homolog A	TASAHLPAPAAVGRRSPVSTRPLPSASQKAG	S(1)PVSTRPLPSASQK	S	2	1	___1	0.999896	0.00261231	138.19	86.345	138.19	-0.23284	250770000	216	216	1	25.1754	24.8426	24.5432	24.562	NaN	25.3562	25.0269	25.0625	NaN	24.3505
	0.733247	0.0801086	25.5571	25.477	Q9C0B6	135	Q9C0B6	Q9C0B6	BMP/retinoic acid-inducible neural-specific protein 2	BRINP2	BMP/retinoic acid-inducible neural-specific protein 2	RNIRLLGRRPNLQQVTENLIKKYGTHFLLSA	PNLQQVT(1)ENLIKK	T	2	7	___1	1	7.41911e-05	103.7	67.366	89.886	-0.34019	291530000	135	135	1	25.4938	25.5314	25.3554	NaN	NaN	25.7404	NaN	25.1593	25.8222	NaN
	0.652429	0.0653095	24.4399	24.3746	A0A7I2V3R8;P09651;A0A7I2V3W0;F8W6I7;A0A7I2V2L6;F8VTQ5;F8W646;A0A7I2YQ85	6;6;6;6;6;6;6;6	A0A7I2V3R8	A0A7I2V3R8	Heterogeneous nuclear ribonucleoprotein A1;Heterogeneous nuclear ribonucleoprotein A1, N-terminally processed	HNRNPA1	Helix-destabilizing protein;Heterogeneous nuclear ribonucleoprotein A1;Helix-destabilizing protein;Helix-destabilizing protein;Helix-destabilizing protein;Heterogeneous nuclear ribonucleoprotein A1;Helix-destabilizing protein;Heterogeneous nuclear ribonucl	__________MSKSESPKEPEQLRKLFIGGL	SES(1)PKEPEQLR	S	3	3	___2	0.999996	0.00047929	128.31	102.18	128.31	1.7541	950990000	6	6	1;2	24.6631	24.4415	NaN	NaN	24.218	24.3774	NaN	24.305	24.4387	NaN
	0.652429	0.0653095	24.4399	24.3746	A0A7I2V3R8;P09651;A0A7I2V3W0;F8W6I7;A0A7I2V2L6;F8VTQ5;F8W646;A0A7I2YQ85	2;2;2;2;2;2;2;2	A0A7I2V3R8	A0A7I2V3R8	Heterogeneous nuclear ribonucleoprotein A1;Heterogeneous nuclear ribonucleoprotein A1, N-terminally processed	HNRNPA1	Helix-destabilizing protein;Heterogeneous nuclear ribonucleoprotein A1;Helix-destabilizing protein;Helix-destabilizing protein;Helix-destabilizing protein;Heterogeneous nuclear ribonucleoprotein A1;Helix-destabilizing protein;Heterogeneous nuclear ribonucl	______________MSKSESPKEPEQLRKLF	S(1)KS(0.006)ES(0.994)PKEPEQLR	S	2	1	___2	0.999572	0.000528625	111.74	84.626	101.62	-0.035525	134120000	2	2	2	24.6631	24.4415	NaN	NaN	24.218	24.3774	NaN	24.305	24.4387	NaN
	NaN	0.0519066	25.0494	24.9975	A0A494C1K3;A0A494C0Q7;P78347	719;166;558	A0A494C1K3;P78347	A0A494C1K3	General transcription factor II-I	GTF2I	General transcription factor II-I;General transcription factor II-I;General transcription factor II-I	LLTHSTTEVTQPRTNTPVKEDWNVRITKLRK	TNT(1)PVKEDWNVR	T	2	3	___1	0.99991	0.0355968	119.39	90.045	119.39	-0.097853	174520000	719	NaN	1	NaN	24.3066	NaN	24.9434	NaN	25.3206	NaN	25.4195	25.0494	NaN
	0.750273	0.04496	23.9525	23.9075	Q1KMD3;H3BQZ7	161;161	Q1KMD3	Q1KMD3	Heterogeneous nuclear ribonucleoprotein U-like protein 2	HNRNPUL2;HNRNPUL2-BSCL2	Heterogeneous nuclear ribonucleoprotein U-like protein 2;HCG2044799	EQGLGKREEDEPEERSGDETPGSEVPGDKAA	REEDEPEERS(0.989)GDET(0.009)PGS(0.002)EVPGDK	S	3	10	___1	0.989076	0.000454029	86.732	68.674	64.315	0.45694	112220000	161	161	1	23.9797	23.8639	NaN	24.1846	23.9145	23.6409	NaN	23.9406	23.9631	NaN
	0.890107	0.0411663	25.606	25.5648	E9PK91;A0A1W2PQ43;E9PQN2;E9PKI6;E9PK09;Q9NYF8	658;658;656;658;657;658	E9PK91;Q9NYF8	Q9NYF8	Bcl-2-associated transcription factor 1	BCLAF1	Bcl-2-associated transcription factor 1;Bcl-2-associated transcription factor 1;Bcl-2-associated transcription factor 1;Bcl-2-associated transcription factor 1;Bcl-2-associated transcription factor 1;Bcl-2-associated transcription factor 1	STRQKSPEIHRRIDISPSTLRKHTRLAGEER	RIDIS(1)PSTLR	S	2	5	___1	0.999729	0.00767552	107.71	69.308	107.71	0.92881	1242700000	658	NaN	1	25.127	25.7148	NaN	25.6945	26.0801	25.674	NaN	25.7806	25.6109	24.9602
	NaN	0.0286961	25.9592	25.9305	Q8NDG6;A0A0C4DFS5;H0YJJ2	826;541;553	Q8NDG6	Q8NDG6	Putative ATP-dependent RNA helicase TDRD9	TDRD9	ATP-dependent RNA helicase TDRD9;ATP-dependent RNA helicase TDRD9;ATP-dependent RNA helicase TDRD9	KAFVEFSRNPTERFKTLPAVYMAIKMSQLKV	FKT(0.999)LPAVY(0.001)MAIKMSQLK	T	2	3	___1	0.998752	0.0641755	53.013	11.533	53.013	-1.0566	324520000	826	826	1	26.1119	NaN	NaN	25.9218	25.9884	25.9393	NaN	NaN	25.7774	NaN
	NaN	0.022562	21.8218	21.7992	Q9Y238	1310	Q9Y238	Q9Y238	Deleted in lung and esophageal cancer protein 1	DLEC1	Deleted in lung and esophageal cancer protein 1	VPEDKEDRLVELLVFYGPPFPLRDQAGNELV	LVELLVFY(1)GPPFPLR	Y	4	8	___1	1	0.0147264	40.552	20.461	40.552	-3.9175	38265000	1310	1310	1	NaN	24.1801	21.8144	20.9889	NaN	NaN	21.8291	23.1455	NaN	18.8823
	0.973141	0.0182285	26.9244	26.9062	Q9BRR8	350	Q9BRR8	Q9BRR8	G patch domain-containing protein 1	GPATCH1	G patch domain-containing protein 1	SEKDLRYVGKILDGFSLASKPLSSKKIYPPP	ILDGFS(0.802)LAS(0.198)KPLS(0.5)S(0.5)KK	S	2	6	___2	0.802144	0.0079079	57.836	26.964	45.661	3.1629	952310000	350	350	2	26.5332	NaN	NaN	26.6435	27.2429	27.398	26.9971	27.7074	NaN	25.8758
	0.991709	0.00436974	28.3747	28.3704	P62995;H7BXF3;H7C2L4	201;60;21	P62995	P62995	Transformer-2 protein homolog beta	TRA2B	Transformer-2 protein homolog beta;Transformer-2 protein homolog beta;Transformer-2 protein homolog beta	GRRIRVDFSITKRPHTPTPGIYMGRPTYGSS	RPHT(1)PTPGIYMGR	T	2	4	___1	0.999815	0.000661182	103.97	66.549	83.204	0.3046	6545700000	201	201	1	28.7073	28.6968	27.847	28.5942	29.1544	28.83	27.7077	28.5712	28.4573	27.1595
	0.973455	-0.0268211	26.1523	26.1791	P16949;A2A2D0	38;38	P16949	P16949	Stathmin	STMN1	Stathmin;Stathmin	ILSPRSKESVPEFPLSPPKKKDLSLEEIQKK	SKESVPEFPLS(1)PPK	S	2	11	___1	0.999997	0.0060204	132.59	104.31	110.55	0.86276	799970000	38	38	1	27.1857	26.6167	25.5774	NaN	NaN	26.8969	25.0579	NaN	26.7881	25.0237
	0.960656	-0.0274525	27.2437	27.2712	A0A590UK43;Q9UQD0;A0A590UJP2	1038;1038;321	A0A590UK43	A0A590UK43	Sodium channel protein type 8 subunit alpha	SCN8A	Sodium channel protein;Sodium channel protein type 8 subunit alpha;Sodium channel protein type 8 subunit alpha	FKQREADEVKPLDELYEKKANCIANHTGADI	PLDELY(1)EKK	Y	2	6	___1	1	0.00149913	87.323	29.459	49.813	0.2108	2400400000	1038	1038	1	27.6559	27.8141	26.751	27.5524	27.2648	27.9601	26.8775	27.7589	27.6694	25.2702
	NaN	-0.0373001	24.4569	24.4942	E9PK91;A0A1W2PQ43;E9PQN2;E9PKI6;E9PK09;E9PJA7;H0YF00;Q9NYF8	290;290;288;290;290;288;31;290	E9PK91;H0YF00;Q9NYF8	Q9NYF8	Bcl-2-associated transcription factor 1	BCLAF1	Bcl-2-associated transcription factor 1;Bcl-2-associated transcription factor 1;Bcl-2-associated transcription factor 1;Bcl-2-associated transcription factor 1;Bcl-2-associated transcription factor 1;Bcl-2-associated transcription factor 1;Bcl-2-associated	GSVGNGSSRYSPSQNSPIHHIPSRRSPAKTI	YSPS(0.001)QNS(0.999)PIHHIPSR	S	3	7	___2	0.998886	9.20745e-05	99.021	80.564	99.021	0.36336	527020000	290	NaN	1;2	24.4569	24.4729	NaN	NaN	NaN	25.0041	NaN	NaN	NaN	24.0056
	NaN	-0.0411987	23.2106	23.2518	A0A0A0MSR2;E7ENY0;E7EV99;A0A804HL01;P35611;H0Y9H2	358;358;358;358;358;64	A0A0A0MSR2;E7ENY0	E7ENY0	Alpha-adducin	ADD1	Alpha-adducin;Alpha-adducin;Alpha-adducin;Alpha-adducin;Alpha-adducin;Alpha-adducin	LLNPEKYKAKSRSPGSPVGEGTGSPPKWQIG	SPGS(1)PVGEGTGSPPK	S	2	4	___1	0.999829	0.000459186	112.17	87.829	112.17	1.2852	49941000	358	NaN	1	23.2444	NaN	NaN	22.8862	NaN	23.3038	NaN	23.5655	23.1769	NaN
	0.892787	-0.050745	24.8182	24.8689	P38159;H3BT71;H0Y6E7;H3BUY5;Q96E39	208;208;210;80;208	P38159;Q96E39	P38159	RNA-binding motif protein, X chromosome;RNA-binding motif protein, X chromosome, N-terminally processed;RNA binding motif protein, X-linked-like-1	RBMX;RBMXL1	RNA-binding motif protein, X chromosome;RNA-binding motif protein, X chromosome;RNA-binding motif protein, X chromosome;RNA-binding motif protein, X chromosome;RNA binding motif protein, X-linked-like-1	PPRREPLPSRRDVYLSPRDDGYSTKDSYSSR	DVYLS(1)PRDDGYSTK	S	2	5	___1	0.999999	4.36606e-17	177.63	127.48	153.7	-0.14634	186220000	208	NaN	1	24.4617	24.3848	NaN	NaN	25.1121	25.4115	NaN	24.8105	24.8808	NaN
	0.884164	-0.0604877	29.702	29.7625	Q00839;A0A1W2PPS1;A0A1W2PP35;Q5RI18;A0A1W2PRI6	271;252;180;48;53	Q00839	Q00839	Heterogeneous nuclear ribonucleoprotein U	HNRNPU	Heterogeneous nuclear ribonucleoprotein U;Heterogeneous nuclear ribonucleoprotein U;Heterogeneous nuclear ribonucleoprotein U;Heterogeneous nuclear ribonucleoprotein U;Heterogeneous nuclear ribonucleoprotein U	GYFEYIEENKYSRAKSPQPPVEEEDEHFDDT	AKS(1)PQPPVEEEDEHFDDTVVCLDTYNCDLHFK	S	4	3	___1	1	1.19221e-26	152.05	123.42	145.23	-0.90846	10541000000	271	271	1	30.1319	29.852	28.984	30.1279	30.1431	29.9205	29.5491	30.2372	NaN	28.6749
	NaN	-0.0616722	25.4141	25.4757	M0QZ88	4	M0QZ88	M0QZ88		ZNF836	Zinc finger protein 836	____________KHQTKHTAESLKTKFNVEK	KHQT(0.931)KHT(0.069)AESLK	T	2	4	___1	0.930991	0.0013027	76.927	30.799	76.927	-1.2838	294640000	4	4	1	25.203	NaN	NaN	25.8239	NaN	25.913	NaN	25.8614	25.6251	24.3046
	NaN	-0.0708466	26.8353	26.9061	Q13263	50	Q13263	Q13263	Transcription intermediary factor 1-beta	TRIM28	Transcription intermediary factor 1-beta	APSAAASASASAAASSPAGGGAEALELLEHC	STAPSAAASASAS(0.001)AAAS(0.157)S(0.841)PAGGGAEALELLEHCGVCR	S	3	18	___1	0.841045	6.27165e-34	137.46	124.69	113.75	-0.38496	743790000	50	50	1	26.8546	26.8486	NaN	26.7824	NaN	27.0514	NaN	26.9419	26.8159	NaN
	0.91606	-0.0756474	28.7748	28.8504	P16401	18	P16401	P16401	Histone H1.5	HIST1H1B	Histone H1.5	ETAPAETATPAPVEKSPAKKKATKKAAGAGA	SETAPAETATPAPVEKS(1)PAKK	S	2	17	___1	1	2.01559e-114	290.29	273.3	244.73	0.39845	11289000000	18	18	1	27.9146	28.5541	27.4924	28.5205	30.1299	28.882	28.6137	30.5885	29.7235	27.7071
	0.670342	-0.0795898	24.101	24.1805	O00461;F8W785	640;612	O00461	O00461	Golgi integral membrane protein 4	GOLIM4	Golgi integral membrane protein 4;Golgi integral membrane protein 4	LTEEKKRELEHNAEETYGENDENTDDKNNDG	ELEHNAEET(0.854)Y(0.146)GENDENTDDKNNDGEEQEVR	T	3	9	___1	0.854163	1.06798e-16	118.43	101.9	118.43	-1.644	111830000	640	640	1	23.9185	24.2995	NaN	NaN	23.9764	24.0304	NaN	24.2118	24.4079	NaN
	0.880383	-0.085268	26.1483	26.2336	E7EVA0;A0A804HKE7;P27816;H7C456	297;280;280;242	E7EVA0	E7EVA0	Microtubule-associated protein;Microtubule-associated protein 4	MAP4	Microtubule-associated protein;Microtubule-associated protein;Microtubule-associated protein 4;Microtubule-associated protein 4	ALATKTEVALAKDMESPTKLDVTLAKDMQPS	DMES(0.975)PT(0.025)KLDVTLAK	S	2	4	___1	0.974534	0.00598772	132.64	102.16	104.78	-0.20474	766350000	297	297	1	26.9839	26.448	25.5976	NaN	26.7478	26.6402	25.0618	26.8333	26.3507	25.013
	NaN	-0.0946941	26.373	26.4677	Q08945;A0A0U1RRK2	444;40	Q08945	Q08945	FACT complex subunit SSRP1	SSRP1	FACT complex subunit SSRP1;FACT complex subunit SSRP1	GLKEGMNPSYDEYADSDEDQHDAYLERMKEE	EGMNPSYDEYADS(1)DEDQHDAYLER	S	3	13	___1	0.999994	4.34709e-16	148.04	128.23	117.88	-0.48	560490000	444	444	1	26.2018	26.1453	NaN	26.0007	NaN	26.8272	NaN	26.8975	26.5442	NaN
	NaN	-0.110531	23.9859	24.0964	O95218	153	O95218	O95218	Zinc finger Ran-binding domain-containing protein 2	ZRANB2	Zinc finger Ran-binding domain-containing protein 2	AVGPASILKEVEDKESEGEEEDEDEDLSKYK	EVEDKES(1)EGEEEDEDEDLSK	S	2	7	___1	1	2.88873e-26	173.27	147.45	173.27	0.1832	164970000	153	153	1	24.508	24.2557	NaN	23.9026	NaN	23.7247	NaN	24.5026	23.4638	NaN
	0.758922	-0.115562	25.672	25.7876	A9Z1X7;Q8IYB3;M0R088;E9PCT1	260;260;221;260	A9Z1X7;E9PCT1	A9Z1X7	Serine/arginine repetitive matrix protein 1	SRRM1	Serine/arginine repetitive matrix protein 1;Serine/arginine repetitive matrix protein 1;Serine/arginine repetitive matrix protein 1;Serine/arginine repetitive matrix protein 1	LKVPKPEPIPEPKEPSPEKNSKKEKEKEKTR	VPKPEPIPEPKEPS(1)PEK	S	3	14	___1	1	0.000627059	83.359	65.442	69.133	2.1061	465840000	260	NaN	1	25.9086	25.5297	24.8658	25.5332	26.4162	26.0555	NaN	26.0319	25.4975	NaN
	0.760029	-0.117283	27.2731	27.3903	P06748;A0A7I2V5S2;A0A7I2YQC0;A0A7I2V2X9;A0A7I2V3U2;A0A7I2V433;A0A7I2V4G8;A0A7I2V3G5;A0A7I2V579	70;70;70;70;70;70;70;70;70	P06748	P06748	Nucleophosmin	NPM1	Nucleophosmin;Nucleophosmin;Nucleophosmin;Nucleophosmin;Nucleophosmin;Nucleophosmin;Nucleophosmin;Nucleophosmin;Nucleophosmin	DELHIVEAEAMNYEGSPIKVTLATLKMSVQP	TVSLGAGAKDELHIVEAEAMNYEGS(0.998)PIKVT(0.002)LATLK	S	4	25	___1	0.997652	4.8649e-39	162.05	148.41	162.05	0.67516	2180100000	70	70	1	27.5327	NaN	26.6741	27.5765	27.8935	27.8527	26.5101	27.2016	27.7548	26.9306
	NaN	-0.121958	26.1175	26.2394	Q15366;H3BSS4	189;20	Q15366	Q15366	Poly(rC)-binding protein 2	PCBP2	Poly(rC)-binding protein 2;Poly(rC)-binding protein 2	PPKGVTIPYRPKPSSSPVIFAGGQDRYSTGS	GVTIPYRPKPS(0.004)S(0.028)S(0.967)PVIFAGGQDR	S	3	13	___1	0.967454	2.14868e-06	121.86	100.97	115.63	-1.2022	384300000	189	189	1	25.9602	26.2394	26.7189	NaN	NaN	NaN	25.5089	NaN	26.2819	NaN
	0.79203	-0.127769	25.682	25.8098	Q8TF42	90	Q8TF42	Q8TF42	Ubiquitin-associated and SH3 domain-containing protein B	UBASH3B	Ubiquitin-associated and SH3 domain-containing protein B	SHVGDPFLDDPLPREYVLYLRPTGPLAQKLS	EY(1)VLYLR	Y	1	2	___1	1	0.036884	80.294	54.467	78.616	-0.63105	596270000	90	90	1	26.4276	26.3438	24.7962	26.1333	NaN	25.6872	25.3767	NaN	26.1275	25.0748
	0.739711	-0.144125	26.8897	27.0339	J3KSH8;Q9UK76;J3KT51	41;87;87	J3KSH8;Q9UK76	Q9UK76	Hematological and neurological expressed 1 protein;Hematological and neurological expressed 1 protein, N-terminally processed	HN1	Jupiter microtubule-associated homolog 1;Jupiter microtubule associated homolog 1;Jupiter microtubule-associated homolog 1	GGREDLESSGLQRRNSSEASSGDFLDLKGEG	RNS(0.994)S(0.006)EASSGDFLDLK	S	2	3	___1	0.994275	2.48745e-28	193.44	126.3	142.97	-0.015609	1455200000	87	NaN	1	27.6174	27.5465	26.3324	27.4168	27.4853	27.1063	25.8703	26.9554	27.1433	26.1443
	0.803978	-0.146341	25.9798	26.1262	P49736	139	P49736	P49736	DNA replication licensing factor MCM2	MCM2	DNA replication licensing factor MCM2	AGRGLGRMRRGLLYDSDEEDEERPARKRRQV	GLLYDS(1)DEEDEERPAR	S	2	6	___1	1	4.42293e-45	231.17	197.29	229.23	-0.18673	1296600000	139	139	1	26.0649	26.19	25.2728	26.4436	26.7356	26.6109	25.2148	27.0588	26.611	24.3277
	NaN	-0.169001	22.6186	22.7876	Q92922	328	Q92922	Q92922	SWI/SNF complex subunit SMARCC1	SMARCC1	SWI/SNF complex subunit SMARCC1	RRDRKASANARKRKHSPSPPPPTPTESRKKS	KHS(1)PS(1)PPPPTPTESR	S	3	3	___2	0.999665	0.00865467	45.916	34.971	45.094	-0.21839	33752000	328	328	2	22.6186	NaN	NaN	NaN	NaN	23.84	NaN	23.2076	NaN	21.3151
	NaN	-0.169001	22.6186	22.7876	Q92922	330	Q92922	Q92922	SWI/SNF complex subunit SMARCC1	SMARCC1	SWI/SNF complex subunit SMARCC1	DRKASANARKRKHSPSPPPPTPTESRKKSGK	KHS(1)PS(1)PPPPTPTESR	S	3	5	___2	0.999669	0.00865467	45.916	34.971	45.094	-0.21839	33752000	330	330	2	22.6186	NaN	NaN	NaN	NaN	23.84	NaN	23.2076	NaN	21.3151
	NaN	-0.169523	24.8392	25.0088	A0A087WZ13;E9PAU2;Q8IY67	14;31;14	A0A087WZ13;Q8IY67	A0A087WZ13	Ribonucleoprotein PTB-binding 1	RAVER1	Ribonucleoprotein PTB-binding 1;Ribonucleoprotein PTB-binding 1;Ribonucleoprotein PTB-binding 1	__MAADVSVTHRPPLSPKSGAEVEAGDAAER	AADVSVTHRPPLS(1)PK	S	2	13	___1	1	6.12981e-21	168.05	149.07	168.05	0.9543	131400000	14	NaN	1	24.8392	25.0812	NaN	25.024	NaN	24.9211	NaN	NaN	NaN	NaN
	0.781367	-0.182255	25.8758	26.058	P08238;Q58FF8	255;177	P08238;Q58FF8	P08238	Heat shock protein HSP 90-beta;Putative heat shock protein HSP 90-beta 2	HSP90AB1;HSP90AB2P	Heat shock protein HSP 90-beta;Putative heat shock protein HSP 90-beta 2	EDKDDEEKPKIEDVGSDEEDDSGKDKKKKTK;ENKDDEEKPKIEDVGSDEEDDSGKDKKKKTK	IEDVGS(1)DEEDDSGKDK	S	2	6	___1	1	6.10208e-64	264.03	230.83	264.03	-0.0026803	1759100000	255	NaN	1	26.7576	NaN	26.2845	26.315	24.3069	26.4032	26.94	26.3433	25.0898	25.1705
	0.735312	-0.185152	26.5077	26.6928	Q14498;G3XAC6;H0Y4X3;Q5QP23;Q5QP22	136;136;9;135;136	Q14498	Q14498	RNA-binding protein 39	RBM39	RNA-binding protein 39;RNA-binding protein 39;RNA-binding protein 39;RNA-binding protein 39;RNA-binding protein 39	SRRRSRSKSPFRKDKSPVREPIDNLTPEERD	DKS(1)PVREPIDNLTPEER	S	2	3	___1	1	6.46748e-19	175.8	134.39	175.8	-0.14875	1501800000	136	136	1	27.0442	27.1775	26.2516	26.9612	27.3312	26.9971	25.2093	27.1337	26.7021	25.1945
	NaN	-0.18898	24.6306	24.8196	Q7Z5L9	360	Q7Z5L9	Q7Z5L9	Interferon regulatory factor 2-binding protein 2	IRF2BP2	Interferon regulatory factor 2-binding protein 2	NGSKAVARTARKRKPSPEPEGEVGPPKINGE	RKPS(1)PEPEGEVGPPK	S	3	4	___1	1	0.039764	53.453	30.651	52.045	-2.1136	115900000	360	360	1	24.6306	24.8535	NaN	24.526	NaN	NaN	NaN	25.0793	NaN	NaN
	0.709229	-0.203054	26.8221	27.0251	A0A087WTF6;A0A0D9SF30;P13591;A0A087WX77;A0A087WWD4;A0A087WV75;A0A087WWJ5	774;122;784;784;810;810;298	A0A087WTF6;A0A0D9SF30;P13591	P13591	Neural cell adhesion molecule 1	NCAM1	Neural cell adhesion molecule 1;Neural cell adhesion molecule 1;Neural cell adhesion molecule 1;Neural cell adhesion molecule 1;Neural cell adhesion molecule 1;Neural cell adhesion molecule 1;Neural cell adhesion molecule 1	GKDMEEGKAAFSKDESKEPIVEVRTEEERTP	AAFSKDES(1)KEPIVEVR	S	2	8	___1	0.999989	4.79175e-11	149.52	123.41	149.52	0.31021	1910800000	784	NaN	1	27.5922	27.5852	26.0249	27.1743	27.7983	27.3953	25.8857	27.3242	26.8093	25.6466
	NaN	-0.212523	29.1965	29.409	Q9H999;E5RHA5	119;104	Q9H999	Q9H999	Pantothenate kinase 3	PANK3	Pantothenate kinase 3;Pantothenate kinase 3	FSTLQTVLCATGGGAYKFEKDFRTIGNLHLH	NFSTLQTVLCATGGGAY(1)K	Y	2	17	___1	0.999953	0.0539755	52.693	22.129	52.693	0.51149	4129200000	119	119	1	29.4537	29.4645	NaN	29.6321	28.9393	NaN	NaN	29.4645	NaN	29.0751
	0.247515	-0.222754	28.1963	28.4191	Q14152	54	Q14152	Q14152	Eukaryotic translation initiation factor 3 subunit A	EIF3A	Eukaryotic translation initiation factor 3 subunit A	KHRTWQKIHEPIMLKYLELCVDLRKSHLAKE	IHEPIMLKY(1)LELCVDLR	Y	2	9	___1	1	0.00635038	76.326	31.069	40.577	2.1371	4179900000	54	54	1	28.5148	28.4268	27.8252	28.3543	28.2127	28.4761	NaN	NaN	28.2326	NaN
	NaN	-0.225388	26.1866	26.412	Q9H1E3	214	Q9H1E3	Q9H1E3	Nuclear ubiquitous casein and cyclin-dependent kinase substrate 1	NUCKS1	Nuclear ubiquitous casein and cyclin-dependent kinase substrate 1	KEKTPSPKEEDEEPESPPEKKTSTSPPPEKS	TPSPKEEDEEPES(1)PPEKK	S	3	13	___1	1	2.90154e-09	132.36	110.21	132.36	0.13136	542120000	214	214	1	26.483	26.4275	NaN	26.0143	NaN	26.3214	NaN	26.8846	25.8901	NaN
	NaN	-0.229719	24.6897	24.9194	Q6PKG0;A0A0B4J210;E5RH50;H0YBW1;H0YC73	548;548;343;256;146	Q6PKG0	Q6PKG0	La-related protein 1	LARP1	La-related protein 1;La-related protein 1;La-related protein 1;La-related protein 1;La-related protein 1	EEVSNLKTLPKGLSASLPDLDSENWIEVKKR	GLS(0.031)AS(0.969)LPDLDSENWIEVK	S	2	5	___1	0.968937	0.000430902	111.34	87.545	106.6	-0.063208	125640000	548	548	1	NaN	NaN	NaN	NaN	NaN	25.0986	NaN	25.2859	24.6897	24.3738
	NaN	-0.240681	25.7888	26.0295	E9PM92;O00193;E9PQA1	17;17;17	E9PM92	E9PM92	Small acidic protein	C11orf58;SMAP	Small acidic protein;Small acidic protein;Chromosome 11 open reading frame 58	SAARESHPHGVKRSASPDDDLGSSNWEAADL	S(0.002)AS(0.998)PDDDLGSSNWEAADLGNEER	S	2	3	___1	0.9981	6.37802e-100	250.79	221.47	243.18	-0.35594	397580000	17	17	1	26.0217	26.0341	NaN	25.554	NaN	26.115	NaN	26.415	25.556	NaN
	0.694673	-0.247313	25.8866	26.1339	Q9H3Z4	10	Q9H3Z4	Q9H3Z4	DnaJ homolog subfamily C member 5	DNAJC5	DnaJ homolog subfamily C member 5	______MADQRQRSLSTSGESLYHVLGLDKN	SLS(0.981)T(0.018)SGESLYHVLGLDK	S	2	3	___1	0.981184	2.76786e-32	195.38	162.19	195.38	-1.5353	507800000	10	10	1	26.4216	26.056	24.4199	26.0938	26.6137	26.252	NaN	NaN	26.0912	NaN
	NaN	-0.26309	23.2075	23.4706	P33176	933	P33176	P33176	Kinesin-1 heavy chain	KIF5B	Kinesin-1 heavy chain	AQIAKPIRPGQHPAASPTHPSAIRGGGAFVQ	PIRPGQHPAAS(0.978)PT(0.021)HPS(0.002)AIR	S	3	11	___1	0.977561	0.0098732	67.76	59.052	67.76	1.044	123480000	933	933	1	23.0323	NaN	22.9889	23.3469	23.5954	23.5943	23.1887	NaN	23.2323	NaN
	NaN	-0.27117	25.6626	25.9337	P51858	165	P51858	P51858	Hepatoma-derived growth factor	HDGF	Hepatoma-derived growth factor	EKGALKRRAGDLLEDSPKRPKEAENPEGEEK	AGDLLEDS(1)PKRPK	S	3	8	___1	1	4.38137e-05	139.34	111.36	69.594	-1.2443	602050000	165	165	1	26.1646	26.6691	NaN	25.8893	NaN	26.1256	NaN	26.1298	25.1606	24.8549
	NaN	-0.273001	24.2439	24.5169	K7ERZ5;K7ENR9;P49916	219;123;210	K7ERZ5;P49916	P49916	DNA ligase 3	LIG3	DNA ligase 3;DNA ligase 3;DNA ligase 3	KAVVQAKLTTTGQVTSPVKGASFVTSTNPRK	LTTTGQVT(0.042)S(0.958)PVK	S	2	9	___1	0.957526	0.00624293	115.69	81.158	112.44	0.98404	117480000	210	NaN	1	24.2179	23.67	NaN	NaN	NaN	24.9339	NaN	24.9469	24.27	NaN
	0.636947	-0.278622	25.2889	25.5675	P10412	18	P10412	P10412	Histone H1.4	HIST1H1E	Histone H1.4	ETAPAAPAAPAPAEKTPVKKKARKSAGAAKR	SETAPAAPAAPAPAEKT(1)PVKK	T	2	17	___1	1	1.89753e-37	180.08	158.52	146.67	1.4658	3140900000	18	18	1	24.4849	25.1682	24.6144	25.8841	26.6389	25.9618	25.4125	26.6468	25.2938	24.1768
	NaN	-0.283375	27.5136	27.797	A0A2U3U043;J3KSG1;J3QRK1;Q719H9	722;114;122;114	A0A2U3U043	A0A2U3U043	BTB/POZ domain-containing protein KCTD1	KCTD1	BTB/POZ domain-containing protein KCTD1;BTB/POZ domain-containing protein KCTD1;BTB/POZ domain-containing protein KCTD1;BTB/POZ domain-containing protein KCTD1	PDDFKDYTLLYEEAKYFQLQPMLLEMERWKQ	Y(1)FQLQPMLLEMER	Y	2	1	___1	1	0.0345061	49.35	19.662	49.35	0.64347	1229200000	722	722	1	28.3063	28.4925	NaN	NaN	NaN	NaN	26.7209	28.1376	NaN	26.7609
	0.50415	-0.294733	27.3159	27.6106	P61978	116	P61978	P61978	Heterogeneous nuclear ribonucleoprotein K	HNRNPK	Heterogeneous nuclear ribonucleoprotein K	LKKIIPTLEEGLQLPSPTATSQLPLESDAVE	IIPTLEEGLQLPS(0.854)PT(0.049)AT(0.049)S(0.049)QLPLESDAVECLNYQHYK	S	3	13	___1	0.853724	2.23448e-20	116.39	105.3	98.636	-0.021423	1152500000	116	116	1	27.7695	27.5709	26.5241	NaN	NaN	27.7315	NaN	27.5295	27.654	NaN
	0.332103	-0.303059	25.0069	25.31	P07900	263	P07900	P07900	Heat shock protein HSP 90-alpha	HSP90AA1	Heat shock protein HSP 90-alpha	EEKESEDKPEIEDVGSDEEEEKKDGDKKKKK	ESEDKPEIEDVGS(1)DEEEEKK	S	3	13	___1	1	4.59002e-37	179.33	159.58	179.33	-0.99963	324890000	263	263	1	25.3619	25.116	24.5482	25.3033	NaN	25.3008	24.5264	25.5198	25.5912	NaN
	NaN	-0.310926	26.4895	26.8004	A6NGQ3;A0A7P0Z489;Q5VST9;A0A590UJ10	2585;2585;2210;2210	A6NGQ3	A6NGQ3	Obscurin	OBSCN	Non-specific serine/threonine protein kinase;Non-specific serine/threonine protein kinase;Obscurin;Obscurin	DVRWLKDGVELRAGKTMAIAAQGACRSLTIY	DGVELRAGKT(1)MAIAAQGACR	T	2	10	___1	1	0.0127407	58.674	30.974	43.991	-2.1271	562750000	2585	2585	1	26.4895	26.8898	NaN	26.6577	NaN	26.7701	NaN	26.884	NaN	NaN
	NaN	-0.313173	24.3982	24.7114	P05455	366	P05455	P05455	Lupus La protein	SSB	Lupus La protein	GKGKVQFQGKKTKFASDDEHDEHDENGATGP	FAS(1)DDEHDEHDENGATGPVKR	S	4	3	___1	0.999999	0.000168537	76.768	61.53	76.768	0.92136	159220000	366	366	1	NaN	24.6465	NaN	NaN	24.5978	24.8085	NaN	24.6792	24.1987	NaN
	NaN	-0.32276	25.9666	26.2894	P46821	1378	P46821	P46821	Microtubule-associated protein 1B;MAP1B heavy chain;MAP1 light chain LC1	MAP1B	Microtubule-associated protein 1B	FEFSDAKDENERASVSPMDEPVPDSESPIEK	AS(0.006)VS(0.994)PMDEPVPDSESPIEK	S	2	4	___1	0.994306	4.0126e-47	205.78	178.07	205.78	-0.512	382250000	1378	1378	1	25.7764	26.0921	NaN	26.1314	26.1569	NaN	NaN	26.6447	NaN	NaN
	0.575289	-0.327801	24.976	25.3038	A0A7I2V2R3;P51991;A0A7I2V5D8;A0A7I2V402;A0A7I2V4G0;H7C1J8	311;358;328;328;376;95	A0A7I2V2R3	A0A7I2V2R3	Heterogeneous nuclear ribonucleoprotein A3	HNRNPA3	Heterogeneous nuclear ribonucleoprotein A3;Heterogeneous nuclear ribonucleoprotein A3;Heterogeneous nuclear ribonucleoprotein A3;Heterogeneous nuclear ribonucleoprotein A3;Heterogeneous nuclear ribonucleoprotein A3;Heterogeneous nuclear ribonucleoprotein A	YGPMKGGSFGGRSSGSPYGGGYGSGGGSGGY	S(0.001)S(0.001)GS(0.998)PYGGGYGSGGGSGGYGSR	S	2	4	___1	0.997986	2.01611e-37	179.69	164.15	179.69	0.69057	383010000	311	311	1	25.4022	25.0834	24.1352	25.3397	NaN	25.7576	24.4109	26.2605	25.9558	24.0779
	0.461437	-0.334465	25.5724	25.9068	A0A0A0MQW0;A0A087WWC8;A0A0A0MR39;Q9P2K5	17;17;17;17	A0A0A0MQW0;A0A0A0MR39	A0A0A0MR39	Myelin expression factor 2	MYEF2	Myelin expression factor 2;Myelin expression factor 2;Myelin expression factor 2;Myelin expression factor 2	ADANKAEVPGATGGDSPHLQPAEPPGEPRRE	AEVPGAT(0.003)GGDS(0.997)PHLQPAEPPGEPR	S	2	11	___1	0.99669	9.99382e-117	249.38	224.18	249.38	1.804	720700000	17	NaN	1	25.5952	25.6103	24.8774	26.1599	26.2445	26.3869	NaN	25.4702	NaN	NaN
	0.390079	-0.340683	26.3687	26.7093	J3KTL2;Q07955;J3KSR8	199;199;94	J3KTL2	J3KTL2	Serine/arginine-rich splicing factor 1	SRSF1	Serine/arginine-rich splicing factor 1;Serine/arginine-rich splicing factor 1;Serine/arginine-rich-splicing factor 1	EGETAYIRVKVDGPRSPSYGRSRSRSRSRSR	VKVDGPRS(0.99)PS(0.901)Y(0.108)GR	S	2	8	___1	0.990458	0.000244122	126.16	75.211	50.145	-0.49245	1185400000	199	199	1;2	27.0349	27.2015	26.2484	26.5198	25.6169	27.3135	26.4821	26.8527	26.461	25.6592
	NaN	-0.342512	24.3574	24.6999	F8VPD4;P27708	1796;1859	F8VPD4	F8VPD4	CAD protein;Glutamine-dependent carbamoyl-phosphate synthase;Aspartate carbamoyltransferase;Dihydroorotase	CAD	CAD protein;CAD protein	LPDGRFHLPPRIHRASDPGLPAEEPKEKSSR	IHRAS(1)DPGLPAEEPK	S	3	5	___1	1	0.0228595	79.652	45.869	41.53	-0.69256	146540000	1796	1796	1	NaN	24.0879	NaN	NaN	24.2023	24.7582	NaN	25.2537	24.5125	NaN
	0.588316	-0.343899	27.1695	27.5134	Q15019;B5MCX3;H7C2Y0	218;178;73	Q15019	Q15019	Septin-2	SEPT2	Septin-2;Septin-2;Septin-2	IEEHNIKIYHLPDAESDEDEDFKEQTRLLKA	IYHLPDAES(1)DEDEDFKEQTR	S	3	9	___1	1	1.52388e-44	189.45	173.95	189.45	-0.43402	2273400000	218	218	1	28.0571	28.0668	26.4318	27.6802	27.7868	28.0867	25.9823	28.0158	27.5894	25.7173
	0.282741	-0.348743	26.4995	26.8483	Q0VFZ6	380	Q0VFZ6	Q0VFZ6	Coiled-coil domain-containing protein 173	CCDC173	Protein CFAP210	EKDEKNKAELKTIAEYRAIVMKNKEEEERQR	TIAEY(1)RAIVMKNK	Y	2	5	___1	1	0.00116298	84.213	51.607	84.213	-2.7235	952540000	380	380	1	26.6834	26.9956	NaN	26.534	27.0008	26.8702	25.7172	26.9932	26.5968	NaN
	0.379384	-0.354469	24.4297	24.7842	P98175	89	P98175	P98175	RNA-binding protein 10	RBM10	RNA-binding protein 10	PGSETQRRRRRRHRHSPTGPPGFPRDGDYRD	HRHS(0.992)PT(0.008)GPPGFPR	S	3	4	___1	0.991654	0.00565452	80.632	71.337	70.197	-1.4073	232640000	89	89	1	24.7667	24.7529	NaN	24.6105	23.5775	24.8557	NaN	24.9176	24.9449	NaN
	NaN	-0.358759	24.8531	25.2118	E9PK91;A0A1W2PQ43;E9PQN2;E9PKI6;E9PK09;Q9NYF8	397;397;395;397;397;397	E9PK91;Q9NYF8	Q9NYF8	Bcl-2-associated transcription factor 1	BCLAF1	Bcl-2-associated transcription factor 1;Bcl-2-associated transcription factor 1;Bcl-2-associated transcription factor 1;Bcl-2-associated transcription factor 1;Bcl-2-associated transcription factor 1;Bcl-2-associated transcription factor 1	DYFSDKESGKQKFNDSEGDDTEETEDYRQFR	FNDS(1)EGDDTEETEDYR	S	2	4	___1	1	1.59614e-66	271.43	250.18	271.43	0.26051	317060000	397	NaN	1	NaN	25.03	NaN	24.8083	NaN	25.4542	NaN	25.5547	24.8531	NaN
	0.307146	-0.369404	22.059	22.4284	Q9UQ35;I3L4D8;I3L182;I3L1I8;A0A087X1W1	295;295;199;199;199	Q9UQ35	Q9UQ35	Serine/arginine repetitive matrix protein 2	SRRM2	Serine/arginine repetitive matrix protein 2;Serine/arginine repetitive matrix protein 2;Serine/arginine repetitive matrix protein 2;Serine/arginine repetitive matrix protein 2;Serine/arginine repetitive matrix protein 2	RSAAAKTHTTALAGRSPSPASGRRGEGDAPF	T(0.001)HT(0.009)T(0.069)ALAGRS(0.925)PS(0.915)PAS(0.081)GR	S	2	10	___2	0.925186	0.000176932	85.969	67.79	45.014	0.65845	76791000	295	295	2	NaN	22.5094	21.5563	22.5111	NaN	22.8416	22.3774	NaN	22.2434	21.8515
	0.307146	-0.369404	22.059	22.4284	Q9UQ35;I3L4D8;I3L182;I3L1I8;A0A087X1W1	297;297;201;201;201	Q9UQ35	Q9UQ35	Serine/arginine repetitive matrix protein 2	SRRM2	Serine/arginine repetitive matrix protein 2;Serine/arginine repetitive matrix protein 2;Serine/arginine repetitive matrix protein 2;Serine/arginine repetitive matrix protein 2;Serine/arginine repetitive matrix protein 2	AAAKTHTTALAGRSPSPASGRRGEGDAPFSE	THT(0.003)T(0.104)ALAGRS(0.893)PS(0.994)PAS(0.005)GR	S	3	12	___2	0.994173	0.000176932	85.969	67.79	85.969	-0.29496	76791000	297	297	2	NaN	22.5094	21.5563	22.5111	NaN	22.8416	22.3774	NaN	22.2434	21.8515
	0.612494	-0.371195	26.1636	26.5348	P54105;E9PJF4	102;102	P54105	P54105	Methylosome subunit pICln	CLNS1A	Methylosome subunit pICln;Chloride channel, nucleotide sensitive 1A	EEESKEPVADEEEEDSDDDVEPITEFRFVPS	FEEESKEPVADEEEEDS(1)DDDVEPITEFR	S	3	17	___1	1	1.53525e-25	158.67	148.95	152.17	0.015831	801140000	102	102	1	27.1726	27.3917	24.9371	26.6337	26.3514	NaN	NaN	27.0662	26.1931	25.0475
	0.259336	-0.38269	26.3989	26.7816	G5E972;P42166;P42167	74;74;74	G5E972;P42166;P42167	P42166	Lamina-associated polypeptide 2, isoform alpha;Thymopoietin;Thymopentin;Lamina-associated polypeptide 2, isoforms beta/gamma;Thymopoietin;Thymopentin	TMPO	Lamina-associated polypeptide 2, isoforms beta/gamma;Lamina-associated polypeptide 2, isoform alpha;Lamina-associated polypeptide 2, isoforms beta/gamma	SKGPPDFSSDEEREPTPVLGSGAAAAGRSRA	GPPDFSSDEEREPT(1)PVLGSGAAAAGR	T	3	14	___1	0.999613	4.62959e-23	160.53	133.77	160.53	0.036364	841380000	74	NaN	1	26.8862	26.5157	25.7809	26.4993	NaN	26.9779	26.1545	27.1336	26.774	NaN
	0.415299	-0.394512	26.7561	27.1506	Q86YD1;M0QY25	370;338	Q86YD1	Q86YD1	Prostate tumor-overexpressed gene 1 protein	PTOV1	Prostate tumor-overexpressed gene 1 protein;Prostate tumor-overexpressed gene 1 protein	YKASCEIRVLMLLYSSEKKIFIGLIPHDQGN	VLMLLYS(0.006)S(0.994)EK	S	3	8	___1	0.994232	0.0185377	51.286	40.189	51.286	0.050082	1448300000	370	370	1	27.7707	27.851	26.0976	27.8006	27.3156	27.1477	26.5959	26.5863	26.0005	26.3672
	0.506032	-0.43693	27.521	27.9579	Q13283;A0A7I2V5M7;A0A7I2YQN9;A0A7P0P2U7;A0A7I2YQU8;A0A7I2V651;A0A7I2V326	232;242;232;232;232;232;95	Q13283	Q13283	Ras GTPase-activating protein-binding protein 1	G3BP1	Ras GTPase-activating protein-binding protein 1;Ras GTPase-activating protein-binding protein 1;Ras GTPase-activating protein-binding protein 1;Ras GTPase-activating protein-binding protein 1;Ras GTPase-activating protein-binding protein 1;Ras GTPase-activ	PVLEETAPEDAQKSSSPAPADIAQTVQEDLR	S(0.005)S(0.005)S(0.99)PAPADIAQTVQEDLR	S	2	3	___1	0.990141	1.99339e-46	202.93	180.78	202.93	-0.31933	2086600000	232	232	1	NaN	28.4388	NaN	28.2084	28.1543	28.3779	26.5179	28.2818	27.8907	26.4826
	NaN	-0.459194	24.2425	24.7017	A0A669KB77;P11137	1768;1605	A0A669KB77	A0A669KB77	Microtubule-associated protein 2	MAP2	Microtubule-associated protein;Microtubule-associated protein 2	TSTPTTPGSTAITPGTPPSYSSRTPGTPGTP	SGTSTPTTPGSTAIT(0.001)PGT(0.997)PPS(0.002)YSSR	T	2	18	___1	0.996788	1.64554e-10	146.34	125.5	146.34	0.70271	89356000	1768	1768	1	24.3357	NaN	NaN	NaN	NaN	NaN	23.6821	24.7017	24.7097	NaN
	0.322078	-0.477478	25.9397	26.4172	E9PK91;A0A1W2PQ43;E9PQN2;E9PKI6;E9PK09;Q9NYF8	512;512;510;512;512;512	E9PK91;Q9NYF8	Q9NYF8	Bcl-2-associated transcription factor 1	BCLAF1	Bcl-2-associated transcription factor 1;Bcl-2-associated transcription factor 1;Bcl-2-associated transcription factor 1;Bcl-2-associated transcription factor 1;Bcl-2-associated transcription factor 1;Bcl-2-associated transcription factor 1	PEQVKSEKLKDLFDYSPPLHKNLDAREKSTF	LKDLFDYS(1)PPLHK	S	3	8	___1	1	0.00133671	115.38	86.428	95.236	-0.20876	1346200000	512	NaN	1	NaN	26.7521	25.8958	26.6302	26.6468	26.5165	24.8863	NaN	26.3301	25.77
	NaN	-0.526241	26.1491	26.6754	P24534;C9JZW3	106;106	P24534	P24534	Elongation factor 1-beta	EEF1B2	Elongation factor 1-beta;Elongation factor 1-beta	GATDSKDDDDIDLFGSDDEEESEEAKRLREE	YGPADVEDTTGSGATDSKDDDDIDLFGS(1)DDEEESEEAKR	S	3	28	___1	0.999652	7.61076e-65	179.13	159.62	140.29	-0.63288	1012600000	106	106	1	26.281	27.0601	NaN	26.4168	NaN	26.9154	NaN	26.3093	26.0173	NaN
	NaN	-0.531101	24.9958	25.5269	O95218	120	O95218	O95218	Zinc finger Ran-binding domain-containing protein 2	ZRANB2	Zinc finger Ran-binding domain-containing protein 2	GFNERENVEYIEREESDGEYDEFGRKKKKYR	ENVEYIEREES(1)DGEYDEFGR	S	2	11	___1	1	4.87308e-76	238.94	209.39	238.94	0.72209	493710000	120	120	1	NaN	25.5394	NaN	25.3855	NaN	25.6681	NaN	25.5144	24.9958	NaN
	0.31275	-0.533091	25.4	25.9331	H0YNJ9	11	H0YNJ9	H0YNJ9		DUT	Deoxyuridine 5'-triphosphate nucleotidohydrolase	_____MPCSEETPAISPSKRARPAEVGGMQL	PCSEETPAIS(0.998)PS(0.002)K	S	2	10	___1	0.997891	5.17003e-82	307.3	287.97	146.96	-0.17924	1447000000	11	11	1	26.0184	26.3522	24.8458	25.7823	25.3424	26.7403	25.129	26.5426	25.6645	24.2481
	0.31122	-0.535536	26.5828	27.1184	G5E972;H0YJH7;P42166;P42167	160;67;160;160	G5E972;P42166;P42167	P42166	Lamina-associated polypeptide 2, isoform alpha;Thymopoietin;Thymopentin;Lamina-associated polypeptide 2, isoforms beta/gamma;Thymopoietin;Thymopentin	TMPO	Lamina-associated polypeptide 2, isoforms beta/gamma;Lamina-associated polypeptide 2, isoforms beta/gamma;Lamina-associated polypeptide 2, isoform alpha;Lamina-associated polypeptide 2, isoforms beta/gamma	KLLKLREQGTESRSSTPLPTISSSAENTRQN	S(0.02)S(0.02)T(0.959)PLPTISSSAENTR	T	2	3	___1	0.959293	3.98308e-13	153.94	131.08	153.94	0.69735	1177400000	160	NaN	1	26.7637	27.0147	25.5646	27.0994	27.5066	26.9842	25.6112	27.3751	27.4679	NaN
	0.445487	-0.537792	26.5038	27.0416	A0A7P0T938;Q2LD37;H0Y781;H3BLT5	4080;3992;661;368	A0A7P0T938	A0A7P0T938	Uncharacterized protein KIAA1109	KIAA1109	Transmembrane protein KIAA1109;Transmembrane protein KIAA1109;Transmembrane protein KIAA1109;Transmembrane protein KIAA1109	VISPCLLDFLEKALETIPITPVERNYTAVSS	ALET(0.905)IPIT(0.095)PVER	T	2	4	___1	0.905116	0.0575161	81.296	28.126	81.296	-1.2446	1029600000	4080	4080	1	NaN	27.0539	27.1251	26.9848	27.4018	27.0653	24.549	27.0623	26.9392	NaN
	0.495415	-0.558229	24.8995	25.4577	A0A0R4J2E6;A0A494C0F8;B1APY9;A0A494C147;P26378;A0A494C015;A0A494C1D9;A0A494C0Q5;A0A494C011;A0A494BZW4;A0A494C0M6	69;26;38;46;38;32;33;26;26;32;33	A0A0R4J2E6;A0A494C0M6	A0A0R4J2E6	ELAV-like protein;ELAV-like protein 4	ELAVL4	ELAV-like protein;ELAV-like protein;ELAV-like protein;ELAV-like protein;ELAV-like protein 4;ELAV-like protein;ELAV-like protein;ELAV-like protein 4;ELAV-like protein 4;ELAV-like protein 4;ELAV-like protein 4	SNTSNGPSSNNRNCPSPMQTGATTDDSKTNL	NCPS(1)PMQTGATTDDSK	S	2	4	___1	0.999965	5.67336e-41	201.65	166.76	132.69	-0.067207	486090000	69	NaN	1	25.2035	25.7376	23.837	25.776	25.649	26.4026	23.9901	26.4893	25.8176	22.883
	0.173207	-0.573389	26.6574	27.2308	Q9NQC3	15	Q9NQC3	Q9NQC3	Reticulon-4	RTN4	Reticulon-4	_MEDLDQSPLVSSSDSPPRPQPAFKYQFVRE	MEDLDQSPLVSS(0.001)S(0.02)DS(0.979)PPRPQPAFK	S	2	15	___1	0.978543	4.52305e-102	233.54	211.32	233.54	4.1098	2226000000	15	15	1	27.4052	27.0732	26.1786	26.8974	NaN	27.4614	26.3885	27.4914	NaN	NaN
	0.435015	-0.594086	25.9272	26.5213	Q9P035;H3BS72;H3BPZ1	114;152;89	Q9P035	Q9P035	Very-long-chain (3R)-3-hydroxyacyl-CoA dehydratase 3	HACD3	Very-long-chain (3R)-3-hydroxyacyl-CoA dehydratase 3;Very-long-chain (3R)-3-hydroxyacyl-CoA dehydratase;Very-long-chain (3R)-3-hydroxyacyl-CoA dehydratase	RPLFLAPDFDRWLDESDAEMELRAKEEERLN	WLDES(1)DAEMELR	S	2	5	___1	1	0.0020633	131.13	99.7	96.059	-0.35872	997040000	114	114	1	25.5832	26.6078	24.8761	26.5089	26.6946	27.4866	25.1561	27.5197	27.3263	24.4836
	NaN	-0.634966	24.4592	25.0942	A9Z1X7;Q8IYB3	883;874	A9Z1X7	A9Z1X7	Serine/arginine repetitive matrix protein 1	SRRM1	Serine/arginine repetitive matrix protein 1;Serine/arginine repetitive matrix protein 1	QEEPVAAPEPKKETESEAEDNLDDLEKHLRE	KET(0.001)ES(0.999)EAEDNLDDLEK	S	2	5	___1	0.999087	9.13316e-30	184.66	134.5	184.66	-1.2493	153860000	883	883	1	25.5786	24.8788	23.9466	NaN	NaN	NaN	23.8524	25.3096	NaN	NaN
	0.179275	-0.647566	25.236	25.8836	P29966	27	P29966	P29966	Myristoylated alanine-rich C-kinase substrate	MARCKS	Myristoylated alanine-rich C-kinase substrate	GEAAAERPGEAAVASSPSKANGQENGHVKVN	GEAAAERPGEAAVAS(0.003)S(0.993)PS(0.005)K	S	2	16	___1	0.992743	7.82993e-29	186.36	131.46	186.36	-0.086516	1011100000	27	27	1	25.8896	26.3266	25.0389	26.2208	24.9435	26.1951	25.0721	NaN	NaN	24.7918
+	0.0231107	-0.653898	28.9043	29.5582	A0A087X230;A0A075B6G5;A0A087WUL8	95;26;95	A0A087X230	A0A087X230		NBPF19	Neuroblastoma breakpoint family member 19;Neuroblastoma breakpoint family member 19;Neuroblastoma breakpoint family member 19	EKLAEQLKQAEELRQYKVLFHSQERELTQLR	QAEELRQY(1)KVLFHSQER	Y	2	8	___1	0.999999	0.0171593	72.2	34.206	72.2	1.8301	9377000000	95	95	1	28.7681	30.0552	28.8622	29.7661	29.4408	29.6425	28.5784	29.3436	28.8721	28.9837
	0.213843	-0.667143	24.7831	25.4503	H0YAC7;H0Y938;P35606;A0A7I2V258	859;859;859;781	H0YAC7	H0YAC7	Coatomer subunit beta'	COPB2	Coatomer subunit beta';Coatomer subunit beta';Coatomer subunit beta';Coatomer subunit beta'	PSRSTAQQELDGKPASPTPVIVASHTANKEE	STAQQELDGKPAS(0.879)PT(0.121)PVIVASHTANKEEK	S	4	13	___1	0.878522	1.42668e-34	167.74	151.47	116.22	0.11885	474240000	859	859	1	NaN	25.6577	NaN	25.1869	25.7809	25.6769	23.9711	25.2796	24.5973	NaN
	0.267942	-0.701351	25.3556	26.0569	P46821	1915	P46821	P46821	Microtubule-associated protein 1B;MAP1B heavy chain;MAP1 light chain LC1	MAP1B	Microtubule-associated protein 1B	DVGGYYYEKIERTTKSPSDSGYSYETIGKTT	TTKS(1)PSDSGYSYETIGK	S	2	4	___1	0.999879	1.03749e-16	167.28	144.48	153.36	0.16972	644470000	1915	1915	1	26.1707	26.5328	24.4685	26.0805	26.0647	26.5456	24.1524	26.6269	25.9215	24.4988
	0.187594	-0.708967	25.3263	26.0353	E5RGV0;E5RGH4;P31943;G8JLB6;E9PCY7;D6RBM0;D6RIU0;D6RFM3;D6RIT2;D6RIH9;D6RDU3;D6RJ04;D6R9T0;D6RAM1;E7EQJ0;H0YAQ2;P55795	52;27;104;104;104;104;104;104;104;104;104;104;104;104;104;51;104	E5RGV0;P31943;P55795	P31943	Heterogeneous nuclear ribonucleoprotein H;Heterogeneous nuclear ribonucleoprotein H, N-terminally processed;Heterogeneous nuclear ribonucleoprotein H2	HNRNPH1;HNRNPH2	Heterogeneous nuclear ribonucleoprotein H;Heterogeneous nuclear ribonucleoprotein H;Heterogeneous nuclear ribonucleoprotein H;Heterogeneous nuclear ribonucleoprotein H;Heterogeneous nuclear ribonucleoprotein H;Heterogeneous nuclear ribonucleoprotein H;Hete	NNVEMDWVLKHTGPNSPDTANDGFVRLRGLP;NSVEMDWVLKHTGPNSPDTANDGFVRLRGLP	HTGPNS(1)PDTANDGFVR	S	2	6	___1	0.999994	7.99627e-18	168.32	129.69	168.32	-0.87523	614230000	104	NaN	1	25.6031	25.5375	24.2549	25.8677	26.2654	26.3251	24.5299	26.4107	25.9782	NaN
	NaN	-0.71583	27.418	28.1338	Q96LL9	128	Q96LL9	Q96LL9	DnaJ homolog subfamily C member 30	DNAJC30	DnaJ homolog subfamily C member 30, mitochondrial	GLLSDEDLRGPGVRPSRTPAPDPGSPRTPPP	GLLSDEDLRGPGVRPS(1)R	S	2	16	___1	0.999975	0.0214043	72.434	39.828	70.942	-2.2213	1065600000	128	128	1	NaN	NaN	NaN	28.0761	NaN	28.2918	NaN	28.0335	27.418	NaN
	0.189638	-0.718927	25.0554	25.7744	Q7RTY3;A0A5K1VW68	223;271	Q7RTY3	Q7RTY3	Serine protease 45	PRSS45	Putative serine protease 45;Putative serine protease 45	KACVKAQNPGVYTRITKYTKWIKKQMSNGAF	IT(0.998)KY(0.001)T(0.001)KWIK	T	2	2	___1	0.998229	0.0629719	83.206	21.099	75.738	-2.6556	853090000	223	223	1	25.1392	24.3394	24.2918	25.9449	25.5879	26.5381	25.1709	26.2751	25.0874	NaN
	0.240596	-0.723848	25.9666	26.6904	P46821;D6RA32;D6RA40	614;631;488	P46821	P46821	Microtubule-associated protein 1B;MAP1B heavy chain;MAP1 light chain LC1	MAP1B	Microtubule-associated protein 1B;Microtubule-associated protein 1B;Microtubule-associated protein 1B	KPSVTEKEVPSKEEPSPVKAEVAEKQATDVK	EVPSKEEPS(1)PVKAEVAEK	S	2	9	___1	0.999994	7.16855e-19	158.45	124.07	140.02	2.5325	1010600000	614	614	1	NaN	27.0679	25.3092	26.8075	26.5709	27.1997	25.366	27.296	26.6202	25.081
	NaN	-0.766298	25.1974	25.9637	P46821	2072	P46821	P46821	Microtubule-associated protein 1B;MAP1B heavy chain;MAP1 light chain LC1	MAP1B	Microtubule-associated protein 1B	YSYETSDLCYTAEKKSPSEARQDVDLCLVSS	TPQASTYSY(0.002)ET(0.003)S(0.003)DLCY(0.009)T(0.04)AEKKS(0.871)PS(0.072)EAR	S	3	22	___1	0.870774	1.2983e-43	185.81	172.17	72.725	-0.75352	346980000	2072	2072	1	25.4473	25.5984	NaN	25.7028	NaN	26.1294	NaN	26.4243	24.9475	NaN
	NaN	-0.777687	23.4185	24.1962	Q07666	20	Q07666	Q07666	KH domain-containing, RNA-binding, signal transduction-associated protein 1	KHDRBS1	KH domain-containing, RNA-binding, signal transduction-associated protein 1	DDPAARMSRSSGRSGSMDPSGAHPSVRQTPS	S(0.14)GS(0.86)MDPSGAHPSVR	S	2	3	___1	0.859906	0.0050224	92.039	69.963	84.468	-0.044833	101760000	20	20	1	23.995	24.312	NaN	23.8843	NaN	24.3751	22.842	24.2133	NaN	NaN
	NaN	-0.779024	25.5439	26.3229	Q96N64	302	Q96N64	Q96N64	PWWP domain-containing protein 2A	PWWP2A	PWWP domain-containing protein 2A	PQPPPRKIKRPKRKMYREEPTSIMNAIKLRP	KMY(0.986)REEPT(0.007)S(0.007)IMNAIK	Y	2	3	___1	0.985919	0.00213565	61.344	16.087	55.353	2.996	354100000	302	302	1	NaN	26.2117	25.1468	NaN	25.941	26.2903	NaN	26.4667	NaN	NaN
	0.150392	-0.785616	24.4285	25.2141	P17096	102	P17096	P17096	High mobility group protein HMG-I/HMG-Y	HMGA1	High mobility group protein HMG-I/HMG-Y	PKKLEKEEEEGISQESSEEEQ__________	KLEKEEEEGISQES(1)S(1)EEEQ	S	3	14	___1	0.999991	2.48633e-37	191.64	163.55	118.48	0.073399	1510000000	102	102	1;2	25.3649	25.4278	23.325	24.461	24.62	25.4745	23.7872	25.4932	25.0455	NaN
	NaN	-0.805304	25.8987	26.704	Q5SRQ6;P67870;A0A7I2YQ78	228;209;225	Q5SRQ6	Q5SRQ6	Casein kinase II subunit beta	CSNK2B	Casein kinase II subunit beta;Casein kinase II subunit beta;Casein kinase II subunit beta	PMAYQLQLQAASNFKSPVKTIR_________	IHPMAYQLQLQAAS(0.139)NFKS(0.861)PVK	S	3	18	___1	0.860705	0.00303431	71.794	52.072	51.386	1.0275	728850000	228	228	1	NaN	27.0528	25.8498	27.0533	NaN	27.0067	25.9477	27.167	NaN	25.2404
	0.12464	-0.814058	26.1356	26.9496	Q9H1E3	19	Q9H1E3	Q9H1E3	Nuclear ubiquitous casein and cyclin-dependent kinase substrate 1	NUCKS1	Nuclear ubiquitous casein and cyclin-dependent kinase substrate 1	PVRNRKVVDYSQFQESDDADEDYGRDSGPPT	VVDYSQFQES(1)DDADEDYGR	S	2	10	___1	1	6.33959e-190	351.02	330.35	240.34	0.087124	2208700000	19	19	1	27.2087	27.3026	25.3467	27.0821	26.5024	27.3151	25.3737	27.3506	26.2463	25.6977
	0.0993148	-0.817074	27.2774	28.0945	C9JYN0	2	C9JYN0	C9JYN0		SYPL1	Synaptophysin-like protein 1	______________MSGFQINLNPLKEPLGF	S(1)GFQINLNPLK	S	2	1	___1	1	0.0010994	89.698	27.152	89.698	1.3108	1860900000	2	2	1	27.8427	28.1627	26.6532	28.3619	28.0242	NaN	26.5549	27.7589	27.3122	NaN
	0.118682	-0.852749	28.4921	29.3448	Q92769	394	Q92769	Q92769	Histone deacetylase 2	HDAC2	Histone deacetylase 2	GVQMQAIPEDAVHEDSGDEDGEDPDKRISIR	MLPHAPGVQMQAIPEDAVHEDS(1)GDEDGEDPDKR	S	4	22	___1	1	4.33588e-13	101.59	95.927	78.667	-0.15362	5940200000	394	394	1	29.0165	29.072	27.2486	28.9307	29.1902	29.7138	27.8753	29.6629	29.1299	NaN
	0.0988797	-0.870991	26.174	27.045	A0A087WZN9;A0A087WTR6;E7EM53;A2A3E8;A2A3E6;A2A3E7;A2A3D8;Q96QU1;B7ZBT8;A0A2R8Y6C0;A0A2R8YEV2;A9Z1W1;A0A087X1T6	943;931;860;909;931;931;936;931;542;931;551;931;936	A0A087WZN9;A0A2R8Y6C0	A0A2R8Y6C0	Protocadherin-15	PCDH15	Protocadherin-15;Protocadherin-15;Protocadherin-15;Protocadherin-15;Protocadherin-15;Protocadherin-15;Protocadherin-15;Protocadherin-15;Protocadherin-15;Protocadherin-15;Protocadherin-15;Protocadherin-15;Protocadherin-15	VKDMNDYPPVFSKRIYKGMVAPDAVKGTPIT	IY(1)KGMVAPDAVK	Y	2	2	___1	1	0.0036162	59.8	28.726	43.083	0.22877	1004700000	931	NaN	1	25.8806	26.5581	25.3865	26.8299	27.1865	27.2513	25.5169	27.5407	26.8995	NaN
	NaN	-0.891304	24.3023	25.1936	Q5TH77	6	Q5TH77	Q5TH77		STPG1	O(6)-methylguanine-induced apoptosis 2	__________CARLDTIISKYPAANAYTIPS	CARLDT(0.984)IIS(0.016)K	T	2	6	___1	0.984308	0.0230205	60.436	17.19	55.531	3.9338	187730000	6	6	1	NaN	25.8857	NaN	25.4089	NaN	NaN	NaN	25.3117	24.3023	24.1681
	0.136239	-0.915859	24.1	25.0159	P46821	1949	P46821	P46821	Microtubule-associated protein 1B;MAP1B heavy chain;MAP1 light chain LC1	MAP1B	Microtubule-associated protein 1B	EDGDYSYEIIEKTTRTPEEGGYSYDISEKTT	T(0.042)T(0.042)RT(0.917)PEEGGYSYDISEK	T	2	4	___1	0.916866	1.82598e-10	142.98	102.18	122.94	1.1938	199380000	1949	1949	1	24.6919	25.0996	NaN	24.6302	24.6828	25.2485	22.9254	25.0851	NaN	NaN
+	0.0411047	-0.944281	25.2105	26.1548	P46821	1779	P46821	P46821	Microtubule-associated protein 1B;MAP1B heavy chain;MAP1 light chain LC1	MAP1B	Microtubule-associated protein 1B	SLTSEKVQSLEGEKLSPKSDISPLTPRESSP	VQSLEGEKLS(1)PK	S	2	10	___1	1	0.002959	147.56	100.37	147.56	1.3659	670610000	1779	1779	1	25.9293	26.0545	24.4212	26.4537	25.7407	26.5039	24.383	26.3304	25.5785	25.4315
+	0.00263636	-0.946186	26.5039	27.4501	P46821	1501	P46821	P46821	Microtubule-associated protein 1B;MAP1B heavy chain;MAP1 light chain LC1	MAP1B	Microtubule-associated protein 1B	SQPALALDERKLGDVSPTQIDVSQFGSFKED	KLGDVS(1)PTQIDVSQFGSFK	S	2	6	___1	0.999987	3.37685e-89	282.97	252.01	252.41	0.41022	1125900000	1501	1501	1	27.0064	27.4039	26.2946	27.3672	NaN	27.3829	26.1973	27.6462	26.5173	NaN
+	0.0204064	-0.96578	24.5234	25.4891	A0A087WUT6;O60841	214;214	A0A087WUT6	A0A087WUT6	Eukaryotic translation initiation factor 5B	EIF5B	Eukaryotic translation initiation factor 5B;Eukaryotic translation initiation factor 5B	GQKKNQKNKPGPNIESGNEDDDASFKIKTVA	NKPGPNIES(1)GNEDDDASFK	S	2	9	___1	1	9.36341e-29	185.85	154.02	185.85	0.24215	293710000	214	214	1	24.6728	25.0093	23.8216	25.3341	24.8368	25.7094	NaN	25.9038	24.7622	NaN
	0.0546749	-1.1009	23.883	24.9839	J3KP84;E9PPG7;E9PRU6;F2Z2D6;E9PJS8;E9PLY6;E9PIU8	12;12;12;12;12;12;12	J3KP84	J3KP84		ECHDC1	Ethylmalonyl-CoA decarboxylase;Ethylmalonyl-CoA decarboxylase;Ethylmalonyl-CoA decarboxylase;Ethylmalonyl-CoA decarboxylase;Ethylmalonyl-CoA decarboxylase;Ethylmalonyl-CoA decarboxylase;Ethylmalonyl-CoA decarboxylase	____MAKSLLKTASLSGRTKLLHQTGLSLYS	AKSLLKT(0.607)AS(0.607)LS(0.787)GR	S	3	11	___2	0.786807	0.000206192	91.961	49.96	91.961	3.3371	258570000	12	12	2	24.1222	24.0192	23.0356	25.0814	23.8199	25.5135	NaN	25.3216	24.5545	NaN
	0.0598758	-1.2102	25.3606	26.5708	F8VU57	10	F8VU57	F8VU57		HECTD4	Probable E3 ubiquitin-protein ligase HECTD4	______AAADSAQWLSVKEETIFLHDGLIRV	AAADS(0.002)AQWLS(0.998)VK	S	2	10	___1	0.998099	0.0129287	49.715	13.158	43.083	0.73958	447950000	10	10	1	25.3904	26.7526	24.7132	26.9523	NaN	NaN	NaN	26.0074	25.978	NaN
	NaN	-1.24429	26.0689	27.3132	E9PGM3;Q3ZCN8	380;326	E9PGM3	E9PGM3		DEPDC4	DEP domain-containing protein 4;DEP domain-containing protein 4	IELLENEKRAEALEATQLYLRLLLLNIREEL	RAEALEAT(1)QLY(1)LR	T	2	8	___2	1	0.0167782	66.435	30.923	66.435	-4.4669	580540000	380	380	2	NaN	27.1901	24.836	NaN	26.7125	27.4363	NaN	NaN	26.6581	NaN
	NaN	-1.24429	26.0689	27.3132	E9PGM3;Q3ZCN8	383;329	E9PGM3	E9PGM3		DEPDC4	DEP domain-containing protein 4;DEP domain-containing protein 4	LENEKRAEALEATQLYLRLLLLNIREELRRL	RAEALEAT(1)QLY(1)LR	Y	2	11	___2	1	0.0167782	66.435	30.923	66.435	-4.4669	580540000	383	383	2	NaN	27.1901	24.836	NaN	26.7125	27.4363	NaN	NaN	26.6581	NaN
	NaN	-1.48895	26.2585	27.7474	B1AL69;Q7L3B6	12;12	B1AL69	B1AL69	Hsp90 co-chaperone Cdc37-like 1	CDC37L1	Hsp90 co-chaperone Cdc37-like 1;Hsp90 co-chaperone Cdc37-like 1	____MEQPWPPPGPWSLPRAEGEAEEESDFD	MEQPWPPPGPWS(1)LPR	S	3	12	___1	1	0.0146315	44.457	29.957	44.457	-0.56963	526430000	12	12	1	24.7249	NaN	NaN	NaN	27.0821	NaN	NaN	27.7474	26.9683	NaN
Bold - site significantly enriched in shPHLDA1 or no signal in shshCtrl (no values or 1 value)
Color - site upregulated in shPHLDA1
