# Supplementary material for: Silencing of the PHLDA1 leads to global proteome changes and differentiation pathways of human neuroblastoma cells
Source: Front Pharmacol. 2024 Mar 1;15:1351536. doi: 10.3389/fphar.2024.1351536 (PMC10941682; doi:10.3389/fphar.2024.1351536)
Supplement: Supplementary file 6 [file Table1.XLSX]

## Sheet: coIP_enrichment
T: Majority protein IDs	T: Gene names	T: id	T: Fasta headers		C: Enriched 21 PBS	C: Enriched 21 AB	C: Enriched 32 PBS	C: Enrhcied 32 AB	C: Sum enriched PBS	C: Sum enriched AB	C: Enriched both in PBS and AB	Intensity 21_PBSPH/Mol. weight [kDa]	Intensity 21_ABPH/Mol. weight [kDa]	Intensity 32_PBSPH/Mol. weight [kDa]	Intensity 32_ABPH/Mol. weight [kDa]	rel intensity 21_PBSPH/PBSIgG	rel intensity 21_ABPH/ABIgG	rel intensity 32_PBSPH/PBSIgG	rel intensity 32_ABPH/ABIgG	Intensity 214217rok_PBSIgG	Intensity 214218rok_PBSPH	Intensity 214219rok_ABIgG	Intensity 214220rok_ABPH	Intensity 325475rok_PBSIgG	Intensity 325476rok_PBSPH	Intensity 325477rok_ABIgG	Intensity 325478rok_ABPH	N: Mol. weight [kDa]	N: Sequence length	N: Razor + unique peptides 214217rok_PBSIgG	N: Razor + unique peptides 214218rok_PBSPH	N: Razor + unique peptides 214219rok_ABIgG	N: Razor + unique peptides 214220rok_ABPH	N: Razor + unique peptides 325475rok_PBSIgG	N: Razor + unique peptides 325476rok_PBSPH	N: Razor + unique peptides 325477rok_ABIgG	N: Razor + unique peptides 325478rok_ABPH	N: Unique peptides 214217rok_PBSIgG	N: Unique peptides 214218rok_PBSPH	N: Unique peptides 214219rok_ABIgG	N: Unique peptides 214220rok_ABPH	N: Unique peptides 325475rok_PBSIgG	N: Unique peptides 325476rok_PBSPH	N: Unique peptides 325477rok_ABIgG	N: Unique peptides 325478rok_ABPH	N: Sequence coverage 214217rok_PBSIgG [%]	N: Sequence coverage 214218rok_PBSPH [%]	N: Sequence coverage 214219rok_ABIgG [%]	N: Sequence coverage 214220rok_ABPH [%]
A0A2R8Y568;A0A024RDL5;A0A2R8Y522;Q75MD7;A0A2R8Y8C6;Q8WXX7;A0A087WVB5	AUTS2	0	Autism susceptibility gene 2 protein;Autism susceptibility candidate 2, isoform CRA_a;Autism susceptibility gene 2 protein;Autism susceptibility gene 2 protein;Autism susceptibility gene 2 protein;Autism susceptibility gene 2 protein;Autism susceptibility		+		+	+	+	+	+	86815.4	0.011446	1372260	832809	7584800	1	119890000	72760000	1	7584800	1	1	1	119890000	1	72760000	87.367	786	0	4	0	0	0	4	0	3	0	4	0	0	0	4	0	3	0	9	0	0
A0A075B6I6	IGLV1-50	1	Probable non-functional immunoglobulin lambda variable 1-50			+	+	+	+	+	+	0.0810438	46028.9	4806950	4170110	1	567950	59313000	51455000	1	1	1	567950	1	59313000	1	51455000	12.339	118	0	0	0	1	0	1	0	1	0	0	0	1	0	1	0	1	0	0	0	10.2
A0A075B6P5;A0A087WW87;P01615;P01614	IGKV2D-28;IGKV2-40	2	Immunoglobulin kappa variable 2-28;Immunoglobulin kappa variable 2-40;Immunoglobulin kappa variable 2D-28;Immunoglobulin kappa variable 2D-40				+	+	+	+	+	0.0771784	0.0771784	2202520	4183300	1	1	28538000	54203000	1	1	1	1	1	28538000	1	54203000	12.957	120	0	0	0	0	0	1	0	1	0	0	0	0	0	1	0	1	0	10.8	10.8	10.8
A2NJV5;A0A0A0MRZ7;A0A075B6S2	IGKV A18;IGKV2D-26;IGKV2D-29	5	Immunoglobulin kappa variable 2-29;Immunoglobulin kappa variable 2D-26;Immunoglobulin kappa variable 2D-29		+	+	+	+	+	+	+	32632000	28537300	1633700000	2076500000	426990000	4.80895	21377000000	7.08741	1	426990000	77649000	373410000	1	21377000000	3833700000	27171000000	13.085	120	0	2	3	3	1	2	2	3	0	0	1	1	0	0	0	1	0	16.7	16.7	16.7
A0A7I2V3H3;A0A7I2V5N4;A0A7I2V659;A0A087WVQ9;Q5VTE0;P68104;A0A087WV01;A0A2U3TZH3;Q05639	EEF1A1;EEF1A1P5;EEF1A2	7	Elongation factor 1-alpha;Elongation factor 1-alpha;Elongation factor 1-alpha;Elongation factor 1-alpha;Putative elongation factor 1-alpha-like 3;Elongation factor 1-alpha 1;Elongation factor 1-alpha;Elongation factor 1-alpha;Elongation factor 1-alpha 2		+	+	+	+	+	+	+	34736.7	442832	9966960	12716300	1419100	9.85993	4.92096	3.29381	1	1419100	1834800	18091000	82744000	407180000	157720000	519500000	40.853	376	0	3	1	5	3	6	5	7	0	3	1	5	3	6	5	7	0	13.8	6.4	16.8
A0A087X0X3;P52272;M0QY96;M0R2I7;M0R019	HNRNPM	10	Heterogeneous nuclear ribonucleoprotein M;Heterogeneous nuclear ribonucleoprotein M;Heterogeneous nuclear ribonucleoprotein M;Heterogeneous nuclear ribonucleoprotein M;Heterogeneous nuclear ribonucleoprotein M		+	+		+	+	+	+	8128.5	19843	0.0128917	350849	630520	1539200	1	2.88185	1	630520	1	1539200	1	1	9443600	27215000	77.569	730	0	1	0	1	0	0	1	1	0	1	0	1	0	0	1	1	0	3.2	0	2.1
A0A0A0MRZ8;P04433	IGKV3D-11	13	Immunoglobulin kappa variable 3D-11;Immunoglobulin kappa variable 3-11		+	+	+	+	+	+	+	6783520	5063290	280135000	265695000	85642000	63924000	3536700000	3354400000	1	85642000	1	63924000	1	3536700000	1	3354400000	12.625	115	0	1	0	1	0	1	0	1	0	1	0	1	0	1	0	1	0	7.8	0	7.8
A0A0B4J231;B9A064	IGLL5	15	Immunoglobulin lambda-like polypeptide 5;Immunoglobulin lambda-like polypeptide 5		+	+	+	+	+	+	+	861771	629503	47144700	43719200	19950000	14573000	1091400000	1012100000	1	19950000	1	14573000	1	1091400000	1	1012100000	23.15	215	0	1	0	1	0	1	0	1	0	1	0	1	0	1	0	1	7	3.7	0	3.7
A0A1B0GUM3		21	Testis-expressed protein 48			+	+		+	+	+	881045	399879	5838570	0.159607	0.755857	2505400	36581000	1.46688e-08	7303100	5520100	1	2505400	1	36581000	68172000	1	6.2654	55	1	1	0	1	0	1	1	0	1	1	0	1	0	1	1	0	29.1	29.1	0	29.1
Q13555;H0Y6G2;A0A2Q3DQE3;Q5SWX3;Q8WU40	CAMK2G	25	Calcium/calmodulin-dependent protein kinase type II subunit gamma;Calcium/calmodulin-dependent protein kinase;Calcium/calmodulin-dependent protein kinase;Calcium/calmodulin-dependent protein kinase;Calcium/calmodulin-dependent protein kinase		+	+	+	+	+	+	+	108065	17669.2	5071400	8032780	6765500	1106200	317500000	502900000	1	6765500	1	1106200	1	317500000	1	502900000	62.606	558	0	4	0	2	0	6	0	8	0	1	0	1	0	2	0	2	0	10	0	4.3
P62263;A0A2R8Y811;E5RH77	RPS14	26	40S ribosomal protein S14;40S ribosomal protein S14;40S ribosomal protein S14		+		+	+	+	+	+	13949.5	0.0614515	2265650	7517360	227000	1	2.67186	7.96523	1	227000	1	1	13799000	36869000	15358000	122330000	16.273	151	0	1	0	0	1	1	1	3	0	1	0	0	1	1	1	3	0	9.3	0	0
M0QYL7;M0R1W6;M0QXS5;A0A3B3ITJ4;P14866	HNRNPL	29	Heterogeneous nuclear ribonucleoprotein L;Heterogeneous nuclear ribonucleoprotein L;Heterogeneous nuclear ribonucleoprotein L;Heterogeneous nuclear ribonucleoprotein L;Heterogeneous nuclear ribonucleoprotein L				+	+	+	+	+	0.0456788	0.0456788	1207840	1951490	1	1	26442000	42722000	1	1	1	1	1	26442000	1	42722000	21.892	198	0	0	0	0	0	1	0	1	0	0	0	0	0	1	0	1	0	0	0	0
A0A7P0S5H5;P60866;E5RIP1;E5RJX2;G3XAN0	RPS20	37	40S ribosomal protein S20;40S ribosomal protein S20;40S ribosomal protein S20;40S ribosomal protein S20;40S ribosomal protein S20				+	+	+	+	+	0.0653083	0.0653083	2886360	4957290	1	1	44196000	8.75108	1	1	1	1	1	44196000	8673900	75906000	15.312	136	0	0	0	0	0	2	1	2	0	0	0	0	0	2	1	2	0	0	0	0
H3BTN5;A0A804F6T5;A0A804F729;P14618;H3BQ34;H3BR70;B4DNK4	PKM	40	Pyruvate kinase;Pyruvate kinase;Pyruvate kinase;Pyruvate kinase PKM;Pyruvate kinase;Pyruvate kinase;Pyruvate kinase		+	+	+	+	+	+	+	50887	4452.07	1724630	3754170	2699300	2.0951	7.75937	6.65352	1	2699300	112720	236160	11790000	91483000	29930000	199140000	53.045	485	0	2	1	1	1	3	2	5	0	2	1	1	1	3	2	5	0	7	2.3	3.3
B0YJC4;P08670;A0A1B0GTT5	VIM	42	Vimentin;Vimentin;Vimentin		+			+	+	+	+	3212.29	0.0201398	0.0201398	1038530	159500	1	9.35016e-08	1.45815	1	159500	1	1	10695000	1	35364000	51566000	49.653	431	0	1	1	0	1	1	3	3	0	1	1	0	1	1	3	3	0	3.2	3.2	0
P0CG48;F5H6Q2;F5H388;B4DV12;F5H265;J3QKN0;F5H2Z3;F5GYU3;Q5PY61;F5H747;J3QTR3;J3QS39;Q96C32;P62979;P62987;P0CG47;F5GXK7;M0R2S1;A0A2R8Y422;M0R1M6;M0R1V7	UBC;UBB;RPS27A;UBA52	44	Polyubiquitin-C;Polyubiquitin-C;Polyubiquitin-C;Polyubiquitin-B;Polyubiquitin-C;Polyubiquitin-B;Polyubiquitin-C;Polyubiquitin-C;Polyubiquitin-C;Polyubiquitin-C;Ubiquitin-40S ribosomal protein S27a;Polyubiquitin-B;Polyubiquitin-C;Ubiquitin-40S ribosomal pro		+	+		+	+	+	+	23475.4	75592.6	0.0129806	389470	1808500	5823500	5.51481e-08	30004000	1	1808500	1	5823500	18133000	1	1	30004000	77.038	685	0	2	0	2	1	0	1	1	0	2	0	2	1	0	1	1	0	32.8	0	32.8
C9JEH7;P62701;P22090;Q8TD47	RPS4Y1;RPS4X;RPS4Y2	47	40S ribosomal protein S4, Y isoform 1;40S ribosomal protein S4, X isoform;40S ribosomal protein S4, Y isoform 1;40S ribosomal protein S4, Y isoform 2				+	+	+	+	+	0.0340333	0.0340333	516013	497124	1	1	15162000	14607000	1	1	1	1	1	15162000	1	14607000	29.383	262	0	0	0	0	0	1	1	1	0	0	0	0	0	1	1	1	0	0	0	0
D6R938;E9PBG7;E9PF82;Q13557;H0Y9J2	CAMK2D	90	Calcium/calmodulin-dependent protein kinase;Calcium/calmodulin-dependent protein kinase;Calcium/calmodulin-dependent protein kinase;Calcium/calmodulin-dependent protein kinase type II subunit delta;Calcium/calmodulin-dependent protein kinase type II subuni		+		+	+	+	+	+	8135.28	0.0177626	2104520	1288360	458000	1	118480000	72532000	1	458000	1	1	1	118480000	1	72532000	56.298	498	0	1	0	0	0	5	0	3	0	1	0	0	0	5	0	2	0	8.6	0	0
V9GYW0;V9GYK3;D6RAY7;D6R9P4;D6RFF8;Q8TDQ7;P46926	GNPDA2;GNPDA1	91	Glucosamine-6-phosphate isomerase 2;Glucosamine-6-phosphate isomerase 2;Glucosamine-6-phosphate isomerase;Glucosamine-6-phosphate isomerase;Glucosamine-6-phosphate isomerase;Glucosamine-6-phosphate isomerase 2;Glucosamine-6-phosphate isomerase 1		+	+			+	+	+	4052340	4801050	0.135661	0.135661	29871000	35390000	1	1	1	29871000	1	35390000	1	1	1	1	7.3713	63	0	1	0	1	0	0	0	0	0	1	0	1	0	0	0	0	0	31.7	0	31.7
H0YA96;D6RAF8;H0Y8G5;Q14103;D6RF44	HNRNPD	93	Heterogeneous nuclear ribonucleoprotein D0;Heterogeneous nuclear ribonucleoprotein D0;Heterogeneous nuclear ribonucleoprotein D0;Heterogeneous nuclear ribonucleoprotein D0;Heterogeneous nuclear ribonucleoprotein D0		+			+	+	+	+	49712.3	43282.5	0.0419974	731805	1183700	0.957184	1	17425000	1	1183700	1076700	1030600	1	1	1	17425000	23.811	210	0	2	1	2	0	0	0	1	0	2	1	2	0	0	0	1	0	16.7	6.7	12.4
E7EUT5;P04406	GAPDH	94	Glyceraldehyde-3-phosphate dehydrogenase;Glyceraldehyde-3-phosphate dehydrogenase		+	+			+	+	+	22432.4	298464	0.0358809	0.0358809	625190	51.148	1	1	1	625190	162630	8318200	1	1	1	1	27.87	260	0	1	1	4	0	0	0	0	0	1	1	4	0	0	0	0	0	9.2	9.2	24.6
P31943;E9PCY7;G8JLB6;P55795;H0YB39;D6RIU0;D6RBM0;H0YBD7;H0YBG7;E5RGH4;E5RGV0;P52597	HNRNPH1;HNRNPH2;HNRNPF	95	Heterogeneous nuclear ribonucleoprotein H;Heterogeneous nuclear ribonucleoprotein H;Heterogeneous nuclear ribonucleoprotein H;Heterogeneous nuclear ribonucleoprotein H2;Heterogeneous nuclear ribonucleoprotein H;Heterogeneous nuclear ribonucleoprotein H;Het		+	+	+	+	+	+	+	76796.2	83591	1362710	3551770	3.12834	4.70174	67085000	8.91682	1208500	3780600	875230	4115100	1	67085000	19609000	174850000	49.229	449	1	2	1	3	0	1	1	3	1	2	1	3	0	1	1	3	3.8	6	3.8	9.8
E9PJD9;E9PLL6;E9PLX7;P46776	RPL27A	98	60S ribosomal protein L27a;60S ribosomal protein L27a;60S ribosomal protein L27a;60S ribosomal protein L27a			+	+	+	+	+	+	0.0987459	56022.5	4111290	5149900	1	567340	41635000	1.48813	1	1	1	567340	1	41635000	35046000	52153000	10.127	91	0	0	0	1	0	1	1	1	0	0	0	1	0	1	1	1	0	0	0	12.1
P11142;E9PKE3;E9PN89;E9PNE6;E9PLF4	HSPA8	99	Heat shock cognate 71 kDa protein;Heat shock cognate 71 kDa protein;Heat shock cognate 71 kDa protein;Heat shock cognate 71 kDa protein;Heat shock cognate 71 kDa protein		+	+	+	+	+	+	+	94363.6	139263	3394500	8168190	6690100	9.79008	11.1298	2.62167	1	6690100	1008500	9873300	21623000	240660000	220890000	579100000	70.897	646	0	4	2	6	2	5	5	11	0	4	2	6	2	5	4	10	0	8.2	5.1	12.5
H0YEU2;E9PL09;P23396;E9PPU1;E9PSF4	RPS3	101	40S ribosomal protein S3;40S ribosomal protein S3;40S ribosomal protein S3;40S ribosomal protein S3;40S ribosomal protein S3		+	+		+	+	+	+	141067	108136	0.0538793	3216920	2618200	2007000	1	59706000	1	2618200	1	2007000	1	1	1	59706000	18.56	171	0	2	0	2	0	0	0	2	0	2	0	2	0	0	0	2	0	17	0	14.6
F5H627	LTBR	105	Tumor necrosis factor receptor superfamily member 3		+	+			+	+	+	191201	206012	0.0636213	0.0636213	3005300	3238100	1	1	1	3005300	1	3238100	1	1	1	1	15.718	148	0	1	0	1	0	0	0	0	0	1	0	1	0	0	0	0	0	11.5	0	11.5
G3V1B3;M0R181;P46778	RPL21	107	60S ribosomal protein L21;60S ribosomal protein L21;60S ribosomal protein L21		+		+	+	+	+	+	51233	0.101149	6055900	6754330	506510	1	1.98735	66776000	1	506510	1	1	30126000	59871000	1	66776000	9.8864	87	0	1	0	1	1	1	1	1	0	1	0	1	1	1	1	1	0	17.2	0	12.6
G3V279;P84090	ERH	108	Enhancer of rudimentary homolog;Enhancer of rudimentary homolog		+	+	+	+	+	+	+	129899	131386	4007290	2627360	1065600	1077800	32873000	21553000	1	1065600	1	1077800	1	32873000	1	21553000	8.2033	71	0	1	0	1	0	1	0	1	0	1	0	1	0	1	0	1	0	15.5	0	15.5
H0YKD8;P46779;H0YMF4;H0YLP6	RPL28	109	60S ribosomal protein L28;60S ribosomal protein L28;60S ribosomal protein L28;60S ribosomal protein L28			+	+		+	+	+	0.0524329	54850	3554370	2973520	1	1046100	2.15607	0.518145	1	1	1	1046100	31441000	67789000	109450000	56711000	19.072	170	0	0	0	1	1	3	3	1	0	0	0	1	1	3	3	1	0	0	0	5.9
J3KSP2;J3KT73;J3QL01;P63173	RPL38	115	60S ribosomal protein L38;60S ribosomal protein L38;60S ribosomal protein L38;60S ribosomal protein L38			+	+		+	+	+	0.390778	666159	17515000	0.390778	1	1704700	44821000	1	1	1	1	1704700	1	44821000	1	1	2.559	21	0	0	0	1	0	1	0	0	0	0	0	1	0	1	0	0	0	0	0	61.9
P17844;J3KTA4;A0A7I2V2S0;A0A7I2V507;A0A0G2JLI4;J3QRQ7	DDX5	116	Probable ATP-dependent RNA helicase DDX5;DEAD box protein 5;RNA helicase;RNA helicase;DEAD box protein 5;RNA helicase		+	+	+	+	+	+	+	46635.4	42684.4	1635070	2601850	4.3008	15.9308	113060000	9.12646	749790	3224700	185270	2951500	1	113060000	19713000	179910000	69.147	614	1	1	1	1	1	4	2	8	1	1	1	1	1	4	2	8	2	2	1.3	2
M0R3H0;M0R210;P62249;Q6IPX4;M0QX76;M0R1M5	RPS16	120	40S ribosomal protein S16;40S ribosomal protein S16;40S ribosomal protein S16;40S ribosomal protein S16;40S ribosomal protein S16;40S ribosomal protein S16		+		+	+	+	+	+	26175.2	0.0902935	3907810	7468440	289890	1	3.14208	2.99761	1	289890	1	1	13774000	43279000	27593000	82713000	11.075	100	0	1	0	0	1	3	3	3	0	1	0	0	1	3	3	3	0	14	0	0
P00966;Q5T6L5;Q5T6L6	ASS1	126	Argininosuccinate synthase;Citrulline--aspartate ligase;Citrulline--aspartate ligase				+	+	+	+	+	0.0214915	0.0214915	271782	1351060	1	1	12646000	62865000	1	1	1	1	1	12646000	1	62865000	46.53	412	0	0	0	0	0	1	0	3	0	0	0	0	0	1	0	3	0	0	0	0
P01834;A0A5H1ZRQ3	IGKC	127	Immunoglobulin kappa constant;Immunoglobulin kappa constant			+	+		+	+	+	45111.8	2962430	2847430	125389000	0.140619	1.31169	1.21368	0.522768	3774300	530740	26571000	34853000	27602000	33500000	2821900000	1475200000	11.765	107	3	1	4	5	1	1	5	5	3	1	4	5	1	1	5	5	51.4	15.9	52.3	64.5
P04196	HRG	130	Histidine-rich glycoprotein				+	+	+	+	+	0.0167847	0.0167847	4548490	3660580	1	1	270990000	218090000	1	1	1	1	1	270990000	1	218090000	59.578	525	0	0	0	0	0	1	0	1	0	0	0	0	0	1	0	1	0	0	0	0
P07437;Q5JP53;Q5ST81	TUBB	135	Tubulin beta chain;Tubulin beta chain;Tubulin beta chain		+	+	+	+	+	+	+	476666	824643	9209780	19361000	8.49333	11.1818	9.08901	11.1297	2787600	23676000	3663100	40960000	50330000	457450000	86405000	961660000	49.67	444	1	5	2	4	3	3	3	3	0	4	1	3	2	2	2	2	10.8	37.8	20	47.5
P25705;K7ERX7;K7EK77	ATP5A1	147	ATP synthase subunit alpha, mitochondrial;ATP synthase subunit alpha, mitochondrial;ATP synthase subunit alpha, mitochondrial		+	+	+	+	+	+	+	7782.59	20006.7	742310	1861420	465010	1195400	6.27678	8.05125	1	465010	1	1195400	7066200	44353000	13814000	111220000	59.75	553	0	1	0	1	1	3	1	6	0	1	0	1	1	3	1	6	0	3.8	0	2.9
P30050	RPL12	153	60S ribosomal protein L12		+	+	+	+	+	+	+	1325740	607588	60944000	45346300	23622000	10826000	1085900000	807980000	1	23622000	1	10826000	1	1085900000	1	807980000	17.818	165	0	3	0	2	0	5	0	3	0	3	0	2	0	5	0	3	0	24.2	0	15.2
P61962	DCAF7	162	DDB1- and CUL4-associated factor 7		+	+	+	+	+	+	+	86361.3	18435.2	2751890	1834040	3361700	717610	107120000	71392000	1	3361700	1	717610	1	107120000	1	71392000	38.926	342	0	2	0	1	0	2	0	2	0	2	0	1	0	2	0	2	0	9.9	0	5.6
Q5T6W2;P61978	HNRNPK	163	Heterogeneous nuclear ribonucleoprotein K;Heterogeneous nuclear ribonucleoprotein K		+	+	+	+	+	+	+	5675.84	10748.4	463128	569833	237290	449360	19362000	2.84226	1	237290	1	449360	1	19362000	8381700	23823000	41.807	379	0	1	0	1	0	1	1	1	0	1	0	1	0	1	1	1	0	4.5	0	3.2
P62266;D6RD47	RPS23	165	40S ribosomal protein S23;40S ribosomal protein S23				+	+	+	+	+	0.0632631	0.0632631	2256600	3844250	1	1	1.63932	2.68141	1	1	1	1	21759000	35670000	22662000	60766000	15.807	143	0	0	0	0	1	2	1	3	0	0	0	0	1	2	1	3	0	0	0	0
P62269	RPS18	166	40S ribosomal protein S18			+	+	+	+	+	+	61869.3	219110	15520400	7651540	0.877381	3.55285	13.0537	3.28185	1249400	1096200	1092700	3882200	21066000	274990000	41309000	135570000	17.718	152	1	1	3	2	2	5	2	3	1	1	3	2	2	5	2	3	5.3	5.3	19.7	11.2
P62277	RPS13	167	40S ribosomal protein S13				+	+	+	+	+	0.0580653	0.0580653	1912900	623563	1	1	32944000	10739000	1	1	1	1	1	32944000	1	10739000	17.222	151	0	0	0	0	0	1	0	1	0	0	0	0	0	1	0	1	0	0	0	0
P62851	RPS25	168	40S ribosomal protein S25				+	+	+	+	+	0.0727696	0.0727696	1975910	2192690	1	1	27153000	30132000	1	1	1	1	1	27153000	1	30132000	13.742	125	0	0	0	0	0	1	0	1	0	0	0	0	0	1	0	1	0	0	0	0
Q59GN2;P62891	RPL39P5;RPL39	169	Putative 60S ribosomal protein L39-like 5;60S ribosomal protein L39		+	+			+	+	+	116835	231174	0.158165	0.158165	738690	1461600	1	1	1	738690	1	1461600	1	1	1	1	6.3225	51	0	1	0	1	0	0	0	0	0	1	0	1	0	0	0	0	0	19.6	0	19.6
P68133;P68032;P63267;P62736;A6NL76;A0A804HKV3;F8WB63;B8ZZJ2;C9JFL5;F6UVQ4;F6QUT6	ACTA1;ACTC1;ACTG2;ACTA2	171	Actin, alpha skeletal muscle;Actin, alpha cardiac muscle 1;Actin, gamma-enteric smooth muscle;Actin, aortic smooth muscle;Actin, alpha skeletal muscle;Actin, alpha skeletal muscle;Actin, gamma-enteric smooth muscle;Actin, gamma-enteric smooth muscle;Actin,		+	+			+	+	+	1241830	1317380	9420700	35873100	1.73189	3.28746	0.74184	0.745564	30152000	52220000	16851000	55397000	534010000	396150000	2023300000	1508500000	42.051	377	1	1	2	1	1	1	1	1	1	1	2	1	1	1	1	1	31.6	29.7	34.2	32.6
P68363;P68366	TUBA1B;TUBA4A	172	Tubulin alpha-1B chain;Tubulin alpha-4A chain		+	+		+	+	+	+	5062.91	21658.6	0.0199398	858607	253910	1086200	1	43060000	1	253910	1	1086200	1	1	1	43060000	50.151	451	0	1	0	1	0	1	0	2	0	1	0	0	0	1	0	1	7.8	18.4	3.3	29.3
P68371;P04350	TUBB4B;TUBB4A	173	Tubulin beta-4B chain;Tubulin beta-4A chain		+	+	+	+	+	+	+	655348	1220730	15462200	35436500	23.5359	39.5045	33.756	24.5015	1387500	32656000	1539800	60829000	22825000	770480000	72069000	1765800000	49.83	445	3	10	3	13	1	10	3	13	1	1	0	1	0	1	0	3	11.7	29.9	13.3	39.3
Q08211	DHX9	175	ATP-dependent RNA helicase A				+	+	+	+	+	0.00709421	0.00709421	223184	324447	1	1	31460000	3.10862	1	1	1	1	1	31460000	14712000	45734000	140.96	1270	0	0	0	0	0	1	1	2	0	0	0	0	0	1	1	2	0	0	0	0
Q15424;Q14151	SAFB;SAFB2	179	Scaffold attachment factor B1;Scaffold attachment factor B2				+	+	+	+	+	0.00974279	0.00974279	355738	311633	1	1	36513000	31986000	1	1	1	1	1	36513000	1	31986000	102.64	915	0	0	0	0	0	2	0	1	0	0	0	0	0	2	0	1	0	0	0	0
Q15365	PCBP1	180	Poly(rC)-binding protein 1		+	+		+	+	+	+	10267.2	12521.8	0.0266688	433395	384990	469530	1	16251000	1	384990	1	469530	1	1	1	16251000	37.497	356	0	1	0	1	0	0	0	1	0	0	0	1	0	0	0	0	0	5.6	0	3.7
Q71U36;P0DPH8;P0DPH7;Q6PEY2;F8VQQ4	TUBA1A;TUBA3E	183	Tubulin alpha-1A chain;Tubulin alpha-3D chain;Tubulin alpha-3C chain;Tubulin alpha-3E chain;Tubulin alpha chain		+	+	+	+	+	+	+	487185	1100370	16635900	31393200	6.58232	21.3875	8.2701	7.61221	3710700	24425000	2579400	55167000	100850000	834040000	206760000	1573900000	50.135	451	2	5	1	8	5	9	6	11	0	0	0	1	0	0	0	1	7.8	15.5	3.3	29.3
Q86TJ2	TADA2B	185	Transcriptional adapter 2-beta			+	+		+	+	+	0.0206313	47804.8	1214610	0.0206313	1	2317100	58872000	1	1	1	1	2317100	1	58872000	1	1	48.47	420	0	0	0	1	0	1	0	0	0	0	0	1	0	1	0	0	0	0	0	1.7
R4GND3;Q8WV24	PHLDA1	189	Pleckstrin homology-like domain family A member 1;Pleckstrin homology-like domain family A member 1		+	+	+	+	+	+	+	244709	1128360	12702700	32731000	7256100	33458000	376660000	970540000	1	7256100	1	33458000	1	376660000	1	970540000	29.652	260	0	3	0	6	0	3	0	6	0	3	0	6	0	3	0	6	0	10	0	15.8
Q96SB3	PPP1R9B	192	Neurabin-2		+	+			+	+	+	8177.49	17896	0.0111941	0.0111941	730520	1.72889	1	3.76974e-09	1	730520	924700	1598700	1	1	265270000	1	89.333	817	0	1	1	2	0	0	5	0	0	1	1	2	0	0	5	0	0	2.6	2.6	4
Q9BVA1;Q13885	TUBB2B;TUBB2A	193	Tubulin beta-2B chain;Tubulin beta-2A chain		+	+		+	+	+	+	20050.8	103854	0.0200188	5439510	4.13662	69.8562	1	271720000	242130	1001600	74264	5187800	1	1	1	271720000	49.953	445	1	2	1	2	0	0	0	4	1	1	0	1	0	0	0	3	14.2	27.6	19.3	43.4
A0A087WUK2;O14979	HNRNPDL	6	Heterogeneous nuclear ribonucleoprotein D-like;Heterogeneous nuclear ribonucleoprotein D-like					+		+		0.024975	0.024975	0.024975	712612	1	1	1	28533000	1	1	1	1	1	1	1	28533000	40.04	363	0	0	0	0	0	0	0	1	0	0	0	0	0	0	0	1	0	0	0	0
A0A087WYY5;F8VR82;F8VYE8;P36873	PPP1CC	8	Serine/threonine-protein phosphatase;Serine/threonine-protein phosphatase;Serine/threonine-protein phosphatase;Serine/threonine-protein phosphatase PP1-gamma catalytic subunit			+				+		0.0616751	53933	0.0616751	0.0616751	2.64382e-06	874470	1	1	378240	1	1	874470	1	1	1	1	16.214	140	1	0	0	1	0	0	0	0	1	0	0	1	0	0	0	0	10	0	0	10
A0A0A0MRQ5;A0A0A0MSI0;Q06830;H7C3T4;Q13162	PRDX1;PRDX4	12	Peroxiredoxin-1;Peroxiredoxin-1;Peroxiredoxin-1;Peroxiredoxin-4;Peroxiredoxin-4					+		+		0.093668	0.093668	0.093668	1137320	1	1	1	12142000	1	1	1	1	1	1	1	12142000	10.676	97	0	0	0	0	0	0	0	2	0	0	0	0	0	0	0	2	0	0	0	0
A0A0B4J269;Q13509	TUBB3	16	G_PROTEIN_RECEP_F1_2 domain-containing protein;Tubulin beta-3 chain			+				+		0.0113146	6849.78	0.0113146	0.0113146	1	605390	1	1	1	1	1	605390	1	1	1	1	88.381	797	0	0	0	2	0	0	0	0	0	0	0	2	0	0	0	0	4.3	9	4.3	13.8
D6R991;D6REM6;A0A0R4J2E8;A8MXP9;P43243	MATR3	19	Matrin-3;Matrin-3;Matrin-3;Matrin-3;Matrin-3					+		+		0.0207646	0.0207646	0.0207646	189786	1	1	1	9139900	1	1	1	1	1	1	1	9139900	48.159	433	0	0	0	0	0	0	0	1	0	0	0	0	0	0	0	1	0	0	0	0
A0A1W2PRZ7;A0A1W2PQ74;A0A1W2PQL0;A0A1W2PP34;A0A1W2PPL4;A0A1W2PPH7;Q5RI18;A0A1W2PP35;A0A1X7SBS1;A0A1W2PPS1;Q00839	HNRNPU	23	Heterogeneous nuclear ribonucleoprotein U;Heterogeneous nuclear ribonucleoprotein U;Heterogeneous nuclear ribonucleoprotein U;Heterogeneous nuclear ribonucleoprotein U;Heterogeneous nuclear ribonucleoprotein U;Heterogeneous nuclear ribonucleoprotein U;Hete					+		+		0.0292817	0.0292817	0.0292817	923692	1	1	1	31545000	1	1	1	1	1	1	1	31545000	34.151	302	0	0	0	0	0	0	0	1	0	0	0	0	0	0	0	1	0	0	0	0
A0A3B3IRL2;O75629	CREG1	28	Cellular repressor of E1A-stimulated genes 1, isoform CRA_a;Protein CREG1			+				+		0.0356405	8796.78	0.0356405	0.0356405	1	246820	1	1	1	1	1	246820	1	1	1	1	28.058	255	0	0	0	1	0	0	0	0	0	0	0	1	0	0	0	0	0	0	0	8.2
C9J3N8;A0A6Q8PFK8;A0A6Q8PGK1;P04792	HSPB1	32	Heat shock protein beta-1;Heat shock protein beta-1;Heat shock 27 kDa protein;Heat shock protein beta-1			+				+		0.257182	98415.8	0.257182	0.257182	1	382670	1	1	1	1	1	382670	1	1	1	1	3.8883	37	0	0	0	1	0	0	0	0	0	0	0	1	0	0	0	0	0	0	0	45.9
A0A7I2V2G2;P38646;A0A7I2V3F7;A0A7I2V2S7;D6RCD7;A0A7I2YQB2;H0Y8K0	HSPA9	33	75 kDa glucose-regulated protein;Stress-70 protein, mitochondrial;Stress-70 protein, mitochondrial;75 kDa glucose-regulated protein;75 kDa glucose-regulated protein;75 kDa glucose-regulated protein;Heat shock 70kDa protein 9B (Mortalin-2), isoform CRA_a			+				+		43056.4	41039.9	2153270	2019940	0.797109	2.35975	1.1418	0.920934	3597500	2867600	1158300	2733300	125600000	143410000	146080000	134530000	66.601	610	5	3	3	4	6	5	5	5	5	3	3	4	6	5	5	5	11.6	7.4	7.9	8.5
C9JL25;E7EXB4;E7ESH4;A0A7I2V5K3;A0A7I2YQ71;A0A7I2V369;A0A7I2V5M1;A0A7I2YQK6;A0A7I2V599;A0A7I2V2X6;P10809	HSPD1	34	60 kDa heat shock protein, mitochondrial;60 kDa heat shock protein, mitochondrial;60 kDa heat shock protein, mitochondrial;60 kDa chaperonin;60 kDa chaperonin;60 kDa chaperonin;60 kDa chaperonin;60 kDa chaperonin;60 kDa chaperonin;60 kDa chaperonin;60 kDa			+				+		0.0520643	50608.1	0.0520643	0.0520643	1	972030	1	1	1	1	1	972030	1	1	1	1	19.207	175	0	0	0	1	0	0	0	0	0	0	0	1	0	0	0	0	0	0	0	14.3
A0A7I2V5S2;A0A7I2YQC0;P06748;A0A7I2V433;A0A7I2V2X9;A0A7I2V3U2;A0A7I2V5J8;E5RI98;A0A7I2V3G5;A0A7I2V579;A0A7I2V4G8	NPM1	36	Nucleophosmin;Nucleophosmin;Nucleophosmin;Nucleophosmin;Nucleophosmin;Nucleophosmin;Nucleophosmin;Nucleophosmin;Nucleophosmin;Nucleophosmin;Nucleophosmin			+		+		+		0.0295203	20292	0.0295203	1856940	1	687390	6.65868e-08	1.42908	1	1	1	687390	15018000	1	44017000	62904000	33.875	305	0	0	0	2	2	0	1	1	0	0	0	2	2	0	1	1	0	0	0	19
A0A7P0TAI0;A0A7P0TB36;P11021	HSPA5	38	78 kDa glucose-regulated protein;78 kDa glucose-regulated protein;Endoplasmic reticulum chaperone BiP			+				+		0.0146862	10187.2	0.0146862	0.0146862	1	693660	1.77642e-07	1	1	1	1	693660	5629300	1	1	1	68.091	616	0	0	0	1	1	0	0	0	0	0	0	1	1	0	0	0	0	0	0	2.8
B4DUR8;P49368	CCT3	43	T-complex protein 1 subunit gamma;T-complex protein 1 subunit gamma			+				+		0.0179617	4698.24	0.0179617	0.0179617	3.31686e-06	261570	1	1	301490	1	1	261570	1	1	1	1	55.674	500	1	0	0	1	0	0	0	0	1	0	0	1	0	0	0	0	5.2	0	0	4.6
C9J0E4;P01040	CSTA	46	Cystatin-A;Cystatin-A			+				+		0.141121	128943	0.141121	0.141121	1	913700	1	1	1	1	1	913700	1	1	1	1	7.0861	63	0	0	0	1	0	0	0	0	0	0	0	1	0	0	0	0	0	0	0	19
F8WF65;F2Z2G2;C9JZW3;P24534	EEF1B2	50	Elongation factor 1-beta;Elongation factor 1-beta;Elongation factor 1-beta;Elongation factor 1-beta					+		+		0.322113	0.322113	0.322113	4030600	2.24411e-06	1	1	12513000	445610	1	1	1	1	1	1	12513000	3.1045	29	1	0	0	0	0	0	0	1	1	0	0	0	0	0	0	1	51.7	0	0	0
E9PDF6;O43795;E7EQD9	MYO1B	97	Unconventional myosin-Ib;Unconventional myosin-Ib;Unconventional myosin-Ib			+				+		0.00778331	2017.59	0.00778331	309301	1	259220	1	0.238558	1	1	1	259220	1	1	166580000	39739000	128.48	1107	0	0	0	1	0	0	8	3	0	0	0	1	0	0	8	3	0	0	0	1.7
E9PP50;P23528;E9PQB7;G3V1A4;E9PK25;Q9Y281	CFL1;CFL2	103	Cofilin, non-muscle isoform;Cofilin-1;Cofilin, non-muscle isoform;Cofilin, non-muscle isoform;Cofilin, non-muscle isoform;Cofilin-2					+		+		0.0562525	0.0562525	0.0562525	8234240	1	1	1	146380000	1	1	1	1	1	1	1	146380000	17.777	159	0	0	0	0	0	0	0	3	0	0	0	0	0	0	0	3	0	0	0	0
F8VPD4;P27708	CAD	106	CAD protein;CAD protein			+				+		0.00423693	1821.71	0.00423693	0.00423693	1	429960	1	1	1	1	1	429960	1	1	1	1	236.02	2162	0	0	0	1	0	0	0	0	0	0	0	1	0	0	0	0	0	0	0	2
P63261;I3L4N8;A0A804GS07;A0A6Q8PFE4;I3L3I0;I3L1U9	ACTG1	114	Actin, cytoplasmic 2;Actin, cytoplasmic 2;Actin, cytoplasmic 2;Actin, cytoplasmic 1;Actin, cytoplasmic 2;Actin, cytoplasmic 2			+				+		7164290	12422500	69623400	198536000	0.929758	1.65559	0.330085	0.387285	322030000	299410000	313580000	519160000	8815000000	2909700000	21424000000	8297200000	41.792	375	19	18	21	21	16	12	19	18	1	1	0	0	0	0	0	0	56.8	54.9	54.9	53.3
P04083;Q5T3N1	ANXA1	129	Annexin A1;Annexin			+				+		0.0258304	35261.1	0.0258304	0.0258304	1	1365100	1	1	1	1	1	1365100	1	1	1	1	38.714	346	0	0	0	4	0	0	0	0	0	0	0	4	0	0	0	0	0	0	0	15
P04259	KRT6B	131	Keratin, type II cytoskeletal 6B			+				+		0.0166484	62587.8	0.0166484	0.0166484	1	3759400	1	1	1	1	1	3759400	1	1	1	1	60.066	564	0	0	0	1	0	0	0	0	0	0	0	1	0	0	0	0	11.3	1.8	0	40.6
P05109	S100A8	133	Protein S100-A8			+				+		0.092302	1385180	0.092302	0.092302	1	15007000	1	1	1	1	1	15007000	1	1	1	1	10.834	93	0	0	0	5	0	0	0	0	0	0	0	5	0	0	0	0	0	0	0	40.9
P06702	S100A9	134	Protein S100-A9			+				+		0.0755173	4242030	0.0755173	0.0755173	1	56173000	1	1	1	1	1	56173000	1	1	1	1	13.242	114	0	0	0	7	0	0	0	0	0	0	0	7	0	0	0	0	0	0	0	50.9
P07476	IVL	136	Involucrin			+				+		0.0146032	5747.25	0.0146032	0.0146032	1	393560	1	1	1	1	1	393560	1	1	1	1	68.478	585	0	0	0	1	0	0	0	0	0	0	0	1	0	0	0	0	0	0	0	2.7
P14923	JUP	143	Junction plakoglobin			+				+		0.0122333	3551.21	0.0122333	0.0122333	1	290290	1	1	1	1	1	290290	1	1	1	1	81.744	745	0	0	0	1	0	0	0	0	0	0	0	1	0	0	0	0	0	0	0	2.4
P15924	DSP	144	Desmoplakin			+				+		0.00301414	1785.57	0.00301414	0.00301414	1	592400	1	1	1	1	1	592400	1	1	1	1	331.77	2871	0	0	0	1	0	0	0	0	0	0	0	1	0	0	0	0	0	0	0	0.6
P16403	HIST1H1C	145	Histone H1.2			+				+		0.0468077	96990.3	0.0468077	0.0468077	1	2.33721	1	1	1	1	886570	2072100	1	1	1	1	21.364	213	0	0	1	1	0	0	0	0	0	0	1	1	0	0	0	0	0	6.1	13.6	13.6
P26373;J3QSB4	RPL13	149	60S ribosomal protein L13;60S ribosomal protein L13			+				+		0.0412184	145695	11208900	8985200	1.53226e-06	8.41756	0.938598	0.553991	652630	1	419920	3534700	289730000	271940000	393490000	217990000	24.261	211	1	0	1	2	5	4	4	4	1	0	1	2	5	4	4	4	4.7	0	4.7	10
P26641	EEF1G	150	Elongation factor 1-gamma					+		+		0.0199529	0.0199529	0.0199529	161914	1	1	1	8114800	1	1	1	1	1	1	1	8114800	50.118	437	0	0	0	0	0	0	0	1	0	0	0	0	0	0	0	1	0	0	0	0
P27482	CALML3	151	Calmodulin-like protein 3			+				+		0.0592031	32888.5	0.0592031	0.0592031	1	555520	1	1	1	1	1	555520	1	1	1	1	16.891	149	0	0	0	1	0	0	0	0	0	0	0	1	0	0	0	0	0	0	0	11.4
P29508	SERPINB3	152	Serpin B3			+				+		0.0224396	27008.3	0.0224396	0.0224396	1	1203600	1	1	1	1	1	1203600	1	1	1	1	44.564	390	0	0	0	2	0	0	0	0	0	0	0	2	0	0	0	0	0	0	0	26.2
P31151	S100A7	154	Protein S100-A7			+				+		0.0871764	1746670	0.0871764	0.0871764	1	20036000	1	1	1	1	1	20036000	1	1	1	1	11.471	101	0	0	0	4	0	0	0	0	0	0	0	3	0	0	0	0	0	0	0	42.6
P34897;H0YIZ0;G3V2Y4	SHMT2	155	Serine hydroxymethyltransferase, mitochondrial;Glycine hydroxymethyltransferase;Glycine hydroxymethyltransferase			+				+		0.0178597	1817.22	0.0178597	0.0178597	1	101750	1.63498e-08	1	1	1	1	101750	61163000	1	1	1	55.992	504	0	0	0	1	3	0	0	0	0	0	0	1	3	0	0	0	0	0	0	2.2
P48594;H0Y5H9;C9JZ65	SERPINB4	158	Serpin B4;Serpin B4;Serpin B4			+				+		0.0222951	360243	0.0222951	0.0222951	1	16158000	1	1	1	1	1	16158000	1	1	1	1	44.853	390	0	0	0	9	0	0	0	0	0	0	0	2	0	0	0	0	0	0	0	28.5
P52907;C9JUG7;F8W9N7;A0A0D9SET8;P47755	CAPZA1;CAPZA2	159	F-actin-capping protein subunit alpha-1;F-actin-capping protein subunit alpha;F-actin-capping protein subunit alpha;F-actin-capping protein subunit alpha;F-actin-capping protein subunit alpha-2			+				+		0.0303748	8910.46	0.0303748	0.0303748	1	293350	1	3.96479e-08	1	1	1	293350	1	1	25222000	1	32.922	286	0	0	0	1	0	0	1	0	0	0	0	1	0	0	1	0	0	0	0	9.1
P62244;I3L3P7;I3L246;H3BN98	RPS15A	164	40S ribosomal protein S15a;40S ribosomal protein S15a;40S ribosomal protein S15a;40S ribosomal protein S15a					+		+		0.06739	27803.8	0.06739	1604890	1	1.08497	1	23815000	1	1	380270	412580	1	1	1	23815000	14.839	130	0	0	1	1	0	0	0	2	0	0	1	1	0	0	0	2	0	0	6.9	15.4
P62937;A0A7I2V4V1;F8WE65;C9J5S7	PPIA	170	Peptidyl-prolyl cis-trans isomerase A;Peptidyl-prolyl cis-trans isomerase;Peptidyl-prolyl cis-trans isomerase;Peptidyl-prolyl cis-trans isomerase			+				+		0.0555185	42306.8	2240780	0.0555185	3.32281e-06	1.91277	0.964951	1.45366e-08	300950	1	398390	762030	41827000	40361000	68792000	1	18.012	165	1	0	1	1	2	1	2	1	1	0	1	1	2	1	2	1	6.7	0	7.9	9.1
Q13151	HNRNPA0	177	Heterogeneous nuclear ribonucleoprotein A0			+		+		+		0.0324254	56384.6	0.0324254	2075580	1	1738900	4.24989e-08	3.29004	1	1	1	1738900	23530000	1	19456000	64011000	30.84	305	0	0	0	1	1	1	1	2	0	0	0	1	1	1	1	2	0	0	0	6.6
Q13835	PKP1	178	Plakophilin-1			+				+		0.0120685	3996.38	0.0120685	0.0120685	1	331140	1	1	1	1	1	331140	1	1	1	1	82.86	747	0	0	0	1	0	0	0	0	0	0	0	1	0	0	0	0	0	0	0	2
Q16643;D6R9W4	DBN1	182	Drebrin;Drebrin			+				+		72365.2	672397	552626	15190100	0.176829	1.4976	0.0963015	0.570122	29231000	5168900	32070000	48028000	409890000	39473000	1903100000	1085000000	71.428	649	7	3	11	8	10	4	19	13	7	3	11	8	10	4	19	13	16.2	8.5	23.4	21.4
Q86SG5	S100A7A	184	Protein S100-A7A			+				+		0.0884564	43303.8	0.0884564	0.0884564	1	489550	1	1	1	1	1	489550	1	1	1	1	11.305	101	0	0	0	1	0	0	0	0	0	0	0	1	0	0	0	0	0	0	0	21.8
Q86V81	ALYREF	186	THO complex subunit 4			+				+		0.0371913	35364.1	0.0371913	0.0371913	1	950870	1	1	1	1	1	950870	1	1	1	1	26.888	257	0	0	1	1	0	0	0	0	0	0	1	1	0	0	0	0	0	0	5.1	5.1
Q9NZT1	CALML5	195	Calmodulin-like protein 5			+				+		0.0629247	396212	0.0629247	0.0629247	1	6296600	1	1	1	1	1	6296600	1	1	1	1	15.892	146	0	0	0	4	0	0	0	0	0	0	0	4	0	0	0	0	0	0	0	22.6
A0A087X2G1;A0A087WZ71;A0A7I2YQ77;A0A7I2V430;A0A7I2V2M5;A0A7I2V4F0;Q92499	DDX1	9	ATP-dependent RNA helicase DDX1;ATP-dependent RNA helicase DDX1;RNA helicase;ATP-dependent RNA helicase DDX1;ATP-dependent RNA helicase DDX1;ATP-dependent RNA helicase DDX1;ATP-dependent RNA helicase DDX1				+		+			0.0139927	0.0139927	177777	0.0139927	1	1	12705000	1	1	1	1	1	1	12705000	1	1	71.466	636	0	0	0	0	0	1	0	0	0	0	0	0	0	1	0	0	0	0	0	0
H7C4X2;F8WDT3;F8WAV5;F8WAX2;F6S8N6;A0A3F2YNX8;A0A0A0MRJ6;P22061	PCMT1	11	Protein-L-isoaspartate(D-aspartate) O-methyltransferase;Protein-L-isoaspartate(D-aspartate) O-methyltransferase;Protein-L-isoaspartate(D-aspartate) O-methyltransferase;Protein-L-isoaspartate(D-aspartate) O-methyltransferase;Protein-L-isoaspartate(D-asparta				+		+			0.240575	0.240575	4065970	0.240575	1	1	16901000	1	1	1	1	1	1	16901000	1	1	4.1567	38	0	0	0	0	0	1	0	0	0	0	0	0	0	1	0	0	0	0	0	0
A0A0A0MS08;P01857;A0A0A0MS07;A0A4W9A917;A0A286YES1;P01860	IGHG1;IGHG3	14	Immunoglobulin heavy constant gamma 1;Immunoglobulin heavy constant gamma 1;Immunoglobulin heavy constant gamma 1;Immunoglobulin heavy constant gamma 3;Immunoglobulin heavy constant gamma 3;Immunoglobulin heavy constant gamma 3				+		+			0.0227733	1494570	642846	43335400	9.75991e-07	1.04894	1.3447	0.306667	1024600	1	62566000	65628000	20992000	28228000	6205100000	1902900000	43.911	399	1	0	5	6	1	1	8	5	1	0	3	3	1	1	5	3	4.8	0	17.3	17.3
F5H1H2;F5H2E6;A0A0C4DGG8;Q8IX12	CCAR1	17	Cell division cycle and apoptosis regulator protein 1;Cell division cycle and apoptosis regulator protein 1;Cell division cycle and apoptosis regulator protein 1;Cell division cycle and apoptosis regulator protein 1				+		+			0.0132059	0.0132059	21941.5	0.0132059	1	1	1661500	1	1	1	1	1	1	1661500	1	1	75.724	646	0	0	0	0	0	1	0	0	0	0	0	0	0	1	0	0	0	0	0	0
F8W1R7;J3KND3;G8JLA2;G3V1V0;B7Z6Z4;P60660;F8VPF3;G3V1Y7;F8VZU9;F8W180	MYL6	45	Myosin light polypeptide 6;Myosin light polypeptide 6;Myosin light polypeptide 6;Myosin light polypeptide 6;Myosin light polypeptide 6;Myosin light polypeptide 6;Myosin light polypeptide 6;Myosin light polypeptide 6;Myosin light polypeptide 6;Myosin light		+				+			1161690	1744320	18062000	71319800	1.21933	0.836572	0.306883	0.648073	15520000	18924000	33966000	28415000	958770000	294230000	1792700000	1161800000	16.29	145	6	4	5	5	6	5	6	6	4	2	4	4	4	4	4	5	49.7	33.8	42.1	42.1
C9K028;F6XY72;E5RHP0;E7ERL0;J3KPD9;Q32Q12;P22392;P15531	NME1;NME2;NME1-NME2	51	Nucleoside diphosphate kinase A;HCG2001850, isoform CRA_c;Nucleoside diphosphate kinase A;Nucleoside diphosphate kinase A;NME1-NME2 readthrough;Nucleoside diphosphate kinase;Nucleoside diphosphate kinase B;Nucleoside diphosphate kinase A		+				+			67025.7	0.153219	0.153219	0.153219	437450	1	1	1	1	437450	1	1	1	1	1	1	6.5266	60	0	1	0	0	0	0	0	0	0	1	0	0	0	0	0	0	0	20	0	0
H0Y9P0;D6RF23;H0YAF8;H0YAM7;D6RAC2;J3KPE3;H0Y8W2;D6REE5;P63244	GNB2L1	92	Guanine nucleotide-binding protein subunit beta-2-like 1;Guanine nucleotide-binding protein subunit beta-2-like 1;Guanine nucleotide-binding protein subunit beta-2-like 1;Guanine nucleotide-binding protein subunit beta-2-like 1;Guanine nucleotide-binding p		+				+			51631.1	0.115599	0.115599	0.115599	446640	1	1	1	1	446640	1	1	1	1	1	1	8.6506	83	0	1	0	0	0	0	0	0	0	1	0	0	0	0	0	0	0	19.3	0	0
H3BNC9;P08708	RPS17	110	40S ribosomal protein S17;40S ribosomal protein S17		+		+		+			5638.44	0.0154962	289546	0.0154962	363860	1	18685000	1	1	363860	1	1	1	18685000	1	1	64.532	584	0	1	0	0	0	1	0	0	0	1	0	0	0	1	0	0	0	3.8	0	0
P39060;H7BXV5;H7C457	COL18A1	112	Collagen alpha-1(XVIII) chain;Collagen alpha-1(XVIII) chain;Collagen alpha-1(XVIII) chain				+		+			0.00561199	0.00561199	264858	0.00561199	1	1	47195000	1	1	1	1	1	1	47195000	1	1	178.19	1754	0	0	0	0	0	2	0	0	0	0	0	0	0	2	0	0	0	0	0	0
J3QRS3;P19105;O14950;P24844	MYL12A;MYL12B;MYL9	117	Myosin regulatory light chain 12A;Myosin regulatory light chain 12A;Myosin regulatory light chain 12B;Myosin regulatory light polypeptide 9		+				+			1044730	1081930	16276100	57726000	1.44201	1.1407	0.358403	0.578476	14821000	21372000	19403000	22133000	929010000	332960000	2041400000	1180900000	20.457	177	6	6	5	5	6	5	6	5	6	6	5	5	6	5	6	5	32.8	32.8	32.8	27.1
P10412	HIST1H1E	140	Histone H1.4		+				+			49984	132257	0.0457352	0.0457352	1092900	0.47405	1	1	1	1092900	6100200	2891800	1	1	1	1	21.865	219	0	1	3	1	0	0	0	0	0	0	2	0	0	0	0	0	0	5.9	15.5	5.9
P54886	ALDH18A1	160	Delta-1-pyrroline-5-carboxylate synthase		+		+		+			272609	0.0114546	35160000	0.0114546	23799000	1	3069500000	1	1	23799000	1	1	1	3069500000	1	1	87.301	795	0	1	0	1	0	1	0	0	0	1	0	1	0	1	0	0	0	1	0	1
Q08554	DSC1	176	Desmocollin-1				+		+			0.0100014	0.0100014	169644	0.0100014	1	1	16962000	1	1	1	1	1	1	16962000	1	1	99.986	894	0	0	0	0	0	1	0	0	0	0	0	0	0	1	0	0	0	0	0	0
[truncated: 4 more columns]

## Sheet: protein identification
Intensity 214217rok_PBSIgG	Intensity 214218rok_PBSPH	Intensity 214219rok_ABIgG	Intensity 214220rok_ABPH	Intensity 325475rok_PBSIgG	Intensity 325476rok_PBSPH	Intensity 325477rok_ABIgG	Intensity 325478rok_ABPH	C: Potential contaminant	N: Mol. weight [kDa]	N: Sequence length	N: MS/MS count	N: Razor + unique peptides 214217rok_PBSIgG	N: Razor + unique peptides 214218rok_PBSPH	N: Razor + unique peptides 214219rok_ABIgG	N: Razor + unique peptides 214220rok_ABPH	N: Razor + unique peptides 325475rok_PBSIgG	N: Razor + unique peptides 325476rok_PBSPH	N: Razor + unique peptides 325477rok_ABIgG	N: Razor + unique peptides 325478rok_ABPH	N: Unique peptides 214217rok_PBSIgG	N: Unique peptides 214218rok_PBSPH	N: Unique peptides 214219rok_ABIgG	N: Unique peptides 214220rok_ABPH	N: Unique peptides 325475rok_PBSIgG	N: Unique peptides 325476rok_PBSPH	N: Unique peptides 325477rok_ABIgG	N: Unique peptides 325478rok_ABPH	N: Sequence coverage 214217rok_PBSIgG [%]	N: Sequence coverage 214218rok_PBSPH [%]	N: Sequence coverage 214219rok_ABIgG [%]	N: Sequence coverage 214220rok_ABPH [%]	N: Sequence coverage 325475rok_PBSIgG [%]	N: Sequence coverage 325476rok_PBSPH [%]	N: Sequence coverage 325477rok_ABIgG [%]	N: Sequence coverage 325478rok_ABPH [%]	N: Q-value	N: Score	N: Number of proteins	T: Protein IDs	T: Majority protein IDs	T: Protein names	T: Gene names	T: id	T: Fasta headers	T: Peptide sequences	T: Peptide is razor
1	7584800	1	1	1	119890000	1	72760000		87.367	786	12	0	4	0	0	0	4	0	3	0	4	0	0	0	4	0	3	0	9	0	0	0	7.9	0	6.5	0	85.037	8	A0A2R8Y568;A0A024RDL5;A0A2R8Y522;Q75MD7;A0A2R8Y8C6;Q8WXX7;A0A087WVB5;H7C090	A0A2R8Y568;A0A024RDL5;A0A2R8Y522;Q75MD7;A0A2R8Y8C6;Q8WXX7;A0A087WVB5	Autism susceptibility gene 2 protein	AUTS2	0	Autism susceptibility gene 2 protein;Autism susceptibility candidate 2, isoform CRA_a;Autism susceptibility gene 2 protein;Autism susceptibility gene 2 protein;Autism susceptibility gene 2 protein;Autism susceptibility gene 2 protein;Autism susceptibility	DGPSVQNFSNPHEPWNR;EGHLPEKDGHGHEGR;HSSHPSPAPVLPVNALGHTR;PGTVPHTLLQK;TPPSFPTPPPWLKPGELER;TPVVESARPNSTSSR	True;True;True;True;True;True
1	1	1	567950	1	59313000	1	51455000		12.339	118	4	0	0	0	1	0	1	0	1	0	0	0	1	0	1	0	1	0	0	0	10.2	0	10.2	0	10.2	0	6.3314	1	A0A075B6I6	A0A075B6I6		IGLV1-50	1	Probable non-functional immunoglobulin lambda variable 1-50	PSGVPDQFSGSK	True
1	1	1	1	1	28538000	1	54203000		12.957	120	2	0	0	0	0	0	1	0	1	0	0	0	0	0	1	0	1	0	10.8	10.8	10.8	10.8	16.7	10.8	16.7	0	6.7178	4	A0A075B6P5;A0A087WW87;P01615;P01614	A0A075B6P5;A0A087WW87;P01615;P01614	Ig kappa chain V-II region FR;Ig kappa chain V-II region Cum	IGKV2D-28;IGKV2-40	2	Immunoglobulin kappa variable 2-28;Immunoglobulin kappa variable 2-40;Immunoglobulin kappa variable 2D-28;Immunoglobulin kappa variable 2D-40	ASGVPDR;FSGSGSGTDFTLK	True;False
1	1	40952000	1	1	1	1	1		12.944	117	6	0	0	1	0	0	0	0	0	0	0	1	0	0	0	0	0	0	0	12.8	0	0	0	0	0	0	6.5226	3	A0A087WW49;A0A075B7B6;A0A075B6R2	A0A087WW49;A0A075B7B6;A0A075B6R2		IGHV4OR15-8;IGHV4-4	3	Ig-like domain-containing protein;Immunoglobulin heavy variable 4/OR15-8 (non-functional);Immunoglobulin heavy variable 4-4	VTISVDKSKNQFSLK	True
1	1	1423800	1	1	1	1	1		13.079	120	1	0	0	1	0	0	0	0	0	0	0	1	0	0	0	0	0	0	5.8	9.2	5.8	0	5.8	5.8	5.8	0	8.2049	2	A0A075B6R9;A0A0C4DH68	A0A075B6R9;A0A0C4DH68		IGKV2D-24;IGKV2-24	4	Probable non-functional immunoglobulin kappa variable 2D-24;Immunoglobulin kappa variable 2-24	FSGVPDR;VSNRFSGVPDR	False;True
1	426990000	77649000	373410000	1	21377000000	3833700000	27171000000		13.085	120	97	0	2	3	3	1	2	2	3	0	0	1	1	0	0	0	1	0	16.7	16.7	16.7	10.8	16.7	16.7	16.7	0	210.35	5	A2NJV5;A0A0A0MRZ7;A0A075B6S2;A0A075B6S6;P06310	A2NJV5;A0A0A0MRZ7;A0A075B6S2		IGKV A18;IGKV2D-26;IGKV2D-29	5	Immunoglobulin kappa variable 2-29;Immunoglobulin kappa variable 2D-26;Immunoglobulin kappa variable 2D-29	FSGSGSGTDFTLK;FSGVPDR;FSGVPDRFSGSGSGTDFTLK	True;True;True
1	1	1	1	1	1	1	28533000		40.04	363	1	0	0	0	0	0	0	0	1	0	0	0	0	0	0	0	1	0	0	0	0	0	0	0	4.4	0	8.8481	2	A0A087WUK2;O14979	A0A087WUK2;O14979	Heterogeneous nuclear ribonucleoprotein D-like	HNRNPDL	6	Heterogeneous nuclear ribonucleoprotein D-like;Heterogeneous nuclear ribonucleoprotein D-like	VFVGGLSPDTSEEQIK	True
1	1419100	1834800	18091000	82744000	407180000	157720000	519500000		40.853	376	38	0	3	1	5	3	6	5	7	0	3	1	5	3	6	5	7	0	13.8	6.4	16.8	8.2	19.4	17.3	26.9	0	237.19	15	A0A7I2V3H3;A0A7I2V5N4;A0A7I2V659;A0A087WVQ9;Q5VTE0;P68104;A0A087WV01;A0A2U3TZH3;Q05639;A0A2R8Y488;A6PW80;Q5JR01;A0A2R8Y660;A0A6Q8PFK6;A0A2R8YDN5	A0A7I2V3H3;A0A7I2V5N4;A0A7I2V659;A0A087WVQ9;Q5VTE0;P68104;A0A087WV01;A0A2U3TZH3;Q05639	Putative elongation factor 1-alpha-like 3;Elongation factor 1-alpha 1;Elongation factor 1-alpha;Elongation factor 1-alpha 2	EEF1A1;EEF1A1P5;EEF1A2	7	Elongation factor 1-alpha;Elongation factor 1-alpha;Elongation factor 1-alpha;Elongation factor 1-alpha;Putative elongation factor 1-alpha-like 3;Elongation factor 1-alpha 1;Elongation factor 1-alpha;Elongation factor 1-alpha;Elongation factor 1-alpha 2	DGNASGTTLLEALDCILPPTRPTDKPLR;EHALLAYTLGVK;IGGIGTVPVGR;LPLQDVYK;QLIVGVNK;STTTGHLIYK;VETGVLKPGMVVTFAPVNVTTEVK;YYVTIIDAPGHR	True;True;True;True;True;True;True;True
378240	1	1	874470	1	1	1	1		16.214	140	2	1	0	0	1	0	0	0	0	1	0	0	1	0	0	0	0	10	0	0	10	0	0	0	0	0	21.415	4	A0A087WYY5;F8VR82;F8VYE8;P36873	A0A087WYY5;F8VR82;F8VYE8;P36873	Serine/threonine-protein phosphatase;Serine/threonine-protein phosphatase PP1-gamma catalytic subunit	PPP1CC	8	Serine/threonine-protein phosphatase;Serine/threonine-protein phosphatase;Serine/threonine-protein phosphatase;Serine/threonine-protein phosphatase PP1-gamma catalytic subunit	ADLDKLNIDSIIQR	True
1	1	1	1	1	12705000	1	1		71.466	636	1	0	0	0	0	0	1	0	0	0	0	0	0	0	1	0	0	0	0	0	0	0	2.8	0	0	0	8.0763	7	A0A087X2G1;A0A087WZ71;A0A7I2YQ77;A0A7I2V430;A0A7I2V2M5;A0A7I2V4F0;Q92499	A0A087X2G1;A0A087WZ71;A0A7I2YQ77;A0A7I2V430;A0A7I2V2M5;A0A7I2V4F0;Q92499	ATP-dependent RNA helicase DDX1	DDX1	9	ATP-dependent RNA helicase DDX1;ATP-dependent RNA helicase DDX1;RNA helicase;ATP-dependent RNA helicase DDX1;ATP-dependent RNA helicase DDX1;ATP-dependent RNA helicase DDX1;ATP-dependent RNA helicase DDX1	GHVDILAPTVQELAALEK	True
1	630520	1	1539200	1	1	9443600	27215000		77.569	730	3	0	1	0	1	0	0	1	1	0	1	0	1	0	0	1	1	0	3.2	0	2.1	0	0	1.4	1.5	0	36.521	10	A0A087X0X3;P52272;M0QY96;M0R2I7;M0R019;M0R0Y6;M0QYQ7;M0R0N3;M0R2T0;M0QZM1	A0A087X0X3;P52272;M0QY96;M0R2I7;M0R019	Heterogeneous nuclear ribonucleoprotein M	HNRNPM	10	Heterogeneous nuclear ribonucleoprotein M;Heterogeneous nuclear ribonucleoprotein M;Heterogeneous nuclear ribonucleoprotein M;Heterogeneous nuclear ribonucleoprotein M;Heterogeneous nuclear ribonucleoprotein M	AFITNIPFDVK;GNFGGSFAGSFGGAGGHAPGVAR;INEILSNALK;MGPAMGPALGAGIER	True;True;True;True
1	1	1	1	1	16901000	1	1		4.1567	38	1	0	0	0	0	0	1	0	0	0	0	0	0	0	1	0	0	0	0	0	0	0	36.8	0	0	0	10.345	8	H7C4X2;F8WDT3;F8WAV5;F8WAX2;F6S8N6;A0A3F2YNX8;A0A0A0MRJ6;P22061	H7C4X2;F8WDT3;F8WAV5;F8WAX2;F6S8N6;A0A3F2YNX8;A0A0A0MRJ6;P22061	Protein-L-isoaspartate O-methyltransferase;Protein-L-isoaspartate(D-aspartate) O-methyltransferase	PCMT1	11	Protein-L-isoaspartate(D-aspartate) O-methyltransferase;Protein-L-isoaspartate(D-aspartate) O-methyltransferase;Protein-L-isoaspartate(D-aspartate) O-methyltransferase;Protein-L-isoaspartate(D-aspartate) O-methyltransferase;Protein-L-isoaspartate(D-asparta	SGGASHSELIHNLR	True
1	1	1	1	1	1	1	12142000		10.676	97	1	0	0	0	0	0	0	0	2	0	0	0	0	0	0	0	2	0	0	0	0	0	0	0	17.5	0	11.762	5	A0A0A0MRQ5;A0A0A0MSI0;Q06830;H7C3T4;Q13162	A0A0A0MRQ5;A0A0A0MSI0;Q06830;H7C3T4;Q13162	Peroxiredoxin-1;Peroxiredoxin-4	PRDX1;PRDX4	12	Peroxiredoxin-1;Peroxiredoxin-1;Peroxiredoxin-1;Peroxiredoxin-4;Peroxiredoxin-4	LVQAFQFTDK;SVDETLR	True;True
1	85642000	1	63924000	1	3536700000	1	3354400000		12.625	115	18	0	1	0	1	0	1	0	1	0	1	0	1	0	1	0	1	0	7.8	0	7.8	0	7.8	0	7.8	0	25.574	2	A0A0A0MRZ8;P04433	A0A0A0MRZ8;P04433	Ig kappa chain V-III region VG	IGKV3D-11	13	Immunoglobulin kappa variable 3D-11;Immunoglobulin kappa variable 3-11	LLIYDASNR	True
1024600	1	62566000	65628000	20992000	28228000	6205100000	1902900000		43.911	399	69	1	0	5	6	1	1	8	5	1	0	3	3	1	1	5	3	4.8	0	17.3	17.3	3	3	29.8	15.8	0	323.31	6	A0A0A0MS08;P01857;A0A0A0MS07;A0A4W9A917;A0A286YES1;P01860	A0A0A0MS08;P01857;A0A0A0MS07;A0A4W9A917;A0A286YES1;P01860	Ig gamma-1 chain C region;Ig gamma-3 chain C region	IGHG1;IGHG3	14	Immunoglobulin heavy constant gamma 1;Immunoglobulin heavy constant gamma 1;Immunoglobulin heavy constant gamma 1;Immunoglobulin heavy constant gamma 3;Immunoglobulin heavy constant gamma 3;Immunoglobulin heavy constant gamma 3	DTLMISR;EPQVYTLPPSR;FNWYVDGVEVHNAK;GPSVFPLAPSSK;STSGGTAALGCLVK;THTCPPCPAPELLGGPSVFLFPPKPK;TPEVTCVVVDVSHEDPEVK;TTPPVLDSDGSFFLYSK;VVSVLTVLHQDWLNGK;VVSVLTVLHQDWLNGKEYK	True;True;True;True;True;True;True;True;True;True
1	19950000	1	14573000	1	1091400000	1	1012100000		23.15	215	23	0	1	0	1	0	1	0	1	0	1	0	1	0	1	0	1	7	3.7	0	3.7	14	3.7	7	3.7	0	31.641	2	A0A0B4J231;B9A064	A0A0B4J231;B9A064	Immunoglobulin lambda-like polypeptide 5	IGLL5	15	Immunoglobulin lambda-like polypeptide 5;Immunoglobulin lambda-like polypeptide 5	SYSCQVTHEGSTVEK;VTVLGQPK;YAASSYLSLTPEQWK	False;True;False
1	1	1	605390	1	1	1	1		88.381	797	2	0	0	0	2	0	0	0	0	0	0	0	2	0	0	0	0	4.3	9	4.3	13.8	4.1	8.7	5.4	8.8	0	19.525	7	A0A0B4J269;Q13509;G3V2A3;G3V5W4;G3V2R8;G3V3R4;G3V2N6	A0A0B4J269;Q13509	Tubulin beta-3 chain	TUBB3	16	G_PROTEIN_RECEP_F1_2 domain-containing protein;Tubulin beta-3 chain	AILVDLEPGTMDSVR;ALTVPELTQQMFDAK;GHYTEGAELVDSVLDVVR;GHYTEGAELVDSVLDVVRK;IMNTFSVVPSPK;KLAVNMVPFPR;LATPTYGDLNHLVSATMSGVTTSLR;LAVNMVPFPR;LHFFMPGFAPLTAR;NSSYFVEWIPNNVK	False;False;False;False;False;False;True;False;True;False
1	1	1	1	1	1661500	1	1		75.724	646	1	0	0	0	0	0	1	0	0	0	0	0	0	0	1	0	0	0	0	0	0	0	2.8	0	0	0	16.257	4	F5H1H2;F5H2E6;A0A0C4DGG8;Q8IX12	F5H1H2;F5H2E6;A0A0C4DGG8;Q8IX12	Cell division cycle and apoptosis regulator protein 1	CCAR1	17	Cell division cycle and apoptosis regulator protein 1;Cell division cycle and apoptosis regulator protein 1;Cell division cycle and apoptosis regulator protein 1;Cell division cycle and apoptosis regulator protein 1	KEADGEQDEEEKDDGEAK	True
1	1	1	1	270100000	201650000	230130000	202450000	+	15.421	142	3	0	0	0	0	1	1	1	1	0	0	0	0	1	1	1	1	0	0	0	0	14.1	14.1	14.1	14.1	0	6.6286	9	H0Y8D1;A6XMV8;CON__P07477;A0A0J9YYC8;E7EQ64;A6XMV9;Q8NHM4;P07478;P07477	H0Y8D1;A6XMV8;CON__P07477;A0A0J9YYC8;E7EQ64;A6XMV9;Q8NHM4;P07478;P07477	Putative trypsin-6;Trypsin-2;Trypsin-1;Alpha-trypsin chain 1;Alpha-trypsin chain 2	PRSS1;PRSS3P2;PRSS2	18	Trypsin-1;Protease serine 2 preproprotein;;Trypsin-2;Trypsin-1;Protease serine 2 preproprotein;Putative trypsin-6;Trypsin-2;Serine protease 1	LGEHNIEVLEGNEQFINAAK	True
1	1	1	1	1	1	1	9139900		48.159	433	1	0	0	0	0	0	0	0	1	0	0	0	0	0	0	0	1	0	0	0	0	0	0	0	3.2	0	6.8179	5	D6R991;D6REM6;A0A0R4J2E8;A8MXP9;P43243	D6R991;D6REM6;A0A0R4J2E8;A8MXP9;P43243	Matrin-3	MATR3	19	Matrin-3;Matrin-3;Matrin-3;Matrin-3;Matrin-3	ITPENLPQILLQLK	True
1	1	392470	1	1	1	1	1		8.014	68	1	0	0	1	0	0	0	0	0	0	0	1	0	0	0	0	0	0	0	23.5	0	0	0	0	0	0	6.2314	13	H0YL80;H0YL42;H0YKX5;A0A494C0V8;F5H7S3;H7BYY1;H0YKJ4;H0YK48;A0A494BZZ2;B7Z596;A0A0S2Z4G6;Q6ZN40;P09493	H0YL80;H0YL42;H0YKX5;A0A494C0V8;F5H7S3;H7BYY1;H0YKJ4;H0YK48;A0A494BZZ2;B7Z596;A0A0S2Z4G6;Q6ZN40;P09493	Tropomyosin alpha-1 chain	TPM1	20	Tropomyosin alpha-1 chain;Tropomyosin alpha-1 chain;Tropomyosin alpha-1 chain;Tropomyosin alpha-1 chain;Tropomyosin alpha-1 chain;Tropomyosin 1 (Alpha), isoform CRA_m;Tropomyosin 1 (Alpha), isoform CRA_b;Tropomyosin alpha-1 chain;Tropomyosin alpha-1 chain;	AQKDEEKMEIQEIQLK	True
7303100	5520100	1	2505400	1	36581000	68172000	1		6.2654	55	6	1	1	0	1	0	1	1	0	1	1	0	1	0	1	1	0	29.1	29.1	0	29.1	0	29.1	29.1	0	0	7.5995	1	A0A1B0GUM3	A0A1B0GUM3			21	Testis-expressed protein 48	IPSALTQSPICLREHP	True
1	1	1	1	1	1	1	31545000		34.151	302	1	0	0	0	0	0	0	0	1	0	0	0	0	0	0	0	1	0	0	0	0	0	0	0	7.3	0	9.0822	11	A0A1W2PRZ7;A0A1W2PQ74;A0A1W2PQL0;A0A1W2PP34;A0A1W2PPL4;A0A1W2PPH7;Q5RI18;A0A1W2PP35;A0A1X7SBS1;A0A1W2PPS1;Q00839	A0A1W2PRZ7;A0A1W2PQ74;A0A1W2PQL0;A0A1W2PP34;A0A1W2PPL4;A0A1W2PPH7;Q5RI18;A0A1W2PP35;A0A1X7SBS1;A0A1W2PPS1;Q00839	Heterogeneous nuclear ribonucleoprotein U	HNRNPU	23	Heterogeneous nuclear ribonucleoprotein U;Heterogeneous nuclear ribonucleoprotein U;Heterogeneous nuclear ribonucleoprotein U;Heterogeneous nuclear ribonucleoprotein U;Heterogeneous nuclear ribonucleoprotein U;Heterogeneous nuclear ribonucleoprotein U;Hete	EKPYFPIPEEYTFIQNVPLEDR	True
206530	1	1	1	1	1	1	1		43.831	396	1	1	0	0	0	0	0	0	0	0	0	0	0	0	0	0	0	3.5	0	6.6	6.6	0	0	5.8	5.8	0	7.1915	2	A0A286YFJ8;P01861	A0A286YFJ8;P01861	Ig gamma-4 chain C region	IGHG4	24	Immunoglobulin heavy constant gamma 4;Immunoglobulin heavy constant gamma 4	DTLMISR;STSESTAALGCLVK;VVSVLTVLHQDWLNGK;VVSVLTVLHQDWLNGKEYK	False;True;False;False
1	6765500	1	1106200	1	317500000	1	502900000		62.606	558	21	0	4	0	2	0	6	0	8	0	1	0	1	0	2	0	2	0	10	0	4.3	0	14	0	18.8	0	157.11	20	Q13555;H0Y6G2;A0A2Q3DQE3;Q5SWX3;Q8WU40;Q13554;H7BXS4;A0A5F9ZH21;A0A5F9ZH50;D6RFJ0;A0A5F9ZHR5;A0A804HIC9;A0A5F9ZHM9;A0A5K1VW76;A0A5F9ZHY2;Q9UQM7;E7EQE4;H7C394;H7BZC6;E9PBE8	Q13555;H0Y6G2;A0A2Q3DQE3;Q5SWX3;Q8WU40	Calcium/calmodulin-dependent protein kinase type II subunit gamma	CAMK2G	25	Calcium/calmodulin-dependent protein kinase type II subunit gamma;Calcium/calmodulin-dependent protein kinase;Calcium/calmodulin-dependent protein kinase;Calcium/calmodulin-dependent protein kinase;Calcium/calmodulin-dependent protein kinase	AGAYDFPSPEWDTVTPEAK;DLKPENLLLASK;FTDDYQLFEELGK;FYFENLLSK;GAILTTMLVSR;ITADQALK;ITEQLIEAINNGDFEAYTK;LTQYIDGQGRPR;NLINQMLTINPAK	True;True;True;True;True;True;True;True;True
1	227000	1	1	13799000	36869000	15358000	122330000		16.273	151	3	0	1	0	0	1	1	1	3	0	1	0	0	1	1	1	3	0	9.3	0	0	8.6	8.6	8.6	22.5	0	23.111	3	P62263;A0A2R8Y811;E5RH77	P62263;A0A2R8Y811;E5RH77	40S ribosomal protein S14	RPS14	26	40S ribosomal protein S14;40S ribosomal protein S14;40S ribosomal protein S14	ELGITALHIK;IEDVTPIPSDSTR;IEDVTPIPSDSTRR;TPGPGAQSALR	True;True;True;True
1	1	1	246820	1	1	1	1		28.058	255	0	0	0	0	1	0	0	0	0	0	0	0	1	0	0	0	0	0	0	0	8.2	0	0	0	0	0	7.3249	2	A0A3B3IRL2;O75629	A0A3B3IRL2;O75629	Protein CREG1	CREG1	28	Cellular repressor of E1A-stimulated genes 1, isoform CRA_a;Protein CREG1	FVTHVSDWGALATISTLEAVR	True
1	1	1	1	1	26442000	1	42722000		21.892	198	2	0	0	0	0	0	1	0	1	0	0	0	0	0	1	0	1	0	0	0	0	0	5.1	0	5.1	0	6.6982	5	M0QYL7;M0R1W6;M0QXS5;A0A3B3ITJ4;P14866	M0QYL7;M0R1W6;M0QXS5;A0A3B3ITJ4;P14866	Heterogeneous nuclear ribonucleoprotein L	HNRNPL	29	Heterogeneous nuclear ribonucleoprotein L;Heterogeneous nuclear ribonucleoprotein L;Heterogeneous nuclear ribonucleoprotein L;Heterogeneous nuclear ribonucleoprotein L;Heterogeneous nuclear ribonucleoprotein L	TPASPVVHIR	True
1	1	1	1	1	1	23516000	1		95.928	844	1	0	0	0	0	0	0	1	0	0	0	0	0	0	0	1	0	0	0	0	0	0	0	2.8	0	0	14.743	4	J3KSW8;H0Y2S9;A0A494BZV2;Q6WCQ1	J3KSW8;H0Y2S9;A0A494BZV2;Q6WCQ1	Myosin phosphatase Rho-interacting protein	MPRIP	30	Myosin phosphatase Rho-interacting protein;Myosin phosphatase Rho-interacting protein;Myosin phosphatase Rho-interacting protein;Myosin phosphatase Rho-interacting protein	VGGVGPADTHEPLRPEAEPGELER	True
1	1	1	382670	1	1	1	1		3.8883	37	1	0	0	0	1	0	0	0	0	0	0	0	1	0	0	0	0	0	0	0	45.9	0	0	0	0	0	54.079	4	C9J3N8;A0A6Q8PFK8;A0A6Q8PGK1;P04792	C9J3N8;A0A6Q8PFK8;A0A6Q8PGK1;P04792	Heat shock protein beta-1	HSPB1	32	Heat shock protein beta-1;Heat shock protein beta-1;Heat shock 27 kDa protein;Heat shock protein beta-1	LATQSNEITIPVTFESR	True
3597500	2867600	1158300	2733300	125600000	143410000	146080000	134530000		66.601	610	36	5	3	3	4	6	5	5	5	5	3	3	4	6	5	5	5	11.6	7.4	7.9	8.5	13.9	10.7	10.7	9.8	0	209.87	9	A0A7I2V2G2;P38646;A0A7I2V3F7;A0A7I2V2S7;D6RCD7;A0A7I2YQB2;H0Y8K0;A0A3B3ITI4;H0Y8S0	A0A7I2V2G2;P38646;A0A7I2V3F7;A0A7I2V2S7;D6RCD7;A0A7I2YQB2;H0Y8K0	Stress-70 protein, mitochondrial	HSPA9	33	75 kDa glucose-regulated protein;Stress-70 protein, mitochondrial;Stress-70 protein, mitochondrial;75 kDa glucose-regulated protein;75 kDa glucose-regulated protein;75 kDa glucose-regulated protein;Heat shock 70kDa protein 9B (Mortalin-2), isoform CRA_a	AQFEGIVTDLIR;DAGQISGLNVLR;EGSGSSGTGEQKEDQKEEK;EQQIVIQSSGGLSKDDIENMVK;ERVEAVNMAEGIIHDTETK;ETGVDLTKDNMALQR;LYSPSQIGAFVLMK;QAASSLQQASLK;QAVTNPNNTFYATK;TTPSVVAFTADGER;VEAVNMAEGIIHDTETK;VINEPTAAALAYGLDK;VINEPTAAALAYGLDKSEDK;VLENAEGAR;VQQTVQDLFGR	True;True;True;True;True;True;True;True;True;True;True;True;True;True;True
1	1	1	972030	1	1	1	1		19.207	175	1	0	0	0	1	0	0	0	0	0	0	0	1	0	0	0	0	0	0	0	14.3	0	0	0	0	0	17.21	11	C9JL25;E7EXB4;E7ESH4;A0A7I2V5K3;A0A7I2YQ71;A0A7I2V369;A0A7I2V5M1;A0A7I2YQK6;A0A7I2V599;A0A7I2V2X6;P10809	C9JL25;E7EXB4;E7ESH4;A0A7I2V5K3;A0A7I2YQ71;A0A7I2V369;A0A7I2V5M1;A0A7I2YQK6;A0A7I2V599;A0A7I2V2X6;P10809	60 kDa heat shock protein, mitochondrial	HSPD1	34	60 kDa heat shock protein, mitochondrial;60 kDa heat shock protein, mitochondrial;60 kDa heat shock protein, mitochondrial;60 kDa chaperonin;60 kDa chaperonin;60 kDa chaperonin;60 kDa chaperonin;60 kDa chaperonin;60 kDa chaperonin;60 kDa chaperonin;60 kDa	LVQDVANNTNEEAGDGTTTATVLAR	True
1	1	309640	1	1	1	1	1		24.263	207	1	0	0	1	0	0	0	0	0	0	0	1	0	0	0	0	0	0	0	5.8	0	0	0	0	0	0	8.8462	17	H0YJ11;H0YJW3;A0A804HII9;F5GXS2;H7C144;A0A804HLD0;A0A7I2V4Y4;A0A804HK61;A0A804HIN7;A0A804HJU8;A0A804HL31;A0A804HLF4;H9KV75;H7C5W8;A0A804HKE2;P12814;O43707	H0YJ11;H0YJW3;A0A804HII9;F5GXS2;H7C144;A0A804HLD0;A0A7I2V4Y4;A0A804HK61;A0A804HIN7;A0A804HJU8;A0A804HL31;A0A804HLF4;H9KV75;H7C5W8;A0A804HKE2;P12814;O43707	Alpha-actinin-1;Alpha-actinin-4	ACTN1;ACTN4	35	Alpha-actinin-1;Alpha-actinin-1;Alpha-actinin-1;Actinin, alpha 4, isoform CRA_a;Alpha-actinin-4;Alpha-actinin-1;Alpha-actinin-1;Alpha-actinin-1;Alpha-actinin-1;Alpha-actinin-1;Alpha-actinin-1;Alpha-actinin-1;Alpha-actinin-1;Alpha-actinin-1;Alpha-actinin-1;	VGWEQLLTTIAR	True
1	1	1	687390	15018000	1	44017000	62904000		33.875	305	3	0	0	0	2	2	0	1	1	0	0	0	2	2	0	1	1	0	0	0	19	6.6	0	4.3	4.3	0	26.682	12	A0A7I2V5S2;A0A7I2YQC0;P06748;A0A7I2V433;A0A7I2V2X9;A0A7I2V3U2;A0A7I2V5J8;E5RI98;A0A7I2V3G5;A0A7I2V579;A0A7I2V4G8;E5RGW4	A0A7I2V5S2;A0A7I2YQC0;P06748;A0A7I2V433;A0A7I2V2X9;A0A7I2V3U2;A0A7I2V5J8;E5RI98;A0A7I2V3G5;A0A7I2V579;A0A7I2V4G8	Nucleophosmin	NPM1	36	Nucleophosmin;Nucleophosmin;Nucleophosmin;Nucleophosmin;Nucleophosmin;Nucleophosmin;Nucleophosmin;Nucleophosmin;Nucleophosmin;Nucleophosmin;Nucleophosmin	LAADEDDDDDDEEDDDEDDDDDDFDDEEAEEKAPVKK;MSVQPTVSLGGFEITPPVVLR;VDNDENEHQLSLR;VTLATLK	True;True;True;True
1	1	1	1	1	44196000	8673900	75906000		15.312	136	5	0	0	0	0	0	2	1	2	0	0	0	0	0	2	1	2	0	0	0	0	0	16.9	8.1	16.9	0	14.508	5	A0A7P0S5H5;P60866;E5RIP1;E5RJX2;G3XAN0	A0A7P0S5H5;P60866;E5RIP1;E5RJX2;G3XAN0	40S ribosomal protein S20	RPS20	37	40S ribosomal protein S20;40S ribosomal protein S20;40S ribosomal protein S20;40S ribosomal protein S20;40S ribosomal protein S20	LIDLHSPSEIVK;TPVEPEVAIHR	True;True
1	1	1	693660	5629300	1	1	1		68.091	616	1	0	0	0	1	1	0	0	0	0	0	0	1	1	0	0	0	0	0	0	2.8	1.9	0	2.6	2.6	0	26.76	3	A0A7P0TAI0;A0A7P0TB36;P11021	A0A7P0TAI0;A0A7P0TB36;P11021	78 kDa glucose-regulated protein	HSPA5	38	78 kDa glucose-regulated protein;78 kDa glucose-regulated protein;Endoplasmic reticulum chaperone BiP	ELEEIVQPIISK;IINEPTAAAIAYGLDK;SQIFSTASDNQPTVTIK	True;False;True
1	2699300	112720	236160	11790000	91483000	29930000	199140000		53.045	485	12	0	2	1	1	1	3	2	5	0	2	1	1	1	3	2	5	0	7	2.3	3.3	4.7	10.5	8	14	0	136.56	11	H3BTN5;A0A804F6T5;A0A804F729;P14618;H3BQ34;H3BR70;B4DNK4;H3BT25;H3BUW1;H3BTJ2;P30613	H3BTN5;A0A804F6T5;A0A804F729;P14618;H3BQ34;H3BR70;B4DNK4	Pyruvate kinase;Pyruvate kinase PKM	PKM	40	Pyruvate kinase;Pyruvate kinase;Pyruvate kinase;Pyruvate kinase PKM;Pyruvate kinase;Pyruvate kinase;Pyruvate kinase	FGVEQDVDMVFASFIR;GDLGIEIPAEK;GVNLPGAAVDLPAVSEK;KGVNLPGAAVDLPAVSEK;LNFSHGTHEYHAETIK;TATESFASDPILYRPVAVALDTK	True;True;True;True;True;True
1	159500	1	1	10695000	1	35364000	51566000		49.653	431	9	0	1	1	0	1	1	3	3	0	1	1	0	1	1	3	3	0	3.2	3.2	0	2.3	2.3	7.2	6.5	0	59.304	4	B0YJC4;P08670;A0A1B0GTT5;B0YJC5	B0YJC4;P08670;A0A1B0GTT5	Vimentin	VIM	42	Vimentin;Vimentin;Vimentin	EEAENTLQSFR;FADLSEAANR;FANYIDK;ILLAELEQLK;ILLAELEQLKGQGK	True;True;True;True;True
301490	1	1	261570	1	1	1	1		55.674	500	2	1	0	0	1	0	0	0	0	1	0	0	1	0	0	0	0	5.2	0	0	4.6	0	0	0	0	0	10.666	2	B4DUR8;P49368	B4DUR8;P49368	T-complex protein 1 subunit gamma	CCT3	43	T-complex protein 1 subunit gamma;T-complex protein 1 subunit gamma	IVSRPEELREDDVGTGAGLLEIK;NVLLDPQLVPGGGASEMAVAHALTEK	True;True
1	1808500	1	5823500	18133000	1	1	30004000		77.038	685	6	0	2	0	2	1	0	1	1	0	2	0	2	1	0	1	1	0	32.8	0	32.8	21	0	11.8	21	0	211.23	23	P0CG48;F5H6Q2;F5H388;B4DV12;F5H265;J3QKN0;F5H2Z3;F5GYU3;Q5PY61;F5H747;J3QTR3;J3QS39;Q96C32;P62979;P62987;P0CG47;F5GXK7;M0R2S1;A0A2R8Y422;M0R1M6;M0R1V7;F5GZ39;J3QSA3	P0CG48;F5H6Q2;F5H388;B4DV12;F5H265;J3QKN0;F5H2Z3;F5GYU3;Q5PY61;F5H747;J3QTR3;J3QS39;Q96C32;P62979;P62987;P0CG47;F5GXK7;M0R2S1;A0A2R8Y422;M0R1M6;M0R1V7	Polyubiquitin-C;Ubiquitin;Ubiquitin-40S ribosomal protein S27a;Ubiquitin;40S ribosomal protein S27a;Ubiquitin-60S ribosomal protein L40;Ubiquitin;60S ribosomal protein L40;Polyubiquitin-B;Ubiquitin	UBC;UBB;RPS27A;UBA52	44	Polyubiquitin-C;Polyubiquitin-C;Polyubiquitin-C;Polyubiquitin-B;Polyubiquitin-C;Polyubiquitin-B;Polyubiquitin-C;Polyubiquitin-C;Polyubiquitin-C;Polyubiquitin-C;Ubiquitin-40S ribosomal protein S27a;Polyubiquitin-B;Polyubiquitin-C;Ubiquitin-40S ribosomal pro	ESTLHLVLR;TITLEVEPSDTIENVK;TLSDYNIQK	True;True;True
15520000	18924000	33966000	28415000	958770000	294230000	1792700000	1161800000		16.29	145	101	6	4	5	5	6	5	6	6	4	2	4	4	4	4	4	5	49.7	33.8	42.1	42.1	49.7	42.1	49.7	42.1	0	323.31	12	F8W1R7;J3KND3;G8JLA2;G3V1V0;B7Z6Z4;P60660;F8VPF3;G3V1Y7;F8VZU9;F8W180;H0YI43;F8VXL3	F8W1R7;J3KND3;G8JLA2;G3V1V0;B7Z6Z4;P60660;F8VPF3;G3V1Y7;F8VZU9;F8W180	Myosin light polypeptide 6	MYL6	45	Myosin light polypeptide 6;Myosin light polypeptide 6;Myosin light polypeptide 6;Myosin light polypeptide 6;Myosin light polypeptide 6;Myosin light polypeptide 6;Myosin light polypeptide 6;Myosin light polypeptide 6;Myosin light polypeptide 6;Myosin light	ALGQNPTNAEVLK;DQGTYEDYVEGLR;EAFQLFDR;HVLVTLGEK;ILYSQCGDVMR;NKDQGTYEDYVEGLR;VLDFEHFLPMLQTVAK	True;True;True;True;True;True;True
1	1	1	913700	1	1	1	1		7.0861	63	1	0	0	0	1	0	0	0	0	0	0	0	1	0	0	0	0	0	0	0	19	0	0	0	0	0	17.135	2	C9J0E4;P01040	C9J0E4;P01040	Cystatin-A;Cystatin-A, N-terminally processed	CSTA	46	Cystatin-A;Cystatin-A	TQVVAGTNYYIK	True
1	1	1	1	1	15162000	1	14607000		29.383	262	3	0	0	0	0	0	1	1	1	0	0	0	0	0	1	1	1	0	0	0	0	0	4.2	3.1	4.2	0	11.81	4	C9JEH7;P62701;P22090;Q8TD47	C9JEH7;P62701;P22090;Q8TD47	40S ribosomal protein S4, X isoform;40S ribosomal protein S4, Y isoform 1;40S ribosomal protein S4, Y isoform 2	RPS4Y1;RPS4X;RPS4Y2	47	40S ribosomal protein S4, Y isoform 1;40S ribosomal protein S4, X isoform;40S ribosomal protein S4, Y isoform 1;40S ribosomal protein S4, Y isoform 2	HPGSFDVVHVK;LTGVFAPR	True;True
241470	1	441550	1	1	1	1	1		20.546	178	4	1	0	2	0	0	0	0	0	1	0	2	0	0	0	0	0	6.2	0	13.5	0	0	0	0	0	0	16.975	3	O15145;C9JZD1;F8VR50	O15145;C9JZD1;F8VR50	Actin-related protein 2/3 complex subunit 3	ARPC3	49	Actin-related protein 2/3 complex subunit 3;Actin-related protein 2/3 complex subunit 3;Actin-related protein 2/3 complex subunit 3	LIGNMALLPIR;PAYHSSLMDPDTK	True;True
445610	1	1	1	1	1	1	12513000		3.1045	29	2	1	0	0	0	0	0	0	1	1	0	0	0	0	0	0	1	51.7	0	0	0	0	0	0	51.7	0	37.244	4	F8WF65;F2Z2G2;C9JZW3;P24534	F8WF65;F2Z2G2;C9JZW3;P24534	Elongation factor 1-beta	EEF1B2	50	Elongation factor 1-beta;Elongation factor 1-beta;Elongation factor 1-beta;Elongation factor 1-beta	SPAGLQVLNDYLADK	True
1	437450	1	1	1	1	1	1		6.5266	60	1	0	1	0	0	0	0	0	0	0	1	0	0	0	0	0	0	0	20	0	0	0	0	0	0	0	6.3397	8	C9K028;F6XY72;E5RHP0;E7ERL0;J3KPD9;Q32Q12;P22392;P15531	C9K028;F6XY72;E5RHP0;E7ERL0;J3KPD9;Q32Q12;P22392;P15531	Nucleoside diphosphate kinase;Nucleoside diphosphate kinase B;Nucleoside diphosphate kinase A	NME1;NME2;NME1-NME2	51	Nucleoside diphosphate kinase A;HCG2001850, isoform CRA_c;Nucleoside diphosphate kinase A;Nucleoside diphosphate kinase A;NME1-NME2 readthrough;Nucleoside diphosphate kinase;Nucleoside diphosphate kinase B;Nucleoside diphosphate kinase A	TFIAIKPDGVQR	True
1	458000	1	1	1	118480000	1	72532000		56.298	498	10	0	1	0	0	0	5	0	3	0	1	0	0	0	5	0	2	0	8.6	0	0	0	17.9	0	12.9	0	138.65	6	D6R938;E9PBG7;E9PF82;Q13557;H0Y9J2;H0Y9C2	D6R938;E9PBG7;E9PF82;Q13557;H0Y9J2	Calcium/calmodulin-dependent protein kinase type II subunit delta	CAMK2D	90	Calcium/calmodulin-dependent protein kinase;Calcium/calmodulin-dependent protein kinase;Calcium/calmodulin-dependent protein kinase;Calcium/calmodulin-dependent protein kinase type II subunit delta;Calcium/calmodulin-dependent protein kinase type II subuni	AGAYDFPSPEWDTVTPEAK;DLKPENLLLASK;ESTESSNTTIEDEDVK;FTDEYQLFEELGK;FYFENALSK;LTQYMDGSGMPK;MLTINPAK;WQNVHFHR	False;False;True;True;True;True;True;True
1	29871000	1	35390000	1	1	1	1		7.3713	63	6	0	1	0	1	0	0	0	0	0	1	0	1	0	0	0	0	0	31.7	0	31.7	0	0	0	0	0	6.2335	7	V9GYW0;V9GYK3;D6RAY7;D6R9P4;D6RFF8;Q8TDQ7;P46926	V9GYW0;V9GYK3;D6RAY7;D6R9P4;D6RFF8;Q8TDQ7;P46926	Glucosamine-6-phosphate isomerase;Glucosamine-6-phosphate isomerase 2;Glucosamine-6-phosphate isomerase 1	GNPDA2;GNPDA1	91	Glucosamine-6-phosphate isomerase 2;Glucosamine-6-phosphate isomerase 2;Glucosamine-6-phosphate isomerase;Glucosamine-6-phosphate isomerase;Glucosamine-6-phosphate isomerase;Glucosamine-6-phosphate isomerase 2;Glucosamine-6-phosphate isomerase 1	AIEEGVNHMWTVSAFQQHPR	True
1	446640	1	1	1	1	1	1		8.6506	83	1	0	1	0	0	0	0	0	0	0	1	0	0	0	0	0	0	0	19.3	0	0	0	0	0	0	0	6.4314	9	H0Y9P0;D6RF23;H0YAF8;H0YAM7;D6RAC2;J3KPE3;H0Y8W2;D6REE5;P63244	H0Y9P0;D6RF23;H0YAF8;H0YAM7;D6RAC2;J3KPE3;H0Y8W2;D6REE5;P63244	Guanine nucleotide-binding protein subunit beta-2-like 1;Guanine nucleotide-binding protein subunit beta-2-like 1, N-terminally processed	GNB2L1	92	Guanine nucleotide-binding protein subunit beta-2-like 1;Guanine nucleotide-binding protein subunit beta-2-like 1;Guanine nucleotide-binding protein subunit beta-2-like 1;Guanine nucleotide-binding protein subunit beta-2-like 1;Guanine nucleotide-binding p	IIVDELKQEVISTSSK	True
1	1183700	1076700	1030600	1	1	1	17425000		23.811	210	7	0	2	1	2	0	0	0	1	0	2	1	2	0	0	0	1	0	16.7	6.7	12.4	0	0	0	6.7	0	44.528	6	H0YA96;D6RAF8;H0Y8G5;Q14103;D6RF44;D6RBQ9	H0YA96;D6RAF8;H0Y8G5;Q14103;D6RF44	Heterogeneous nuclear ribonucleoprotein D0	HNRNPD	93	Heterogeneous nuclear ribonucleoprotein D0;Heterogeneous nuclear ribonucleoprotein D0;Heterogeneous nuclear ribonucleoprotein D0;Heterogeneous nuclear ribonucleoprotein D0;Heterogeneous nuclear ribonucleoprotein D0	ESESVDKVMDQK;IFVGGLSPDTPEEK;IREYFGGFGEVESIELPMDNK	True;True;True
1	625190	162630	8318200	1	1	1	1		27.87	260	12	0	1	1	4	0	0	0	0	0	1	1	4	0	0	0	0	0	9.2	9.2	24.6	0	0	0	0	0	198.79	3	E7EUT5;P04406;O14556	E7EUT5;P04406	Glyceraldehyde-3-phosphate dehydrogenase	GAPDH	94	Glyceraldehyde-3-phosphate dehydrogenase;Glyceraldehyde-3-phosphate dehydrogenase	LTGMAFR;VIHDNFGIVEGLMTTVHAITATQK;VIISAPSADAPMFVMGVNHEK;VVDLMAHMASKE	True;True;True;True
1208500	3780600	875230	4115100	1	67085000	19609000	174850000		49.229	449	19	1	2	1	3	0	1	1	3	1	2	1	3	0	1	1	3	3.8	6	3.8	9.8	0	2.2	3.6	9.8	0	128.42	22	P31943;E9PCY7;G8JLB6;P55795;H0YB39;D6RIU0;D6RBM0;H0YBD7;H0YBG7;E5RGH4;E5RGV0;P52597;D6RIT2;D6RDU3;D6RFM3;D6RJ04;E7EQJ0;D6RIH9;D6R9T0;H0YAQ2;D6RAM1;E7EN40	P31943;E9PCY7;G8JLB6;P55795;H0YB39;D6RIU0;D6RBM0;H0YBD7;H0YBG7;E5RGH4;E5RGV0;P52597	Heterogeneous nuclear ribonucleoprotein H;Heterogeneous nuclear ribonucleoprotein H, N-terminally processed;Heterogeneous nuclear ribonucleoprotein H2;Heterogeneous nuclear ribonucleoprotein F;Heterogeneous nuclear ribonucleoprotein F, N-terminally processed	HNRNPH1;HNRNPH2;HNRNPF	95	Heterogeneous nuclear ribonucleoprotein H;Heterogeneous nuclear ribonucleoprotein H;Heterogeneous nuclear ribonucleoprotein H;Heterogeneous nuclear ribonucleoprotein H2;Heterogeneous nuclear ribonucleoprotein H;Heterogeneous nuclear ribonucleoprotein H;Het	ATENDIYNFFSPLNPVR;HTGPNSPDTANDGFVR;STGEAFVQFASQEIAEK;VHIEIGPDGR	True;True;True;True
1	1	1	259220	1	1	166580000	39739000		128.48	1107	11	0	0	0	1	0	0	8	3	0	0	0	1	0	0	8	3	0	0	0	1.7	0	0	10.7	3.9	0	151.94	7	E9PDF6;O43795;E7EQD9;C9JYW1;H7C2Y7;C9JUP5;Q9UBC5	E9PDF6;O43795;E7EQD9	Unconventional myosin-Ib	MYO1B	97	Unconventional myosin-Ib;Unconventional myosin-Ib;Unconventional myosin-Ib	EICELTGIDQSVLER;EQLLQSNPVLEAFGNAK;GDPLGGVISNYLLEK;IFLLTNNNLLLADQK;IIIAEVVNK;LEDLATLIQK;NFHVFYQLLSGASEELLNK;NFYELSPHIFALSDEAYR	True;True;True;True;True;True;True;True
1	1	1	567340	1	41635000	35046000	52153000		10.127	91	1	0	0	0	1	0	1	1	1	0	0	0	1	0	1	1	1	0	0	0	12.1	0	12.1	12.1	12.1	0	6.1271	4	E9PJD9;E9PLL6;E9PLX7;P46776	E9PJD9;E9PLL6;E9PLX7;P46776	60S ribosomal protein L27a	RPL27A	98	60S ribosomal protein L27a;60S ribosomal protein L27a;60S ribosomal protein L27a;60S ribosomal protein L27a	TGAAPIIDVVR	True
1	6690100	1008500	9873300	21623000	240660000	220890000	579100000		70.897	646	42	0	4	2	6	2	5	5	11	0	4	2	6	2	5	4	10	0	8.2	5.1	12.5	4.5	10.5	11.3	19.2	0	323.31	22	P11142;E9PKE3;E9PN89;E9PNE6;E9PLF4;E9PQQ4;E9PK54;E9PQK7;P54652;E9PPY6;E9PI65;A8K7Q2;E9PN25;E9PM13;E9PS65;P34931;Q53FA3;P48741;P0DMV9;P0DMV8;P17066;A0A0G2JIW1	P11142;E9PKE3;E9PN89;E9PNE6;E9PLF4	Heat shock cognate 71 kDa protein	HSPA8	99	Heat shock cognate 71 kDa protein;Heat shock cognate 71 kDa protein;Heat shock cognate 71 kDa protein;Heat shock cognate 71 kDa protein;Heat shock cognate 71 kDa protein	ARFEELNADLFR;DAGTIAGLNVLR;FDDAVVQSDMK;FEELNADLFR;IINEPTAAAIAYGLDK;IINEPTAAAIAYGLDKK;LSKEDIER;MKEIAEAYLGK;MVNHFIAEFK;NQTAEKEEFEHQQK;NQVAMNPTNTVFDAK;NQVAMNPTNTVFDAKR;RFDDAVVQSDMK;STAGDTHLGGEDFDNR;TTPSYVAFTDTER	True;True;True;True;True;True;True;True;True;True;True;True;True;True;True
1	1	1	1	1	1	1	1		13.163	119	1	0	0	0	1	0	0	0	0	0	0	0	1	0	0	0	0	0	0	0	7.6	0	0	0	0	0	6.1361	4	E9PNH1;F5H6X6;E9PKU7;Q14697	E9PNH1;F5H6X6;E9PKU7;Q14697	Neutral alpha-glucosidase AB	GANAB	100	Neutral alpha-glucosidase AB;Neutral alpha-glucosidase AB;Neutral alpha-glucosidase AB;Neutral alpha-glucosidase AB	GLLEFEHQR	True
1	2618200	1	2007000	1	1	1	59706000		18.56	171	8	0	2	0	2	0	0	0	2	0	2	0	2	0	0	0	2	0	17	0	14.6	0	0	0	18.1	0	33.265	13	H0YEU2;E9PL09;P23396;E9PPU1;E9PSF4;H0YES8;E9PQX2;E9PQ96;E9PJH4;F2Z2S8;H0YF32;E9PK82;H0YCJ7	H0YEU2;E9PL09;P23396;E9PPU1;E9PSF4	40S ribosomal protein S3	RPS3	101	40S ribosomal protein S3;40S ribosomal protein S3;40S ribosomal protein S3;40S ribosomal protein S3;40S ribosomal protein S3	AELNEFLTR;FVDGLMIHSGDPVNYYVDTAVR;GGKPEPPAMPQPVPTA;KPLPDHVSIVEPK	True;True;True;True
1	1	1	1	1	1	28942000	1		21.154	195	1	0	0	0	0	0	0	2	0	0	0	0	0	0	0	2	0	0	0	0	0	0	0	12.3	0	0	10.929	9	H0YEN5;E9PMM9;E9PQD7;P15880;H3BNG3;H0YE27;I3L404;E9PPT0;E9PM36	H0YEN5;E9PMM9;E9PQD7;P15880;H3BNG3;H0YE27;I3L404;E9PPT0;E9PM36	40S ribosomal protein S2	RPS2	102	40S ribosomal protein S2;40S ribosomal protein S2;40S ribosomal protein S2;40S ribosomal protein S2;40S ribosomal protein S2;40S ribosomal protein S2;40S ribosomal protein S2;40S ribosomal protein S2;40S ribosomal protein S2	GTGIVSAPVPK;SLEEIYLFSLPIK	True;True
1	1	1	1	1	1	1	146380000		17.777	159	2	0	0	0	0	0	0	0	3	0	0	0	0	0	0	0	3	0	0	0	0	0	0	0	25.2	0	19.969	8	E9PP50;P23528;E9PQB7;G3V1A4;E9PK25;Q9Y281;E9PLJ3;E9PS23	E9PP50;P23528;E9PQB7;G3V1A4;E9PK25;Q9Y281	Cofilin-1;Cofilin-2	CFL1;CFL2	103	Cofilin, non-muscle isoform;Cofilin-1;Cofilin, non-muscle isoform;Cofilin, non-muscle isoform;Cofilin, non-muscle isoform;Cofilin-2	ASGVAVSDGVIK;KEDLVFIFWAPESAPLK;YALYDATYETK	True;True;True
2249000	1	1142200	1	61497000	1	7716500	1		21.521	195	7	1	0	1	0	3	0	2	0	1	0	1	0	3	0	2	0	6.2	0	6.2	0	20	0	10.8	0	0	62.006	6	Q4TT34;F2Z2X0;O00746;A0A087WVT9;H0Y6J0;A2IDC9	Q4TT34;F2Z2X0;O00746;A0A087WVT9;H0Y6J0	Nucleoside diphosphate kinase;Nucleoside diphosphate kinase, mitochondrial	NME4	104	Nucleoside diphosphate kinase;Nucleoside diphosphate kinase;Nucleoside diphosphate kinase, mitochondrial;Nucleoside diphosphate kinase;Nucleoside diphosphate kinase, mitochondrial	GDFSVHISR;LVGDVIQR;MLQAPESVLAEHYQDLR;NVIHASDSVEGAQR;TLVAVKPDGVQR	True;True;True;True;True
1	3005300	1	3238100	1	1	1	1		15.718	148	2	0	1	0	1	0	0	0	0	0	1	0	1	0	0	0	0	0	11.5	0	11.5	0	0	0	0	0	6.3074	1	F5H627	F5H627		LTBR	105	Tumor necrosis factor receptor superfamily member 3	NPLEPLPPEMSEPALSK	True
1	1	1	429960	1	1	1	1		236.02	2162	1	0	0	0	1	0	0	0	0	0	0	0	1	0	0	0	0	0	0	0	2	0	0	0	0	0	6.2983	2	F8VPD4;P27708	F8VPD4;P27708	CAD protein;Glutamine-dependent carbamoyl-phosphate synthase;Aspartate carbamoyltransferase;Dihydroorotase	CAD	106	CAD protein;CAD protein	EIDVDAVASDGVVAAIAISEHVENAGVHSGDATLVTPPQDITAK	True
1	506510	1	1	30126000	59871000	1	66776000		9.8864	87	6	0	1	0	1	1	1	1	1	0	1	0	1	1	1	1	1	0	17.2	0	12.6	17.2	17.2	17.2	17.2	0	18.578	3	G3V1B3;M0R181;P46778	G3V1B3;M0R181;P46778	60S ribosomal protein L21	RPL21	107	60S ribosomal protein L21;60S ribosomal protein L21;60S ribosomal protein L21	HGVVPLATYMR;VYNVTQHAVGIVVNK	True;True
1	1065600	1	1077800	1	32873000	1	21553000		8.2033	71	5	0	1	0	1	0	1	0	1	0	1	0	1	0	1	0	1	0	15.5	0	15.5	0	15.5	0	15.5	0	144.06	2	G3V279;P84090	G3V279;P84090	Enhancer of rudimentary homolog	ERH	108	Enhancer of rudimentary homolog;Enhancer of rudimentary homolog	SHTILLVQPTK	True
1	1	1	1046100	31441000	67789000	109450000	56711000		19.072	170	8	0	0	0	1	1	3	3	1	0	0	0	1	1	3	3	1	0	0	0	5.9	4.1	11.2	11.2	6.5	0	33.234	4	H0YKD8;P46779;H0YMF4;H0YLP6	H0YKD8;P46779;H0YMF4;H0YLP6	60S ribosomal protein L28	RPL28	109	60S ribosomal protein L28;60S ribosomal protein L28;60S ribosomal protein L28;60S ribosomal protein L28	ATLSSIR;GVVVVIK;KTVGVEPAADGK;SAHLQWMVVR;TVGVEPAADGK	True;True;True;True;True
1	363860	1	1	1	18685000	1	1		64.532	584	2	0	1	0	0	0	1	0	0	0	1	0	0	0	1	0	0	0	3.8	0	0	0	3.8	0	0	0	14.522	2	H3BNC9;P08708	H3BNC9;P08708	40S ribosomal protein S17	RPS17	110	40S ribosomal protein S17;40S ribosomal protein S17	LLDFGSLSNLQVTQPTVGMNFK	True
1	1	1	1	1	47195000	1	1		178.19	1754	2	0	0	0	0	0	2	0	0	0	0	0	0	0	2	0	0	0	0	0	0	0	2.1	0	0	0	29.451	3	P39060;H7BXV5;H7C457	P39060;H7BXV5;H7C457	Collagen alpha-1(XVIII) chain;Endostatin	COL18A1	112	Collagen alpha-1(XVIII) chain;Collagen alpha-1(XVIII) chain;Collagen alpha-1(XVIII) chain	DFQPVLHLVALNSPLSGGMR;TEAPSATGQASSLLGGR	True;True
322030000	299410000	313580000	519160000	8815000000	2909700000	21424000000	8297200000		41.792	375	430	19	18	21	21	16	12	19	18	1	1	0	0	0	0	0	0	56.8	54.9	54.9	53.3	50.4	37.1	52.5	50.9	0	323.31	19	P63261;I3L4N8;A0A804GS07;A0A6Q8PFE4;I3L3I0;I3L1U9;K7EM38;I3L3R2;J3KT65;Q6S8J3;A5A3E0;P0CG38;Q562R1;A0A2R8YEA7;A0A2R8YFE2;P0CG39;Q9BYX7;F8WCH0;A0A7P0TBL1	P63261;I3L4N8;A0A804GS07;A0A6Q8PFE4;I3L3I0;I3L1U9	Actin, cytoplasmic 2;Actin, cytoplasmic 2, N-terminally processed	ACTG1	114	Actin, cytoplasmic 2;Actin, cytoplasmic 2;Actin, cytoplasmic 2;Actin, cytoplasmic 1;Actin, cytoplasmic 2;Actin, cytoplasmic 2	AGFAGDDAPR;AVFPSIVGR;AVFPSIVGRPR;DLTDYLMK;DLYANTVLSGGTTMYPGIADR;DSYVGDEAQSK;DSYVGDEAQSKR;EEEIAALVIDNGSGMCK;EITALAPSTMK;GYSFTTTAER;HQGVMVGMGQK;HQGVMVGMGQKDSYVGDEAQSKR;IIAPPER;IIAPPERK;IWHHTFYNELR;KDLYANTVLSGGTTMYPGIADR;LDLAGRDLTDYLMK;MQKEITALAPSTMK;QEYDESGPSIVHR;RGILTLK;SYELPDGQVITIGNER;TTGIVMDSGDGVTHTVPIYEGYALPHAILR;VAPEEHPVLLTEAPLNPK	True;True;True;True;True;True;True;True;True;True;True;True;True;True;True;True;True;True;True;True;True;True;True
1	1	1	1704700	1	44821000	1	1		2.559	21	2	0	0	0	1	0	1	0	0	0	0	0	1	0	1	0	0	0	0	0	61.9	0	61.9	0	0	0	12.818	4	J3KSP2;J3KT73;J3QL01;P63173	J3KSP2;J3KT73;J3QL01;P63173	60S ribosomal protein L38	RPL38	115	60S ribosomal protein L38;60S ribosomal protein L38;60S ribosomal protein L38;60S ribosomal protein L38	KIEEIKDFLLTAR	True
749790	3224700	185270	2951500	1	113060000	19713000	179910000		69.147	614	20	1	1	1	1	1	4	2	8	1	1	1	1	1	4	2	8	2	2	1.3	2	1.3	7.8	5.4	13.8	0	97.627	17	P17844;J3KTA4;A0A7I2V2S0;A0A7I2V507;A0A0G2JLI4;J3QRQ7;A0A7I2V5F5;J3QR02;J3KTQ4;A0A1X7SBZ2;Q92841;J3KRZ1;X6RLV5;A0A5H1ZRQ2;J3QRN5;J3QSF1;A0A0U1RQJ0	P17844;J3KTA4;A0A7I2V2S0;A0A7I2V507;A0A0G2JLI4;J3QRQ7	Probable ATP-dependent RNA helicase DDX5	DDX5	116	Probable ATP-dependent RNA helicase DDX5;DEAD box protein 5;RNA helicase;RNA helicase;DEAD box protein 5;RNA helicase	APILIATDVASR;GDGPICLVLAPTR;GYSSLLK;LIDFLECGK;LLQLVEDR;NFYQEHPDLAR;TAQEVETYR;TLSYLLPAIVHINHQPFLER;WNLDELPK	True;True;True;True;True;True;True;True;True
14821000	21372000	19403000	22133000	929010000	332960000	2041400000	1180900000		20.457	177	85	6	6	5	5	6	5	6	5	6	6	5	5	6	5	6	5	32.8	32.8	32.8	27.1	42.9	37.9	42.9	37.3	0	323.31	5	J3QRS3;P19105;O14950;P24844;J3KTJ1	J3QRS3;P19105;O14950;P24844	Myosin regulatory light chain 12A;Myosin regulatory light chain 12B;Myosin regulatory light polypeptide 9	MYL12A;MYL12B;MYL9	117	Myosin regulatory light chain 12A;Myosin regulatory light chain 12A;Myosin regulatory light chain 12B;Myosin regulatory light polypeptide 9	ATSNVFAMFDQSQIQEFK;DGFIDKEDLHDMLASLGK;EAFNMIDQNR;ELLTTMGDR;ELLTTMGDRFTDEEVDELYR;FTDEEVDELYR;GNFNYIEFTR	True;True;True;True;True;True;True
1	1	1	1	1	1	54477000	1		46.757	436	2	0	0	0	0	0	0	1	0	0	0	0	0	0	0	1	0	0	0	0	0	0	0	1.8	0	0	6.4801	2	K7EQ05;P28799	K7EQ05;P28799	Granulins;Acrogranin;Paragranulin;Granulin-1;Granulin-2;Granulin-3;Granulin-4;Granulin-5;Granulin-6;Granulin-7	GRN	118	Progranulin;Progranulin	HCCPAGFR	True
1	289890	1	1	13774000	43279000	27593000	82713000		11.075	100	9	0	1	0	0	1	3	3	3	0	1	0	0	1	3	3	3	0	14	0	0	10	29	29	29	0	29.382	6	M0R3H0;M0R210;P62249;Q6IPX4;M0QX76;M0R1M5	M0R3H0;M0R210;P62249;Q6IPX4;M0QX76;M0R1M5	40S ribosomal protein S16	RPS16	120	40S ribosomal protein S16;40S ribosomal protein S16;40S ribosomal protein S16;40S ribosomal protein S16;40S ribosomal protein S16;40S ribosomal protein S16	ALVAYYQK;GPLQSVQVFGR;LLEPVLLLGK;PSKGPLQSVQVFGR	True;True;True;True
1579500	1	231990	1	1	1	14863000	1		231.43	2027	4	2	0	1	0	0	0	1	0	2	0	1	0	0	0	1	0	2	0	0.8	0	0	0	0.7	0	0	93.917	8	O14578;A0A7I2V365;A0A7I2V4A6;A0A7I2V4I0;A0A7I2V692;A0A7I2V4H7;H7BYJ3;F5H4K4	O14578;A0A7I2V365;A0A7I2V4A6;A0A7I2V4I0;A0A7I2V692;A0A7I2V4H7;H7BYJ3	Citron Rho-interacting kinase	CIT	121	Citron Rho-interacting kinase;Citron Rho-interacting kinase;Citron Rho-interacting kinase;Citron Rho-interacting kinase;Citron Rho-interacting kinase;Citron Rho-interacting kinase;Non-specific serine/threonine protein kinase	NPLDAGAAEPIASR;QLDEASGANDEIVQLR;TELEETTAEAEEEIQALTAHRDEIQR	True;True;True
709580000	1	552070000	1	18738000	1	22092000000	1		19.044	169	59	1	0	1	0	1	0	1	0	1	0	1	0	1	0	1	0	8.3	0	8.3	0	8.3	0	8.3	0	0	6.2692	1	O14944	O14944	Proepiregulin;Epiregulin	EREG	122	Proepiregulin	MTAGRRMEMLCAGR	True
1	1	3365500	1	1	1	1	1		52.535	454	2	0	0	2	0	0	0	0	0	0	0	2	0	0	0	0	0	0	0	2.4	0	0	0	0	0	0	10.551	1	O43293	O43293	Death-associated protein kinase 3	DAPK3	123	Death-associated protein kinase 3	GALLGTSGLK;GALLGTSGLKR	True;True
7680500	1	10254000	1	116750000	1	111490000	1		125.97	1129	30	5	0	8	0	6	0	5	0	5	0	8	0	6	0	5	0	6.6	0	12	0	7.2	0	5	0	0	323.31	2	O75717;C9JYB3	O75717	WD repeat and HMG-box DNA-binding protein 1	WDHD1	125	WD repeat and HMG-box DNA-binding protein 1	AAELTATQVEEEEEEEDFRK;AAELTATQVEEEEEEEDFRKK;AKENLNLSK;FINVGEK;GIINDDEDDEDLMMASGRPR;IWEDLDDDDPK;LFTIGGVQK;LSAFAFKQE;SNILSDNPDFSDEADIIK;SNILSDNPDFSDEADIIKEGMIR;STNILDNMGK;TGFQMWLEENR;TGSSLLKEEEEDGQEGSIHNLPLVTSQRPFYDGPMPTPR;VVDESDETENQEEK	True;True;True;True;True;True;True;True;True;True;True;True;True;True
1	1	1	1	1	12646000	1	62865000		46.53	412	3	0	0	0	0	0	1	0	3	0	0	0	0	0	1	0	3	0	0	0	0	0	3.2	0	7.5	0	18.1	3	P00966;Q5T6L5;Q5T6L6	P00966;Q5T6L5;Q5T6L6	Argininosuccinate synthase	ASS1	126	Argininosuccinate synthase;Citrulline--aspartate ligase;Citrulline--aspartate ligase	APNTPDILEIEFK;KVFIEDVSR;YLLGTSLAR	True;True;True
3774300	530740	26571000	34853000	27602000	33500000	2821900000	1475200000		11.765	107	125	3	1	4	5	1	1	5	5	3	1	4	5	1	1	5	5	51.4	15.9	52.3	64.5	18.7	18.7	79.4	79.4	0	323.31	2	P01834;A0A5H1ZRQ3	P01834;A0A5H1ZRQ3	Ig kappa chain C region	IGKC	127	Immunoglobulin kappa constant;Immunoglobulin kappa constant	DSTYSLSSTLTLSK;SGTASVVCLLNNFYPR;TVAAPSVFIFPPSDEQLK;VDNALQSGNSQESVTEQDSK;VDNALQSGNSQESVTEQDSKDSTYSLSSTLTLSK;VQWKVDNALQSGNSQESVTEQDSK;VYACEVTHQGLSSPVTK	True;True;True;True;True;True;True
1	1	1	1365100	1	1	1	1		38.714	346	4	0	0	0	4	0	0	0	0	0	0	0	4	0	0	0	0	0	0	0	15	0	0	0	0	0	39.571	3	P04083;Q5T3N1;Q5T3N0	P04083;Q5T3N1	Annexin A1;Annexin	ANXA1	129	Annexin A1;Annexin	ALTGHLEEVVLALLK;CATSKPAFFAEK;GTDVNVFNTILTTR;TPAQFDADELR	True;True;True;True
1	1	1	1	1	270990000	1	218090000		59.578	525	2	0	0	0	0	0	1	0	1	0	0	0	0	0	1	0	1	0	0	0	0	0	1.3	0	1.3	0	9.4764	1	P04196	P04196	Histidine-rich glycoprotein	HRG	130	Histidine-rich glycoprotein	ALDLINK	True
1	1	1	3759400	1	1	1	1		60.066	564	1	0	0	0	1	0	0	0	0	0	0	0	1	0	0	0	0	11.3	1.8	0	40.6	0	10.1	0	6.7	0	7.7041	1	P04259	P04259	Keratin, type II cytoskeletal 6B	KRT6B	131	Keratin, type II cytoskeletal 6B	ADTLTDEINFLR;ALYDAELSQMQTHISDTSVVLSMDNNR;AQYEEIAQR;ATGGGLSSVGGGSSTIK;DVDAAYMNK;FASFIDK;GEMALKDAK;GRLDSELR;KLLEGEECR;LLEGEECR;LRSEIDHVKK;NKLEGLEDALQK;NKYEDEINKR;NLDLDSIIAEVK;NMQDLVEDLK;QEIAEINR;QLDNIVGER;QNLEPLFEQYINNLR;QNLEPLFEQYINNLRR;SGFSSISVSR;SRAEAESWYQTK;TAAENEFVTLKK;WTLLQEQGTK;YEDEINKR;YEELQITAGR	False;False;False;False;False;False;False;False;False;False;False;False;False;False;False;False;True;False;False;False;False;False;False;False;False
1	1	1	15007000	1	1	1	1		10.834	93	8	0	0	0	5	0	0	0	0	0	0	0	5	0	0	0	0	0	0	0	40.9	0	0	0	0	0	66.746	1	P05109	P05109	Protein S100-A8;Protein S100-A8, N-terminally processed	S100A8	133	Protein S100-A8	ALNSIIDVYHK;GADVWFK;GNFHAVYR;KGADVWFK;LLETECPQYIR	True;True;True;True;True
1	1	1	56173000	1	1	1	1		13.242	114	17	0	0	0	7	0	0	0	0	0	0	0	7	0	0	0	0	0	0	0	50.9	0	0	0	0	0	261.18	1	P06702	P06702	Protein S100-A9	S100A9	134	Protein S100-A9	DLQNFLK;DLQNFLKK;KDLQNFLK;LGHPDTLNQGEFK;LTWASHEK;NIETIINTFHQYSVK;QLSFEEFIMLMAR	True;True;True;True;True;True;True
2787600	23676000	3663100	40960000	50330000	457450000	86405000	961660000		49.67	444	50	1	5	2	4	3	3	3	3	0	4	1	3	2	2	2	2	10.8	37.8	20	47.5	13.5	37.2	17.6	37.2	0	251.38	3	P07437;Q5JP53;Q5ST81	P07437;Q5JP53;Q5ST81	Tubulin beta chain	TUBB	135	Tubulin beta chain;Tubulin beta chain;Tubulin beta chain	AILVDLEPGTMDSVR;ALTVPELTQQVFDAK;EVDEQMLNVQNK;FWEVISDEHGIDPTGTYHGDSDLQLDR;GHYTEGAELVDSVLDVVR;GHYTEGAELVDSVLDVVRK;IMNTFSVVPSPK;IREEYPDR;ISVYYNEATGGK;KLAVNMVPFPR;LAVNMVPFPR;LHFFMPGFAPLTSR;LTTPTYGDLNHLVSATMSGVTTCLR;MAVTFIGNSTAIQELFKR;NSSYFVEWIPNNVK;SGPFGQIFRPDNFVFGQSGAGNNWAK;YLTVAAVFR	True;True;False;True;False;False;False;False;True;False;False;False;False;True;False;False;False
1	1	1	393560	1	1	1	1		68.478	585	0	0	0	0	1	0	0	0	0	0	0	0	1	0	0	0	0	0	0	0	2.7	0	0	0	0	0	18.091	1	P07476	P07476	Involucrin	IVL	136	Involucrin	QEAQLELPEQQVGQPK	True
207860	1	1	1	1	1	34564000	1		83.263	724	3	1	0	0	0	0	0	2	0	1	0	0	0	0	0	2	0	2.1	0	0	0	0	0	3.6	0	0	36.417	15	P08238;F8W026;A0A7P0Z405;A0A7P0T8R3;A0A7P0T885;A0A7P0TBC2;A0A7P0TAY2;A0A7P0T917;A0A087WT78;A0A7P0TAE1;H0YIV0;A0A7P0T823;A0A7P0TAT8;P07900;P14625	P08238	Heat shock protein HSP 90-beta	HSP90AB1	137	Heat shock protein HSP 90-beta	ELISNASDALDK;GVVDSEDLPLNISR;NPDDITQEEYGEFYK	True;True;True
1	1	1	1	1	1	960210000	1		53.977	477	0	0	0	0	0	0	0	1	0	0	0	0	0	0	0	1	0	0	0	0	0	0	0	1.9	0	0	7.8892	1	P08254	P08254	Stromelysin-1	MMP3	138	Stromelysin-1	DAVDSAVEK	True
2405400	709070	1	1	132180000	67269000	27311000	1		11.265	106	10	2	1	0	0	4	1	1	0	1	1	0	0	2	1	0	0	23.6	9.4	0	0	55.7	9.4	14.2	0	0	170.6	7	P0DOY3;P0DOY2;P0CF74;A0A5H1ZRQ7;A0A5H1ZRQ4;A0M8Q6;P0CG04	P0DOY3;P0DOY2;P0CF74;A0A5H1ZRQ7;A0A5H1ZRQ4;A0M8Q6;P0CG04	Ig lambda-6 chain C region;Ig lambda-7 chain C region;Ig lambda-1 chain C regions	IGLC6;IGLC7;IGLC1	139	Immunoglobulin lambda constant 3;Immunoglobulin lambda constant 2;Immunoglobulin lambda constant 6;Immunoglobulin lambda constant 7;Immunoglobulin lambda constant 1;Immunoglobulin lambda constant 7;Immunoglobulin lambda constant 1	AAPSVTLFPPSSEELQANK;AGVETTTPSK;SYSCQVTHEGSTVEK;YAASSYLSLTPEQWK	True;True;True;True
1	1092900	6100200	2891800	1	1	1	1		21.865	219	11	0	1	3	1	0	0	0	0	0	0	2	0	0	0	0	0	0	5.9	15.5	5.9	0	0	0	0	0	109.89	2	P10412;P16402	P10412	Histone H1.4	HIST1H1E	140	Histone H1.4	KASGPPVSELITK;SETAPAAPAAPAPAEKTPVK;SETAPAAPAAPAPAEKTPVKK	True;True;True
144180000	1	83697000	1	2554000000	1	2706000000	1		47.036	417	129	14	0	14	0	11	0	11	0	14	0	14	0	11	0	11	0	43.9	0	38.1	0	36.5	0	36.2	0	0	323.31	9	P12532;F8WCN3;C9JSQ1;C9JT96;C9J995;C9J8F6;C9J6W7;C9JJX8;P17540	P12532;F8WCN3;C9JSQ1	Creatine kinase U-type, mitochondrial	CKMT1A;CKMT1B	141	Creatine kinase U-type, mitochondrial;Creatine kinase;Creatine kinase	GIWHNNEK;GLSLPPACTR;GQDIRIPTPVIHTKH;GTGGVDTAATGGVFDISNLDR;GTGGVDTAATGGVFDISNLDRLGK;GWEFMWNER;HNNCMASHLTPAVYAR;HTTDLDASKIR;IPTPVIHTK;IPTPVIHTKH;KHNNCMASHLTPAVYAR;LSEMTEAEQQQLIDDHFLFDKPVSPLLTAAGMAR;LYPPSAEYPDLR;LYPPSAEYPDLRK;RGTGGVDTAATGGVFDISNLDR;SFLIWVNEEDHTR;SGYFDER;TTPTGWTLDQCIQTGVDNPGHPFIK;TVGMVAGDEETYEVFADLFDPVIQER;VVVDALSGLK;VVVDALSGLKGDLAGR	True;True;True;True;True;True;True;True;True;True;True;True;True;True;True;True;True;True;True;True;True
1	1	528810	1	68598000	1	163610000	26081000		22.764	208	10	0	0	1	0	3	0	5	1	0	0	1	0	3	0	5	1	11.5	11.5	10.6	6.2	29.3	6.2	40.4	13.9	0	134.99	2	P14649;F8W1I5	P14649;F8W1I5	Myosin light chain 6B	MYL6B	142	Myosin light chain 6B;Myosin light chain 6B	ALGQNPTNAEVLK;EAFELFDR;GQGTYEDYLEGFR;HVLTTLGEK;ILYSQCGDVMR;RVDFETFLPMLQAVAK;VVIEFNKDQLEEFKEAFELFDR	False;True;True;True;False;True;True
1	1	1	290290	1	1	1	1		81.744	745	3	0	0	0	1	0	0	0	0	0	0	0	1	0	0	0	0	0	0	0	2.4	0	0	0	0	0	9.2749	1	P14923	P14923	Junction plakoglobin	JUP	143	Junction plakoglobin	TLVTQNSGVEALIHAILR	True
1	1	1	592400	1	1	1	1		331.77	2871	1	0	0	0	1	0	0	0	0	0	0	0	1	0	0	0	0	0	0	0	0.6	0	0	0	0	0	34.356	1	P15924	P15924	Desmoplakin	DSP	144	Desmoplakin	GFFDPNTEENLTYLQLK	True
1	1	886570	2072100	1	1	1	1		21.364	213	1	0	0	1	1	0	0	0	0	0	0	1	1	0	0	0	0	0	6.1	13.6	13.6	0	0	0	0	0	8.6411	1	P16403	P16403	Histone H1.2	HIST1H1C	145	Histone H1.2	KASGPPVSELITK;SETAPAAPAAAPPAEK	False;True
1	465010	1	1195400	7066200	44353000	13814000	111220000		59.75	553	12	0	1	0	1	1	3	1	6	0	1	0	1	1	3	1	6	0	3.8	0	2.9	1.8	6	1.8	14.1	0	68.158	7	P25705;K7ERX7;K7EK77;K7EJP1;K7EQH4;K7ENJ4;K7ESA0	P25705;K7ERX7;K7EK77	ATP synthase subunit alpha, mitochondrial	ATP5A1	147	ATP synthase subunit alpha, mitochondrial;ATP synthase subunit alpha, mitochondrial;ATP synthase subunit alpha, mitochondrial	APGIIPR;AVDSLVPIGR;FENAFLSHVVSQHQALLGTIR;HALIIYDDLSK;TGAIVDVPVGEELLGR;TGTAEMSSILEER;VLSIGDGIAR	True;True;True;True;True;True;True
652630	1	419920	3534700	289730000	271940000	393490000	217990000		24.261	211	20	1	0	1	2	5	4	4	4	1	0	1	2	5	4	4	4	4.7	0	4.7	10	24.2	19.9	19.9	19.9	0	54.958	4	P26373;J3QSB4;H3BTH3;J3KS98	P26373;J3QSB4	60S ribosomal protein L13	RPL13	149	60S ribosomal protein L13;60S ribosomal protein L13	EAAEQDVEK;GFSLEELR;LATQLTGPVMPVR;PASGPIRPIVR;VATWFNQPAR	True;True;True;True;True
1	1	1	1	1	1	1	8114800		50.118	437	0	0	0	0	0	0	0	0	1	0	0	0	0	0	0	0	1	0	0	0	0	0	0	0	3	0	6.3919	1	P26641	P26641	Elongation factor 1-gamma	EEF1G	150	Elongation factor 1-gamma	ALIAAQYSGAQVR	True
1	1	1	555520	1	1	1	1		16.891	149	1	0	0	0	1	0	0	0	0	0	0	0	1	0	0	0	0	0	0	0	11.4	0	0	0	0	0	65.613	1	P27482	P27482	Calmodulin-like protein 3	CALML3	151	Calmodulin-like protein 3	AADTDGDGQVNYEEFVR	True
1	1	1	1203600	1	1	1	1		44.564	390	2	0	0	0	2	0	0	0	0	0	0	0	2	0	0	0	0	0	0	0	26.2	0	0	0	0	0	12.779	1	P29508	P29508	Serpin B3	SERPINB3	152	Serpin B3	FKVEESYDLKDTLR;FMFDLFQQFR;GLVLSGVLHK;INSWVESQTNEK;KINSWVESQTNEK;LMEWTSLQNMR;MNSLSEANTK;SKENNIFYSPISITSALGMVLLGAK;TNSILFYGR	True;False;True;False;False;False;False;False;False
1	23622000	1	10826000	1	1085900000	1	807980000		17.818	165	24	0	3	0	2	0	5	0	3	0	3	0	2	0	5	0	3	0	24.2	0	15.2	0	33.9	0	24.2	0	323.31	1	P30050	P30050	60S ribosomal protein L12	RPL12	153	60S ribosomal protein L12	ALKEPPRDR;ELSGTIK;HSGNITFDEIVNIAR;IGPLGLSPK;QAQIEVVPSASALIIK	True;True;True;True;True
1	1	1	20036000	1	1	1	1		11.471	101	12	0	0	0	4	0	0	0	0	0	0	0	3	0	0	0	0	0	0	0	42.6	0	0	0	0	0	64.542	1	P31151	P31151	Protein S100-A7	S100A7	154	Protein S100-A7	GTNYLADVFEKK;IDFSEFLSLLGDIATDYHK;KIDFSEFLSLLGDIATDYHK;SIIGMIDMFHK	True;True;True;True
1	1	1	101750	61163000	1	1	1		55.992	504	3	0	0	0	1	3	0	0	0	0	0	0	1	3	0	0	0	0	0	0	2.2	10.1	0	0	0	0	34.263	4	P34897;H0YIZ0;G3V2Y4;G3V5L0	P34897;H0YIZ0;G3V2Y4	Serine hydroxymethyltransferase, mitochondrial;Serine hydroxymethyltransferase	SHMT2	155	Serine hydroxymethyltransferase, mitochondrial;Glycine hydroxymethyltransferase;Glycine hydroxymethyltransferase	GYSLVSGGTDNHLVLVDLRPK;TGLIDYNQLALTAR;VLELVSITANK;VVDFIDEGVNIGLEVK	True;True;True;True
3560800	1529100	9923100	8194400	29218000	1	299280000	34873000		226.53	1960	46	6	2	10	9	3	0	13	2	6	2	9	9	3	0	13	2	8.9	7	11	9.2	7.5	2.9	15.7	7.8	0	323.31	3	P35579;Q5BKV1;B1AH99	P35579	Myosin-9	MYH9	156	Myosin-9	ADEWLMK;ADFCIIHYAGK;AGKLDPHLVLDQLR;AGVLAHLEEER;AGVLAHLEEERDLK;ALEQQVEEMKTQLEELEDELQATEDAK;AQQAADKYLYVDKNFINNPLAQADWAAK;ASITALEAK;CNGVLEGIR;DKADFCIIHYAGK;DLGEELEALKTELEDTLDSTAAQQELR;EDQSILCTGESGAGK;EEILAQAK;ELEDATETADAMNR;EQEVNILK;EQLEEEEEAKHNLEK;FDQLLAEEK;HSQAVEELAEQLEQTKR;IAQLEEQLDNETKER;IIGLDQVAGMSETALPGAFK;IMGIPEEEQMGLLR;KANLQIDQINTDLNLER;KFDQLLAEEK;KKVEAQLQELQVK;KMQQNIQELEEQLEEEESAR;KQELEEICH…	False;False;False;False;False;True;True;True;False;False;True;False;True;True;True;True;False;True;True;True;True;True;False;True;True;True;True;False;True;False;True;True;True;True;False;True;False;False;True;False;False;True;True
256100000	216590000	401100000	433550000	9767600000	2456500000	25704000000	12241000000		229	1976	1317	78	65	117	86	88	50	116	92	68	54	107	76	76	41	100	79	45.6	39.9	50.5	45.4	48.6	31.5	55.8	50.8	0	323.31	16	P35580;E7ERA5;Q7Z406;M0QY43;A0A0C4DFM8;A1L2Z2;A0A2R8Y4C3;REV__Q8IYT3;P12883;P13535;Q9UKX3;Q9Y623;P13533;P12882;P11055;Q9UKX2	P35580	Myosin-10	MYH10	157	Myosin-10	ADEWLMK;ADFCIIHYAGK;ADMEDLMSSK;ADMEDLMSSKDDVGK;ADMEDLMSSKDDVGKNVHELEK;AGKLDPHLVLDQLR;AGVLAHLEEER;AGVLAHLEEERDLK;AKLQELEGAVK;ALAYDKLEK;ALEEALEAK;ALEEALEAKEEFER;ALEEALEAKEEFERQNK;ALEEETKNHEAQIQDMR;ALELDPNLYR;ALEQQVEEMR;ALEQQVEEMRTQLEELEDELQATEDAK;ALEQQVEEMRTQLEELEDELQATEDAKLR;AMVNKDDIQK;ASKLQNELDNVSTLLEEAEKK;ASRDEIFAQSK;ATISALEAK;AVIYNPATQADWTAK;AVIYNPATQADWTAKK;CNGVLEGIR;DAASLESQLQDTQELLQEETR;DAAS…	True;True;True;True;True;True;True;True;True;True;True;True;True;True;True;True;True;True;True;True;True;True;True;True;True;True;True;True;True;True;True;True;True;True;True;True;True;True;True;True;True;True;True;True;True;True;True;True;True;True;True;True;True;True;True;True;True;True;True;True;True;True;True;True;True;True;True;True;True;True;True;True;True;True;True;True;True;True;True;True…
1	1	1	16158000	1	1	1	1		44.853	390	16	0	0	0	9	0	0	0	0	0	0	0	2	0	0	0	0	0	0	0	28.5	0	0	0	0	0	248.07	3	P48594;H0Y5H9;C9JZ65	P48594;H0Y5H9;C9JZ65	Serpin B4	SERPINB4	158	Serpin B4;Serpin B4;Serpin B4	FMFDLFQQFR;FYQTSVESTDFANAPEESR;INSWVESQTNEK;KINSWVESQTNEK;LMEWTSLQNMR;MNSLSEANTK;SKENNIFYSPISITSALGMVLLGAK;TNSILFYGR;VLHFDQVTENTTEK	True;True;True;True;True;True;True;True;True
1	1	1	293350	1	1	25222000	1		32.922	286	2	0	0	0	1	0	0	1	0	0	0	0	1	0	0	1	0	0	0	0	9.1	0	0	3.5	0	0	12.29	5	P52907;C9JUG7;F8W9N7;A0A0D9SET8;P47755	P52907;C9JUG7;F8W9N7;A0A0D9SET8;P47755	F-actin-capping protein subunit alpha-1;F-actin-capping protein subunit alpha-2	CAPZA1;CAPZA2	159	F-actin-capping protein subunit alpha-1;F-actin-capping protein subunit alpha;F-actin-capping protein subunit alpha;F-actin-capping protein subunit alpha;F-actin-capping protein subunit alpha-2	IIENAENEYQTAISENYQTMSDTTFK;LLLNNDNLLR	True;True
1	23799000	1	1	1	3069500000	1	1		87.301	795	6	0	1	0	1	0	1	0	0	0	1	0	1	0	1	0	0	0	1	0	1	0	1	0	0	0	6.1431	1	P54886	P54886	Delta-1-pyrroline-5-carboxylate synthase;Glutamate 5-kinase;Gamma-glutamyl phosphate reductase	ALDH18A1	160	Delta-1-pyrroline-5-carboxylate synthase	LGSAVVTR	True
1	1	1	1	1	1	23424000	1		41.736	375	0	0	0	0	0	0	0	1	0	0	0	0	0	0	0	1	0	52.3	50.4	54.9	53.3	50.4	37.1	57.1	50.9	0	9.2536	10	P60709;E7EVS6;A0A2R8Y793;G5E9R0;A0A6Q8PH58;A0A2R8YGF8;C9JUM1;C9JZR7;C9JTX5;A0A6Q8PGD7	P60709;E7EVS6;A0A2R8Y793	Actin, cytoplasmic 1;Actin, cytoplasmic 1, N-terminally processed	ACTB	161	Actin, cytoplasmic 1;Actin, cytoplasmic 1;Actin, cytoplasmic 1	AGFAGDDAPR;AVFPSIVGR;AVFPSIVGRPR;DDDIAALVVDNGSGMCK;DLTDYLMK;DLYANTVLSGGTTMYPGIADR;DSYVGDEAQSK;DSYVGDEAQSKR;EITALAPSTMK;GYSFTTTAER;HQGVMVGMGQK;HQGVMVGMGQKDSYVGDEAQSKR;IIAPPER;IIAPPERK;IWHHTFYNELR;KDLYANTVLSGGTTMYPGIADR;LDLAGRDLTDYLMK;MQKEITALAPSTMK;QEYDESGPSIVHR;RGILTLK;SYELPDGQVITIGNER;TTGIVMDSGDGVTHTVPIYEGYALPHAILR;VAPEEHPVLLTEAPLNPK	False;False;False;True;False;False;False;False;False;False;False;False;False;False;False;False;False;False;False;False;False;False;False
1	3361700	1	717610	1	107120000	1	71392000		38.926	342	9	0	2	0	1	0	2	0	2	0	2	0	1	0	2	0	2	0	9.9	0	5.6	0	7.6	0	7.6	0	71.99	2	P61962;A0A087WWI6	P61962	DDB1- and CUL4-associated factor 7	DCAF7	162	DDB1- and CUL4-associated factor 7	GVYPDLLATSGDYLR;HLEHSTIIYEDPQHHPLLR;NTFDHPYPTTK	True;True;True
1	237290	1	449360	1	19362000	8381700	23823000		41.807	379	5	0	1	0	1	0	1	1	1	0	1	0	1	0	1	1	1	0	4.5	0	3.2	0	3.2	3.2	3.2	0	14.528	2	Q5T6W2;P61978	Q5T6W2;P61978	Heterogeneous nuclear ribonucleoprotein K	HNRNPK	163	Heterogeneous nuclear ribonucleoprotein K;Heterogeneous nuclear ribonucleoprotein K	IILDLISESPIK;TDYNASVSVPDSSGPER	True;True
1	1	380270	412580	1	1	1	23815000		14.839	130	4	0	0	1	1	0	0	0	2	0	0	1	1	0	0	0	2	0	0	6.9	15.4	0	0	0	17.7	0	19.035	7	P62244;I3L3P7;I3L246;H3BN98;H3BV27;H3BT37;I3L303	P62244;I3L3P7;I3L246;H3BN98	40S ribosomal protein S15a	RPS15A	164	40S ribosomal protein S15a;40S ribosomal protein S15a;40S ribosomal protein S15a;40S ribosomal protein S15a	HGYIGEFEIIDDHR;MNVLADALK;QFGFIVLTTSAGIMDHEEAR	True;True;True
1	1	1	1	21759000	35670000	22662000	60766000		15.807	143	7	0	0	0	0	1	2	1	3	0	0	0	0	1	2	1	3	0	0	0	0	7.7	14	7.7	22.4	0	18.378	5	P62266;D6RD47;D6RDJ2;D6RIX0;D6R9I7	P62266;D6RD47	40S ribosomal protein S23	RPS23	165	40S ribosomal protein S23;40S ribosomal protein S23	KAHLGTALK;KGHAVGDIPGVR;VANVSLLALYK	True;True;True
1249400	1096200	1092700	3882200	21066000	274990000	41309000	135570000		17.718	152	22	1	1	3	2	2	5	2	3	1	1	3	2	2	5	2	3	5.3	5.3	19.7	11.2	12.5	27.6	13.2	17.1	0	81.85	4	P62269;A0A0G2JQH2;Q5GGW2;J3JS69	P62269	40S ribosomal protein S18	RPS18	166	40S ribosomal protein S18	AGELTEDEVER;IAFAITAIK;IPDWFLNR;LREDLER;RAGELTEDEVER;SLVIPEKFQHILR;VITIMQNPR;VLNTNIDGR	True;True;True;True;True;True;True;True
1	1	1	1	1	32944000	1	10739000		17.222	151	2	0	0	0	0	0	1	0	1	0	0	0	0	0	1	0	1	0	0	0	0	0	4.6	0	4.6	0.0055249	6.0814	1	P62277	P62277	40S ribosomal protein S13	RPS13	167	40S ribosomal protein S13	LILIESR	True
1	1	1	1	1	27153000	1	30132000		13.742	125	2	0	0	0	0	0	1	0	1	0	0	0	0	0	1	0	1	0	0	0	0	0	7.2	0	7.2	0	6.9097	1	P62851	P62851	40S ribosomal protein S25	RPS25	168	40S ribosomal protein S25	AALQELLSK	True
1	738690	1	1461600	1	1	1	1		6.3225	51	2	0	1	0	1	0	0	0	0	0	1	0	1	0	0	0	0	0	19.6	0	19.6	0	0	0	0	0	10.051	2	Q59GN2;P62891	Q59GN2;P62891	Putative 60S ribosomal protein L39-like 5;60S ribosomal protein L39	RPL39P5;RPL39	169	Putative 60S ribosomal protein L39-like 5;60S ribosomal protein L39	QNRPIPQWIR	True
300950	1	398390	762030	41827000	40361000	68792000	1		18.012	165	8	1	0	1	1	2	1	2	1	1	0	1	1	2	1	2	1	6.7	0	7.9	9.1	12.1	5.5	12.1	5.5	0	25.796	4	P62937;A0A7I2V4V1;F8WE65;C9J5S7	P62937;A0A7I2V4V1;F8WE65;C9J5S7	Peptidyl-prolyl cis-trans isomerase A;Peptidyl-prolyl cis-trans isomerase A, N-terminally processed;Peptidyl-prolyl cis-trans isomerase	PPIA	170	Peptidyl-prolyl cis-trans isomerase A;Peptidyl-prolyl cis-trans isomerase;Peptidyl-prolyl cis-trans isomerase;Peptidyl-prolyl cis-trans isomerase	FEDENFILK;KITIADCGQLE;SIYGEKFEDENFILK;VKEGMNIVEAMER	True;True;True;True
30152000	52220000	16851000	55397000	534010000	396150000	2023300000	1508500000		42.051	377	66	1	1	2	1	1	1	1	1	1	1	2	1	1	1	1	1	31.6	29.7	34.2	32.6	30	22.3	31.8	30.2	0	95.599	11	P68133;P68032;P63267;P62736;A6NL76;A0A804HKV3;F8WB63;B8ZZJ2;C9JFL5;F6UVQ4;F6QUT6	P68133;P68032;P63267;P62736;A6NL76;A0A804HKV3;F8WB63;B8ZZJ2;C9JFL5;F6UVQ4;F6QUT6	Actin, alpha skeletal muscle;Actin, alpha cardiac muscle 1;Actin, gamma-enteric smooth muscle;Actin, aortic smooth muscle	ACTA1;ACTC1;ACTG2;ACTA2	171	Actin, alpha skeletal muscle;Actin, alpha cardiac muscle 1;Actin, gamma-enteric smooth muscle;Actin, aortic smooth muscle;Actin, alpha skeletal muscle;Actin, alpha skeletal muscle;Actin, gamma-enteric smooth muscle;Actin, gamma-enteric smooth muscle;Actin,	AGFAGDDAPR;AVFPSIVGR;AVFPSIVGRPR;DLTDYLMK;DSYVGDEAQSK;DSYVGDEAQSKR;EITALAPSTMK;GILTLKYPIEHGIITNWDDMEK;HQGVMVGMGQK;HQGVMVGMGQKDSYVGDEAQSKR;IIAPPER;IIAPPERK;IWHHTFYNELR;LDLAGRDLTDYLMK;MQKEITALAPSTMK;RGILTLK;SYELPDGQVITIGNER;YPIEHGIITNWDDMEK	False;False;False;False;False;False;False;True;False;False;False;False;False;False;False;False;False;True
1	253910	1	1086200	1	1	1	43060000		50.151	451	5	0	1	0	1	0	1	0	2	0	1	0	0	0	1	0	1	7.8	18.4	3.3	29.3	15.1	26.2	17.5	37.3	0	56.136	3	P68363;P68366;C9JDS9	P68363;P68366	Tubulin alpha-1B chain;Tubulin alpha-4A chain	TUBA1B;TUBA4A	172	Tubulin alpha-1B chain;Tubulin alpha-4A chain	AFVHWYVGEGMEEGEFSEAR;AVFVDLEPTVIDEVR;AYHEQLSVAEITNACFEPANQMVK;DVNAAIATIK;EDAANNYAR;EIIDLVLDR;FDGALNVDLTEFQTNLVPYPR;IHFPLATYAPVISAEK;LISQIVSSITASLR;NLDIERPTYTNLNR;QLFHPEQLITGK;QLFHPEQLITGKEDAANNYAR;SIQFVDWCPTGFK;TIGGGDDSFNTFFSETGAGK	False;False;False;False;False;False;False;False;True;False;False;False;True;False
1387500	32656000	1539800	60829000	22825000	770480000	72069000	1765800000		49.83	445	83	3	10	3	13	1	10	3	13	1	1	0	1	0	1	0	3	11.7	29.9	13.3	39.3	4	31.5	8.1	37.5	0	323.31	20	P68371;P04350;Q3ZCM7;A6NNZ2;Q5SQY0;A0A075B736;M0QY85;M0R2D3;Q9H4B7;M0QYM7;M0R278;M0R0X0;M0QZL7;M0QX14;M0R042;M0QY37;CON__ENSEMBL:ENSBTAP00000025008;M0R2T4;A0A075B724;M0R1I1	P68371;P04350	Tubulin beta-4B chain;Tubulin beta-4A chain	TUBB4B;TUBB4A	173	Tubulin beta-4B chain;Tubulin beta-4A chain	ALTVPELTQQMFDAK;AVLVDLEPGTMDSVR;EIVHLQAGQCGNQIGAK;EVDEQMLNVQNK;GHYTEGAELVDSVLDVVR;GHYTEGAELVDSVLDVVRK;IMNTFSVVPSPK;INVYYNEATGGK;IREEYPDR;KLAVNMVPFPR;LAVNMVPFPR;LHFFMPGFAPLTSR;LTTPTYGDLNHLVSATMSGVTTCLR;MREIVHLQAGQCGNQIGAK;MSATFIGNSTAIQELFKR;NSSYFVEWIPNNVK;SGPFGQIFRPDNFVFGQSGAGNNWAK;YLTVAAVFR	True;True;True;True;True;True;True;True;True;True;True;True;True;True;True;True;True;True
187520	1	1	1	1	1	1	1		113.75	1049	2	1	0	0	0	0	0	0	0	1	0	0	0	0	0	0	0	1.5	0	0	0	0	0	0	0	0	6.824	1	Q02413	Q02413	Desmoglein-1	DSG1	174	Desmoglein-1	YVMGNNPADLLAVDSR	True
1	1	1	1	1	31460000	14712000	45734000		140.96	1270	3	0	0	0	0	0	1	1	2	0	0	0	0	0	1	1	2	0	0	0	0	0	1.4	1.4	2.1	0	16.905	1	Q08211	Q08211	ATP-dependent RNA helicase A	DHX9	175	ATP-dependent RNA helicase A	AIEPPPLDAVIEAEHTLR;LAQFEPSQR	True;True
1	1	1	1	1	16962000	1	1		99.986	894	1	0	0	0	0	0	1	0	0	0	0	0	0	0	1	0	0	0	0	0	0	0	1.7	0	0	0	8.0432	1	Q08554	Q08554	Desmocollin-1	DSC1	176	Desmocollin-1	VTATDLDEPDTLHTR	True
1	1	1	1738900	23530000	1	19456000	64011000		30.84	305	7	0	0	0	1	1	1	1	2	0	0	0	1	1	1	1	2	0	0	0	6.6	6.6	6.6	6.6	10.8	0	30.797	1	Q13151	Q13151	Heterogeneous nuclear ribonucleoprotein A0	HNRNPA0	177	Heterogeneous nuclear ribonucleoprotein A0	EDIYSGGGGGGSR;GDVAEGDLIEHFSQFGTVEK	True;True
1	1	1	331140	1	1	1	1		82.86	747	1	0	0	0	1	0	0	0	0	0	0	0	1	0	0	0	0	0	0	0	2	0	0	0	0	0	15.901	1	Q13835	Q13835	Plakophilin-1	PKP1	178	Plakophilin-1	SPNQNVQQAAAGALR	True
1	1	1	1	1	36513000	1	31986000		102.64	915	2	0	0	0	0	0	2	0	1	0	0	0	0	0	2	0	1	0	0	0	0	0	4.5	0	1	0	14.997	2	Q15424;Q14151	Q15424;Q14151	Scaffold attachment factor B1;Scaffold attachment factor B2	SAFB;SAFB2	179	Scaffold attachment factor B1;Scaffold attachment factor B2	ADSLLAVVK;LAEEEDLFDSAHPEEGDLDLASESTAHAQSSK	True;True
1	384990	1	469530	1	1	1	16251000		37.497	356	4	0	1	0	1	0	0	0	1	0	0	0	1	0	0	0	0	0	5.6	0	3.7	0	0	0	3.1	0	27.535	1	Q15365	Q15365	Poly(rC)-binding protein 1	PCBP1	180	Poly(rC)-binding protein 1	ESTGAQVQVAGDMLPNSTER;IITLTGPTNAIFK;INISEGNCPER	True;True;True
1	1	1	1	1	1	9806600	1		55.39	499	6	0	0	1	0	1	0	3	1	0	0	1	0	1	0	3	1	0	0	2	0	1.4	0	6	1.4	0	32.796	1	Q16352	Q16352	Alpha-internexin	INA	181	Alpha-internexin	ALEAELAALR;FANLNEQAAR;KVESLLDELAFVR;VGELFQR	True;True;True;True
29231000	5168900	32070000	48028000	409890000	39473000	1903100000	1085000000		71.428	649	111	7	3	11	8	10	4	19	13	7	3	11	8	10	4	19	13	16.2	8.5	23.4	21.4	18.6	7.2	37.8	22.7	0	323.31	5	Q16643;D6R9W4;D6R9Q9;D6RFI1;D6RCR4	Q16643;D6R9W4	Drebrin	DBN1	182	Drebrin;Drebrin	AAAPQAWAGPMEEPPQAQAPPR;AGVSFSGHR;ALDEVTSSQPPPLPPPPPPAQETQEPSPILDSEETR;EEELRKEEER;EQFWEQAK;EQQIEEHRR;EQSIFGDHRDEEEETHMK;KQQTLEAEEAK;KQQTLEAEEAKR;KSESEVEEAAAIIAQRPDNPR;LAASGEGGLQELSGHFENQK;LELLAAYEEVIR;LKEQSIFGDHRDEEEETHMK;LREDENAEPVGTTYQK;LRFEQER;LSSPVLHR;MAPTPIPTR;MAPTPIPTRSPSDSSTASTPVAEQIER;QQTLEAEEAK;SESEVEEAAAIIAQRPDNPR;SESEVEEAAAIIAQRPDNPREFFK;SPSDSSTASTPVAEQIER;YVLINWVGEDVPDAR	True;True;True;True;True;True;True;True;True;True;True;True;True;True;True;True;True;True;True;True;True;True;True
3710700	24425000	2579400	55167000	100850000	834040000	206760000	1573900000		50.135	451	79	2	5	1	8	5	9	6	11	0	0	0	1	0	0	0	1	7.8	15.5	3.3	29.3	15.1	26.2	17.5	37.3	0	323.31	5	Q71U36;P0DPH8;P0DPH7;Q6PEY2;F8VQQ4	Q71U36;P0DPH8;P0DPH7;Q6PEY2;F8VQQ4	Tubulin alpha-1A chain;Tubulin alpha-3E chain	TUBA1A;TUBA3E	183	Tubulin alpha-1A chain;Tubulin alpha-3D chain;Tubulin alpha-3C chain;Tubulin alpha-3E chain;Tubulin alpha chain	AFVHWYVGEGMEEGEFSEAR;AVFVDLEPTVIDEVR;AYHEQLSVAEITNACFEPANQMVK;DVNAAIATIK;EDAANNYAR;EIIDLVLDR;FDGALNVDLTEFQTNLVPYPR;IHFPLATYAPVISAEK;LIGQIVSSITASLR;NLDIERPTYTNLNR;QLFHPEQLITGK;QLFHPEQLITGKEDAANNYAR;TIGGGDDSFNTFFSETGAGK;TIQFVDWCPTGFK	True;True;True;True;True;True;True;True;True;True;True;True;True;True
1	1	1	489550	1	1	1	1		11.305	101	1	0	0	0	1	0	0	0	0	0	0	0	1	0	0	0	0	0	0	0	21.8	0	0	0	0	0	10.814	1	Q86SG5	Q86SG5	Protein S100-A7A	S100A7A	184	Protein S100-A7A	GIHYLATVFEK;SIIGMIDMFHK	True;False
1	1	1	2317100	1	58872000	1	1		48.47	420	3	0	0	0	1	0	1	0	0	0	0	0	1	0	1	0	0	0	0	0	1.7	0	1.7	0	0	0	6.7122	1	Q86TJ2	Q86TJ2	Transcriptional adapter 2-beta	TADA2B	185	Transcriptional adapter 2-beta	LPSYLDK	True
1	1	1	950870	1	1	1	1		26.888	257	2	0	0	1	1	0	0	0	0	0	0	1	1	0	0	0	0	0	0	5.1	5.1	0	0	0	0	0	8.2157	1	Q86V81	Q86V81	THO complex subunit 4	ALYREF	186	THO complex subunit 4	ADKMDMSLDDIIK	True
1	1	1	1	41537000	1	74908000	1		94.718	840	2	0	0	0	0	3	0	3	0	0	0	0	0	3	0	3	0	0	0	0	0	3.8	0	4.9	0	0	36.079	5	Q8N653;H7C305;H7BZQ9;H7C0X1;A0A2R8Y7K3	Q8N653	Leucine-zipper-like transcriptional regulator 1	LZTR1	188	Leucine-zipper-like transcriptional regulator 1	AFTTGTPPAPR;DVFGLDFGTTSAK;EAPGVAAGGARPPLLHVAIR;IPTEHLLR;LEQEAAPVPR;LSSPLIVEIVR	True;True;True;True;True;True
1	7256100	1	33458000	1	376660000	1	970540000		29.652	260	33	0	3	0	6	0	3	0	6	0	3	0	6	0	3	0	6	0	10	0	15.8	0	7.3	0	13.5	0	120.97	2	R4GND3;Q8WV24	R4GND3;Q8WV24	Pleckstrin homology-like domain family A member 1	PHLDA1	189	Pleckstrin homology-like domain family A member 1;Pleckstrin homology-like domain family A member 1	ALKEGVLEK;ELHFSNMK;LKELHFSNMK;MLESSGCK;RSDGLLQLWK;SDGLLQLWK;TVDCVER;YMYFTVVMAEGK	True;True;True;True;True;True;True;True
1	730520	924700	1598700	1	1	265270000	1		89.333	817	9	0	1	1	2	0	0	5	0	0	1	1	2	0	0	5	0	0	2.6	2.6	4	0	0	6.5	0	0	64.888	1	Q96SB3	Q96SB3	Neurabin-2	PPP1R9B	192	Neurabin-2	EAAAVAPPER;ERPGEQSEVAQLIQQTLEQER;HAVTEAEIQQLK;ISELEGNLQTLR;LQSLEQEK;VAPARPPPKPR	True;True;True;True;True;True
242130	1001600	74264	5187800	1	1	1	271720000		49.953	445	8	1	2	1	2	0	0	0	4	1	1	0	1	0	0	0	3	14.2	27.6	19.3	43.4	7.4	26.3	11.5	37.1	0	105.34	3	Q9BVA1;Q13885;K7ES63	Q9BVA1;Q13885	Tubulin beta-2B chain;Tubulin beta-2A chain	TUBB2B;TUBB2A	193	Tubulin beta-2B chain;Tubulin beta-2A chain	AILVDLEPGTMDSVR;ALTVPELTQQMFDSK;EVDEQMLNVQNK;FWEVISDEHGIDPTGSYHGDSDLQLER;GHYTEGAELVDSVLDVVR;GHYTEGAELVDSVLDVVRK;IMNTFSVMPSPK;INVYYNEATGNK;IREEYPDR;KLAVNMVPFPR;LAVNMVPFPR;LHFFMPGFAPLTSR;LTTPTYGDLNHLVSATMSGVTTCLR;MSATFIGNSTAIQELFKR;NSSYFVEWIPNNVK;SGPFGQIFRPDNFVFGQSGAGNNWAK;YLTVAAIFR	False;True;False;True;False;False;True;True;False;False;False;False;False;False;False;False;True
674270	1	1	1	39510000	1	48671000	1		63.48	577	4	1	0	0	0	2	0	2	0	1	0	0	0	2	0	2	0	1.6	0	0	0	4.2	0	4.2	0	0	22.113	1	Q9NZI8	Q9NZI8	Insulin-like growth factor 2 mRNA-binding protein 1	IGF2BP1	194	Insulin-like growth factor 2 mRNA-binding protein 1	LKEENFFGPK;LLVPTQYVGAIIGK;QQQVDIPLR	True;True;True
1	1	1	6296600	1	1	1	1		15.892	146	5	0	0	0	4	0	0	0	0	0	0	0	4	0	0	0	0	0	0	0	22.6	0	0	0	0	0	67.738	1	Q9NZT1	Q9NZT1	Calmodulin-like protein 5	CALML5	195	Calmodulin-like protein 5	AGELTPEEEAQYK;AGELTPEEEAQYKK;AGLEDLQVAFR;NLSEAQLR	True;True;True;True
1	1	1	1	1	1	11674000	1		121.04	1060	1	0	0	0	0	0	0	1	0	0	0	0	0	0	0	1	0	0	0	0	0	0	0	1	0	0	6.1639	1	Q9ULE4	Q9ULE4	Protein FAM184B	FAM184B	196	Protein FAM184B	EVEAQLEEVRK	True
4397200	2377400	16659000	10144000	225390000	1	1110500000	283450000		121.87	1083	92	8	3	13	8	7	0	24	6	8	3	13	8	7	0	24	6	10.1	4.8	14.1	10.6	7.4	0	27.9	7.8	0	323.31	9	Q9UPQ0;D6RD46;E7EPK0;E9PDJ9;H0Y8P3;G5EA03;D6RJ93;Q6NVB9;D6R8Y0	Q9UPQ0;D6RD46;E7EPK0;E9PDJ9;H0Y8P3;G5EA03	LIM and calponin homology domains-containing protein 1	LIMCH1	197	LIM and calponin homology domains-containing protein 1;LIM and calponin homology domains-containing protein 1;LIM and calponin homology domains-containing protein 1;LIM and calponin homology domains-containing protein 1;LIM and calponin homology domains-co	ACPALGLEALQPLQPEPPPEPAFSEAQK;AQKEVEEEERR;ASVLDTSMSAGSGSPSK;CSPTVAFVEFPSSPQLK;DDSFDSLDSFGSR;EEDDKWQDDLAR;EFEGLLAQMR;ESQLFDPSDLQDTSNR;FTISEAVLER;GNIELASSEPQHFTTTVTR;GQLGDAVSGTDVR;GSLTEGALAHSGNPVSK;HGRDDSFDSLDSFGSR;IDLGNCQDEK;KGNIELASSEPQHFTTTVTR;KPNSVPQELAATTEK;LPTPIAGLDNIILFLR;SAVPFNQYLPNK;SFGDKDFR;SFQGDDSDLLLK;SINHQIESPSER;SPEPEATLTFPFLDK;SQEEAEGILQQYIER;SQMFEGVAR;SWSTATSPLGGER;SWSTATSPLGGERPFR;T…	True;True;True;True;True;True;True;True;True;True;True;True;True;True;True;True;True;True;True;True;True;True;True;True;True;True;True;True;True;True

## Sheet: peptide identification
C: Missed cleavages	C: Charge	N: Scan number	N: Length	N: m/z	N: Mass	N: Mass error [ppm]	N: Score	N: Delta score	N: Number of matches	N: Peak coverage	T: Sequence	T: Oxidation (M) Probabilities	T: Proteins	T: Gene Names	T: Protein Names	T: id	T: Protein group IDs
0	2	11179	22	1136.05	2270.09	0.18799	102.28	94.552	17	0.25	AAAPQAWAGPMEEPPQAQAPPR		Q16643;D6R9Q9	DBN1	Drebrin	0	182
0	3	11188	22	757.704	2270.09	1.6344	92.492	84.78	22	0.282051	AAAPQAWAGPMEEPPQAQAPPR		Q16643;D6R9Q9	DBN1	Drebrin	1	182
0	3	11207	22	757.704	2270.09	1.6344	101.49	97.307	31	0.19375	AAAPQAWAGPMEEPPQAQAPPR		Q16643;D6R9Q9	DBN1	Drebrin	2	182
0	3	11279	22	757.704	2270.09	1.0903	60.032	54.641	20	0.190476	AAAPQAWAGPMEEPPQAQAPPR		Q16643;D6R9Q9	DBN1	Drebrin	3	182
0	2	11332	22	1136.05	2270.09	0.27194	74.769	67.044	14	0.518519	AAAPQAWAGPMEEPPQAQAPPR		Q16643;D6R9Q9	DBN1	Drebrin	4	182
0	3	17335	22	757.704	2270.09	1.0935	46.578	41.71	27	0.0808383	AAAPQAWAGPMEEPPQAQAPPR		Q16643;D6R9Q9	DBN1	Drebrin	5	182
0	3	14467	22	763.036	2286.09	0.15655	66.644	57.712	25	0.087108	AAAPQAWAGPMEEPPQAQAPPR	AAAPQAWAGPM(1)EEPPQAQAPPR	Q16643;D6R9Q9	DBN1	Drebrin	6	182
0	3	14751	22	763.036	2286.09	-0.56714	101.17	96.642	32	0.0919881	AAAPQAWAGPMEEPPQAQAPPR	AAAPQAWAGPM(1)EEPPQAQAPPR	Q16643;D6R9Q9	DBN1	Drebrin	7	182
0	3	14851	22	763.036	2286.09	-0.56714	112.44	104.25	35	0.102041	AAAPQAWAGPMEEPPQAQAPPR	AAAPQAWAGPM(1)EEPPQAQAPPR	Q16643;D6R9Q9	DBN1	Drebrin	8	182
0	2	11490	17	943.414	1884.81	-1.7039	220.9	181.63	34	0.303571	AADTDGDGQVNYEEFVR		P27482	CALML3	Calmodulin-like protein 3	11	151
1	3	9675	20	785.027	2352.06	1.3474	218.31	188.54	38	0.238994	AAELTATQVEEEEEEEDFRK		O75717	WDHD1	WD repeat and HMG-box DNA-binding protein 1	12	125
1	3	9689	20	785.027	2352.06	1.3474	218.37	195.46	34	0.197674	AAELTATQVEEEEEEEDFRK		O75717	WDHD1	WD repeat and HMG-box DNA-binding protein 1	13	125
1	3	9569	20	785.027	2352.06	0.33453	163.45	140.55	33	0.169231	AAELTATQVEEEEEEEDFRK		O75717	WDHD1	WD repeat and HMG-box DNA-binding protein 1	14	125
1	3	9578	20	785.027	2352.06	0.33453	148.44	119.31	29	0.161111	AAELTATQVEEEEEEEDFRK		O75717	WDHD1	WD repeat and HMG-box DNA-binding protein 1	15	125
2	3	8771	21	827.726	2480.16	-0.74588	108.92	91.321	23	0.315068	AAELTATQVEEEEEEEDFRKK		O75717	WDHD1	WD repeat and HMG-box DNA-binding protein 1	16	125
0	2	17986	9	486.79	971.565	0.23298	127.68	89.377	24	0.0554273	AALQELLSK		P62851	RPS25	40S ribosomal protein S25	17	168
0	2	18124	9	486.79	971.565	0.78176	137.14	98.833	26	0.065	AALQELLSK		P62851	RPS25	40S ribosomal protein S25	18	168
0	2	20729	19	993.513	1985.01	NaN	72.681	49.213	24	0.091954	AAPSVTLFPPSSEELQANK		P0DOY3;P0DOY2;P0CF74;A0A5H1ZRQ7;A0M8Q6	IGLC6;IGLC7	Ig lambda-6 chain C region;Ig lambda-7 chain C region	19	139
0	3	31972	28	1006.16	3015.47	-0.10555	75.226	69.066	29	0.0828571	ACPALGLEALQPLQPEPPPEPAFSEAQK		Q9UPQ0;D6RD46	LIMCH1	LIM and calponin homology domains-containing protein 1	22	197
0	2	9625	7	446.715	891.416	-2.2037	109.11	64.134	17	0.119718	ADEWLMK		P35579;P35580	MYH10;MYH9	Myosin-10;Myosin-9	23	156;157
0	2	13477	11	642.299	1282.58	-1.5853	152.28	116.77	23	0.2	ADFCIIHYAGK		P35579;P35580	MYH10;MYH9	Myosin-10;Myosin-9	24	156;157
0	2	13487	11	642.299	1282.58	-1.5853	166.33	134.83	25	0.208333	ADFCIIHYAGK		P35579;P35580	MYH10;MYH9	Myosin-10;Myosin-9	25	156;157
0	2	13599	11	642.299	1282.58	-2.9843	165.83	140.21	23	0.156463	ADFCIIHYAGK		P35579;P35580	MYH10;MYH9	Myosin-10;Myosin-9	26	156;157
0	3	20854	11	428.535	1282.58	-0.73503	68.069	53.193	17	0.0555556	ADFCIIHYAGK		P35579;P35580	MYH10;MYH9	Myosin-10;Myosin-9	27	156;157
0	2	20860	11	642.299	1282.58	0.097969	123.88	105.1	22	0.0723684	ADFCIIHYAGK		P35579;P35580	MYH10;MYH9	Myosin-10;Myosin-9	28	156;157
0	3	20482	11	428.535	1282.58	-0.095393	46.352	38.22	15	0.0666667	ADFCIIHYAGK		P35579;P35580	MYH10;MYH9	Myosin-10;Myosin-9	29	156;157
0	2	20484	11	642.299	1282.58	-0.17056	140.45	120.21	23	0.0653409	ADFCIIHYAGK		P35579;P35580	MYH10;MYH9	Myosin-10;Myosin-9	30	156;157
0	3	20734	11	428.535	1282.58	-0.52898	53.028	46.842	17	0.0609319	ADFCIIHYAGK		P35579;P35580	MYH10;MYH9	Myosin-10;Myosin-9	31	156;157
0	2	20747	11	642.299	1282.58	0.56481	76.815	60.275	21	0.0558511	ADFCIIHYAGK		P35579;P35580	MYH10;MYH9	Myosin-10;Myosin-9	32	156;157
1	2	15889	13	768.868	1535.72	NaN	99.215	80.543	17	0.2125	ADKMDMSLDDIIK		Q86V81	ALYREF	THO complex subunit 4	41	186
1	2	16560	13	768.868	1535.72	0.94891	152.47	124.26	28	0.14433	ADKMDMSLDDIIK		Q86V81	ALYREF	THO complex subunit 4	42	186
1	2	17723	14	828.452	1654.89	0.56296	100.55	83.922	15	0.202703	ADLDKLNIDSIIQR		A0A087WYY5;F8VR82;F8VYE8;P36873	PPP1CC	Serine/threonine-protein phosphatase;Serine/threonine-protein phosphatase PP1-gamma catalytic subunit	43	8
1	2	17960	14	828.452	1654.89	2.0925	169.89	152.95	29	0.211679	ADLDKLNIDSIIQR		A0A087WYY5;F8VR82;F8VYE8;P36873	PPP1CC	Serine/threonine-protein phosphatase;Serine/threonine-protein phosphatase PP1-gamma catalytic subunit	44	8
0	2	9002	10	563.741	1125.47	-0.16682	123.86	88.504	24	0.206897	ADMEDLMSSK		P35580	MYH10	Myosin-10	82	157
0	2	9016	10	563.741	1125.47	-0.16682	108.98	81.847	19	0.175926	ADMEDLMSSK		P35580	MYH10	Myosin-10	83	157
0	2	5329	10	579.736	1157.46	-0.011177	137.28	131.5	30	0.0903614	ADMEDLMSSK	ADM(1)EDLM(1)SSK	P35580	MYH10	Myosin-10	84	157
0	2	5466	10	579.736	1157.46	-0.29848	126.49	119.43	27	0.0820669	ADMEDLMSSK	ADM(1)EDLM(1)SSK	P35580	MYH10	Myosin-10	85	157
1	3	9151	15	547.576	1639.71	0.20583	75.911	64.437	23	0.188525	ADMEDLMSSKDDVGK		P35580	MYH10	Myosin-10	86	157
1	2	9133	15	820.861	1639.71	-0.65394	115.57	105.92	21	0.403846	ADMEDLMSSKDDVGK		P35580	MYH10	Myosin-10	87	157
1	2	8995	15	820.861	1639.71	-1.1225	130.56	106.22	24	0.27907	ADMEDLMSSKDDVGK		P35580	MYH10	Myosin-10	88	157
1	2	9104	15	820.861	1639.71	-0.48399	199.96	173.92	36	0.201117	ADMEDLMSSKDDVGK		P35580	MYH10	Myosin-10	89	157
1	2	9123	15	820.861	1639.71	-0.48399	230.06	203.08	40	0.20202	ADMEDLMSSKDDVGK		P35580	MYH10	Myosin-10	90	157
1	3	9124	15	547.576	1639.71	-0.38213	120.7	101.63	28	0.142857	ADMEDLMSSKDDVGK		P35580	MYH10	Myosin-10	91	157
1	3	6610	15	558.24	1671.7	-0.68431	108.06	94.944	31	0.0849315	ADMEDLMSSKDDVGK	ADM(1)EDLM(1)SSKDDVGK	P35580	MYH10	Myosin-10	92	157
2	3	10570	22	830.721	2489.14	-2.4582	133.1	122.6	38	0.197917	ADMEDLMSSKDDVGKNVHELEK		P35580	MYH10	Myosin-10	93	157
2	4	10662	22	623.293	2489.14	-1.7868	152.48	141.65	42	0.166008	ADMEDLMSSKDDVGKNVHELEK		P35580	MYH10	Myosin-10	94	157
2	3	10663	22	830.721	2489.14	-3.3194	214.31	198.25	47	0.20524	ADMEDLMSSKDDVGKNVHELEK		P35580	MYH10	Myosin-10	95	157
2	5	10665	22	498.836	2489.14	-2.4398	78.489	70.685	26	0.152941	ADMEDLMSSKDDVGKNVHELEK		P35580	MYH10	Myosin-10	96	157
2	3	10386	22	830.721	2489.14	-2.1939	128.88	121.26	36	0.243243	ADMEDLMSSKDDVGKNVHELEK		P35580	MYH10	Myosin-10	97	157
2	3	10395	22	830.721	2489.14	-2.1939	228.48	206.07	47	0.218605	ADMEDLMSSKDDVGKNVHELEK		P35580	MYH10	Myosin-10	98	157
2	3	10405	22	830.721	2489.14	-2.1939	271.66	256.34	56	0.262911	ADMEDLMSSKDDVGKNVHELEK		P35580	MYH10	Myosin-10	99	157
2	4	10404	22	623.293	2489.14	-1.5391	176.54	163.46	42	0.173554	ADMEDLMSSKDDVGKNVHELEK		P35580	MYH10	Myosin-10	100	157
2	5	10406	22	498.836	2489.14	-1.3256	100.64	93.017	29	0.171598	ADMEDLMSSKDDVGKNVHELEK		P35580	MYH10	Myosin-10	101	157
2	4	10663	22	623.293	2489.14	-1.6166	127.28	119.92	36	0.18	ADMEDLMSSKDDVGKNVHELEK		P35580	MYH10	Myosin-10	102	157
2	4	10669	22	623.293	2489.14	-1.6166	165.46	157.66	39	0.167382	ADMEDLMSSKDDVGKNVHELEK		P35580	MYH10	Myosin-10	103	157
0	2	17497	9	458.279	914.544	0.18538	119.29	78.718	19	0.0535211	ADSLLAVVK		Q15424;Q14151	SAFB;SAFB2	Scaffold attachment factor B1;Scaffold attachment factor B2	104	179
0	2	17648	9	458.279	914.544	0.7307	116.37	69.536	21	0.0617647	ADSLLAVVK		Q15424;Q14151	SAFB;SAFB2	Scaffold attachment factor B1;Scaffold attachment factor B2	105	179
0	2	16488	12	704.359	1406.7	0.67266	171.33	145.76	28	0.118644	ADTLTDEINFLR		CON__P04259;CON__P48668;P48668;CON__P02538;P02538;P04259	KRT6C;KRT6A;KRT6B	Keratin, type II cytoskeletal 6C;Keratin, type II cytoskeletal 6A;Keratin, type II cytoskeletal 6B	106	131
0	2	11635	9	546.788	1091.56	-0.88095	118.18	29.035	23	0.152318	AELNEFLTR		H0YEU2;E9PL09;P23396;E9PPU1;H0YES8;E9PQX2;E9PQ96;E9PJH4;F2Z2S8;H0YF32;E9PK82;H0YCJ7	RPS3	40S ribosomal protein S3	107	101
0	2	18117	9	546.788	1091.56	0.19287	112.84	70.733	20	0.0451467	AELNEFLTR		H0YEU2;E9PL09;P23396;E9PPU1;H0YES8;E9PQX2;E9PQ96;E9PJH4;F2Z2S8;H0YF32;E9PK82;H0YCJ7	RPS3	40S ribosomal protein S3	108	101
0	2	24557	11	632.85	1263.69	0.32245	163.16	123.54	28	0.0630631	AFITNIPFDVK		A0A087X0X3;P52272;M0R019;M0R0Y6;M0QYQ7;M0R0N3;M0R2T0	HNRNPM	Heterogeneous nuclear ribonucleoprotein M	112	10
0	2	10227	11	558.296	1114.58	-1.0345	62.104	41.404	17	0.0518293	AFTTGTPPAPR		Q8N653;A0A2R8Y7K3	LZTR1	Leucine-zipper-like transcriptional regulator 1	113	188
0	3	15492	20	777.344	2329.01	0.94143	43.848	40.408	20	0.11976	AFVHWYVGEGMEEGEFSEAR		P0DPH7;P0DPH8;P68363;P68366;Q71U36	TUBA1A;TUBA1B;TUBA4A	Tubulin alpha-1A chain;Tubulin alpha-1B chain;Tubulin alpha-4A chain	114	172;183
0	2	15274	19	1040.98	2079.94	-0.9358	138.21	125.85	31	0.269565	AGAYDFPSPEWDTVTPEAK		A0A2Q3DQE3;A0A5F9ZH21;A0A5F9ZH50;A0A5F9ZHM9;A0A5F9ZHR5;A0A5F9ZHY2;A0A5K1VW76;A0A804HIC9;D6R938;D6RFJ0;E9PBG7;E9PF82;H0Y6G2;H0Y9C2;H7BXS4;Q13554;Q13555;Q13557;Q5SWX3;Q8WU40;Q9UQM7	CAMK2A;CAMK2B;CAMK2D;CAMK2G	Calcium/calmodulin-dependent protein kinase type II subunit alpha;Calcium/calmodulin-dependent protein kinase type II subunit beta;Calcium/calmodulin-dependent protein kinase type II subunit delta;Calcium/calmodulin-dependent protein kinase type II subunit gamma	115	25;90
0	2	22806	19	1040.98	2079.94	-0.6672	109.84	97.478	31	0.0911765	AGAYDFPSPEWDTVTPEAK		A0A2Q3DQE3;A0A5F9ZH21;A0A5F9ZH50;A0A5F9ZHM9;A0A5F9ZHR5;A0A5F9ZHY2;A0A5K1VW76;A0A804HIC9;D6R938;D6RFJ0;E9PBG7;E9PF82;H0Y6G2;H0Y9C2;H7BXS4;Q13554;Q13555;Q13557;Q5SWX3;Q8WU40;Q9UQM7	CAMK2A;CAMK2B;CAMK2D;CAMK2G	Calcium/calmodulin-dependent protein kinase type II subunit alpha;Calcium/calmodulin-dependent protein kinase type II subunit beta;Calcium/calmodulin-dependent protein kinase type II subunit delta;Calcium/calmodulin-dependent protein kinase type II subunit gamma	116	25;90
0	2	22730	19	1040.98	2079.94	0.34391	132.93	132.67	35	0.0899743	AGAYDFPSPEWDTVTPEAK		A0A2Q3DQE3;A0A5F9ZH21;A0A5F9ZH50;A0A5F9ZHM9;A0A5F9ZHR5;A0A5F9ZHY2;A0A5K1VW76;A0A804HIC9;D6R938;D6RFJ0;E9PBG7;E9PF82;H0Y6G2;H0Y9C2;H7BXS4;Q13554;Q13555;Q13557;Q5SWX3;Q8WU40;Q9UQM7	CAMK2A;CAMK2B;CAMK2D;CAMK2G	Calcium/calmodulin-dependent protein kinase type II subunit alpha;Calcium/calmodulin-dependent protein kinase type II subunit beta;Calcium/calmodulin-dependent protein kinase type II subunit delta;Calcium/calmodulin-dependent protein kinase type II subunit gamma	117	25;90
0	2	9905	11	624.291	1246.57	NaN	109.42	74.195	24	0.0636605	AGELTEDEVER		P62269	RPS18	40S ribosomal protein S18	120	166
0	2	9446	13	753.852	1505.69	NaN	87.789	63.27	18	0.206897	AGELTPEEEAQYK		Q9NZT1	CALML5	Calmodulin-like protein 5	121	195
1	2	7643	14	817.899	1633.78	0.25126	214.82	189.39	32	0.176796	AGELTPEEEAQYKK		Q9NZT1	CALML5	Calmodulin-like protein 5	122	195
1	2	7654	14	817.899	1633.78	0.25126	183.85	160	31	0.163158	AGELTPEEEAQYKK		Q9NZT1	CALML5	Calmodulin-like protein 5	123	195
0	2	4739	10	488.728	975.441	0.51165	119.21	98.512	19	0.246753	AGFAGDDAPR		A0A2R8Y793;A0A2R8YGF8;A0A6Q8PGD7;A0A6Q8PH58;A0A7P0TBL1;A0A804GS07;A5A3E0;A6NL76;B8ZZJ2;C9JFL5;C9JTX5;C9JUM1;C9JZR7;E7EVS6;F6QUT6;F6UVQ4;F8WB63;F8WCH0;G5E9R0;I3L1U9;I3L3I0;I3L3R2;I3L4N8;J3KT65;K7EM38;P0CG38;P0CG39;P60709;P62736;P63261;P63267;P68032;P68133;Q6S8J3	ACTA1;ACTA2;ACTB;ACTC1;ACTG1;ACTG2;POTEE;POTEF;POTEI;POTEJ	Actin, alpha cardiac muscle 1;Actin, alpha skeletal muscle;Actin, aortic smooth muscle;Actin, cytoplasmic 1;Actin, cytoplasmic 1, N-terminally processed;Actin, cytoplasmic 2;Actin, cytoplasmic 2, N-terminally processed;Actin, gamma-enteric smooth muscle;POTE ankyrin domain family member E;POTE ankyrin domain family member F;POTE ankyrin domain family member I;POTE ankyrin domain family member J	124	114;161;171
0	2	4743	10	488.728	975.441	0.51165	196.95	176.25	29	0.213235	AGFAGDDAPR		A0A2R8Y793;A0A2R8YGF8;A0A6Q8PGD7;A0A6Q8PH58;A0A7P0TBL1;A0A804GS07;A5A3E0;A6NL76;B8ZZJ2;C9JFL5;C9JTX5;C9JUM1;C9JZR7;E7EVS6;F6QUT6;F6UVQ4;F8WB63;F8WCH0;G5E9R0;I3L1U9;I3L3I0;I3L3R2;I3L4N8;J3KT65;K7EM38;P0CG38;P0CG39;P60709;P62736;P63261;P63267;P68032;P68133;Q6S8J3	ACTA1;ACTA2;ACTB;ACTC1;ACTG1;ACTG2;POTEE;POTEF;POTEI;POTEJ	Actin, alpha cardiac muscle 1;Actin, alpha skeletal muscle;Actin, aortic smooth muscle;Actin, cytoplasmic 1;Actin, cytoplasmic 1, N-terminally processed;Actin, cytoplasmic 2;Actin, cytoplasmic 2, N-terminally processed;Actin, gamma-enteric smooth muscle;POTE ankyrin domain family member E;POTE ankyrin domain family member F;POTE ankyrin domain family member I;POTE ankyrin domain family member J	125	114;161;171
0	2	4749	10	488.728	975.441	0.51165	122.19	101.49	19	0.279412	AGFAGDDAPR		A0A2R8Y793;A0A2R8YGF8;A0A6Q8PGD7;A0A6Q8PH58;A0A7P0TBL1;A0A804GS07;A5A3E0;A6NL76;B8ZZJ2;C9JFL5;C9JTX5;C9JUM1;C9JZR7;E7EVS6;F6QUT6;F6UVQ4;F8WB63;F8WCH0;G5E9R0;I3L1U9;I3L3I0;I3L3R2;I3L4N8;J3KT65;K7EM38;P0CG38;P0CG39;P60709;P62736;P63261;P63267;P68032;P68133;Q6S8J3	ACTA1;ACTA2;ACTB;ACTC1;ACTG1;ACTG2;POTEE;POTEF;POTEI;POTEJ	Actin, alpha cardiac muscle 1;Actin, alpha skeletal muscle;Actin, aortic smooth muscle;Actin, cytoplasmic 1;Actin, cytoplasmic 1, N-terminally processed;Actin, cytoplasmic 2;Actin, cytoplasmic 2, N-terminally processed;Actin, gamma-enteric smooth muscle;POTE ankyrin domain family member E;POTE ankyrin domain family member F;POTE ankyrin domain family member I;POTE ankyrin domain family member J	126	114;161;171
0	2	4763	10	488.728	975.441	0.51165	227.3	198.88	31	0.216783	AGFAGDDAPR		A0A2R8Y793;A0A2R8YGF8;A0A6Q8PGD7;A0A6Q8PH58;A0A7P0TBL1;A0A804GS07;A5A3E0;A6NL76;B8ZZJ2;C9JFL5;C9JTX5;C9JUM1;C9JZR7;E7EVS6;F6QUT6;F6UVQ4;F8WB63;F8WCH0;G5E9R0;I3L1U9;I3L3I0;I3L3R2;I3L4N8;J3KT65;K7EM38;P0CG38;P0CG39;P60709;P62736;P63261;P63267;P68032;P68133;Q6S8J3	ACTA1;ACTA2;ACTB;ACTC1;ACTG1;ACTG2;POTEE;POTEF;POTEI;POTEJ	Actin, alpha cardiac muscle 1;Actin, alpha skeletal muscle;Actin, aortic smooth muscle;Actin, cytoplasmic 1;Actin, cytoplasmic 1, N-terminally processed;Actin, cytoplasmic 2;Actin, cytoplasmic 2, N-terminally processed;Actin, gamma-enteric smooth muscle;POTE ankyrin domain family member E;POTE ankyrin domain family member F;POTE ankyrin domain family member I;POTE ankyrin domain family member J	127	114;161;171
0	2	4714	10	488.728	975.441	0.68187	150.24	121.82	23	0.153333	AGFAGDDAPR		A0A2R8Y793;A0A2R8YGF8;A0A6Q8PGD7;A0A6Q8PH58;A0A7P0TBL1;A0A804GS07;A5A3E0;A6NL76;B8ZZJ2;C9JFL5;C9JTX5;C9JUM1;C9JZR7;E7EVS6;F6QUT6;F6UVQ4;F8WB63;F8WCH0;G5E9R0;I3L1U9;I3L3I0;I3L3R2;I3L4N8;J3KT65;K7EM38;P0CG38;P0CG39;P60709;P62736;P63261;P63267;P68032;P68133;Q6S8J3	ACTA1;ACTA2;ACTB;ACTC1;ACTG1;ACTG2;POTEE;POTEF;POTEI;POTEJ	Actin, alpha cardiac muscle 1;Actin, alpha skeletal muscle;Actin, aortic smooth muscle;Actin, cytoplasmic 1;Actin, cytoplasmic 1, N-terminally processed;Actin, cytoplasmic 2;Actin, cytoplasmic 2, N-terminally processed;Actin, gamma-enteric smooth muscle;POTE ankyrin domain family member E;POTE ankyrin domain family member F;POTE ankyrin domain family member I;POTE ankyrin domain family member J	128	114;161;171
0	2	4717	10	488.728	975.441	0.68187	169.09	140.67	27	0.156977	AGFAGDDAPR		A0A2R8Y793;A0A2R8YGF8;A0A6Q8PGD7;A0A6Q8PH58;A0A7P0TBL1;A0A804GS07;A5A3E0;A6NL76;B8ZZJ2;C9JFL5;C9JTX5;C9JUM1;C9JZR7;E7EVS6;F6QUT6;F6UVQ4;F8WB63;F8WCH0;G5E9R0;I3L1U9;I3L3I0;I3L3R2;I3L4N8;J3KT65;K7EM38;P0CG38;P0CG39;P60709;P62736;P63261;P63267;P68032;P68133;Q6S8J3	ACTA1;ACTA2;ACTB;ACTC1;ACTG1;ACTG2;POTEE;POTEF;POTEI;POTEJ	Actin, alpha cardiac muscle 1;Actin, alpha skeletal muscle;Actin, aortic smooth muscle;Actin, cytoplasmic 1;Actin, cytoplasmic 1, N-terminally processed;Actin, cytoplasmic 2;Actin, cytoplasmic 2, N-terminally processed;Actin, gamma-enteric smooth muscle;POTE ankyrin domain family member E;POTE ankyrin domain family member F;POTE ankyrin domain family member I;POTE ankyrin domain family member J	129	114;161;171
0	2	4739	10	488.728	975.441	0.68187	223.81	203.11	31	0.224638	AGFAGDDAPR		A0A2R8Y793;A0A2R8YGF8;A0A6Q8PGD7;A0A6Q8PH58;A0A7P0TBL1;A0A804GS07;A5A3E0;A6NL76;B8ZZJ2;C9JFL5;C9JTX5;C9JUM1;C9JZR7;E7EVS6;F6QUT6;F6UVQ4;F8WB63;F8WCH0;G5E9R0;I3L1U9;I3L3I0;I3L3R2;I3L4N8;J3KT65;K7EM38;P0CG38;P0CG39;P60709;P62736;P63261;P63267;P68032;P68133;Q6S8J3	ACTA1;ACTA2;ACTB;ACTC1;ACTG1;ACTG2;POTEE;POTEF;POTEI;POTEJ	Actin, alpha cardiac muscle 1;Actin, alpha skeletal muscle;Actin, aortic smooth muscle;Actin, cytoplasmic 1;Actin, cytoplasmic 1, N-terminally processed;Actin, cytoplasmic 2;Actin, cytoplasmic 2, N-terminally processed;Actin, gamma-enteric smooth muscle;POTE ankyrin domain family member E;POTE ankyrin domain family member F;POTE ankyrin domain family member I;POTE ankyrin domain family member J	130	114;161;171
0	2	4760	10	488.728	975.441	0.10904	126.62	116.48	22	0.203704	AGFAGDDAPR		A0A2R8Y793;A0A2R8YGF8;A0A6Q8PGD7;A0A6Q8PH58;A0A7P0TBL1;A0A804GS07;A5A3E0;A6NL76;B8ZZJ2;C9JFL5;C9JTX5;C9JUM1;C9JZR7;E7EVS6;F6QUT6;F6UVQ4;F8WB63;F8WCH0;G5E9R0;I3L1U9;I3L3I0;I3L3R2;I3L4N8;J3KT65;K7EM38;P0CG38;P0CG39;P60709;P62736;P63261;P63267;P68032;P68133;Q6S8J3	ACTA1;ACTA2;ACTB;ACTC1;ACTG1;ACTG2;POTEE;POTEF;POTEI;POTEJ	Actin, alpha cardiac muscle 1;Actin, alpha skeletal muscle;Actin, aortic smooth muscle;Actin, cytoplasmic 1;Actin, cytoplasmic 1, N-terminally processed;Actin, cytoplasmic 2;Actin, cytoplasmic 2, N-terminally processed;Actin, gamma-enteric smooth muscle;POTE ankyrin domain family member E;POTE ankyrin domain family member F;POTE ankyrin domain family member I;POTE ankyrin domain family member J	131	114;161;171
0	2	4763	10	488.728	975.441	0.10904	167.23	155.51	25	0.2	AGFAGDDAPR		A0A2R8Y793;A0A2R8YGF8;A0A6Q8PGD7;A0A6Q8PH58;A0A7P0TBL1;A0A804GS07;A5A3E0;A6NL76;B8ZZJ2;C9JFL5;C9JTX5;C9JUM1;C9JZR7;E7EVS6;F6QUT6;F6UVQ4;F8WB63;F8WCH0;G5E9R0;I3L1U9;I3L3I0;I3L3R2;I3L4N8;J3KT65;K7EM38;P0CG38;P0CG39;P60709;P62736;P63261;P63267;P68032;P68133;Q6S8J3	ACTA1;ACTA2;ACTB;ACTC1;ACTG1;ACTG2;POTEE;POTEF;POTEI;POTEJ	Actin, alpha cardiac muscle 1;Actin, alpha skeletal muscle;Actin, aortic smooth muscle;Actin, cytoplasmic 1;Actin, cytoplasmic 1, N-terminally processed;Actin, cytoplasmic 2;Actin, cytoplasmic 2, N-terminally processed;Actin, gamma-enteric smooth muscle;POTE ankyrin domain family member E;POTE ankyrin domain family member F;POTE ankyrin domain family member I;POTE ankyrin domain family member J	132	114;161;171
0	2	4781	10	488.728	975.441	0.10904	216.57	196.79	31	0.254098	AGFAGDDAPR		A0A2R8Y793;A0A2R8YGF8;A0A6Q8PGD7;A0A6Q8PH58;A0A7P0TBL1;A0A804GS07;A5A3E0;A6NL76;B8ZZJ2;C9JFL5;C9JTX5;C9JUM1;C9JZR7;E7EVS6;F6QUT6;F6UVQ4;F8WB63;F8WCH0;G5E9R0;I3L1U9;I3L3I0;I3L3R2;I3L4N8;J3KT65;K7EM38;P0CG38;P0CG39;P60709;P62736;P63261;P63267;P68032;P68133;Q6S8J3	ACTA1;ACTA2;ACTB;ACTC1;ACTG1;ACTG2;POTEE;POTEF;POTEI;POTEJ	Actin, alpha cardiac muscle 1;Actin, alpha skeletal muscle;Actin, aortic smooth muscle;Actin, cytoplasmic 1;Actin, cytoplasmic 1, N-terminally processed;Actin, cytoplasmic 2;Actin, cytoplasmic 2, N-terminally processed;Actin, gamma-enteric smooth muscle;POTE ankyrin domain family member E;POTE ankyrin domain family member F;POTE ankyrin domain family member I;POTE ankyrin domain family member J	133	114;161;171
0	2	4783	10	488.728	975.441	0.10904	243.54	223.83	31	0.238462	AGFAGDDAPR		A0A2R8Y793;A0A2R8YGF8;A0A6Q8PGD7;A0A6Q8PH58;A0A7P0TBL1;A0A804GS07;A5A3E0;A6NL76;B8ZZJ2;C9JFL5;C9JTX5;C9JUM1;C9JZR7;E7EVS6;F6QUT6;F6UVQ4;F8WB63;F8WCH0;G5E9R0;I3L1U9;I3L3I0;I3L3R2;I3L4N8;J3KT65;K7EM38;P0CG38;P0CG39;P60709;P62736;P63261;P63267;P68032;P68133;Q6S8J3	ACTA1;ACTA2;ACTB;ACTC1;ACTG1;ACTG2;POTEE;POTEF;POTEI;POTEJ	Actin, alpha cardiac muscle 1;Actin, alpha skeletal muscle;Actin, aortic smooth muscle;Actin, cytoplasmic 1;Actin, cytoplasmic 1, N-terminally processed;Actin, cytoplasmic 2;Actin, cytoplasmic 2, N-terminally processed;Actin, gamma-enteric smooth muscle;POTE ankyrin domain family member E;POTE ankyrin domain family member F;POTE ankyrin domain family member I;POTE ankyrin domain family member J	134	114;161;171
0	2	4800	10	488.728	975.441	0.10904	227.62	209.77	31	0.238462	AGFAGDDAPR		A0A2R8Y793;A0A2R8YGF8;A0A6Q8PGD7;A0A6Q8PH58;A0A7P0TBL1;A0A804GS07;A5A3E0;A6NL76;B8ZZJ2;C9JFL5;C9JTX5;C9JUM1;C9JZR7;E7EVS6;F6QUT6;F6UVQ4;F8WB63;F8WCH0;G5E9R0;I3L1U9;I3L3I0;I3L3R2;I3L4N8;J3KT65;K7EM38;P0CG38;P0CG39;P60709;P62736;P63261;P63267;P68032;P68133;Q6S8J3	ACTA1;ACTA2;ACTB;ACTC1;ACTG1;ACTG2;POTEE;POTEF;POTEI;POTEJ	Actin, alpha cardiac muscle 1;Actin, alpha skeletal muscle;Actin, aortic smooth muscle;Actin, cytoplasmic 1;Actin, cytoplasmic 1, N-terminally processed;Actin, cytoplasmic 2;Actin, cytoplasmic 2, N-terminally processed;Actin, gamma-enteric smooth muscle;POTE ankyrin domain family member E;POTE ankyrin domain family member F;POTE ankyrin domain family member I;POTE ankyrin domain family member J	135	114;161;171
0	2	4706	10	488.728	975.441	-0.00098146	156.75	145.03	23	0.166667	AGFAGDDAPR		A0A2R8Y793;A0A2R8YGF8;A0A6Q8PGD7;A0A6Q8PH58;A0A7P0TBL1;A0A804GS07;A5A3E0;A6NL76;B8ZZJ2;C9JFL5;C9JTX5;C9JUM1;C9JZR7;E7EVS6;F6QUT6;F6UVQ4;F8WB63;F8WCH0;G5E9R0;I3L1U9;I3L3I0;I3L3R2;I3L4N8;J3KT65;K7EM38;P0CG38;P0CG39;P60709;P62736;P63261;P63267;P68032;P68133;Q6S8J3	ACTA1;ACTA2;ACTB;ACTC1;ACTG1;ACTG2;POTEE;POTEF;POTEI;POTEJ	Actin, alpha cardiac muscle 1;Actin, alpha skeletal muscle;Actin, aortic smooth muscle;Actin, cytoplasmic 1;Actin, cytoplasmic 1, N-terminally processed;Actin, cytoplasmic 2;Actin, cytoplasmic 2, N-terminally processed;Actin, gamma-enteric smooth muscle;POTE ankyrin domain family member E;POTE ankyrin domain family member F;POTE ankyrin domain family member I;POTE ankyrin domain family member J	136	114;161;171
0	2	4713	10	488.728	975.441	-0.00098146	199.8	188.08	29	0.180124	AGFAGDDAPR		A0A2R8Y793;A0A2R8YGF8;A0A6Q8PGD7;A0A6Q8PH58;A0A7P0TBL1;A0A804GS07;A5A3E0;A6NL76;B8ZZJ2;C9JFL5;C9JTX5;C9JUM1;C9JZR7;E7EVS6;F6QUT6;F6UVQ4;F8WB63;F8WCH0;G5E9R0;I3L1U9;I3L3I0;I3L3R2;I3L4N8;J3KT65;K7EM38;P0CG38;P0CG39;P60709;P62736;P63261;P63267;P68032;P68133;Q6S8J3	ACTA1;ACTA2;ACTB;ACTC1;ACTG1;ACTG2;POTEE;POTEF;POTEI;POTEJ	Actin, alpha cardiac muscle 1;Actin, alpha skeletal muscle;Actin, aortic smooth muscle;Actin, cytoplasmic 1;Actin, cytoplasmic 1, N-terminally processed;Actin, cytoplasmic 2;Actin, cytoplasmic 2, N-terminally processed;Actin, gamma-enteric smooth muscle;POTE ankyrin domain family member E;POTE ankyrin domain family member F;POTE ankyrin domain family member I;POTE ankyrin domain family member J	137	114;161;171
0	2	4725	10	488.728	975.441	-0.00098146	214.81	197.71	30	0.24	AGFAGDDAPR		A0A2R8Y793;A0A2R8YGF8;A0A6Q8PGD7;A0A6Q8PH58;A0A7P0TBL1;A0A804GS07;A5A3E0;A6NL76;B8ZZJ2;C9JFL5;C9JTX5;C9JUM1;C9JZR7;E7EVS6;F6QUT6;F6UVQ4;F8WB63;F8WCH0;G5E9R0;I3L1U9;I3L3I0;I3L3R2;I3L4N8;J3KT65;K7EM38;P0CG38;P0CG39;P60709;P62736;P63261;P63267;P68032;P68133;Q6S8J3	ACTA1;ACTA2;ACTB;ACTC1;ACTG1;ACTG2;POTEE;POTEF;POTEI;POTEJ	Actin, alpha cardiac muscle 1;Actin, alpha skeletal muscle;Actin, aortic smooth muscle;Actin, cytoplasmic 1;Actin, cytoplasmic 1, N-terminally processed;Actin, cytoplasmic 2;Actin, cytoplasmic 2, N-terminally processed;Actin, gamma-enteric smooth muscle;POTE ankyrin domain family member E;POTE ankyrin domain family member F;POTE ankyrin domain family member I;POTE ankyrin domain family member J	138	114;161;171
0	2	8249	10	488.728	975.441	0.0869	164.77	154.79	25	0.132275	AGFAGDDAPR		A0A2R8Y793;A0A2R8YGF8;A0A6Q8PGD7;A0A6Q8PH58;A0A7P0TBL1;A0A804GS07;A5A3E0;A6NL76;B8ZZJ2;C9JFL5;C9JTX5;C9JUM1;C9JZR7;E7EVS6;F6QUT6;F6UVQ4;F8WB63;F8WCH0;G5E9R0;I3L1U9;I3L3I0;I3L3R2;I3L4N8;J3KT65;K7EM38;P0CG38;P0CG39;P60709;P62736;P63261;P63267;P68032;P68133;Q6S8J3	ACTA1;ACTA2;ACTB;ACTC1;ACTG1;ACTG2;POTEE;POTEF;POTEI;POTEJ	Actin, alpha cardiac muscle 1;Actin, alpha skeletal muscle;Actin, aortic smooth muscle;Actin, cytoplasmic 1;Actin, cytoplasmic 1, N-terminally processed;Actin, cytoplasmic 2;Actin, cytoplasmic 2, N-terminally processed;Actin, gamma-enteric smooth muscle;POTE ankyrin domain family member E;POTE ankyrin domain family member F;POTE ankyrin domain family member I;POTE ankyrin domain family member J	139	114;161;171
0	2	8358	10	488.728	975.441	0.0869	162.25	152.27	25	0.118483	AGFAGDDAPR		A0A2R8Y793;A0A2R8YGF8;A0A6Q8PGD7;A0A6Q8PH58;A0A7P0TBL1;A0A804GS07;A5A3E0;A6NL76;B8ZZJ2;C9JFL5;C9JTX5;C9JUM1;C9JZR7;E7EVS6;F6QUT6;F6UVQ4;F8WB63;F8WCH0;G5E9R0;I3L1U9;I3L3I0;I3L3R2;I3L4N8;J3KT65;K7EM38;P0CG38;P0CG39;P60709;P62736;P63261;P63267;P68032;P68133;Q6S8J3	ACTA1;ACTA2;ACTB;ACTC1;ACTG1;ACTG2;POTEE;POTEF;POTEI;POTEJ	Actin, alpha cardiac muscle 1;Actin, alpha skeletal muscle;Actin, aortic smooth muscle;Actin, cytoplasmic 1;Actin, cytoplasmic 1, N-terminally processed;Actin, cytoplasmic 2;Actin, cytoplasmic 2, N-terminally processed;Actin, gamma-enteric smooth muscle;POTE ankyrin domain family member E;POTE ankyrin domain family member F;POTE ankyrin domain family member I;POTE ankyrin domain family member J	140	114;161;171
0	2	7952	10	488.728	975.441	-0.060403	164.77	149.39	25	0.115207	AGFAGDDAPR		A0A2R8Y793;A0A2R8YGF8;A0A6Q8PGD7;A0A6Q8PH58;A0A7P0TBL1;A0A804GS07;A5A3E0;A6NL76;B8ZZJ2;C9JFL5;C9JTX5;C9JUM1;C9JZR7;E7EVS6;F6QUT6;F6UVQ4;F8WB63;F8WCH0;G5E9R0;I3L1U9;I3L3I0;I3L3R2;I3L4N8;J3KT65;K7EM38;P0CG38;P0CG39;P60709;P62736;P63261;P63267;P68032;P68133;Q6S8J3	ACTA1;ACTA2;ACTB;ACTC1;ACTG1;ACTG2;POTEE;POTEF;POTEI;POTEJ	Actin, alpha cardiac muscle 1;Actin, alpha skeletal muscle;Actin, aortic smooth muscle;Actin, cytoplasmic 1;Actin, cytoplasmic 1, N-terminally processed;Actin, cytoplasmic 2;Actin, cytoplasmic 2, N-terminally processed;Actin, gamma-enteric smooth muscle;POTE ankyrin domain family member E;POTE ankyrin domain family member F;POTE ankyrin domain family member I;POTE ankyrin domain family member J	141	114;161;171
0	2	8059	10	488.728	975.441	-0.060403	190.52	177.31	25	0.19084	AGFAGDDAPR		A0A2R8Y793;A0A2R8YGF8;A0A6Q8PGD7;A0A6Q8PH58;A0A7P0TBL1;A0A804GS07;A5A3E0;A6NL76;B8ZZJ2;C9JFL5;C9JTX5;C9JUM1;C9JZR7;E7EVS6;F6QUT6;F6UVQ4;F8WB63;F8WCH0;G5E9R0;I3L1U9;I3L3I0;I3L3R2;I3L4N8;J3KT65;K7EM38;P0CG38;P0CG39;P60709;P62736;P63261;P63267;P68032;P68133;Q6S8J3	ACTA1;ACTA2;ACTB;ACTC1;ACTG1;ACTG2;POTEE;POTEF;POTEI;POTEJ	Actin, alpha cardiac muscle 1;Actin, alpha skeletal muscle;Actin, aortic smooth muscle;Actin, cytoplasmic 1;Actin, cytoplasmic 1, N-terminally processed;Actin, cytoplasmic 2;Actin, cytoplasmic 2, N-terminally processed;Actin, gamma-enteric smooth muscle;POTE ankyrin domain family member E;POTE ankyrin domain family member F;POTE ankyrin domain family member I;POTE ankyrin domain family member J	142	114;161;171
0	2	8174	10	488.728	975.441	-0.060403	136.27	123.68	23	0.106481	AGFAGDDAPR		A0A2R8Y793;A0A2R8YGF8;A0A6Q8PGD7;A0A6Q8PH58;A0A7P0TBL1;A0A804GS07;A5A3E0;A6NL76;B8ZZJ2;C9JFL5;C9JTX5;C9JUM1;C9JZR7;E7EVS6;F6QUT6;F6UVQ4;F8WB63;F8WCH0;G5E9R0;I3L1U9;I3L3I0;I3L3R2;I3L4N8;J3KT65;K7EM38;P0CG38;P0CG39;P60709;P62736;P63261;P63267;P68032;P68133;Q6S8J3	ACTA1;ACTA2;ACTB;ACTC1;ACTG1;ACTG2;POTEE;POTEF;POTEI;POTEJ	Actin, alpha cardiac muscle 1;Actin, alpha skeletal muscle;Actin, aortic smooth muscle;Actin, cytoplasmic 1;Actin, cytoplasmic 1, N-terminally processed;Actin, cytoplasmic 2;Actin, cytoplasmic 2, N-terminally processed;Actin, gamma-enteric smooth muscle;POTE ankyrin domain family member E;POTE ankyrin domain family member F;POTE ankyrin domain family member I;POTE ankyrin domain family member J	143	114;161;171
0	2	8083	10	488.728	975.441	-0.23405	138.78	127.22	24	0.0615385	AGFAGDDAPR		A0A2R8Y793;A0A2R8YGF8;A0A6Q8PGD7;A0A6Q8PH58;A0A7P0TBL1;A0A804GS07;A5A3E0;A6NL76;B8ZZJ2;C9JFL5;C9JTX5;C9JUM1;C9JZR7;E7EVS6;F6QUT6;F6UVQ4;F8WB63;F8WCH0;G5E9R0;I3L1U9;I3L3I0;I3L3R2;I3L4N8;J3KT65;K7EM38;P0CG38;P0CG39;P60709;P62736;P63261;P63267;P68032;P68133;Q6S8J3	ACTA1;ACTA2;ACTB;ACTC1;ACTG1;ACTG2;POTEE;POTEF;POTEI;POTEJ	Actin, alpha cardiac muscle 1;Actin, alpha skeletal muscle;Actin, aortic smooth muscle;Actin, cytoplasmic 1;Actin, cytoplasmic 1, N-terminally processed;Actin, cytoplasmic 2;Actin, cytoplasmic 2, N-terminally processed;Actin, gamma-enteric smooth muscle;POTE ankyrin domain family member E;POTE ankyrin domain family member F;POTE ankyrin domain family member I;POTE ankyrin domain family member J	144	114;161;171
0	2	8187	10	488.728	975.441	-0.23405	190.52	177.31	26	0.166667	AGFAGDDAPR		A0A2R8Y793;A0A2R8YGF8;A0A6Q8PGD7;A0A6Q8PH58;A0A7P0TBL1;A0A804GS07;A5A3E0;A6NL76;B8ZZJ2;C9JFL5;C9JTX5;C9JUM1;C9JZR7;E7EVS6;F6QUT6;F6UVQ4;F8WB63;F8WCH0;G5E9R0;I3L1U9;I3L3I0;I3L3R2;I3L4N8;J3KT65;K7EM38;P0CG38;P0CG39;P60709;P62736;P63261;P63267;P68032;P68133;Q6S8J3	ACTA1;ACTA2;ACTB;ACTC1;ACTG1;ACTG2;POTEE;POTEF;POTEI;POTEJ	Actin, alpha cardiac muscle 1;Actin, alpha skeletal muscle;Actin, aortic smooth muscle;Actin, cytoplasmic 1;Actin, cytoplasmic 1, N-terminally processed;Actin, cytoplasmic 2;Actin, cytoplasmic 2, N-terminally processed;Actin, gamma-enteric smooth muscle;POTE ankyrin domain family member E;POTE ankyrin domain family member F;POTE ankyrin domain family member I;POTE ankyrin domain family member J	145	114;161;171
1	3	12751	14	525.639	1573.89	0.23228	79.771	72.89	25	0.229358	AGKLDPHLVLDQLR		P35579;P35580	MYH10;MYH9	Myosin-10;Myosin-9	146	156;157
1	3	12513	14	525.639	1573.89	-0.30091	124.25	112.56	34	0.242857	AGKLDPHLVLDQLR		P35579;P35580	MYH10;MYH9	Myosin-10;Myosin-9	147	156;157
1	3	12527	14	525.639	1573.89	-0.30091	130.06	122.28	34	0.244604	AGKLDPHLVLDQLR		P35579;P35580	MYH10;MYH9	Myosin-10;Myosin-9	148	156;157
0	2	14881	11	609.827	1217.64	0.29602	150.35	110.35	25	0.210084	AGLEDLQVAFR		Q9NZT1	CALML5	Calmodulin-like protein 5	149	195
0	2	3261	10	495.759	989.503	1.8468	113.62	71.226	24	0.205128	AGVETTTPSK		P0DOY3;P0DOY2			150	139
0	2	3200	10	495.759	989.503	1.321	113.62	70.787	25	0.189394	AGVETTTPSK		P0DOY3;P0DOY2			151	139
0	2	5265	10	495.759	989.503	0.23771	102.62	68.825	22	0.0718954	AGVETTTPSK		P0DOY3;P0DOY2			152	139
0	2	5484	10	495.759	989.503	0.32456	102.07	66.918	22	0.0758621	AGVETTTPSK		P0DOY3;P0DOY2			153	139
0	3	14006	11	408.551	1222.63	-0.37766	127.83	103.37	25	0.107759	AGVLAHLEEER		P35579;P35580	MYH10;MYH9	Myosin-10;Myosin-9	154	156;157
0	3	13953	11	408.551	1222.63	0.58151	127.83	103.37	26	0.0597701	AGVLAHLEEER		P35579;P35580	MYH10;MYH9	Myosin-10;Myosin-9	155	156;157
0	3	14247	11	408.551	1222.63	0.026446	143.24	115.06	26	0.116071	AGVLAHLEEER		P35579;P35580	MYH10;MYH9	Myosin-10;Myosin-9	156	156;157
0	3	14345	11	408.551	1222.63	0.026446	57.802	36.429	18	0.0557276	AGVLAHLEEER		P35579;P35580	MYH10;MYH9	Myosin-10;Myosin-9	157	156;157
0	3	14287	11	408.551	1222.63	1.1292	150.04	125.58	26	0.0783133	AGVLAHLEEER		P35579;P35580	MYH10;MYH9	Myosin-10;Myosin-9	158	156;157
1	3	9256	14	527.286	1578.84	-0.71771	116.58	85.586	33	0.146119	AGVLAHLEEERDLK		P35579;P35580	MYH10;MYH9	Myosin-10;Myosin-9	159	156;157
1	3	9189	14	527.286	1578.84	-0.35523	111.07	83.429	30	0.134259	AGVLAHLEEERDLK		P35579;P35580	MYH10;MYH9	Myosin-10;Myosin-9	160	156;157
0	2	6271	9	480.238	958.462	3.316	130.27	97.801	20	0.172414	AGVSFSGHR		Q16643;D6R9W4;D6RFI1	DBN1	Drebrin	161	182
0	2	10754	9	480.238	958.462	0.1959	129.65	105.45	24	0.103896	AGVSFSGHR		Q16643;D6R9W4;D6RFI1	DBN1	Drebrin	162	182
0	2	10352	9	480.238	958.462	0.37872	145.34	114.67	25	0.145349	AGVSFSGHR		Q16643;D6R9W4;D6RFI1	DBN1	Drebrin	163	182
0	2	10709	9	480.238	958.462	-0.26684	134.81	98.254	23	0.0798611	AGVSFSGHR		Q16643;D6R9W4;D6RFI1	DBN1	Drebrin	164	182
0	3	16070	20	785.043	2352.11	0.82454	53.779	38.273	12	0.0470588	AIEEGVNHMWTVSAFQQHPR	AIEEGVNHM(1)WTVSAFQQHPR	V9GYW0;V9GYK3;D6RAY7;D6R9P4;D6RFF8;Q8TDQ7;P46926	GNPDA2;GNPDA1	Glucosamine-6-phosphate isomerase;Glucosamine-6-phosphate isomerase 2;Glucosamine-6-phosphate isomerase 1	165	91
0	3	16084	20	785.043	2352.11	0.82454	45.257	30.128	12	0.0521739	AIEEGVNHMWTVSAFQQHPR	AIEEGVNHM(1)WTVSAFQQHPR	V9GYW0;V9GYK3;D6RAY7;D6R9P4;D6RFF8;Q8TDQ7;P46926	GNPDA2;GNPDA1	Glucosamine-6-phosphate isomerase;Glucosamine-6-phosphate isomerase 2;Glucosamine-6-phosphate isomerase 1	166	91
0	3	16109	20	785.043	2352.11	0.82454	63.918	48.789	13	0.0588235	AIEEGVNHMWTVSAFQQHPR	AIEEGVNHM(1)WTVSAFQQHPR	V9GYW0;V9GYK3;D6RAY7;D6R9P4;D6RFF8;Q8TDQ7;P46926	GNPDA2;GNPDA1	Glucosamine-6-phosphate isomerase;Glucosamine-6-phosphate isomerase 2;Glucosamine-6-phosphate isomerase 1	167	91
0	3	16053	20	785.043	2352.11	-0.69709	53.779	38.651	13	0.0526316	AIEEGVNHMWTVSAFQQHPR	AIEEGVNHM(1)WTVSAFQQHPR	V9GYW0;V9GYK3;D6RAY7;D6R9P4;D6RFF8;Q8TDQ7;P46926	GNPDA2;GNPDA1	Glucosamine-6-phosphate isomerase;Glucosamine-6-phosphate isomerase 2;Glucosamine-6-phosphate isomerase 1	168	91
0	3	16055	20	785.043	2352.11	-0.69709	73.464	57.958	12	0.05	AIEEGVNHMWTVSAFQQHPR	AIEEGVNHM(1)WTVSAFQQHPR	V9GYW0;V9GYK3;D6RAY7;D6R9P4;D6RFF8;Q8TDQ7;P46926	GNPDA2;GNPDA1	Glucosamine-6-phosphate isomerase;Glucosamine-6-phosphate isomerase 2;Glucosamine-6-phosphate isomerase 1	169	91
0	2	16058	20	1177.06	2352.11	-1.4302	88.187	72.662	13	0.0585586	AIEEGVNHMWTVSAFQQHPR	AIEEGVNHM(1)WTVSAFQQHPR	V9GYW0;V9GYK3;D6RAY7;D6R9P4;D6RFF8;Q8TDQ7;P46926	GNPDA2;GNPDA1	Glucosamine-6-phosphate isomerase;Glucosamine-6-phosphate isomerase 2;Glucosamine-6-phosphate isomerase 1	170	91
0	3	26206	18	657.69	1970.05	-0.64745	108.49	100.1	24	0.0521542	AIEPPPLDAVIEAEHTLR		Q08211	DHX9	ATP-dependent RNA helicase A	171	175
0	3	26032	18	657.69	1970.05	0.697	44.238	35.295	18	0.0521739	AIEPPPLDAVIEAEHTLR		Q08211	DHX9	ATP-dependent RNA helicase A	172	175
0	3	26649	18	657.69	1970.05	0.099664	126.88	117.94	29	0.0652174	AIEPPPLDAVIEAEHTLR		Q08211	DHX9	ATP-dependent RNA helicase A	173	175
0	2	14951	15	808.422	1614.83	-0.45774	149.38	105.19	27	0.217742	AILVDLEPGTMDSVR		A0A0B4J269;G3V2N6;G3V2R8;G3V3R4;G3V5W4;P07437;Q13509;Q13885;Q5JP53;Q9BVA1	TUBB;TUBB2A;TUBB2B;TUBB3	Tubulin beta chain;Tubulin beta-2A chain;Tubulin beta-2B chain;Tubulin beta-3 chain	175	135;16;193
0	2	14969	15	808.422	1614.83	-0.45774	169.65	119.37	29	0.284314	AILVDLEPGTMDSVR		A0A0B4J269;G3V2N6;G3V2R8;G3V3R4;G3V5W4;P07437;Q13509;Q13885;Q5JP53;Q9BVA1	TUBB;TUBB2A;TUBB2B;TUBB3	Tubulin beta chain;Tubulin beta-2A chain;Tubulin beta-2B chain;Tubulin beta-3 chain	176	135;16;193
0	2	15077	15	808.422	1614.83	0.25582	201.6	145.04	31	0.22963	AILVDLEPGTMDSVR		A0A0B4J269;G3V2N6;G3V2R8;G3V3R4;G3V5W4;P07437;Q13509;Q13885;Q5JP53;Q9BVA1	TUBB;TUBB2A;TUBB2B;TUBB3	Tubulin beta chain;Tubulin beta-2A chain;Tubulin beta-2B chain;Tubulin beta-3 chain	177	135;16;193
0	2	15091	15	808.422	1614.83	0.25582	188.06	144.55	30	0.217391	AILVDLEPGTMDSVR		A0A0B4J269;G3V2N6;G3V2R8;G3V3R4;G3V5W4;P07437;Q13509;Q13885;Q5JP53;Q9BVA1	TUBB;TUBB2A;TUBB2B;TUBB3	Tubulin beta chain;Tubulin beta-2A chain;Tubulin beta-2B chain;Tubulin beta-3 chain	178	135;16;193
0	2	15104	15	808.422	1614.83	0.25582	188.06	143.74	30	0.232558	AILVDLEPGTMDSVR		A0A0B4J269;G3V2N6;G3V2R8;G3V3R4;G3V5W4;P07437;Q13509;Q13885;Q5JP53;Q9BVA1	TUBB;TUBB2A;TUBB2B;TUBB3	Tubulin beta chain;Tubulin beta-2A chain;Tubulin beta-2B chain;Tubulin beta-3 chain	179	135;16;193
0	2	14632	15	808.422	1614.83	-1.8923	140.31	96.127	26	0.268041	AILVDLEPGTMDSVR		A0A0B4J269;G3V2N6;G3V2R8;G3V3R4;G3V5W4;P07437;Q13509;Q13885;Q5JP53;Q9BVA1	TUBB;TUBB2A;TUBB2B;TUBB3	Tubulin beta chain;Tubulin beta-2A chain;Tubulin beta-2B chain;Tubulin beta-3 chain	180	135;16;193
0	2	15050	15	808.422	1614.83	0.0034263	140.24	104.28	26	0.209677	AILVDLEPGTMDSVR		A0A0B4J269;G3V2N6;G3V2R8;G3V3R4;G3V5W4;P07437;Q13509;Q13885;Q5JP53;Q9BVA1	TUBB;TUBB2A;TUBB2B;TUBB3	Tubulin beta chain;Tubulin beta-2A chain;Tubulin beta-2B chain;Tubulin beta-3 chain	181	135;16;193
0	2	15067	15	808.422	1614.83	0.0034263	199.7	153.7	32	0.246154	AILVDLEPGTMDSVR		A0A0B4J269;G3V2N6;G3V2R8;G3V3R4;G3V5W4;P07437;Q13509;Q13885;Q5JP53;Q9BVA1	TUBB;TUBB2A;TUBB2B;TUBB3	Tubulin beta chain;Tubulin beta-2A chain;Tubulin beta-2B chain;Tubulin beta-3 chain	182	135;16;193
0	2	15073	15	808.422	1614.83	0.0034263	186.81	142.49	30	0.238095	AILVDLEPGTMDSVR		A0A0B4J269;G3V2N6;G3V2R8;G3V3R4;G3V5W4;P07437;Q13509;Q13885;Q5JP53;Q9BVA1	TUBB;TUBB2A;TUBB2B;TUBB3	Tubulin beta chain;Tubulin beta-2A chain;Tubulin beta-2B chain;Tubulin beta-3 chain	183	135;16;193
0	2	15078	15	808.422	1614.83	0.0034263	174.84	138.88	31	0.252033	AILVDLEPGTMDSVR		A0A0B4J269;G3V2N6;G3V2R8;G3V3R4;G3V5W4;P07437;Q13509;Q13885;Q5JP53;Q9BVA1	TUBB;TUBB2A;TUBB2B;TUBB3	Tubulin beta chain;Tubulin beta-2A chain;Tubulin beta-2B chain;Tubulin beta-3 chain	184	135;16;193
0	2	22252	15	808.422	1614.83	0.030747	199.7	145.94	31	0.0895954	AILVDLEPGTMDSVR		A0A0B4J269;G3V2N6;G3V2R8;G3V3R4;G3V5W4;P07437;Q13509;Q13885;Q5JP53;Q9BVA1	TUBB;TUBB2A;TUBB2B;TUBB3	Tubulin beta chain;Tubulin beta-2A chain;Tubulin beta-2B chain;Tubulin beta-3 chain	185	135;16;193
0	2	21912	15	808.422	1614.83	-0.31938	167.18	126.45	29	0.102837	AILVDLEPGTMDSVR		A0A0B4J269;G3V2N6;G3V2R8;G3V3R4;G3V5W4;P07437;Q13509;Q13885;Q5JP53;Q9BVA1	TUBB;TUBB2A;TUBB2B;TUBB3	Tubulin beta chain;Tubulin beta-2A chain;Tubulin beta-2B chain;Tubulin beta-3 chain	186	135;16;193
0	2	22172	15	808.422	1614.83	-0.17855	188.96	134.35	33	0.105769	AILVDLEPGTMDSVR		A0A0B4J269;G3V2N6;G3V2R8;G3V3R4;G3V5W4;P07437;Q13509;Q13885;Q5JP53;Q9BVA1	TUBB;TUBB2A;TUBB2B;TUBB3	Tubulin beta chain;Tubulin beta-2A chain;Tubulin beta-2B chain;Tubulin beta-3 chain	187	135;16;193
0	2	19898	15	816.419	1630.82	-0.37422	79.286	44.908	23	0.0721003	AILVDLEPGTMDSVR	AILVDLEPGTM(1)DSVR	A0A0B4J269;G3V2N6;G3V2R8;G3V3R4;G3V5W4;P07437;Q13509;Q13885;Q5JP53;Q9BVA1	TUBB;TUBB2A;TUBB2B;TUBB3	Tubulin beta chain;Tubulin beta-2A chain;Tubulin beta-2B chain;Tubulin beta-3 chain	188	135;16;193
0	2	19798	15	816.419	1630.82	-1.2107	150.06	106.75	28	0.0927152	AILVDLEPGTMDSVR	AILVDLEPGTM(1)DSVR	A0A0B4J269;G3V2N6;G3V2R8;G3V3R4;G3V5W4;P07437;Q13509;Q13885;Q5JP53;Q9BVA1	TUBB;TUBB2A;TUBB2B;TUBB3	Tubulin beta chain;Tubulin beta-2A chain;Tubulin beta-2B chain;Tubulin beta-3 chain	189	135;16;193
0	2	19653	15	816.419	1630.82	-1.0967	103.75	61.008	26	0.0830671	AILVDLEPGTMDSVR	AILVDLEPGTM(1)DSVR	A0A0B4J269;G3V2N6;G3V2R8;G3V3R4;G3V5W4;P07437;Q13509;Q13885;Q5JP53;Q9BVA1	TUBB;TUBB2A;TUBB2B;TUBB3	Tubulin beta chain;Tubulin beta-2A chain;Tubulin beta-2B chain;Tubulin beta-3 chain	190	135;16;193
0	2	19907	15	816.419	1630.82	-0.47012	142.19	98.885	29	0.0771277	AILVDLEPGTMDSVR	AILVDLEPGTM(1)DSVR	A0A0B4J269;G3V2N6;G3V2R8;G3V3R4;G3V5W4;P07437;Q13509;Q13885;Q5JP53;Q9BVA1	TUBB;TUBB2A;TUBB2B;TUBB3	Tubulin beta chain;Tubulin beta-2A chain;Tubulin beta-2B chain;Tubulin beta-3 chain	191	135;16;193
1	2	6817	9	508.79	1015.57	NaN	123.79	84.488	27	0.0794118	AKENLNLSK		O75717	WDHD1	WD repeat and HMG-box DNA-binding protein 1	194	125
1	2	6645	9	508.79	1015.57	0.97942	120.76	85.611	27	0.0762712	AKENLNLSK		O75717	WDHD1	WD repeat and HMG-box DNA-binding protein 1	195	125
1	3	7382	11	395.899	1184.68	0.46	77.062	52.771	18	0.211765	AKLQELEGAVK		P35580	MYH10	Myosin-10	196	157
1	2	7365	11	593.346	1184.68	0.48123	101.38	72.654	19	0.104396	AKLQELEGAVK		P35580	MYH10	Myosin-10	197	157
1	2	6068	9	525.795	1049.58	1.4108	146.69	41.592	22	0.131737	ALAYDKLEK		P35580	MYH10	Myosin-10	198	157
1	2	6077	9	525.795	1049.58	1.4108	168.26	50.447	25	0.15528	ALAYDKLEK		P35580	MYH10	Myosin-10	199	157
1	3	10549	9	350.866	1049.58	1.4628	112.11	26.245	19	0.0671378	ALAYDKLEK		P35580	MYH10	Myosin-10	200	157
1	3	10197	9	350.866	1049.58	0.67124	101.46	25.29	18	0.102273	ALAYDKLEK		P35580	MYH10	Myosin-10	201	157
1	3	10414	9	350.866	1049.58	0.23263	122.28	39.636	19	0.0756972	ALAYDKLEK		P35580	MYH10	Myosin-10	202	157
0	4	13801	36	962.478	3845.88	0.40913	24.676	22.93	13	0.448276	ALDEVTSSQPPPLPPPPPPAQETQEPSPILDSEETR		Q16643;D6R9Q9	DBN1	Drebrin	203	182
0	4	13834	36	962.478	3845.88	0.40913	34.372	30.138	33	0.177419	ALDEVTSSQPPPLPPPPPPAQETQEPSPILDSEETR		Q16643;D6R9Q9	DBN1	Drebrin	204	182
0	4	13924	36	962.478	3845.88	0.40913	58.16	54.714	31	0.298077	ALDEVTSSQPPPLPPPPPPAQETQEPSPILDSEETR		Q16643;D6R9Q9	DBN1	Drebrin	205	182
0	4	13960	36	962.478	3845.88	0.40913	36.6	34.854	21	0.265823	ALDEVTSSQPPPLPPPPPPAQETQEPSPILDSEETR		Q16643;D6R9Q9	DBN1	Drebrin	206	182
0	4	14434	36	962.478	3845.88	-0.019868	69.729	65.036	35	0.230263	ALDEVTSSQPPPLPPPPPPAQETQEPSPILDSEETR		Q16643;D6R9Q9	DBN1	Drebrin	207	182
0	4	20984	36	962.478	3845.88	0.38032	132.76	128.18	49	0.154088	ALDEVTSSQPPPLPPPPPPAQETQEPSPILDSEETR		Q16643;D6R9Q9	DBN1	Drebrin	208	182
0	4	20995	36	962.478	3845.88	0.38032	87.372	82.796	43	0.149826	ALDEVTSSQPPPLPPPPPPAQETQEPSPILDSEETR		Q16643;D6R9Q9	DBN1	Drebrin	209	182
0	2	13051	7	393.74	785.465	-0.21867	182.31	28.635	18	0.0853081	ALDLINK		P04196	HRG	Histidine-rich glycoprotein	210	130
0	2	13130	7	393.74	785.465	0.50866	128.82	23.547	17	0.0890052	ALDLINK		P04196	HRG	Histidine-rich glycoprotein	211	130
0	2	12617	10	528.806	1055.6	NaN	103.56	50.88	15	0.176471	ALEAELAALR		Q16352	INA	Alpha-internexin	212	181
0	2	7016	9	487.264	972.513	-0.21273	112.84	75.821	20	0.196078	ALEEALEAK		P35580	MYH10	Myosin-10	213	157
0	2	7082	9	487.264	972.513	1.0336	122.52	86.331	20	0.149254	ALEEALEAK		P35580	MYH10	Myosin-10	214	157
0	2	11727	9	487.264	972.513	0.095405	147.19	110.09	22	0.0583554	ALEEALEAK		P35580	MYH10	Myosin-10	215	157
0	2	11841	9	487.264	972.513	NaN	100.02	69.348	19	0.0479798	ALEEALEAK		P35580	MYH10	Myosin-10	216	157
0	2	11685	9	487.264	972.513	0.073239	122.52	86.331	20	0.0433839	ALEEALEAK		P35580	MYH10	Myosin-10	217	157
0	2	11438	9	487.264	972.513	0.019665	133.86	98.613	20	0.0542005	ALEEALEAK		P35580	MYH10	Myosin-10	218	157
0	2	11545	9	487.264	972.513	0.019665	126.41	89.391	20	0.136986	ALEEALEAK		P35580	MYH10	Myosin-10	219	157
0	2	11774	9	487.264	972.513	0.49144	136.8	95.495	20	0.0442478	ALEEALEAK		P35580	MYH10	Myosin-10	220	157
0	2	11786	9	487.264	972.513	0.49144	149.65	108.15	20	0.04662	ALEEALEAK		P35580	MYH10	Myosin-10	221	157
0	2	11891	9	487.264	972.513	0.49144	124.08	85.274	21	0.0630631	ALEEALEAK		P35580	MYH10	Myosin-10	222	157
1	3	10443	14	555.277	1662.81	1.7633	138.77	121.26	31	0.201342	ALEEALEAKEEFER		P35580	MYH10	Myosin-10	223	157
1	2	10444	14	832.412	1662.81	1.86	227.48	183.17	39	0.312	ALEEALEAKEEFER		P35580	MYH10	Myosin-10	224	157
1	2	10556	14	832.412	1662.81	-0.1407	177.83	149.82	29	0.371795	ALEEALEAKEEFER		P35580	MYH10	Myosin-10	225	157
1	3	10558	14	555.277	1662.81	NaN	147.35	129.84	32	0.184524	ALEEALEAKEEFER		P35580	MYH10	Myosin-10	226	157
1	3	10250	14	555.277	1662.81	-0.49169	124.51	97.105	25	0.226415	ALEEALEAKEEFER		P35580	MYH10	Myosin-10	227	157
1	3	10258	14	555.277	1662.81	-0.49169	152.99	126.02	29	0.235294	ALEEALEAKEEFER		P35580	MYH10	Myosin-10	228	157
1	3	10277	14	555.277	1662.81	-0.49169	169.19	143.07	36	0.236486	ALEEALEAKEEFER		P35580	MYH10	Myosin-10	229	157
1	2	10262	14	832.412	1662.81	-0.093852	215.77	173.43	35	0.239726	ALEEALEAKEEFER		P35580	MYH10	Myosin-10	230	157
1	2	10275	14	832.412	1662.81	-0.093852	256.95	214.55	43	0.279221	ALEEALEAKEEFER		P35580	MYH10	Myosin-10	231	157
1	2	10329	14	832.412	1662.81	-0.093852	126.1	99.13	23	0.159722	ALEEALEAKEEFER		P35580	MYH10	Myosin-10	232	157
1	2	10540	14	832.412	1662.81	0.59728	266.97	212.55	43	0.275641	ALEEALEAKEEFER		P35580	MYH10	Myosin-10	233	157
1	3	10541	14	555.277	1662.81	1.6034	136.17	110.04	33	0.186047	ALEEALEAKEEFER		P35580	MYH10	Myosin-10	234	157
1	3	16659	14	555.277	1662.81	-1.2344	70.281	41.305	24	0.0631868	ALEEALEAKEEFER		P35580	MYH10	Myosin-10	235	157
1	3	16601	14	555.277	1662.81	0.14104	120.53	95.968	27	0.0809969	ALEEALEAKEEFER		P35580	MYH10	Myosin-10	236	157
1	3	16721	14	555.277	1662.81	0.14104	142.85	118.29	27	0.0710383	ALEEALEAKEEFER		P35580	MYH10	Myosin-10	237	157
1	3	17064	14	555.277	1662.81	NaN	118.13	105.34	25	0.0479042	ALEEALEAKEEFER		P35580	MYH10	Myosin-10	238	157
2	3	9328	17	678.676	2033.01	0.21111	153.74	139.7	33	0.205128	ALEEALEAKEEFERQNK		P35580	MYH10	Myosin-10	239	157
2	3	9340	17	678.676	2033.01	0.21111	166.92	153.09	36	0.259259	ALEEALEAKEEFERQNK		P35580	MYH10	Myosin-10	240	157
2	3	9507	17	678.676	2033.01	1.9404	123.36	102.99	29	0.224	ALEEALEAKEEFERQNK		P35580	MYH10	Myosin-10	241	157
2	3	9523	17	678.676	2033.01	1.9404	164.62	144.25	38	0.264286	ALEEALEAKEEFERQNK		P35580	MYH10	Myosin-10	242	157
1	4	6562	17	511.246	2040.95	-0.49774	169.61	152.59	36	0.173077	ALEEETKNHEAQIQDMR		P35580	MYH10	Myosin-10	245	157
1	4	6588	17	511.246	2040.95	-0.49774	77.562	67.981	22	0.166667	ALEEETKNHEAQIQDMR		P35580	MYH10	Myosin-10	246	157
1	3	6575	17	681.325	2040.95	1.0083	219.79	197.78	44	0.236559	ALEEETKNHEAQIQDMR		P35580	MYH10	Myosin-10	247	157
1	4	6523	17	511.246	2040.95	1.003	212.9	188.05	49	0.215859	ALEEETKNHEAQIQDMR		P35580	MYH10	Myosin-10	248	157
1	4	6537	17	511.246	2040.95	1.003	219.85	189.88	49	0.2103	ALEEETKNHEAQIQDMR		P35580	MYH10	Myosin-10	249	157
1	2	6524	17	1021.48	2040.95	0.85901	306.05	269.76	46	0.383333	ALEEETKNHEAQIQDMR		P35580	MYH10	Myosin-10	250	157
1	2	6536	17	1021.48	2040.95	0.85901	324.94	288.26	51	0.366906	ALEEETKNHEAQIQDMR		P35580	MYH10	Myosin-10	251	157
1	2	6560	17	1021.48	2040.95	-0.57797	260.85	224.56	34	0.314815	ALEEETKNHEAQIQDMR		P35580	MYH10	Myosin-10	252	157
1	3	11456	17	681.325	2040.95	0.99186	110.77	97.732	37	0.106322	ALEEETKNHEAQIQDMR		P35580	MYH10	Myosin-10	253	157
1	3	11291	17	681.325	2040.95	0.79542	159.26	146.22	38	0.0971867	ALEEETKNHEAQIQDMR		P35580	MYH10	Myosin-10	254	157
1	4	11064	17	511.246	2040.95	1.0706	164.01	143.41	45	0.123288	ALEEETKNHEAQIQDMR		P35580	MYH10	Myosin-10	255	157
1	3	11062	17	681.325	2040.95	NaN	219.55	201.01	47	0.122396	ALEEETKNHEAQIQDMR		P35580	MYH10	Myosin-10	256	157
1	3	11405	17	681.325	2040.95	0.52976	234.48	215.69	47	0.133903	ALEEETKNHEAQIQDMR		P35580	MYH10	Myosin-10	257	157
1	4	11410	17	511.246	2040.95	2.6305	129.11	116.48	38	0.0778689	ALEEETKNHEAQIQDMR		P35580	MYH10	Myosin-10	258	157
1	3	4969	17	686.657	2056.95	-0.23404	51.888	42.23	15	0.12069	ALEEETKNHEAQIQDMR	ALEEETKNHEAQIQDM(1)R	P35580	MYH10	Myosin-10	259	157
1	3	9017	17	686.657	2056.95	0.52712	117.84	109.24	36	0.104956	ALEEETKNHEAQIQDMR	ALEEETKNHEAQIQDM(1)R	P35580	MYH10	Myosin-10	260	157
1	3	8793	17	686.657	2056.95	-0.47243	175.21	171.82	39	0.0960591	ALEEETKNHEAQIQDMR	ALEEETKNHEAQIQDM(1)R	P35580	MYH10	Myosin-10	261	157
1	3	8918	17	686.657	2056.95	0.074054	166.6	161.74	41	0.107612	ALEEETKNHEAQIQDMR	ALEEETKNHEAQIQDM(1)R	P35580	MYH10	Myosin-10	262	157
1	4	8934	17	515.244	2056.95	-0.53622	66.893	61.464	27	0.0602679	ALEEETKNHEAQIQDMR	ALEEETKNHEAQIQDM(1)R	P35580	MYH10	Myosin-10	263	157
0	2	12596	10	602.322	1202.63	-0.037801	193.41	157.53	25	0.210084	ALELDPNLYR		P35580	MYH10	Myosin-10	280	157
0	2	12728	10	602.322	1202.63	-0.66495	90.657	56.404	14	0.04947	ALELDPNLYR		P35580	MYH10	Myosin-10	281	157
0	2	12334	10	602.322	1202.63	0.73228	198.65	168.07	26	0.189781	ALELDPNLYR		P35580	MYH10	Myosin-10	282	157
0	2	12352	10	602.322	1202.63	0.73228	183.65	151.33	24	0.235294	ALELDPNLYR		P35580	MYH10	Myosin-10	283	157
0	2	12700	10	602.322	1202.63	0.29958	196.99	161.55	27	0.155172	ALELDPNLYR		P35580	MYH10	Myosin-10	284	157
0	2	19287	10	602.322	1202.63	-0.1353	100.02	71.618	19	0.0607029	ALELDPNLYR		P35580	MYH10	Myosin-10	285	157
0	2	19307	10	602.322	1202.63	0.61946	170.24	140.43	24	0.0567376	ALELDPNLYR		P35580	MYH10	Myosin-10	286	157
0	2	19086	10	602.322	1202.63	0.94645	198.54	165.7	24	0.0839161	ALELDPNLYR		P35580	MYH10	Myosin-10	287	157
0	2	19411	10	602.322	1202.63	0.58301	182.69	149.85	24	0.06469	ALELDPNLYR		P35580	MYH10	Myosin-10	288	157
1	3	23208	27	1049.83	3146.48	-1.0654	88.517	80.121	25	0.324675	ALEQQVEEMKTQLEELEDELQATEDAK		P35579	MYH9	Myosin-9	289	156
0	2	8328	10	616.801	1231.59	0.015954	232.41	188.6	33	0.184358	ALEQQVEEMR		P35580	MYH10	Myosin-10	290	157
0	2	8198	10	616.801	1231.59	-0.50175	211.78	160.9	32	0.202532	ALEQQVEEMR		P35580	MYH10	Myosin-10	291	157
0	2	8208	10	616.801	1231.59	-0.50175	225.67	181.86	33	0.221477	ALEQQVEEMR		P35580	MYH10	Myosin-10	292	157
0	2	8302	10	616.801	1231.59	-0.57958	138.11	105.27	23	0.139394	ALEQQVEEMR		P35580	MYH10	Myosin-10	293	157
0	2	8314	10	616.801	1231.59	-0.57958	247.51	196.91	32	0.181818	ALEQQVEEMR		P35580	MYH10	Myosin-10	294	157
0	2	8331	10	616.801	1231.59	-0.57958	246.59	195.71	34	0.225166	ALEQQVEEMR		P35580	MYH10	Myosin-10	295	157
0	2	13543	10	616.801	1231.59	NaN	150.35	118.82	27	0.0838509	ALEQQVEEMR		P35580	MYH10	Myosin-10	296	157
0	2	13611	10	616.801	1231.59	-0.51495	99.688	68.158	21	0.0374332	ALEQQVEEMR		P35580	MYH10	Myosin-10	297	157
0	2	13759	10	616.801	1231.59	-0.26758	143.03	106.64	22	0.0869565	ALEQQVEEMR		P35580	MYH10	Myosin-10	298	157
0	2	13871	10	616.801	1231.59	-0.19488	154.56	131.13	24	0.0781759	ALEQQVEEMR		P35580	MYH10	Myosin-10	299	157
0	2	8326	10	624.798	1247.58	0.72779	154.56	134.25	24	0.152866	ALEQQVEEMR	ALEQQVEEM(1)R	P35580	MYH10	Myosin-10	300	157
0	2	9450	10	624.798	1247.58	-0.71313	140.11	117.53	24	0.0687679	ALEQQVEEMR	ALEQQVEEM(1)R	P35580	MYH10	Myosin-10	301	157
0	2	9549	10	624.798	1247.58	-0.9099	112.01	101.05	24	0.0657534	ALEQQVEEMR	ALEQQVEEM(1)R	P35580	MYH10	Myosin-10	302	157
0	2	13562	10	624.798	1247.58	NaN	101.65	89.44	20	0.0531915	ALEQQVEEMR	ALEQQVEEM(1)R	P35580	MYH10	Myosin-10	303	157
0	2	9046	10	624.798	1247.58	-1.4588	153.24	133.89	23	0.0705521	ALEQQVEEMR	ALEQQVEEM(1)R	P35580	MYH10	Myosin-10	304	157
0	2	9151	10	624.798	1247.58	-1.8221	123.86	101.28	26	0.0730337	ALEQQVEEMR	ALEQQVEEM(1)R	P35580	MYH10	Myosin-10	305	157
0	2	9079	10	624.798	1247.58	-0.37588	152.11	132.76	25	0.0954198	ALEQQVEEMR	ALEQQVEEM(1)R	P35580	MYH10	Myosin-10	306	157
0	2	9187	10	624.798	1247.58	-0.62553	154.35	133.36	26	0.125	ALEQQVEEMR	ALEQQVEEM(1)R	P35580	MYH10	Myosin-10	307	157
0	2	13765	10	624.798	1247.58	-0.54879	117.53	104.43	25	0.0677507	ALEQQVEEMR	ALEQQVEEM(1)R	P35580	MYH10	Myosin-10	308	157
0	2	9319	10	624.798	1247.58	-0.25904	150.35	128.78	26	0.09319	ALEQQVEEMR	ALEQQVEEM(1)R	P35580	MYH10	Myosin-10	309	157
0	2	9421	10	624.798	1247.58	-1.3184	154.35	134.05	28	0.110236	ALEQQVEEMR	ALEQQVEEM(1)R	P35580	MYH10	Myosin-10	310	157
0	2	13887	10	624.798	1247.58	NaN	111.06	92.281	21	0.0474041	ALEQQVEEMR	ALEQQVEEM(1)R	P35580	MYH10	Myosin-10	311	157
1	3	22154	27	1059.17	3174.49	3.1433	207.46	192.41	53	0.297753	ALEQQVEEMRTQLEELEDELQATEDAK		P35580	MYH10	Myosin-10	312	157
1	3	22167	27	1059.17	3174.49	3.1433	166.79	160.95	34	0.293103	ALEQQVEEMRTQLEELEDELQATEDAK		P35580	MYH10	Myosin-10	313	157
2	4	21789	29	861.925	3443.67	-1.2988	91.767	76.605	32	0.22695	ALEQQVEEMRTQLEELEDELQATEDAKLR		P35580	MYH10	Myosin-10	314	157
2	4	21800	29	861.925	3443.67	-1.2988	97.441	86.81	25	0.258065	ALEQQVEEMRTQLEELEDELQATEDAKLR		P35580	MYH10	Myosin-10	315	157
0	2	7776	13	677.87	1353.73	-0.22302	221.6	174.41	41	0.205	ALGQNPTNAEVLK		B7Z6Z4;F8VPF3;F8W1I5;F8W1R7;G3V1V0;G8JLA2;J3KND3;P14649;P60660	MYL6;MYL6B	Myosin light chain 6B;Myosin light polypeptide 6	374	142;45
0	2	7787	13	677.87	1353.73	-0.22302	248.09	199.3	36	0.190476	ALGQNPTNAEVLK		B7Z6Z4;F8VPF3;F8W1I5;F8W1R7;G3V1V0;G8JLA2;J3KND3;P14649;P60660	MYL6;MYL6B	Myosin light chain 6B;Myosin light polypeptide 6	375	142;45
0	2	7804	13	677.87	1353.73	-0.22302	272.94	229.3	39	0.2	ALGQNPTNAEVLK		B7Z6Z4;F8VPF3;F8W1I5;F8W1R7;G3V1V0;G8JLA2;J3KND3;P14649;P60660	MYL6;MYL6B	Myosin light chain 6B;Myosin light polypeptide 6	376	142;45
0	2	7739	13	677.87	1353.73	0.34571	232.56	176.3	39	0.175676	ALGQNPTNAEVLK		B7Z6Z4;F8VPF3;F8W1I5;F8W1R7;G3V1V0;G8JLA2;J3KND3;P14649;P60660	MYL6;MYL6B	Myosin light chain 6B;Myosin light polypeptide 6	377	142;45
0	2	7747	13	677.87	1353.73	0.34571	240.05	193.59	41	0.191589	ALGQNPTNAEVLK		B7Z6Z4;F8VPF3;F8W1I5;F8W1R7;G3V1V0;G8JLA2;J3KND3;P14649;P60660	MYL6;MYL6B	Myosin light chain 6B;Myosin light polypeptide 6	378	142;45
0	2	7756	13	677.87	1353.73	0.34571	247.3	200.11	40	0.170213	ALGQNPTNAEVLK		B7Z6Z4;F8VPF3;F8W1I5;F8W1R7;G3V1V0;G8JLA2;J3KND3;P14649;P60660	MYL6;MYL6B	Myosin light chain 6B;Myosin light polypeptide 6	379	142;45
0	2	7640	13	677.87	1353.73	-1.7825	209.97	157.98	34	0.151111	ALGQNPTNAEVLK		B7Z6Z4;F8VPF3;F8W1I5;F8W1R7;G3V1V0;G8JLA2;J3KND3;P14649;P60660	MYL6;MYL6B	Myosin light chain 6B;Myosin light polypeptide 6	380	142;45
0	2	7651	13	677.87	1353.73	-1.7825	203.8	165.23	37	0.170507	ALGQNPTNAEVLK		B7Z6Z4;F8VPF3;F8W1I5;F8W1R7;G3V1V0;G8JLA2;J3KND3;P14649;P60660	MYL6;MYL6B	Myosin light chain 6B;Myosin light polypeptide 6	381	142;45
0	2	7741	13	677.87	1353.73	-1.3542	182.93	150.51	32	0.158416	ALGQNPTNAEVLK		B7Z6Z4;F8VPF3;F8W1I5;F8W1R7;G3V1V0;G8JLA2;J3KND3;P14649;P60660	MYL6;MYL6B	Myosin light chain 6B;Myosin light polypeptide 6	382	142;45
0	2	7752	13	677.87	1353.73	-1.3542	227.81	179.38	37	0.165919	ALGQNPTNAEVLK		B7Z6Z4;F8VPF3;F8W1I5;F8W1R7;G3V1V0;G8JLA2;J3KND3;P14649;P60660	MYL6;MYL6B	Myosin light chain 6B;Myosin light polypeptide 6	383	142;45
0	2	7759	13	677.87	1353.73	-1.3542	214.08	177.65	37	0.189744	ALGQNPTNAEVLK		B7Z6Z4;F8VPF3;F8W1I5;F8W1R7;G3V1V0;G8JLA2;J3KND3;P14649;P60660	MYL6;MYL6B	Myosin light chain 6B;Myosin light polypeptide 6	384	142;45
0	2	7763	13	677.87	1353.73	-1.3542	234.3	189.44	42	0.179487	ALGQNPTNAEVLK		B7Z6Z4;F8VPF3;F8W1I5;F8W1R7;G3V1V0;G8JLA2;J3KND3;P14649;P60660	MYL6;MYL6B	Myosin light chain 6B;Myosin light polypeptide 6	385	142;45
0	2	12563	13	677.87	1353.73	-0.2198	119.34	99.549	27	0.0739726	ALGQNPTNAEVLK		B7Z6Z4;F8VPF3;F8W1I5;F8W1R7;G3V1V0;G8JLA2;J3KND3;P14649;P60660	MYL6;MYL6B	Myosin light chain 6B;Myosin light polypeptide 6	386	142;45
0	2	12663	13	677.87	1353.73	-0.2198	187.85	146.85	34	0.144068	ALGQNPTNAEVLK		B7Z6Z4;F8VPF3;F8W1I5;F8W1R7;G3V1V0;G8JLA2;J3KND3;P14649;P60660	MYL6;MYL6B	Myosin light chain 6B;Myosin light polypeptide 6	387	142;45
0	2	12705	13	677.87	1353.73	-0.24803	108.4	88.614	26	0.0680628	ALGQNPTNAEVLK		B7Z6Z4;F8VPF3;F8W1I5;F8W1R7;G3V1V0;G8JLA2;J3KND3;P14649;P60660	MYL6;MYL6B	Myosin light chain 6B;Myosin light polypeptide 6	388	142;45
0	2	12811	13	677.87	1353.73	-0.24803	172.27	142.47	29	0.0847953	ALGQNPTNAEVLK		B7Z6Z4;F8VPF3;F8W1I5;F8W1R7;G3V1V0;G8JLA2;J3KND3;P14649;P60660	MYL6;MYL6B	Myosin light chain 6B;Myosin light polypeptide 6	389	142;45
0	2	12515	13	677.87	1353.73	-0.74741	111.27	91.431	25	0.078125	ALGQNPTNAEVLK		B7Z6Z4;F8VPF3;F8W1I5;F8W1R7;G3V1V0;G8JLA2;J3KND3;P14649;P60660	MYL6;MYL6B	Myosin light chain 6B;Myosin light polypeptide 6	390	142;45
0	2	12626	13	677.87	1353.73	-0.74741	186.97	147.82	37	0.131673	ALGQNPTNAEVLK		B7Z6Z4;F8VPF3;F8W1I5;F8W1R7;G3V1V0;G8JLA2;J3KND3;P14649;P60660	MYL6;MYL6B	Myosin light chain 6B;Myosin light polypeptide 6	391	142;45
0	2	12727	13	677.87	1353.73	-0.74741	184.24	144.93	34	0.139344	ALGQNPTNAEVLK		B7Z6Z4;F8VPF3;F8W1I5;F8W1R7;G3V1V0;G8JLA2;J3KND3;P14649;P60660	MYL6;MYL6B	Myosin light chain 6B;Myosin light polypeptide 6	392	142;45
0	2	12820	13	677.87	1353.73	-0.74741	202.96	170.55	34	0.130268	ALGQNPTNAEVLK		B7Z6Z4;F8VPF3;F8W1I5;F8W1R7;G3V1V0;G8JLA2;J3KND3;P14649;P60660	MYL6;MYL6B	Myosin light chain 6B;Myosin light polypeptide 6	393	142;45
0	2	12916	13	677.87	1353.73	-0.74741	96.171	69.787	23	0.0672515	ALGQNPTNAEVLK		B7Z6Z4;F8VPF3;F8W1I5;F8W1R7;G3V1V0;G8JLA2;J3KND3;P14649;P60660	MYL6;MYL6B	Myosin light chain 6B;Myosin light polypeptide 6	394	142;45
0	2	12719	13	677.87	1353.73	-0.48824	80.24	60.478	23	0.0595855	ALGQNPTNAEVLK		B7Z6Z4;F8VPF3;F8W1I5;F8W1R7;G3V1V0;G8JLA2;J3KND3;P14649;P60660	MYL6;MYL6B	Myosin light chain 6B;Myosin light polypeptide 6	395	142;45
0	2	12738	13	677.87	1353.73	-0.48824	79.311	67.675	22	0.0518868	ALGQNPTNAEVLK		B7Z6Z4;F8VPF3;F8W1I5;F8W1R7;G3V1V0;G8JLA2;J3KND3;P14649;P60660	MYL6;MYL6B	Myosin light chain 6B;Myosin light polypeptide 6	396	142;45
0	2	12839	13	677.87	1353.73	-0.48824	195.8	156.49	34	0.119298	ALGQNPTNAEVLK		B7Z6Z4;F8VPF3;F8W1I5;F8W1R7;G3V1V0;G8JLA2;J3KND3;P14649;P60660	MYL6;MYL6B	Myosin light chain 6B;Myosin light polypeptide 6	397	142;45
0	2	12947	13	677.87	1353.73	-0.48824	130.63	101.46	26	0.0632603	ALGQNPTNAEVLK		B7Z6Z4;F8VPF3;F8W1I5;F8W1R7;G3V1V0;G8JLA2;J3KND3;P14649;P60660	MYL6;MYL6B	Myosin light chain 6B;Myosin light polypeptide 6	398	142;45
0	2	14520	13	674.373	1346.73	-2.371	93.667	45.798	19	0.0469136	ALIAAQYSGAQVR		P26641	EEF1G	Elongation factor 1-gamma	399	150
1	2	4707	9	493.798	985.581	0.54562	153.05	68.801	26	0.188406	ALKEGVLEK		R4GND3;Q8WV24	PHLDA1	Pleckstrin homology-like domain family A member 1	400	189
1	2	4723	9	493.798	985.581	-1.4469	167.12	91.088	27	0.173077	ALKEGVLEK		R4GND3;Q8WV24	PHLDA1	Pleckstrin homology-like domain family A member 1	401	189
1	2	4726	9	493.798	985.581	-1.4469	162.88	81.58	26	0.169935	ALKEGVLEK		R4GND3;Q8WV24	PHLDA1	Pleckstrin homology-like domain family A member 1	402	189
2	3	4925	9	361.209	1080.6	NaN	101.65	64.455	20	0.0877193	ALKEPPRDR		P30050	RPL12	60S ribosomal protein L12	403	153
0	2	10963	11	636.851	1271.69	0.7246	197.06	137.82	27	0.150838	ALNSIIDVYHK		P05109	S100A8	Protein S100-A8;Protein S100-A8, N-terminally processed	407	133
0	2	10977	11	636.851	1271.69	0.7246	180.07	130.03	30	0.134529	ALNSIIDVYHK		P05109	S100A8	Protein S100-A8;Protein S100-A8, N-terminally processed	408	133
0	3	10964	11	424.903	1271.69	-0.98116	147.37	124.45	22	0.0977778	ALNSIIDVYHK		P05109	S100A8	Protein S100-A8;Protein S100-A8, N-terminally processed	409	133
0	3	22824	15	535.991	1604.95	0.15417	48.527	43.154	14	0.269231	ALTGHLEEVVLALLK		P04083;Q5T3N1;Q5T3N0	ANXA1	Annexin A1;Annexin	410	129
0	2	18000	15	846.437	1690.86	-2.2158	67.997	44.248	22	0.0932203	ALTVPELTQQMFDAK		A0A0B4J269;P04350;P68371;Q13509	TUBB3;TUBB4A;TUBB4B	Tubulin beta-3 chain;Tubulin beta-4A chain;Tubulin beta-4B chain	411	16;173
0	2	17419	15	854.435	1706.85	2.1026	69.01	5.727	12	0.16	ALTVPELTQQMFDSK		Q9BVA1;Q13885	TUBB2B;TUBB2A	Tubulin beta-2B chain;Tubulin beta-2A chain	412	193
0	2	20329	15	862.432	1722.85	0.21234	112.43	102.6	28	0.0676329	ALTVPELTQQMFDSK	ALTVPELTQQM(1)FDSK	Q9BVA1;Q13885	TUBB2B;TUBB2A	Tubulin beta-2B chain;Tubulin beta-2A chain	413	193
0	2	17585	15	830.451	1658.89	0.70781	178.71	148.32	34	0.176166	ALTVPELTQQVFDAK		P07437;Q5JP53;Q5ST81	TUBB	Tubulin beta chain	414	135
0	2	16782	15	830.451	1658.89	1.5663	91.961	75.048	18	0.219512	ALTVPELTQQVFDAK		P07437;Q5JP53;Q5ST81	TUBB	Tubulin beta chain	415	135
0	2	16846	15	830.451	1658.89	1.5663	141.73	115.68	22	0.252874	ALTVPELTQQVFDAK		P07437;Q5JP53;Q5ST81	TUBB	Tubulin beta chain	416	135
0	2	16881	15	830.451	1658.89	1.5663	95.094	71.721	19	0.24359	ALTVPELTQQVFDAK		P07437;Q5JP53;Q5ST81	TUBB	Tubulin beta chain	417	135
0	2	17485	15	830.451	1658.89	1.7554	154.67	120.8	30	0.162162	ALTVPELTQQVFDAK		P07437;Q5JP53;Q5ST81	TUBB	Tubulin beta chain	418	135
0	2	17499	15	830.451	1658.89	1.7554	172.17	136.46	29	0.159341	ALTVPELTQQVFDAK		P07437;Q5JP53;Q5ST81	TUBB	Tubulin beta chain	419	135
0	2	17523	15	830.451	1658.89	1.7554	159.44	129.05	32	0.152381	ALTVPELTQQVFDAK		P07437;Q5JP53;Q5ST81	TUBB	Tubulin beta chain	420	135
0	2	17561	15	830.451	1658.89	1.7554	167.84	132.19	34	0.185792	ALTVPELTQQVFDAK		P07437;Q5JP53;Q5ST81	TUBB	Tubulin beta chain	421	135
0	2	17577	15	830.451	1658.89	1.7554	194.39	155.64	36	0.179104	ALTVPELTQQVFDAK		P07437;Q5JP53;Q5ST81	TUBB	Tubulin beta chain	422	135
0	2	25286	15	830.451	1658.89	0.10922	128.67	102.63	27	0.089701	ALTVPELTQQVFDAK		P07437;Q5JP53;Q5ST81	TUBB	Tubulin beta chain	423	135
0	2	25655	15	830.451	1658.89	0.36217	132.03	105.99	29	0.0680751	ALTVPELTQQVFDAK		P07437;Q5JP53;Q5ST81	TUBB	Tubulin beta chain	424	135
0	2	25756	15	830.451	1658.89	0.36217	159.12	133.08	31	0.0856354	ALTVPELTQQVFDAK		P07437;Q5JP53;Q5ST81	TUBB	Tubulin beta chain	425	135
0	3	25691	15	553.97	1658.89	0.1153	182.33	156.88	34	0.0991254	ALTVPELTQQVFDAK		P07437;Q5JP53;Q5ST81	TUBB	Tubulin beta chain	426	135
0	2	25340	15	830.451	1658.89	-0.48902	151.1	125.05	27	0.0868167	ALTVPELTQQVFDAK		P07437;Q5JP53;Q5ST81	TUBB	Tubulin beta chain	427	135
0	2	25430	15	830.451	1658.89	-0.48902	144.1	125.84	27	0.085443	ALTVPELTQQVFDAK		P07437;Q5JP53;Q5ST81	TUBB	Tubulin beta chain	428	135
0	3	25463	15	553.97	1658.89	-0.12832	128.96	116.41	29	0.122881	ALTVPELTQQVFDAK		P07437;Q5JP53;Q5ST81	TUBB	Tubulin beta chain	429	135
0	2	26007	15	830.451	1658.89	0.22747	108.56	90.296	22	0.0484581	ALTVPELTQQVFDAK		P07437;Q5JP53;Q5ST81	TUBB	Tubulin beta chain	430	135
0	2	26097	15	830.451	1658.89	0.22747	167.18	143.8	30	0.0872093	ALTVPELTQQVFDAK		P07437;Q5JP53;Q5ST81	TUBB	Tubulin beta chain	431	135
0	2	26187	15	830.451	1658.89	0.22747	176.42	141.7	31	0.0948012	ALTVPELTQQVFDAK		P07437;Q5JP53;Q5ST81	TUBB	Tubulin beta chain	432	135
0	3	26061	15	553.97	1658.89	-0.043539	169.04	148.8	36	0.105572	ALTVPELTQQVFDAK		P07437;Q5JP53;Q5ST81	TUBB	Tubulin beta chain	433	135
0	3	26162	15	553.97	1658.89	-0.043539	156.24	130.53	35	0.108025	ALTVPELTQQVFDAK		P07437;Q5JP53;Q5ST81	TUBB	Tubulin beta chain	434	135
0	2	11810	8	478.266	954.517	NaN	127.66	34.065	15	0.0327511	ALVAYYQK		M0R3H0;M0R210;P62249;M0QX76;M0R1M5	RPS16	40S ribosomal protein S16	435	120
0	2	11646	8	478.266	954.517	NaN	81.864	24.401	15	0.0410959	ALVAYYQK		M0R3H0;M0R210;P62249;M0QX76;M0R1M5	RPS16	40S ribosomal protein S16	436	120
0	2	11939	8	478.266	954.517	0.84909	113.08	32.528	14	0.0304348	ALVAYYQK		M0R3H0;M0R210;P62249;M0QX76;M0R1M5	RPS16	40S ribosomal protein S16	437	120
0	3	17392	27	1013.48	3037.41	-1.3686	217.21	205.47	50	0.198413	ALYDAELSQMQTHISDTSVVLSMDNNR		CON__P04259;CON__P48668;P48668;CON__P02538;P02538;P04259	KRT6C;KRT6A;KRT6B	Keratin, type II cytoskeletal 6C;Keratin, type II cytoskeletal 6A;Keratin, type II cytoskeletal 6B	438	131
0	3	17406	27	1013.48	3037.41	-1.3686	237.13	216.27	58	0.242678	ALYDAELSQMQTHISDTSVVLSMDNNR		CON__P04259;CON__P48668;P48668;CON__P02538;P02538;P04259	KRT6C;KRT6A;KRT6B	Keratin, type II cytoskeletal 6C;Keratin, type II cytoskeletal 6A;Keratin, type II cytoskeletal 6B	439	131
0	3	17473	27	1013.48	3037.41	-1.3686	52.824	46.46	21	0.159091	ALYDAELSQMQTHISDTSVVLSMDNNR		CON__P04259;CON__P48668;P48668;CON__P02538;P02538;P04259	KRT6C;KRT6A;KRT6B	Keratin, type II cytoskeletal 6C;Keratin, type II cytoskeletal 6A;Keratin, type II cytoskeletal 6B	440	131
1	2	4007	10	581.3	1160.59	-2.6791	242.83	163.12	36	0.297521	AMVNKDDIQK		P35580;E7ERA5	MYH10	Myosin-10	441	157
1	2	4011	10	581.3	1160.59	-0.85904	234.2	154.03	35	0.261194	AMVNKDDIQK		P35580;E7ERA5	MYH10	Myosin-10	442	157
1	2	4022	10	581.3	1160.59	-0.85904	257.83	189.93	37	0.260563	AMVNKDDIQK		P35580;E7ERA5	MYH10	Myosin-10	443	157
1	2	3917	10	581.3	1160.59	0.81844	174.42	110.75	29	0.205674	AMVNKDDIQK		P35580;E7ERA5	MYH10	Myosin-10	444	157
1	2	6630	10	581.3	1160.59	-0.81357	195.79	141.07	30	0.132743	AMVNKDDIQK		P35580;E7ERA5	MYH10	Myosin-10	445	157
1	2	6962	10	581.3	1160.59	-1.4409	160.16	118.53	28	0.0821114	AMVNKDDIQK		P35580;E7ERA5	MYH10	Myosin-10	446	157
1	2	5266	10	589.298	1176.58	0.63716	142.98	105.25	30	0.108303	AMVNKDDIQK	AM(1)VNKDDIQK	P35580;E7ERA5	MYH10	Myosin-10	447	157
1	2	5410	10	589.298	1176.58	0.20132	156.18	116.85	29	0.1	AMVNKDDIQK	AM(1)VNKDDIQK	P35580;E7ERA5	MYH10	Myosin-10	448	157
1	3	5404	10	393.201	1176.58	NaN	62.166	49.354	17	0.07173	AMVNKDDIQK	AM(1)VNKDDIQK	P35580;E7ERA5	MYH10	Myosin-10	449	157
0	2	11020	7	362.229	722.444	NaN	85.306	31.785	12	0.0326975	APGIIPR		P25705;K7ERX7;K7EK77;K7EJP1;K7ENJ4	ATP5A1	ATP synthase subunit alpha, mitochondrial	450	147
0	2	11009	12	613.859	1225.7	-2.1254	110.38	88.296	20	0.17094	APILIATDVASR		P17844;J3KTA4;A0A7I2V2S0;A0A7I2V507;A0A0G2JLI4;A0A7I2V5F5;A0A1X7SBZ2;Q92841;A0A5H1ZRQ2;A0A0U1RQJ0	DDX5;DDX17	Probable ATP-dependent RNA helicase DDX5;Probable ATP-dependent RNA helicase DDX17	451	116
0	2	11127	12	613.859	1225.7	0.64982	167.93	138.77	29	0.19863	APILIATDVASR		P17844;J3KTA4;A0A7I2V2S0;A0A7I2V507;A0A0G2JLI4;A0A7I2V5F5;A0A1X7SBZ2;Q92841;A0A5H1ZRQ2;A0A0U1RQJ0	DDX5;DDX17	Probable ATP-dependent RNA helicase DDX5;Probable ATP-dependent RNA helicase DDX17	452	116
0	2	11132	12	613.859	1225.7	0.64982	187.97	158.81	32	0.205128	APILIATDVASR		P17844;J3KTA4;A0A7I2V2S0;A0A7I2V507;A0A0G2JLI4;A0A7I2V5F5;A0A1X7SBZ2;Q92841;A0A5H1ZRQ2;A0A0U1RQJ0	DDX5;DDX17	Probable ATP-dependent RNA helicase DDX5;Probable ATP-dependent RNA helicase DDX17	453	116
0	2	11124	12	613.859	1225.7	0.18854	169.93	141.54	29	0.188312	APILIATDVASR		P17844;J3KTA4;A0A7I2V2S0;A0A7I2V507;A0A0G2JLI4;A0A7I2V5F5;A0A1X7SBZ2;Q92841;A0A5H1ZRQ2;A0A0U1RQJ0	DDX5;DDX17	Probable ATP-dependent RNA helicase DDX5;Probable ATP-dependent RNA helicase DDX17	454	116
0	2	11130	12	613.859	1225.7	0.18854	158.79	130.39	28	0.212121	APILIATDVASR		P17844;J3KTA4;A0A7I2V2S0;A0A7I2V507;A0A0G2JLI4;A0A7I2V5F5;A0A1X7SBZ2;Q92841;A0A5H1ZRQ2;A0A0U1RQJ0	DDX5;DDX17	Probable ATP-dependent RNA helicase DDX5;Probable ATP-dependent RNA helicase DDX17	455	116
0	2	24674	13	743.893	1485.77	0.77113	105.65	86.904	25	0.0514403	APNTPDILEIEFK		P00966	ASS1	Argininosuccinate synthase	456	126
0	2	24926	13	743.893	1485.77	1.0111	131.17	110.89	29	0.0625	APNTPDILEIEFK		P00966	ASS1	Argininosuccinate synthase	457	126
0	2	17789	12	681.375	1360.74	2.2265	132.25	105.87	22	0.360656	AQFEGIVTDLIR		A0A7I2V2G2;P38646;A0A7I2V3F7;A0A7I2V2S7;D6RCD7;A0A7I2YQB2;H0Y8K0	HSPA9	Stress-70 protein, mitochondrial	465	33
0	2	17734	12	681.375	1360.74	1.4964	150.04	123.94	28	0.16092	AQFEGIVTDLIR		A0A7I2V2G2;P38646;A0A7I2V3F7;A0A7I2V2S7;D6RCD7;A0A7I2YQB2;H0Y8K0	HSPA9	Stress-70 protein, mitochondrial	466	33
0	2	25489	12	681.375	1360.74	-0.10123	167.09	124.98	30	0.0983607	AQFEGIVTDLIR		A0A7I2V2G2;P38646;A0A7I2V3F7;A0A7I2V2S7;D6RCD7;A0A7I2YQB2;H0Y8K0	HSPA9	Stress-70 protein, mitochondrial	467	33
0	2	25905	12	681.375	1360.74	0.47143	110.18	83.795	27	0.0630841	AQFEGIVTDLIR		A0A7I2V2G2;P38646;A0A7I2V3F7;A0A7I2V2S7;D6RCD7;A0A7I2YQB2;H0Y8K0	HSPA9	Stress-70 protein, mitochondrial	468	33
0	2	25587	12	681.375	1360.74	0.53829	118.28	86.344	26	0.0844156	AQFEGIVTDLIR		A0A7I2V2G2;P38646;A0A7I2V3F7;A0A7I2V2S7;D6RCD7;A0A7I2YQB2;H0Y8K0	HSPA9	Stress-70 protein, mitochondrial	469	33
0	2	26283	12	681.375	1360.74	0.090069	117.25	91.692	27	0.0681818	AQFEGIVTDLIR		A0A7I2V2G2;P38646;A0A7I2V3F7;A0A7I2V2S7;D6RCD7;A0A7I2YQB2;H0Y8K0	HSPA9	Stress-70 protein, mitochondrial	470	33
2	3	9302	16	654.007	1959	-1.3793	97.579	91.939	22	0.222222	AQKDEEKMEIQEIQLK		H0YL80;H0YL42;H0YKX5;A0A494C0V8;F5H7S3;H7BYY1;H0YKJ4;H0YK48;A0A494BZZ2;B7Z596;A0A0S2Z4G6;Q6ZN40;P09493	TPM1	Tropomyosin alpha-1 chain	471	20
2	2	2864	11	701.85	1401.68	0.24138	147.91	112.68	22	0.360656	AQKEVEEEERR		Q9UPQ0;D6RD46;E7EPK0;E9PDJ9;H0Y8P3;G5EA03	LIMCH1	LIM and calponin homology domains-containing protein 1	472	197
2	2	2867	11	701.85	1401.68	0.24138	172.8	145.06	22	0.34375	AQKEVEEEERR		Q9UPQ0;D6RD46;E7EPK0;E9PDJ9;H0Y8P3;G5EA03	LIMCH1	LIM and calponin homology domains-containing protein 1	473	197
2	3	17607	28	1070.21	3207.6	-1.1333	71.297	65.267	22	0.305556	AQQAADKYLYVDKNFINNPLAQADWAAK		P35579;Q5BKV1;B1AH99	MYH9	Myosin-9	474	156
0	2	5223	9	554.275	1106.54	1.4628	236.82	155.19	31	0.231343	AQYEEIAQR		CON__P35908v2;CON__P35908;P35908;Q01546;CON__P19013;P19013;CON__P04259;CON__P48668;P48668;CON__P02538;P02538;P04259	KRT2;KRT76;KRT4;KRT6C;KRT6A;KRT6B	Keratin, type II cytoskeletal 2 epidermal;Keratin, type II cytoskeletal 2 oral;Keratin, type II cytoskeletal 4;Keratin, type II cytoskeletal 6C;Keratin, type II cytoskeletal 6A;Keratin, type II cytoskeletal 6B	481	131
0	2	5278	9	554.275	1106.54	1.4891	235.12	168.44	30	0.147059	AQYEEIAQR		CON__P35908v2;CON__P35908;P35908;Q01546;CON__P19013;P19013;CON__P04259;CON__P48668;P48668;CON__P02538;P02538;P04259	KRT2;KRT76;KRT4;KRT6C;KRT6A;KRT6B	Keratin, type II cytoskeletal 2 epidermal;Keratin, type II cytoskeletal 2 oral;Keratin, type II cytoskeletal 4;Keratin, type II cytoskeletal 6C;Keratin, type II cytoskeletal 6A;Keratin, type II cytoskeletal 6B	482	131
0	2	8965	9	554.275	1106.54	0.97019	132.08	104.95	23	0.0771812	AQYEEIAQR		CON__P35908v2;CON__P35908;P35908;Q01546;CON__P19013;P19013;CON__P04259;CON__P48668;P48668;CON__P02538;P02538;P04259	KRT2;KRT76;KRT4;KRT6C;KRT6A;KRT6B	Keratin, type II cytoskeletal 2 epidermal;Keratin, type II cytoskeletal 2 oral;Keratin, type II cytoskeletal 4;Keratin, type II cytoskeletal 6C;Keratin, type II cytoskeletal 6A;Keratin, type II cytoskeletal 6B	483	131
0	2	9193	9	554.275	1106.54	1.2136	122.18	77.729	22	0.068323	AQYEEIAQR		CON__P35908v2;CON__P35908;P35908;Q01546;CON__P19013;P19013;CON__P04259;CON__P48668;P48668;CON__P02538;P02538;P04259	KRT2;KRT76;KRT4;KRT6C;KRT6A;KRT6B	Keratin, type II cytoskeletal 2 epidermal;Keratin, type II cytoskeletal 2 oral;Keratin, type II cytoskeletal 4;Keratin, type II cytoskeletal 6C;Keratin, type II cytoskeletal 6A;Keratin, type II cytoskeletal 6B	484	131
1	3	13607	12	494.256	1479.75	0.37847	150.68	119.34	29	0.261261	ARFEELNADLFR		P11142;E9PKE3;E9PN89;E9PNE6;P54652;A8K7Q2	HSPA8;HSPA2	Heat shock cognate 71 kDa protein;Heat shock-related 70 kDa protein 2	485	99
0	2	16269	12	572.814	1143.61	0.30875	116.77	82.969	26	0.0863787	ASGVAVSDGVIK		E9PP50;P23528;E9PS23	CFL1	Cofilin-1	498	103
0	2	4965	7	351.182	700.35	0.16694	143.02	56.933	19	0.120253	ASGVPDR		A0A075B6P5;A0A087WW87;P01615;P01614	IGKV2D-28;IGKV2-40	Ig kappa chain V-II region FR;Ig kappa chain V-II region Cum	499	2
0	2	4929	7	351.182	700.35	-0.24889	134.12	37.054	19	0.107955	ASGVPDR		A0A075B6P5;A0A087WW87;P01615;P01614	IGKV2D-28;IGKV2-40	Ig kappa chain V-II region FR;Ig kappa chain V-II region Cum	500	2
0	2	11587	9	452.261	902.507	0.04195	106.91	39.447	19	0.0423163	ASITALEAK		P35579	MYH9	Myosin-9	501	156
0	2	11320	9	452.261	902.507	-0.42928	136.8	37.661	21	0.0551181	ASITALEAK		P35579	MYH9	Myosin-9	502	156
2	4	17262	21	590.564	2358.23	0.58393	81.884	73.176	29	0.233871	ASKLQNELDNVSTLLEEAEKK		P35580	MYH10	Myosin-10	503	157
2	3	17979	21	787.083	2358.23	-0.69358	84.573	76.385	25	0.201613	ASKLQNELDNVSTLLEEAEKK		P35580	MYH10	Myosin-10	504	157
1	2	5364	11	626.32	1250.63	3.155	196.16	113.73	36	0.227848	ASRDEIFAQSK		P35580	MYH10	Myosin-10	506	157
1	2	5321	11	626.32	1250.63	-0.428	253.71	162.64	38	0.246753	ASRDEIFAQSK		P35580	MYH10	Myosin-10	507	157
1	2	5324	11	626.32	1250.63	-0.428	255.19	153.76	37	0.25	ASRDEIFAQSK		P35580	MYH10	Myosin-10	508	157
1	3	5325	11	417.882	1250.63	0.77463	88.552	57.367	25	0.152439	ASRDEIFAQSK		P35580	MYH10	Myosin-10	509	157
1	2	5395	11	626.32	1250.63	0.71686	289.22	187.79	41	0.242604	ASRDEIFAQSK		P35580	MYH10	Myosin-10	510	157
1	2	5404	11	626.32	1250.63	0.71686	224.13	151.9	37	0.229814	ASRDEIFAQSK		P35580	MYH10	Myosin-10	511	157
1	3	5410	11	417.882	1250.63	0.3693	99.011	60.608	24	0.12766	ASRDEIFAQSK		P35580	MYH10	Myosin-10	512	157
1	2	8928	11	626.32	1250.63	0.26239	143	105.27	33	0.115385	ASRDEIFAQSK		P35580	MYH10	Myosin-10	513	157
0	2	8993	17	799.372	1596.73	0.56093	146.67	136.21	34	0.124088	ASVLDTSMSAGSGSPSK	ASVLDTSM(1)SAGSGSPSK	Q9UPQ0;D6RD46;E7EPK0;E9PDJ9;H0Y8P3;G5EA03	LIMCH1	LIM and calponin homology domains-containing protein 1	514	197
0	3	20031	17	666.33	1995.97	-0.1641	91.616	86.407	26	0.25	ATENDIYNFFSPLNPVR		P31943;E9PCY7;G8JLB6;H0YB39;H0YBD7;H0YBG7;P52597	HNRNPH1;HNRNPF	Heterogeneous nuclear ribonucleoprotein H;Heterogeneous nuclear ribonucleoprotein H, N-terminally processed;Heterogeneous nuclear ribonucleoprotein F;Heterogeneous nuclear ribonucleoprotein F, N-terminally processed	515	95
0	2	29099	17	998.992	1995.97	-0.35258	158.59	144.58	37	0.105114	ATENDIYNFFSPLNPVR		P31943;E9PCY7;G8JLB6;H0YB39;H0YBD7;H0YBG7;P52597	HNRNPH1;HNRNPF	Heterogeneous nuclear ribonucleoprotein H;Heterogeneous nuclear ribonucleoprotein H, N-terminally processed;Heterogeneous nuclear ribonucleoprotein F;Heterogeneous nuclear ribonucleoprotein F, N-terminally processed	516	95
0	2	6577	17	718.373	1434.73	1.1287	234.04	201.29	42	0.190909	ATGGGLSSVGGGSSTIK		CON__P04259;P04259	KRT6B	Keratin, type II cytoskeletal 6B	517	131
0	2	6623	9	452.261	902.507	0.92515	132.76	47.597	23	0.17037	ATISALEAK		P35580	MYH10	Myosin-10	518	157
0	2	6606	9	452.261	902.507	0.075771	161.86	66.259	27	0.183673	ATISALEAK		P35580	MYH10	Myosin-10	519	157
0	2	11061	9	452.261	902.507	0.21914	118.06	37.375	22	0.0489978	ATISALEAK		P35580	MYH10	Myosin-10	520	157
0	2	10734	9	452.261	902.507	-0.035137	121.53	41.938	24	0.084507	ATISALEAK		P35580	MYH10	Myosin-10	521	157
0	2	8969	7	374.222	746.429	-0.50423	100.74	49.17	17	0.0379464	ATLSSIR		H0YKD8;P46779	RPL28	60S ribosomal protein L28	522	109
0	2	8762	7	374.222	746.429	-1.069	123.99	52.731	17	0.0541401	ATLSSIR		H0YKD8;P46779	RPL28	60S ribosomal protein L28	523	109
0	2	23898	18	1053.99	2105.97	0.20472	269.78	254.84	50	0.140449	ATSNVFAMFDQSQIQEFK	ATSNVFAM(1)FDQSQIQEFK	J3QRS3;P19105;O14950;P24844;J3KTJ1	MYL12A;MYL12B;MYL9	Myosin regulatory light chain 12A;Myosin regulatory light chain 12B;Myosin regulatory light polypeptide 9	548	117
0	3	23902	18	702.998	2105.97	-1.6642	198.67	194.32	48	0.108597	ATSNVFAMFDQSQIQEFK	ATSNVFAM(1)FDQSQIQEFK	J3QRS3;P19105;O14950;P24844;J3KTJ1	MYL12A;MYL12B;MYL9	Myosin regulatory light chain 12A;Myosin regulatory light chain 12B;Myosin regulatory light polypeptide 9	549	117
0	2	24328	18	1053.99	2105.97	-0.43094	201.74	195.03	43	0.110825	ATSNVFAMFDQSQIQEFK	ATSNVFAM(1)FDQSQIQEFK	J3QRS3;P19105;O14950;P24844;J3KTJ1	MYL12A;MYL12B;MYL9	Myosin regulatory light chain 12A;Myosin regulatory light chain 12B;Myosin regulatory light polypeptide 9	550	117
0	2	23919	18	1053.99	2105.97	-0.95757	357.99	342.05	57	0.140394	ATSNVFAMFDQSQIQEFK	ATSNVFAM(1)FDQSQIQEFK	J3QRS3;P19105;O14950;P24844;J3KTJ1	MYL12A;MYL12B;MYL9	Myosin regulatory light chain 12A;Myosin regulatory light chain 12B;Myosin regulatory light polypeptide 9	551	117
0	2	24506	18	1053.99	2105.97	0.089383	266.75	257.22	48	0.135211	ATSNVFAMFDQSQIQEFK	ATSNVFAM(1)FDQSQIQEFK	J3QRS3;P19105;O14950;P24844;J3KTJ1	MYL12A;MYL12B;MYL9	Myosin regulatory light chain 12A;Myosin regulatory light chain 12B;Myosin regulatory light polypeptide 9	552	117
0	2	27431	18	1046	2089.98	1.0887	235.99	204.77	47	0.106576	ATSNVFAMFDQSQIQEFK		J3QRS3;P19105;O14950;P24844;J3KTJ1	MYL12A;MYL12B;MYL9	Myosin regulatory light chain 12A;Myosin regulatory light chain 12B;Myosin regulatory light polypeptide 9	553	117
0	3	27437	18	697.667	2089.98	NaN	239.55	224.98	52	0.134021	ATSNVFAMFDQSQIQEFK		J3QRS3;P19105;O14950;P24844;J3KTJ1	MYL12A;MYL12B;MYL9	Myosin regulatory light chain 12A;Myosin regulatory light chain 12B;Myosin regulatory light polypeptide 9	554	117
0	2	27821	18	1046	2089.98	1.3281	189.99	168.43	40	0.0925926	ATSNVFAMFDQSQIQEFK		J3QRS3;P19105;O14950;P24844;J3KTJ1	MYL12A;MYL12B;MYL9	Myosin regulatory light chain 12A;Myosin regulatory light chain 12B;Myosin regulatory light polypeptide 9	555	117
0	3	27849	18	697.667	2089.98	0.86273	102.57	93.29	32	0.0842105	ATSNVFAMFDQSQIQEFK		J3QRS3;P19105;O14950;P24844;J3KTJ1	MYL12A;MYL12B;MYL9	Myosin regulatory light chain 12A;Myosin regulatory light chain 12B;Myosin regulatory light polypeptide 9	556	117
0	2	16236	10	513.801	1025.59	-1.3093	103.83	56.751	18	0.0625	AVDSLVPIGR		P25705;K7ERX7;K7EK77;K7ENJ4	ATP5A1	ATP synthase subunit alpha, mitochondrial	563	147
0	2	16434	10	513.801	1025.59	0.79542	149.65	81.672	22	0.0648968	AVDSLVPIGR		P25705;K7ERX7;K7EK77;K7ENJ4	ATP5A1	ATP synthase subunit alpha, mitochondrial	564	147
0	2	16359	10	513.801	1025.59	0.022742	141.52	77.955	24	0.0712166	AVDSLVPIGR		P25705;K7ERX7;K7EK77;K7ENJ4	ATP5A1	ATP synthase subunit alpha, mitochondrial	565	147
0	2	16815	10	513.801	1025.59	0.10717	155.07	79.958	27	0.0830769	AVDSLVPIGR		P25705;K7ERX7;K7EK77;K7ENJ4	ATP5A1	ATP synthase subunit alpha, mitochondrial	566	147
0	2	11760	9	473.279	944.544	0.80578	113.5	64.996	20	0.162602	AVFPSIVGR		A0A2R8Y793;A0A2R8YGF8;A0A6Q8PH58;A0A804GS07;A5A3E0;A6NL76;B8ZZJ2;C9JFL5;C9JTX5;C9JUM1;C9JZR7;E7EVS6;F6QUT6;F6UVQ4;F8WB63;F8WCH0;G5E9R0;I3L1U9;I3L3I0;I3L3R2;I3L4N8;J3KT65;K7EM38;P0CG38;P60709;P62736;P63261;P63267;P68032;P68133;Q6S8J3	ACTA1;ACTA2;ACTB;ACTC1;ACTG1;ACTG2;POTEE;POTEF;POTEI	Actin, alpha cardiac muscle 1;Actin, alpha skeletal muscle;Actin, aortic smooth muscle;Actin, cytoplasmic 1;Actin, cytoplasmic 1, N-terminally processed;Actin, cytoplasmic 2;Actin, cytoplasmic 2, N-terminally processed;Actin, gamma-enteric smooth muscle;POTE ankyrin domain family member E;POTE ankyrin domain family member F;POTE ankyrin domain family member I	567	114;161;171
0	2	11772	9	473.279	944.544	0.80578	138.9	90.391	20	0.173913	AVFPSIVGR		A0A2R8Y793;A0A2R8YGF8;A0A6Q8PH58;A0A804GS07;A5A3E0;A6NL76;B8ZZJ2;C9JFL5;C9JTX5;C9JUM1;C9JZR7;E7EVS6;F6QUT6;F6UVQ4;F8WB63;F8WCH0;G5E9R0;I3L1U9;I3L3I0;I3L3R2;I3L4N8;J3KT65;K7EM38;P0CG38;P60709;P62736;P63261;P63267;P68032;P68133;Q6S8J3	ACTA1;ACTA2;ACTB;ACTC1;ACTG1;ACTG2;POTEE;POTEF;POTEI	Actin, alpha cardiac muscle 1;Actin, alpha skeletal muscle;Actin, aortic smooth muscle;Actin, cytoplasmic 1;Actin, cytoplasmic 1, N-terminally processed;Actin, cytoplasmic 2;Actin, cytoplasmic 2, N-terminally processed;Actin, gamma-enteric smooth muscle;POTE ankyrin domain family member E;POTE ankyrin domain family member F;POTE ankyrin domain family member I	568	114;161;171
0	2	11918	9	473.279	944.544	0.99565	136.11	94.611	19	0.127517	AVFPSIVGR		A0A2R8Y793;A0A2R8YGF8;A0A6Q8PH58;A0A804GS07;A5A3E0;A6NL76;B8ZZJ2;C9JFL5;C9JTX5;C9JUM1;C9JZR7;E7EVS6;F6QUT6;F6UVQ4;F8WB63;F8WCH0;G5E9R0;I3L1U9;I3L3I0;I3L3R2;I3L4N8;J3KT65;K7EM38;P0CG38;P60709;P62736;P63261;P63267;P68032;P68133;Q6S8J3	ACTA1;ACTA2;ACTB;ACTC1;ACTG1;ACTG2;POTEE;POTEF;POTEI	Actin, alpha cardiac muscle 1;Actin, alpha skeletal muscle;Actin, aortic smooth muscle;Actin, cytoplasmic 1;Actin, cytoplasmic 1, N-terminally processed;Actin, cytoplasmic 2;Actin, cytoplasmic 2, N-terminally processed;Actin, gamma-enteric smooth muscle;POTE ankyrin domain family member E;POTE ankyrin domain family member F;POTE ankyrin domain family member I	569	114;161;171
0	2	11861	9	473.279	944.544	0.34576	136.11	94.611	20	0.155039	AVFPSIVGR		A0A2R8Y793;A0A2R8YGF8;A0A6Q8PH58;A0A804GS07;A5A3E0;A6NL76;B8ZZJ2;C9JFL5;C9JTX5;C9JUM1;C9JZR7;E7EVS6;F6QUT6;F6UVQ4;F8WB63;F8WCH0;G5E9R0;I3L1U9;I3L3I0;I3L3R2;I3L4N8;J3KT65;K7EM38;P0CG38;P60709;P62736;P63261;P63267;P68032;P68133;Q6S8J3	ACTA1;ACTA2;ACTB;ACTC1;ACTG1;ACTG2;POTEE;POTEF;POTEI	Actin, alpha cardiac muscle 1;Actin, alpha skeletal muscle;Actin, aortic smooth muscle;Actin, cytoplasmic 1;Actin, cytoplasmic 1, N-terminally processed;Actin, cytoplasmic 2;Actin, cytoplasmic 2, N-terminally processed;Actin, gamma-enteric smooth muscle;POTE ankyrin domain family member E;POTE ankyrin domain family member F;POTE ankyrin domain family member I	570	114;161;171
0	2	11871	9	473.279	944.544	0.34576	138.9	90.391	20	0.16129	AVFPSIVGR		A0A2R8Y793;A0A2R8YGF8;A0A6Q8PH58;A0A804GS07;A5A3E0;A6NL76;B8ZZJ2;C9JFL5;C9JTX5;C9JUM1;C9JZR7;E7EVS6;F6QUT6;F6UVQ4;F8WB63;F8WCH0;G5E9R0;I3L1U9;I3L3I0;I3L3R2;I3L4N8;J3KT65;K7EM38;P0CG38;P60709;P62736;P63261;P63267;P68032;P68133;Q6S8J3	ACTA1;ACTA2;ACTB;ACTC1;ACTG1;ACTG2;POTEE;POTEF;POTEI	Actin, alpha cardiac muscle 1;Actin, alpha skeletal muscle;Actin, aortic smooth muscle;Actin, cytoplasmic 1;Actin, cytoplasmic 1, N-terminally processed;Actin, cytoplasmic 2;Actin, cytoplasmic 2, N-terminally processed;Actin, gamma-enteric smooth muscle;POTE ankyrin domain family member E;POTE ankyrin domain family member F;POTE ankyrin domain family member I	571	114;161;171
0	2	18139	9	473.279	944.544	0.21269	139.68	98.177	20	0.0722022	AVFPSIVGR		A0A2R8Y793;A0A2R8YGF8;A0A6Q8PH58;A0A804GS07;A5A3E0;A6NL76;B8ZZJ2;C9JFL5;C9JTX5;C9JUM1;C9JZR7;E7EVS6;F6QUT6;F6UVQ4;F8WB63;F8WCH0;G5E9R0;I3L1U9;I3L3I0;I3L3R2;I3L4N8;J3KT65;K7EM38;P0CG38;P60709;P62736;P63261;P63267;P68032;P68133;Q6S8J3	ACTA1;ACTA2;ACTB;ACTC1;ACTG1;ACTG2;POTEE;POTEF;POTEI	Actin, alpha cardiac muscle 1;Actin, alpha skeletal muscle;Actin, aortic smooth muscle;Actin, cytoplasmic 1;Actin, cytoplasmic 1, N-terminally processed;Actin, cytoplasmic 2;Actin, cytoplasmic 2, N-terminally processed;Actin, gamma-enteric smooth muscle;POTE ankyrin domain family member E;POTE ankyrin domain family member F;POTE ankyrin domain family member I	572	114;161;171
0	2	18240	9	473.279	944.544	0.21269	153.73	105.22	22	0.189655	AVFPSIVGR		A0A2R8Y793;A0A2R8YGF8;A0A6Q8PH58;A0A804GS07;A5A3E0;A6NL76;B8ZZJ2;C9JFL5;C9JTX5;C9JUM1;C9JZR7;E7EVS6;F6QUT6;F6UVQ4;F8WB63;F8WCH0;G5E9R0;I3L1U9;I3L3I0;I3L3R2;I3L4N8;J3KT65;K7EM38;P0CG38;P60709;P62736;P63261;P63267;P68032;P68133;Q6S8J3	ACTA1;ACTA2;ACTB;ACTC1;ACTG1;ACTG2;POTEE;POTEF;POTEI	Actin, alpha cardiac muscle 1;Actin, alpha skeletal muscle;Actin, aortic smooth muscle;Actin, cytoplasmic 1;Actin, cytoplasmic 1, N-terminally processed;Actin, cytoplasmic 2;Actin, cytoplasmic 2, N-terminally processed;Actin, gamma-enteric smooth muscle;POTE ankyrin domain family member E;POTE ankyrin domain family member F;POTE ankyrin domain family member I	573	114;161;171
0	2	18350	9	473.279	944.544	0.21269	135.84	87.339	19	0.0733591	AVFPSIVGR		A0A2R8Y793;A0A2R8YGF8;A0A6Q8PH58;A0A804GS07;A5A3E0;A6NL76;B8ZZJ2;C9JFL5;C9JTX5;C9JUM1;C9JZR7;E7EVS6;F6QUT6;F6UVQ4;F8WB63;F8WCH0;G5E9R0;I3L1U9;I3L3I0;I3L3R2;I3L4N8;J3KT65;K7EM38;P0CG38;P60709;P62736;P63261;P63267;P68032;P68133;Q6S8J3	ACTA1;ACTA2;ACTB;ACTC1;ACTG1;ACTG2;POTEE;POTEF;POTEI	Actin, alpha cardiac muscle 1;Actin, alpha skeletal muscle;Actin, aortic smooth muscle;Actin, cytoplasmic 1;Actin, cytoplasmic 1, N-terminally processed;Actin, cytoplasmic 2;Actin, cytoplasmic 2, N-terminally processed;Actin, gamma-enteric smooth muscle;POTE ankyrin domain family member E;POTE ankyrin domain family member F;POTE ankyrin domain family member I	574	114;161;171
0	2	18173	9	473.279	944.544	0.7094	129.68	92.589	19	0.0909091	AVFPSIVGR		A0A2R8Y793;A0A2R8YGF8;A0A6Q8PH58;A0A804GS07;A5A3E0;A6NL76;B8ZZJ2;C9JFL5;C9JTX5;C9JUM1;C9JZR7;E7EVS6;F6QUT6;F6UVQ4;F8WB63;F8WCH0;G5E9R0;I3L1U9;I3L3I0;I3L3R2;I3L4N8;J3KT65;K7EM38;P0CG38;P60709;P62736;P63261;P63267;P68032;P68133;Q6S8J3	ACTA1;ACTA2;ACTB;ACTC1;ACTG1;ACTG2;POTEE;POTEF;POTEI	Actin, alpha cardiac muscle 1;Actin, alpha skeletal muscle;Actin, aortic smooth muscle;Actin, cytoplasmic 1;Actin, cytoplasmic 1, N-terminally processed;Actin, cytoplasmic 2;Actin, cytoplasmic 2, N-terminally processed;Actin, gamma-enteric smooth muscle;POTE ankyrin domain family member E;POTE ankyrin domain family member F;POTE ankyrin domain family member I	575	114;161;171
0	2	18273	9	473.279	944.544	0.7094	153.73	105.22	20	0.120482	AVFPSIVGR		A0A2R8Y793;A0A2R8YGF8;A0A6Q8PH58;A0A804GS07;A5A3E0;A6NL76;B8ZZJ2;C9JFL5;C9JTX5;C9JUM1;C9JZR7;E7EVS6;F6QUT6;F6UVQ4;F8WB63;F8WCH0;G5E9R0;I3L1U9;I3L3I0;I3L3R2;I3L4N8;J3KT65;K7EM38;P0CG38;P60709;P62736;P63261;P63267;P68032;P68133;Q6S8J3	ACTA1;ACTA2;ACTB;ACTC1;ACTG1;ACTG2;POTEE;POTEF;POTEI	Actin, alpha cardiac muscle 1;Actin, alpha skeletal muscle;Actin, aortic smooth muscle;Actin, cytoplasmic 1;Actin, cytoplasmic 1, N-terminally processed;Actin, cytoplasmic 2;Actin, cytoplasmic 2, N-terminally processed;Actin, gamma-enteric smooth muscle;POTE ankyrin domain family member E;POTE ankyrin domain family member F;POTE ankyrin domain family member I	576	114;161;171
0	2	17914	9	473.279	944.544	-0.12381	129.68	88.18	21	0.0714286	AVFPSIVGR		A0A2R8Y793;A0A2R8YGF8;A0A6Q8PH58;A0A804GS07;A5A3E0;A6NL76;B8ZZJ2;C9JFL5;C9JTX5;C9JUM1;C9JZR7;E7EVS6;F6QUT6;F6UVQ4;F8WB63;F8WCH0;G5E9R0;I3L1U9;I3L3I0;I3L3R2;I3L4N8;J3KT65;K7EM38;P0CG38;P60709;P62736;P63261;P63267;P68032;P68133;Q6S8J3	ACTA1;ACTA2;ACTB;ACTC1;ACTG1;ACTG2;POTEE;POTEF;POTEI	Actin, alpha cardiac muscle 1;Actin, alpha skeletal muscle;Actin, aortic smooth muscle;Actin, cytoplasmic 1;Actin, cytoplasmic 1, N-terminally processed;Actin, cytoplasmic 2;Actin, cytoplasmic 2, N-terminally processed;Actin, gamma-enteric smooth muscle;POTE ankyrin domain family member E;POTE ankyrin domain family member F;POTE ankyrin domain family member I	577	114;161;171
0	2	18020	9	473.279	944.544	-0.12381	138.9	90.391	20	0.186916	AVFPSIVGR		A0A2R8Y793;A0A2R8YGF8;A0A6Q8PH58;A0A804GS07;A5A3E0;A6NL76;B8ZZJ2;C9JFL5;C9JTX5;C9JUM1;C9JZR7;E7EVS6;F6QUT6;F6UVQ4;F8WB63;F8WCH0;G5E9R0;I3L1U9;I3L3I0;I3L3R2;I3L4N8;J3KT65;K7EM38;P0CG38;P60709;P62736;P63261;P63267;P68032;P68133;Q6S8J3	ACTA1;ACTA2;ACTB;ACTC1;ACTG1;ACTG2;POTEE;POTEF;POTEI	Actin, alpha cardiac muscle 1;Actin, alpha skeletal muscle;Actin, aortic smooth muscle;Actin, cytoplasmic 1;Actin, cytoplasmic 1, N-terminally processed;Actin, cytoplasmic 2;Actin, cytoplasmic 2, N-terminally processed;Actin, gamma-enteric smooth muscle;POTE ankyrin domain family member E;POTE ankyrin domain family member F;POTE ankyrin domain family member I	578	114;161;171
0	2	18124	9	473.279	944.544	-0.12381	143.11	94.603	22	0.156028	AVFPSIVGR		A0A2R8Y793;A0A2R8YGF8;A0A6Q8PH58;A0A804GS07;A5A3E0;A6NL76;B8ZZJ2;C9JFL5;C9JTX5;C9JUM1;C9JZR7;E7EVS6;F6QUT6;F6UVQ4;F8WB63;F8WCH0;G5E9R0;I3L1U9;I3L3I0;I3L3R2;I3L4N8;J3KT65;K7EM38;P0CG38;P60709;P62736;P63261;P63267;P68032;P68133;Q6S8J3	ACTA1;ACTA2;ACTB;ACTC1;ACTG1;ACTG2;POTEE;POTEF;POTEI	Actin, alpha cardiac muscle 1;Actin, alpha skeletal muscle;Actin, aortic smooth muscle;Actin, cytoplasmic 1;Actin, cytoplasmic 1, N-terminally processed;Actin, cytoplasmic 2;Actin, cytoplasmic 2, N-terminally processed;Actin, gamma-enteric smooth muscle;POTE ankyrin domain family member E;POTE ankyrin domain family member F;POTE ankyrin domain family member I	579	114;161;171
0	2	18300	9	473.279	944.544	0.065728	137.18	95.877	21	0.0774908	AVFPSIVGR		A0A2R8Y793;A0A2R8YGF8;A0A6Q8PH58;A0A804GS07;A5A3E0;A6NL76;B8ZZJ2;C9JFL5;C9JTX5;C9JUM1;C9JZR7;E7EVS6;F6QUT6;F6UVQ4;F8WB63;F8WCH0;G5E9R0;I3L1U9;I3L3I0;I3L3R2;I3L4N8;J3KT65;K7EM38;P0CG38;P60709;P62736;P63261;P63267;P68032;P68133;Q6S8J3	ACTA1;ACTA2;ACTB;ACTC1;ACTG1;ACTG2;POTEE;POTEF;POTEI	Actin, alpha cardiac muscle 1;Actin, alpha skeletal muscle;Actin, aortic smooth muscle;Actin, cytoplasmic 1;Actin, cytoplasmic 1, N-terminally processed;Actin, cytoplasmic 2;Actin, cytoplasmic 2, N-terminally processed;Actin, gamma-enteric smooth muscle;POTE ankyrin domain family member E;POTE ankyrin domain family member F;POTE ankyrin domain family member I	580	114;161;171
0	2	18406	9	473.279	944.544	0.065728	137.18	88.676	20	0.176991	AVFPSIVGR		A0A2R8Y793;A0A2R8YGF8;A0A6Q8PH58;A0A804GS07;A5A3E0;A6NL76;B8ZZJ2;C9JFL5;C9JTX5;C9JUM1;C9JZR7;E7EVS6;F6QUT6;F6UVQ4;F8WB63;F8WCH0;G5E9R0;I3L1U9;I3L3I0;I3L3R2;I3L4N8;J3KT65;K7EM38;P0CG38;P60709;P62736;P63261;P63267;P68032;P68133;Q6S8J3	ACTA1;ACTA2;ACTB;ACTC1;ACTG1;ACTG2;POTEE;POTEF;POTEI	Actin, alpha cardiac muscle 1;Actin, alpha skeletal muscle;Actin, aortic smooth muscle;Actin, cytoplasmic 1;Actin, cytoplasmic 1, N-terminally processed;Actin, cytoplasmic 2;Actin, cytoplasmic 2, N-terminally processed;Actin, gamma-enteric smooth muscle;POTE ankyrin domain family member E;POTE ankyrin domain family member F;POTE ankyrin domain family member I	581	114;161;171
0	2	18524	9	473.279	944.544	0.065728	99.375	73.548	17	0.042394	AVFPSIVGR		A0A2R8Y793;A0A2R8YGF8;A0A6Q8PH58;A0A804GS07;A5A3E0;A6NL76;B8ZZJ2;C9JFL5;C9JTX5;C9JUM1;C9JZR7;E7EVS6;F6QUT6;F6UVQ4;F8WB63;F8WCH0;G5E9R0;I3L1U9;I3L3I0;I3L3R2;I3L4N8;J3KT65;K7EM38;P0CG38;P60709;P62736;P63261;P63267;P68032;P68133;Q6S8J3	ACTA1;ACTA2;ACTB;ACTC1;ACTG1;ACTG2;POTEE;POTEF;POTEI	Actin, alpha cardiac muscle 1;Actin, alpha skeletal muscle;Actin, aortic smooth muscle;Actin, cytoplasmic 1;Actin, cytoplasmic 1, N-terminally processed;Actin, cytoplasmic 2;Actin, cytoplasmic 2, N-terminally processed;Actin, gamma-enteric smooth muscle;POTE ankyrin domain family member E;POTE ankyrin domain family member F;POTE ankyrin domain family member I	582	114;161;171
1	3	9934	11	400.24	1197.7	-0.68873	72.434	52.672	13	0.126214	AVFPSIVGRPR		A0A2R8Y793;A0A2R8YGF8;A0A6Q8PH58;A0A804GS07;A5A3E0;A6NL76;B8ZZJ2;C9JFL5;C9JTX5;C9JUM1;C9JZR7;E7EVS6;F6QUT6;F6UVQ4;F8WB63;F8WCH0;G5E9R0;I3L1U9;I3L3I0;I3L3R2;I3L4N8;J3KT65;K7EM38;P0CG38;P60709;P62736;P63261;P63267;P68032;P68133;Q6S8J3	ACTA1;ACTA2;ACTB;ACTC1;ACTG1;ACTG2;POTEE;POTEF;POTEI	Actin, alpha cardiac muscle 1;Actin, alpha skeletal muscle;Actin, aortic smooth muscle;Actin, cytoplasmic 1;Actin, cytoplasmic 1, N-terminally processed;Actin, cytoplasmic 2;Actin, cytoplasmic 2, N-terminally processed;Actin, gamma-enteric smooth muscle;POTE ankyrin domain family member E;POTE ankyrin domain family member F;POTE ankyrin domain family member I	583	114;161;171
1	3	9993	11	400.24	1197.7	-0.68873	157.24	120.05	20	0.162602	AVFPSIVGRPR		A0A2R8Y793;A0A2R8YGF8;A0A6Q8PH58;A0A804GS07;A5A3E0;A6NL76;B8ZZJ2;C9JFL5;C9JTX5;C9JUM1;C9JZR7;E7EVS6;F6QUT6;F6UVQ4;F8WB63;F8WCH0;G5E9R0;I3L1U9;I3L3I0;I3L3R2;I3L4N8;J3KT65;K7EM38;P0CG38;P60709;P62736;P63261;P63267;P68032;P68133;Q6S8J3	ACTA1;ACTA2;ACTB;ACTC1;ACTG1;ACTG2;POTEE;POTEF;POTEI	Actin, alpha cardiac muscle 1;Actin, alpha skeletal muscle;Actin, aortic smooth muscle;Actin, cytoplasmic 1;Actin, cytoplasmic 1, N-terminally processed;Actin, cytoplasmic 2;Actin, cytoplasmic 2, N-terminally processed;Actin, gamma-enteric smooth muscle;POTE ankyrin domain family member E;POTE ankyrin domain family member F;POTE ankyrin domain family member I	584	114;161;171
1	3	9998	11	400.24	1197.7	-1.2828	143.89	106.7	20	0.152672	AVFPSIVGRPR		A0A2R8Y793;A0A2R8YGF8;A0A6Q8PH58;A0A804GS07;A5A3E0;A6NL76;B8ZZJ2;C9JFL5;C9JTX5;C9JUM1;C9JZR7;E7EVS6;F6QUT6;F6UVQ4;F8WB63;F8WCH0;G5E9R0;I3L1U9;I3L3I0;I3L3R2;I3L4N8;J3KT65;K7EM38;P0CG38;P60709;P62736;P63261;P63267;P68032;P68133;Q6S8J3	ACTA1;ACTA2;ACTB;ACTC1;ACTG1;ACTG2;POTEE;POTEF;POTEI	Actin, alpha cardiac muscle 1;Actin, alpha skeletal muscle;Actin, aortic smooth muscle;Actin, cytoplasmic 1;Actin, cytoplasmic 1, N-terminally processed;Actin, cytoplasmic 2;Actin, cytoplasmic 2, N-terminally processed;Actin, gamma-enteric smooth muscle;POTE ankyrin domain family member E;POTE ankyrin domain family member F;POTE ankyrin domain family member I	585	114;161;171
1	3	10018	11	400.24	1197.7	-1.2828	157.24	120.05	20	0.13986	AVFPSIVGRPR		A0A2R8Y793;A0A2R8YGF8;A0A6Q8PH58;A0A804GS07;A5A3E0;A6NL76;B8ZZJ2;C9JFL5;C9JTX5;C9JUM1;C9JZR7;E7EVS6;F6QUT6;F6UVQ4;F8WB63;F8WCH0;G5E9R0;I3L1U9;I3L3I0;I3L3R2;I3L4N8;J3KT65;K7EM38;P0CG38;P60709;P62736;P63261;P63267;P68032;P68133;Q6S8J3	ACTA1;ACTA2;ACTB;ACTC1;ACTG1;ACTG2;POTEE;POTEF;POTEI	Actin, alpha cardiac muscle 1;Actin, alpha skeletal muscle;Actin, aortic smooth muscle;Actin, cytoplasmic 1;Actin, cytoplasmic 1, N-terminally processed;Actin, cytoplasmic 2;Actin, cytoplasmic 2, N-terminally processed;Actin, gamma-enteric smooth muscle;POTE ankyrin domain family member E;POTE ankyrin domain family member F;POTE ankyrin domain family member I	586	114;161;171
1	3	10030	11	400.24	1197.7	-1.2828	157.24	120.05	22	0.134146	AVFPSIVGRPR		A0A2R8Y793;A0A2R8YGF8;A0A6Q8PH58;A0A804GS07;A5A3E0;A6NL76;B8ZZJ2;C9JFL5;C9JTX5;C9JUM1;C9JZR7;E7EVS6;F6QUT6;F6UVQ4;F8WB63;F8WCH0;G5E9R0;I3L1U9;I3L3I0;I3L3R2;I3L4N8;J3KT65;K7EM38;P0CG38;P60709;P62736;P63261;P63267;P68032;P68133;Q6S8J3	ACTA1;ACTA2;ACTB;ACTC1;ACTG1;ACTG2;POTEE;POTEF;POTEI	Actin, alpha cardiac muscle 1;Actin, alpha skeletal muscle;Actin, aortic smooth muscle;Actin, cytoplasmic 1;Actin, cytoplasmic 1, N-terminally processed;Actin, cytoplasmic 2;Actin, cytoplasmic 2, N-terminally processed;Actin, gamma-enteric smooth muscle;POTE ankyrin domain family member E;POTE ankyrin domain family member F;POTE ankyrin domain family member I	587	114;161;171
1	3	10052	11	400.24	1197.7	-1.2828	143.89	106.7	21	0.148936	AVFPSIVGRPR		A0A2R8Y793;A0A2R8YGF8;A0A6Q8PH58;A0A804GS07;A5A3E0;A6NL76;B8ZZJ2;C9JFL5;C9JTX5;C9JUM1;C9JZR7;E7EVS6;F6QUT6;F6UVQ4;F8WB63;F8WCH0;G5E9R0;I3L1U9;I3L3I0;I3L3R2;I3L4N8;J3KT65;K7EM38;P0CG38;P60709;P62736;P63261;P63267;P68032;P68133;Q6S8J3	ACTA1;ACTA2;ACTB;ACTC1;ACTG1;ACTG2;POTEE;POTEF;POTEI	Actin, alpha cardiac muscle 1;Actin, alpha skeletal muscle;Actin, aortic smooth muscle;Actin, cytoplasmic 1;Actin, cytoplasmic 1, N-terminally processed;Actin, cytoplasmic 2;Actin, cytoplasmic 2, N-terminally processed;Actin, gamma-enteric smooth muscle;POTE ankyrin domain family member E;POTE ankyrin domain family member F;POTE ankyrin domain family member I	588	114;161;171
1	2	10016	11	599.856	1197.7	2.4857	154.35	124.88	26	0.185714	AVFPSIVGRPR		A0A2R8Y793;A0A2R8YGF8;A0A6Q8PH58;A0A804GS07;A5A3E0;A6NL76;B8ZZJ2;C9JFL5;C9JTX5;C9JUM1;C9JZR7;E7EVS6;F6QUT6;F6UVQ4;F8WB63;F8WCH0;G5E9R0;I3L1U9;I3L3I0;I3L3R2;I3L4N8;J3KT65;K7EM38;P0CG38;P60709;P62736;P63261;P63267;P68032;P68133;Q6S8J3	ACTA1;ACTA2;ACTB;ACTC1;ACTG1;ACTG2;POTEE;POTEF;POTEI	Actin, alpha cardiac muscle 1;Actin, alpha skeletal muscle;Actin, aortic smooth muscle;Actin, cytoplasmic 1;Actin, cytoplasmic 1, N-terminally processed;Actin, cytoplasmic 2;Actin, cytoplasmic 2, N-terminally processed;Actin, gamma-enteric smooth muscle;POTE ankyrin domain family member E;POTE ankyrin domain family member F;POTE ankyrin domain family member I	589	114;161;171
1	3	9748	11	400.24	1197.7	0.024803	157.24	120.05	21	0.169355	AVFPSIVGRPR		A0A2R8Y793;A0A2R8YGF8;A0A6Q8PH58;A0A804GS07;A5A3E0;A6NL76;B8ZZJ2;C9JFL5;C9JTX5;C9JUM1;C9JZR7;E7EVS6;F6QUT6;F6UVQ4;F8WB63;F8WCH0;G5E9R0;I3L1U9;I3L3I0;I3L3R2;I3L4N8;J3KT65;K7EM38;P0CG38;P60709;P62736;P63261;P63267;P68032;P68133;Q6S8J3	ACTA1;ACTA2;ACTB;ACTC1;ACTG1;ACTG2;POTEE;POTEF;POTEI	Actin, alpha cardiac muscle 1;Actin, alpha skeletal muscle;Actin, aortic smooth muscle;Actin, cytoplasmic 1;Actin, cytoplasmic 1, N-terminally processed;Actin, cytoplasmic 2;Actin, cytoplasmic 2, N-terminally processed;Actin, gamma-enteric smooth muscle;POTE ankyrin domain family member E;POTE ankyrin domain family member F;POTE ankyrin domain family member I	590	114;161;171
1	3	9775	11	400.24	1197.7	0.024803	157.24	113.04	21	0.161538	AVFPSIVGRPR		A0A2R8Y793;A0A2R8YGF8;A0A6Q8PH58;A0A804GS07;A5A3E0;A6NL76;B8ZZJ2;C9JFL5;C9JTX5;C9JUM1;C9JZR7;E7EVS6;F6QUT6;F6UVQ4;F8WB63;F8WCH0;G5E9R0;I3L1U9;I3L3I0;I3L3R2;I3L4N8;J3KT65;K7EM38;P0CG38;P60709;P62736;P63261;P63267;P68032;P68133;Q6S8J3	ACTA1;ACTA2;ACTB;ACTC1;ACTG1;ACTG2;POTEE;POTEF;POTEI	Actin, alpha cardiac muscle 1;Actin, alpha skeletal muscle;Actin, aortic smooth muscle;Actin, cytoplasmic 1;Actin, cytoplasmic 1, N-terminally processed;Actin, cytoplasmic 2;Actin, cytoplasmic 2, N-terminally processed;Actin, gamma-enteric smooth muscle;POTE ankyrin domain family member E;POTE ankyrin domain family member F;POTE ankyrin domain family member I	591	114;161;171
1	3	9793	11	400.24	1197.7	0.024803	157.24	122.52	20	0.169492	AVFPSIVGRPR		A0A2R8Y793;A0A2R8YGF8;A0A6Q8PH58;A0A804GS07;A5A3E0;A6NL76;B8ZZJ2;C9JFL5;C9JTX5;C9JUM1;C9JZR7;E7EVS6;F6QUT6;F6UVQ4;F8WB63;F8WCH0;G5E9R0;I3L1U9;I3L3I0;I3L3R2;I3L4N8;J3KT65;K7EM38;P0CG38;P60709;P62736;P63261;P63267;P68032;P68133;Q6S8J3	ACTA1;ACTA2;ACTB;ACTC1;ACTG1;ACTG2;POTEE;POTEF;POTEI	Actin, alpha cardiac muscle 1;Actin, alpha skeletal muscle;Actin, aortic smooth muscle;Actin, cytoplasmic 1;Actin, cytoplasmic 1, N-terminally processed;Actin, cytoplasmic 2;Actin, cytoplasmic 2, N-terminally processed;Actin, gamma-enteric smooth muscle;POTE ankyrin domain family member E;POTE ankyrin domain family member F;POTE ankyrin domain family member I	592	114;161;171
1	3	9853	11	400.24	1197.7	0.024803	157.24	120.05	21	0.160305	AVFPSIVGRPR		A0A2R8Y793;A0A2R8YGF8;A0A6Q8PH58;A0A804GS07;A5A3E0;A6NL76;B8ZZJ2;C9JFL5;C9JTX5;C9JUM1;C9JZR7;E7EVS6;F6QUT6;F6UVQ4;F8WB63;F8WCH0;G5E9R0;I3L1U9;I3L3I0;I3L3R2;I3L4N8;J3KT65;K7EM38;P0CG38;P60709;P62736;P63261;P63267;P68032;P68133;Q6S8J3	ACTA1;ACTA2;ACTB;ACTC1;ACTG1;ACTG2;POTEE;POTEF;POTEI	Actin, alpha cardiac muscle 1;Actin, alpha skeletal muscle;Actin, aortic smooth muscle;Actin, cytoplasmic 1;Actin, cytoplasmic 1, N-terminally processed;Actin, cytoplasmic 2;Actin, cytoplasmic 2, N-terminally processed;Actin, gamma-enteric smooth muscle;POTE ankyrin domain family member E;POTE ankyrin domain family member F;POTE ankyrin domain family member I	593	114;161;171
1	3	9903	11	400.24	1197.7	0.024803	143.89	106.7	21	0.164062	AVFPSIVGRPR		A0A2R8Y793;A0A2R8YGF8;A0A6Q8PH58;A0A804GS07;A5A3E0;A6NL76;B8ZZJ2;C9JFL5;C9JTX5;C9JUM1;C9JZR7;E7EVS6;F6QUT6;F6UVQ4;F8WB63;F8WCH0;G5E9R0;I3L1U9;I3L3I0;I3L3R2;I3L4N8;J3KT65;K7EM38;P0CG38;P60709;P62736;P63261;P63267;P68032;P68133;Q6S8J3	ACTA1;ACTA2;ACTB;ACTC1;ACTG1;ACTG2;POTEE;POTEF;POTEI	Actin, alpha cardiac muscle 1;Actin, alpha skeletal muscle;Actin, aortic smooth muscle;Actin, cytoplasmic 1;Actin, cytoplasmic 1, N-terminally processed;Actin, cytoplasmic 2;Actin, cytoplasmic 2, N-terminally processed;Actin, gamma-enteric smooth muscle;POTE ankyrin domain family member E;POTE ankyrin domain family member F;POTE ankyrin domain family member I	594	114;161;171
1	2	9762	11	599.856	1197.7	1.2051	197.96	153.56	30	0.157068	AVFPSIVGRPR		A0A2R8Y793;A0A2R8YGF8;A0A6Q8PH58;A0A804GS07;A5A3E0;A6NL76;B8ZZJ2;C9JFL5;C9JTX5;C9JUM1;C9JZR7;E7EVS6;F6QUT6;F6UVQ4;F8WB63;F8WCH0;G5E9R0;I3L1U9;I3L3I0;I3L3R2;I3L4N8;J3KT65;K7EM38;P0CG38;P60709;P62736;P63261;P63267;P68032;P68133;Q6S8J3	ACTA1;ACTA2;ACTB;ACTC1;ACTG1;ACTG2;POTEE;POTEF;POTEI	Actin, alpha cardiac muscle 1;Actin, alpha skeletal muscle;Actin, aortic smooth muscle;Actin, cytoplasmic 1;Actin, cytoplasmic 1, N-terminally processed;Actin, cytoplasmic 2;Actin, cytoplasmic 2, N-terminally processed;Actin, gamma-enteric smooth muscle;POTE ankyrin domain family member E;POTE ankyrin domain family member F;POTE ankyrin domain family member I	595	114;161;171
1	2	9773	11	599.856	1197.7	1.2051	183.43	137.01	29	0.204225	AVFPSIVGRPR		A0A2R8Y793;A0A2R8YGF8;A0A6Q8PH58;A0A804GS07;A5A3E0;A6NL76;B8ZZJ2;C9JFL5;C9JTX5;C9JUM1;C9JZR7;E7EVS6;F6QUT6;F6UVQ4;F8WB63;F8WCH0;G5E9R0;I3L1U9;I3L3I0;I3L3R2;I3L4N8;J3KT65;K7EM38;P0CG38;P60709;P62736;P63261;P63267;P68032;P68133;Q6S8J3	ACTA1;ACTA2;ACTB;ACTC1;ACTG1;ACTG2;POTEE;POTEF;POTEI	Actin, alpha cardiac muscle 1;Actin, alpha skeletal muscle;Actin, aortic smooth muscle;Actin, cytoplasmic 1;Actin, cytoplasmic 1, N-terminally processed;Actin, cytoplasmic 2;Actin, cytoplasmic 2, N-terminally processed;Actin, gamma-enteric smooth muscle;POTE ankyrin domain family member E;POTE ankyrin domain family member F;POTE ankyrin domain family member I	596	114;161;171
1	2	9791	11	599.856	1197.7	1.2051	213.53	159.33	30	0.193548	AVFPSIVGRPR		A0A2R8Y793;A0A2R8YGF8;A0A6Q8PH58;A0A804GS07;A5A3E0;A6NL76;B8ZZJ2;C9JFL5;C9JTX5;C9JUM1;C9JZR7;E7EVS6;F6QUT6;F6UVQ4;F8WB63;F8WCH0;G5E9R0;I3L1U9;I3L3I0;I3L3R2;I3L4N8;J3KT65;K7EM38;P0CG38;P60709;P62736;P63261;P63267;P68032;P68133;Q6S8J3	ACTA1;ACTA2;ACTB;ACTC1;ACTG1;ACTG2;POTEE;POTEF;POTEI	Actin, alpha cardiac muscle 1;Actin, alpha skeletal muscle;Actin, aortic smooth muscle;Actin, cytoplasmic 1;Actin, cytoplasmic 1, N-terminally processed;Actin, cytoplasmic 2;Actin, cytoplasmic 2, N-terminally processed;Actin, gamma-enteric smooth muscle;POTE ankyrin domain family member E;POTE ankyrin domain family member F;POTE ankyrin domain family member I	597	114;161;171
1	2	9813	11	599.856	1197.7	1.2051	160.16	115.77	29	0.139423	AVFPSIVGRPR		A0A2R8Y793;A0A2R8YGF8;A0A6Q8PH58;A0A804GS07;A5A3E0;A6NL76;B8ZZJ2;C9JFL5;C9JTX5;C9JUM1;C9JZR7;E7EVS6;F6QUT6;F6UVQ4;F8WB63;F8WCH0;G5E9R0;I3L1U9;I3L3I0;I3L3R2;I3L4N8;J3KT65;K7EM38;P0CG38;P60709;P62736;P63261;P63267;P68032;P68133;Q6S8J3	ACTA1;ACTA2;ACTB;ACTC1;ACTG1;ACTG2;POTEE;POTEF;POTEI	Actin, alpha cardiac muscle 1;Actin, alpha skeletal muscle;Actin, aortic smooth muscle;Actin, cytoplasmic 1;Actin, cytoplasmic 1, N-terminally processed;Actin, cytoplasmic 2;Actin, cytoplasmic 2, N-terminally processed;Actin, gamma-enteric smooth muscle;POTE ankyrin domain family member E;POTE ankyrin domain family member F;POTE ankyrin domain family member I	598	114;161;171
1	2	9841	11	599.856	1197.7	1.2051	183.43	133.31	28	0.155556	AVFPSIVGRPR		A0A2R8Y793;A0A2R8YGF8;A0A6Q8PH58;A0A804GS07;A5A3E0;A6NL76;B8ZZJ2;C9JFL5;C9JTX5;C9JUM1;C9JZR7;E7EVS6;F6QUT6;F6UVQ4;F8WB63;F8WCH0;G5E9R0;I3L1U9;I3L3I0;I3L3R2;I3L4N8;J3KT65;K7EM38;P0CG38;P60709;P62736;P63261;P63267;P68032;P68133;Q6S8J3	ACTA1;ACTA2;ACTB;ACTC1;ACTG1;ACTG2;POTEE;POTEF;POTEI	Actin, alpha cardiac muscle 1;Actin, alpha skeletal muscle;Actin, aortic smooth muscle;Actin, cytoplasmic 1;Actin, cytoplasmic 1, N-terminally processed;Actin, cytoplasmic 2;Actin, cytoplasmic 2, N-terminally processed;Actin, gamma-enteric smooth muscle;POTE ankyrin domain family member E;POTE ankyrin domain family member F;POTE ankyrin domain family member I	599	114;161;171
1	2	9850	11	599.856	1197.7	1.2051	162.88	116.86	28	0.149733	AVFPSIVGRPR		A0A2R8Y793;A0A2R8YGF8;A0A6Q8PH58;A0A804GS07;A5A3E0;A6NL76;B8ZZJ2;C9JFL5;C9JTX5;C9JUM1;C9JZR7;E7EVS6;F6QUT6;F6UVQ4;F8WB63;F8WCH0;G5E9R0;I3L1U9;I3L3I0;I3L3R2;I3L4N8;J3KT65;K7EM38;P0CG38;P60709;P62736;P63261;P63267;P68032;P68133;Q6S8J3	ACTA1;ACTA2;ACTB;ACTC1;ACTG1;ACTG2;POTEE;POTEF;POTEI	Actin, alpha cardiac muscle 1;Actin, alpha skeletal muscle;Actin, aortic smooth muscle;Actin, cytoplasmic 1;Actin, cytoplasmic 1, N-terminally processed;Actin, cytoplasmic 2;Actin, cytoplasmic 2, N-terminally processed;Actin, gamma-enteric smooth muscle;POTE ankyrin domain family member E;POTE ankyrin domain family member F;POTE ankyrin domain family member I	600	114;161;171
1	2	9771	11	599.856	1197.7	1.0007	189.38	137.59	30	0.144231	AVFPSIVGRPR		A0A2R8Y793;A0A2R8YGF8;A0A6Q8PH58;A0A804GS07;A5A3E0;A6NL76;B8ZZJ2;C9JFL5;C9JTX5;C9JUM1;C9JZR7;E7EVS6;F6QUT6;F6UVQ4;F8WB63;F8WCH0;G5E9R0;I3L1U9;I3L3I0;I3L3R2;I3L4N8;J3KT65;K7EM38;P0CG38;P60709;P62736;P63261;P63267;P68032;P68133;Q6S8J3	ACTA1;ACTA2;ACTB;ACTC1;ACTG1;ACTG2;POTEE;POTEF;POTEI	Actin, alpha cardiac muscle 1;Actin, alpha skeletal muscle;Actin, aortic smooth muscle;Actin, cytoplasmic 1;Actin, cytoplasmic 1, N-terminally processed;Actin, cytoplasmic 2;Actin, cytoplasmic 2, N-terminally processed;Actin, gamma-enteric smooth muscle;POTE ankyrin domain family member E;POTE ankyrin domain family member F;POTE ankyrin domain family member I	601	114;161;171
1	2	9784	11	599.856	1197.7	1.0007	196.79	142.59	30	0.197368	AVFPSIVGRPR		A0A2R8Y793;A0A2R8YGF8;A0A6Q8PH58;A0A804GS07;A5A3E0;A6NL76;B8ZZJ2;C9JFL5;C9JTX5;C9JUM1;C9JZR7;E7EVS6;F6QUT6;F6UVQ4;F8WB63;F8WCH0;G5E9R0;I3L1U9;I3L3I0;I3L3R2;I3L4N8;J3KT65;K7EM38;P0CG38;P60709;P62736;P63261;P63267;P68032;P68133;Q6S8J3	ACTA1;ACTA2;ACTB;ACTC1;ACTG1;ACTG2;POTEE;POTEF;POTEI	Actin, alpha cardiac muscle 1;Actin, alpha skeletal muscle;Actin, aortic smooth muscle;Actin, cytoplasmic 1;Actin, cytoplasmic 1, N-terminally processed;Actin, cytoplasmic 2;Actin, cytoplasmic 2, N-terminally processed;Actin, gamma-enteric smooth muscle;POTE ankyrin domain family member E;POTE ankyrin domain family member F;POTE ankyrin domain family member I	602	114;161;171
1	2	9792	11	599.856	1197.7	1.0007	224.86	167.58	31	0.248	AVFPSIVGRPR		A0A2R8Y793;A0A2R8YGF8;A0A6Q8PH58;A0A804GS07;A5A3E0;A6NL76;B8ZZJ2;C9JFL5;C9JTX5;C9JUM1;C9JZR7;E7EVS6;F6QUT6;F6UVQ4;F8WB63;F8WCH0;G5E9R0;I3L1U9;I3L3I0;I3L3R2;I3L4N8;J3KT65;K7EM38;P0CG38;P60709;P62736;P63261;P63267;P68032;P68133;Q6S8J3	ACTA1;ACTA2;ACTB;ACTC1;ACTG1;ACTG2;POTEE;POTEF;POTEI	Actin, alpha cardiac muscle 1;Actin, alpha skeletal muscle;Actin, aortic smooth muscle;Actin, cytoplasmic 1;Actin, cytoplasmic 1, N-terminally processed;Actin, cytoplasmic 2;Actin, cytoplasmic 2, N-terminally processed;Actin, gamma-enteric smooth muscle;POTE ankyrin domain family member E;POTE ankyrin domain family member F;POTE ankyrin domain family member I	603	114;161;171
1	2	9891	11	599.856	1197.7	1.0007	140.88	96.433	27	0.225	AVFPSIVGRPR		A0A2R8Y793;A0A2R8YGF8;A0A6Q8PH58;A0A804GS07;A5A3E0;A6NL76;B8ZZJ2;C9JFL5;C9JTX5;C9JUM1;C9JZR7;E7EVS6;F6QUT6;F6UVQ4;F8WB63;F8WCH0;G5E9R0;I3L1U9;I3L3I0;I3L3R2;I3L4N8;J3KT65;K7EM38;P0CG38;P60709;P62736;P63261;P63267;P68032;P68133;Q6S8J3	ACTA1;ACTA2;ACTB;ACTC1;ACTG1;ACTG2;POTEE;POTEF;POTEI	Actin, alpha cardiac muscle 1;Actin, alpha skeletal muscle;Actin, aortic smooth muscle;Actin, cytoplasmic 1;Actin, cytoplasmic 1, N-terminally processed;Actin, cytoplasmic 2;Actin, cytoplasmic 2, N-terminally processed;Actin, gamma-enteric smooth muscle;POTE ankyrin domain family member E;POTE ankyrin domain family member F;POTE ankyrin domain family member I	604	114;161;171
1	3	9774	11	400.24	1197.7	-0.11547	157.24	120.05	21	0.176471	AVFPSIVGRPR		A0A2R8Y793;A0A2R8YGF8;A0A6Q8PH58;A0A804GS07;A5A3E0;A6NL76;B8ZZJ2;C9JFL5;C9JTX5;C9JUM1;C9JZR7;E7EVS6;F6QUT6;F6UVQ4;F8WB63;F8WCH0;G5E9R0;I3L1U9;I3L3I0;I3L3R2;I3L4N8;J3KT65;K7EM38;P0CG38;P60709;P62736;P63261;P63267;P68032;P68133;Q6S8J3	ACTA1;ACTA2;ACTB;ACTC1;ACTG1;ACTG2;POTEE;POTEF;POTEI	Actin, alpha cardiac muscle 1;Actin, alpha skeletal muscle;Actin, aortic smooth muscle;Actin, cytoplasmic 1;Actin, cytoplasmic 1, N-terminally processed;Actin, cytoplasmic 2;Actin, cytoplasmic 2, N-terminally processed;Actin, gamma-enteric smooth muscle;POTE ankyrin domain family member E;POTE ankyrin domain family member F;POTE ankyrin domain family member I	605	114;161;171
1	3	9788	11	400.24	1197.7	-0.11547	157.24	117.94	21	0.157895	AVFPSIVGRPR		A0A2R8Y793;A0A2R8YGF8;A0A6Q8PH58;A0A804GS07;A5A3E0;A6NL76;B8ZZJ2;C9JFL5;C9JTX5;C9JUM1;C9JZR7;E7EVS6;F6QUT6;F6UVQ4;F8WB63;F8WCH0;G5E9R0;I3L1U9;I3L3I0;I3L3R2;I3L4N8;J3KT65;K7EM38;P0CG38;P60709;P62736;P63261;P63267;P68032;P68133;Q6S8J3	ACTA1;ACTA2;ACTB;ACTC1;ACTG1;ACTG2;POTEE;POTEF;POTEI	Actin, alpha cardiac muscle 1;Actin, alpha skeletal muscle;Actin, aortic smooth muscle;Actin, cytoplasmic 1;Actin, cytoplasmic 1, N-terminally processed;Actin, cytoplasmic 2;Actin, cytoplasmic 2, N-terminally processed;Actin, gamma-enteric smooth muscle;POTE ankyrin domain family member E;POTE ankyrin domain family member F;POTE ankyrin domain family member I	606	114;161;171
1	3	9794	11	400.24	1197.7	-0.11547	143.89	104.59	21	0.152174	AVFPSIVGRPR		A0A2R8Y793;A0A2R8YGF8;A0A6Q8PH58;A0A804GS07;A5A3E0;A6NL76;B8ZZJ2;C9JFL5;C9JTX5;C9JUM1;C9JZR7;E7EVS6;F6QUT6;F6UVQ4;F8WB63;F8WCH0;G5E9R0;I3L1U9;I3L3I0;I3L3R2;I3L4N8;J3KT65;K7EM38;P0CG38;P60709;P62736;P63261;P63267;P68032;P68133;Q6S8J3	ACTA1;ACTA2;ACTB;ACTC1;ACTG1;ACTG2;POTEE;POTEF;POTEI	Actin, alpha cardiac muscle 1;Actin, alpha skeletal muscle;Actin, aortic smooth muscle;Actin, cytoplasmic 1;Actin, cytoplasmic 1, N-terminally processed;Actin, cytoplasmic 2;Actin, cytoplasmic 2, N-terminally processed;Actin, gamma-enteric smooth muscle;POTE ankyrin domain family member E;POTE ankyrin domain family member F;POTE ankyrin domain family member I	607	114;161;171
1	3	9984	11	400.24	1197.7	-0.11547	123.79	86.601	20	0.155039	AVFPSIVGRPR		A0A2R8Y793;A0A2R8YGF8;A0A6Q8PH58;A0A804GS07;A5A3E0;A6NL76;B8ZZJ2;C9JFL5;C9JTX5;C9JUM1;C9JZR7;E7EVS6;F6QUT6;F6UVQ4;F8WB63;F8WCH0;G5E9R0;I3L1U9;I3L3I0;I3L3R2;I3L4N8;J3KT65;K7EM38;P0CG38;P60709;P62736;P63261;P63267;P68032;P68133;Q6S8J3	ACTA1;ACTA2;ACTB;ACTC1;ACTG1;ACTG2;POTEE;POTEF;POTEI	Actin, alpha cardiac muscle 1;Actin, alpha skeletal muscle;Actin, aortic smooth muscle;Actin, cytoplasmic 1;Actin, cytoplasmic 1, N-terminally processed;Actin, cytoplasmic 2;Actin, cytoplasmic 2, N-terminally processed;Actin, gamma-enteric smooth muscle;POTE ankyrin domain family member E;POTE ankyrin domain family member F;POTE ankyrin domain family member I	608	114;161;171
1	3	15655	11	400.24	1197.7	-1.4445	132.78	95.588	22	0.115183	AVFPSIVGRPR		A0A2R8Y793;A0A2R8YGF8;A0A6Q8PH58;A0A804GS07;A5A3E0;A6NL76;B8ZZJ2;C9JFL5;C9JTX5;C9JUM1;C9JZR7;E7EVS6;F6QUT6;F6UVQ4;F8WB63;F8WCH0;G5E9R0;I3L1U9;I3L3I0;I3L3R2;I3L4N8;J3KT65;K7EM38;P0CG38;P60709;P62736;P63261;P63267;P68032;P68133;Q6S8J3	ACTA1;ACTA2;ACTB;ACTC1;ACTG1;ACTG2;POTEE;POTEF;POTEI	Actin, alpha cardiac muscle 1;Actin, alpha skeletal muscle;Actin, aortic smooth muscle;Actin, cytoplasmic 1;Actin, cytoplasmic 1, N-terminally processed;Actin, cytoplasmic 2;Actin, cytoplasmic 2, N-terminally processed;Actin, gamma-enteric smooth muscle;POTE ankyrin domain family member E;POTE ankyrin domain family member F;POTE ankyrin domain family member I	609	114;161;171
1	3	15919	11	400.24	1197.7	-0.22561	132.78	95.588	22	0.100457	AVFPSIVGRPR		A0A2R8Y793;A0A2R8YGF8;A0A6Q8PH58;A0A804GS07;A5A3E0;A6NL76;B8ZZJ2;C9JFL5;C9JTX5;C9JUM1;C9JZR7;E7EVS6;F6QUT6;F6UVQ4;F8WB63;F8WCH0;G5E9R0;I3L1U9;I3L3I0;I3L3R2;I3L4N8;J3KT65;K7EM38;P0CG38;P60709;P62736;P63261;P63267;P68032;P68133;Q6S8J3	ACTA1;ACTA2;ACTB;ACTC1;ACTG1;ACTG2;POTEE;POTEF;POTEI	Actin, alpha cardiac muscle 1;Actin, alpha skeletal muscle;Actin, aortic smooth muscle;Actin, cytoplasmic 1;Actin, cytoplasmic 1, N-terminally processed;Actin, cytoplasmic 2;Actin, cytoplasmic 2, N-terminally processed;Actin, gamma-enteric smooth muscle;POTE ankyrin domain family member E;POTE ankyrin domain family member F;POTE ankyrin domain family member I	610	114;161;171
1	3	15799	11	400.24	1197.7	-0.65928	145.89	108.7	22	0.127168	AVFPSIVGRPR		A0A2R8Y793;A0A2R8YGF8;A0A6Q8PH58;A0A804GS07;A5A3E0;A6NL76;B8ZZJ2;C9JFL5;C9JTX5;C9JUM1;C9JZR7;E7EVS6;F6QUT6;F6UVQ4;F8WB63;F8WCH0;G5E9R0;I3L1U9;I3L3I0;I3L3R2;I3L4N8;J3KT65;K7EM38;P0CG38;P60709;P62736;P63261;P63267;P68032;P68133;Q6S8J3	ACTA1;ACTA2;ACTB;ACTC1;ACTG1;ACTG2;POTEE;POTEF;POTEI	Actin, alpha cardiac muscle 1;Actin, alpha skeletal muscle;Actin, aortic smooth muscle;Actin, cytoplasmic 1;Actin, cytoplasmic 1, N-terminally processed;Actin, cytoplasmic 2;Actin, cytoplasmic 2, N-terminally processed;Actin, gamma-enteric smooth muscle;POTE ankyrin domain family member E;POTE ankyrin domain family member F;POTE ankyrin domain family member I	611	114;161;171
1	2	15800	11	599.856	1197.7	-0.37428	171.36	126.91	27	0.105469	AVFPSIVGRPR		A0A2R8Y793;A0A2R8YGF8;A0A6Q8PH58;A0A804GS07;A5A3E0;A6NL76;B8ZZJ2;C9JFL5;C9JTX5;C9JUM1;C9JZR7;E7EVS6;F6QUT6;F6UVQ4;F8WB63;F8WCH0;G5E9R0;I3L1U9;I3L3I0;I3L3R2;I3L4N8;J3KT65;K7EM38;P0CG38;P60709;P62736;P63261;P63267;P68032;P68133;Q6S8J3	ACTA1;ACTA2;ACTB;ACTC1;ACTG1;ACTG2;POTEE;POTEF;POTEI	Actin, alpha cardiac muscle 1;Actin, alpha skeletal muscle;Actin, aortic smooth muscle;Actin, cytoplasmic 1;Actin, cytoplasmic 1, N-terminally processed;Actin, cytoplasmic 2;Actin, cytoplasmic 2, N-terminally processed;Actin, gamma-enteric smooth muscle;POTE ankyrin domain family member E;POTE ankyrin domain family member F;POTE ankyrin domain family member I	612	114;161;171
1	3	16262	11	400.24	1197.7	-0.13227	145.89	108.7	22	0.126437	AVFPSIVGRPR		A0A2R8Y793;A0A2R8YGF8;A0A6Q8PH58;A0A804GS07;A5A3E0;A6NL76;B8ZZJ2;C9JFL5;C9JTX5;C9JUM1;C9JZR7;E7EVS6;F6QUT6;F6UVQ4;F8WB63;F8WCH0;G5E9R0;I3L1U9;I3L3I0;I3L3R2;I3L4N8;J3KT65;K7EM38;P0CG38;P60709;P62736;P63261;P63267;P68032;P68133;Q6S8J3	ACTA1;ACTA2;ACTB;ACTC1;ACTG1;ACTG2;POTEE;POTEF;POTEI	Actin, alpha cardiac muscle 1;Actin, alpha skeletal muscle;Actin, aortic smooth muscle;Actin, cytoplasmic 1;Actin, cytoplasmic 1, N-terminally processed;Actin, cytoplasmic 2;Actin, cytoplasmic 2, N-terminally processed;Actin, gamma-enteric smooth muscle;POTE ankyrin domain family member E;POTE ankyrin domain family member F;POTE ankyrin domain family member I	613	114;161;171
1	2	16267	11	599.856	1197.7	-0.38972	166.07	114.28	29	0.0938511	AVFPSIVGRPR		A0A2R8Y793;A0A2R8YGF8;A0A6Q8PH58;A0A804GS07;A5A3E0;A6NL76;B8ZZJ2;C9JFL5;C9JTX5;C9JUM1;C9JZR7;E7EVS6;F6QUT6;F6UVQ4;F8WB63;F8WCH0;G5E9R0;I3L1U9;I3L3I0;I3L3R2;I3L4N8;J3KT65;K7EM38;P0CG38;P60709;P62736;P63261;P63267;P68032;P68133;Q6S8J3	ACTA1;ACTA2;ACTB;ACTC1;ACTG1;ACTG2;POTEE;POTEF;POTEI	Actin, alpha cardiac muscle 1;Actin, alpha skeletal muscle;Actin, aortic smooth muscle;Actin, cytoplasmic 1;Actin, cytoplasmic 1, N-terminally processed;Actin, cytoplasmic 2;Actin, cytoplasmic 2, N-terminally processed;Actin, gamma-enteric smooth muscle;POTE ankyrin domain family member E;POTE ankyrin domain family member F;POTE ankyrin domain family member I	614	114;161;171
0	2	17407	15	851.457	1700.9	-0.25956	226.4	173.16	29	0.223077	AVFVDLEPTVIDEVR		F8VQQ4;P68363;Q71U36	TUBA1A;TUBA1B	Tubulin alpha-1A chain;Tubulin alpha-1B chain	615	172;183
0	2	17423	15	851.457	1700.9	-0.25956	201.46	158.48	27	0.219512	AVFVDLEPTVIDEVR		F8VQQ4;P68363;Q71U36	TUBA1A;TUBA1B	Tubulin alpha-1A chain;Tubulin alpha-1B chain	616	172;183
0	3	17418	15	567.973	1700.9	-0.34531	49.988	43.69	13	0.203125	AVFVDLEPTVIDEVR		F8VQQ4;P68363;Q71U36	TUBA1A;TUBA1B	Tubulin alpha-1A chain;Tubulin alpha-1B chain	617	172;183
0	2	17616	15	851.457	1700.9	2.6252	224.42	154.44	30	0.176471	AVFVDLEPTVIDEVR		F8VQQ4;P68363;Q71U36	TUBA1A;TUBA1B	Tubulin alpha-1A chain;Tubulin alpha-1B chain	618	172;183
0	2	16876	15	851.457	1700.9	1.6583	205.56	160.95	29	0.214815	AVFVDLEPTVIDEVR		F8VQQ4;P68363;Q71U36	TUBA1A;TUBA1B	Tubulin alpha-1A chain;Tubulin alpha-1B chain	619	172;183
0	2	16886	15	851.457	1700.9	1.6583	268.77	216.38	32	0.223776	AVFVDLEPTVIDEVR		F8VQQ4;P68363;Q71U36	TUBA1A;TUBA1B	Tubulin alpha-1A chain;Tubulin alpha-1B chain	620	172;183
0	2	16900	15	851.457	1700.9	1.6583	188.96	150.38	29	0.190789	AVFVDLEPTVIDEVR		F8VQQ4;P68363;Q71U36	TUBA1A;TUBA1B	Tubulin alpha-1A chain;Tubulin alpha-1B chain	621	172;183
0	3	16897	15	567.973	1700.9	1.4314	54.09	47.032	12	0.206897	AVFVDLEPTVIDEVR		F8VQQ4;P68363;Q71U36	TUBA1A;TUBA1B	Tubulin alpha-1A chain;Tubulin alpha-1B chain	622	172;183
0	3	17597	15	567.973	1700.9	0.0044972	138.77	120.01	28	0.186667	AVFVDLEPTVIDEVR		F8VQQ4;P68363;Q71U36	TUBA1A;TUBA1B	Tubulin alpha-1A chain;Tubulin alpha-1B chain	623	172;183
0	3	17610	15	567.973	1700.9	0.0044972	150.12	129.75	28	0.241379	AVFVDLEPTVIDEVR		F8VQQ4;P68363;Q71U36	TUBA1A;TUBA1B	Tubulin alpha-1A chain;Tubulin alpha-1B chain	624	172;183
0	2	17605	15	851.457	1700.9	2.6916	254.34	170.48	32	0.163265	AVFVDLEPTVIDEVR		F8VQQ4;P68363;Q71U36	TUBA1A;TUBA1B	Tubulin alpha-1A chain;Tubulin alpha-1B chain	625	172;183
0	2	25344	15	851.457	1700.9	-0.92779	184.44	143.39	30	0.0806452	AVFVDLEPTVIDEVR		F8VQQ4;P68363;Q71U36	TUBA1A;TUBA1B	Tubulin alpha-1A chain;Tubulin alpha-1B chain	626	172;183
0	2	25734	15	851.457	1700.9	0.79256	176.78	159.04	28	0.070529	AVFVDLEPTVIDEVR		F8VQQ4;P68363;Q71U36	TUBA1A;TUBA1B	Tubulin alpha-1A chain;Tubulin alpha-1B chain	627	172;183
0	2	25832	15	851.457	1700.9	0.79256	169.65	148.87	28	0.0643678	AVFVDLEPTVIDEVR		F8VQQ4;P68363;Q71U36	TUBA1A;TUBA1B	Tubulin alpha-1A chain;Tubulin alpha-1B chain	628	172;183
0	3	25757	15	567.973	1700.9	0.045094	136.17	122.38	31	0.096875	AVFVDLEPTVIDEVR		F8VQQ4;P68363;Q71U36	TUBA1A;TUBA1B	Tubulin alpha-1A chain;Tubulin alpha-1B chain	629	172;183
0	2	25408	15	851.457	1700.9	-0.81215	174.84	139.83	28	0.0924092	AVFVDLEPTVIDEVR		F8VQQ4;P68363;Q71U36	TUBA1A;TUBA1B	Tubulin alpha-1A chain;Tubulin alpha-1B chain	630	172;183
0	2	25495	15	851.457	1700.9	-0.81215	201.6	160.06	30	0.0852273	AVFVDLEPTVIDEVR		F8VQQ4;P68363;Q71U36	TUBA1A;TUBA1B	Tubulin alpha-1A chain;Tubulin alpha-1B chain	631	172;183
0	3	25445	15	567.973	1700.9	0.72314	138.77	128.67	28	0.114754	AVFVDLEPTVIDEVR		F8VQQ4;P68363;Q71U36	TUBA1A;TUBA1B	Tubulin alpha-1A chain;Tubulin alpha-1B chain	632	172;183
0	2	26128	15	851.457	1700.9	0.58731	212.89	189.52	28	0.0777778	AVFVDLEPTVIDEVR		F8VQQ4;P68363;Q71U36	TUBA1A;TUBA1B	Tubulin alpha-1A chain;Tubulin alpha-1B chain	633	172;183
0	2	26227	15	851.457	1700.9	0.58731	226.4	200.28	31	0.105802	AVFVDLEPTVIDEVR		F8VQQ4;P68363;Q71U36	TUBA1A;TUBA1B	Tubulin alpha-1A chain;Tubulin alpha-1B chain	634	172;183
0	3	26152	15	567.973	1700.9	0.49173	138.77	130.17	31	0.105802	AVFVDLEPTVIDEVR		F8VQQ4;P68363;Q71U36	TUBA1A;TUBA1B	Tubulin alpha-1A chain;Tubulin alpha-1B chain	635	172;183
0	3	26248	15	567.973	1700.9	0.49173	107.61	98.33	26	0.0795107	AVFVDLEPTVIDEVR		F8VQQ4;P68363;Q71U36	TUBA1A;TUBA1B	Tubulin alpha-1A chain;Tubulin alpha-1B chain	636	172;183
0	2	11391	15	824.92	1647.83	-1.1892	173.04	129.27	31	0.173184	AVIYNPATQADWTAK		P35580;E7ERA5	MYH10	Myosin-10	637	157
0	2	18126	15	824.92	1647.83	-0.89805	176.8	139.1	32	0.119403	AVIYNPATQADWTAK		P35580;E7ERA5	MYH10	Myosin-10	638	157
0	2	18046	15	824.92	1647.83	-0.27394	124.86	87.666	28	0.0681265	AVIYNPATQADWTAK		P35580;E7ERA5	MYH10	Myosin-10	639	157
0	2	17850	15	824.92	1647.83	-1.8847	138.75	101.06	29	0.0761155	AVIYNPATQADWTAK		P35580;E7ERA5	MYH10	Myosin-10	640	157
0	3	17878	15	550.282	1647.83	-1.0617	125.28	110.93	29	0.0584677	AVIYNPATQADWTAK		P35580;E7ERA5	MYH10	Myosin-10	641	157
0	2	18178	15	824.92	1647.83	0.34046	143.17	96.278	29	0.0737913	AVIYNPATQADWTAK		P35580;E7ERA5	MYH10	Myosin-10	642	157
0	3	18211	15	550.282	1647.83	NaN	105.58	93.814	28	0.0528302	AVIYNPATQADWTAK		P35580;E7ERA5	MYH10	Myosin-10	643	157
1	3	9795	16	592.981	1775.92	1.7924	127.66	110.18	30	0.144928	AVIYNPATQADWTAKK		P35580;E7ERA5	MYH10	Myosin-10	644	157
0	2	14154	15	801.414	1600.81	2.4348	161.93	126.02	31	0.15122	AVLVDLEPGTMDSVR		P68371;P04350;Q3ZCM7;M0QY85;M0R278;M0R0X0;M0QZL7;M0QX14;M0QY37;A0A075B724	TUBB4B;TUBB4A;TUBB8	Tubulin beta-4B chain;Tubulin beta-4A chain;Tubulin beta-8 chain	645	173
0	2	21282	15	801.414	1600.81	-0.15535	103.75	68.337	26	0.0545073	AVLVDLEPGTMDSVR		P68371;P04350;Q3ZCM7;M0QY85;M0R278;M0R0X0;M0QZL7;M0QX14;M0QY37;A0A075B724	TUBB4B;TUBB4A;TUBB8	Tubulin beta-4B chain;Tubulin beta-4A chain;Tubulin beta-8 chain	646	173
0	3	26666	24	919.089	2754.25	-0.15038	105.65	102.38	40	0.0898876	AYHEQLSVAEITNACFEPANQMVK	AYHEQLSVAEITNACFEPANQM(1)VK	C9JDS9;P0DPH7;P0DPH8;P68363;P68366;Q6PEY2;Q71U36	TUBA1A;TUBA1B;TUBA3E;TUBA4A	Tubulin alpha-1A chain;Tubulin alpha-1B chain;Tubulin alpha-3E chain;Tubulin alpha-4A chain	647	172;183
0	3	26699	24	919.089	2754.25	NaN	70.563	64.793	36	0.0794702	AYHEQLSVAEITNACFEPANQMVK	AYHEQLSVAEITNACFEPANQM(1)VK	C9JDS9;P0DPH7;P0DPH8;P68363;P68366;Q6PEY2;Q71U36	TUBA1A;TUBA1B;TUBA3E;TUBA4A	Tubulin alpha-1A chain;Tubulin alpha-1B chain;Tubulin alpha-3E chain;Tubulin alpha-4A chain	648	172;183
1	2	6452	12	673.318	1344.62	NaN	63.816	15.022	11	0.0791367	CATSKPAFFAEK		P04083	ANXA1	Annexin A1	649	129
1	2	6459	12	673.318	1344.62	NaN	53.756	4.9622	10	0.0813008	CATSKPAFFAEK		P04083	ANXA1	Annexin A1	650	129
0	2	15884	9	503.744	1005.47	-1.3245	150.88	102.77	23	0.061828	CNGVLEGIR		M0QY43;P11055;P12882;P12883;P13533;P13535;P35579;P35580;Q7Z406;Q9UKX2;Q9UKX3;Q9Y623	MYH1;MYH10;MYH13;MYH14;MYH2;MYH3;MYH4;MYH6;MYH7;MYH8;MYH9	Myosin-1;Myosin-10;Myosin-13;Myosin-14;Myosin-2;Myosin-3;Myosin-4;Myosin-6;Myosin-7;Myosin-8;Myosin-9	663	156;157
0	2	24821	17	941.958	1881.9	0.28131	182.02	171.66	35	0.091623	CSPTVAFVEFPSSPQLK		Q9UPQ0;D6RD46;E7EPK0;E9PDJ9;H0Y8P3;G5EA03	LIMCH1	LIM and calponin homology domains-containing protein 1	665	197
0	3	24814	17	628.307	1881.9	0.25787	44.998	42.179	18	0.054878	CSPTVAFVEFPSSPQLK		Q9UPQ0;D6RD46;E7EPK0;E9PDJ9;H0Y8P3;G5EA03	LIMCH1	LIM and calponin homology domains-containing protein 1	666	197
0	2	18321	21	1202.58	2403.14	-3.404	63.682	51.517	17	0.223684	DAASLESQLQDTQELLQEETR		P35580	MYH10	Myosin-10	667	157
0	2	18357	21	1202.58	2403.14	-3.404	473.64	432.7	66	0.271605	DAASLESQLQDTQELLQEETR		P35580	MYH10	Myosin-10	668	157
0	3	18338	21	802.054	2403.14	0.43628	294.59	284.6	60	0.25431	DAASLESQLQDTQELLQEETR		P35580	MYH10	Myosin-10	669	157
0	3	18345	21	802.054	2403.14	0.43628	366.34	354.49	68	0.261719	DAASLESQLQDTQELLQEETR		P35580	MYH10	Myosin-10	670	157
0	3	18658	21	802.054	2403.14	-0.43804	290.92	268.52	56	0.284974	DAASLESQLQDTQELLQEETR		P35580	MYH10	Myosin-10	671	157
0	3	18670	21	802.054	2403.14	-0.43804	330.1	305.37	63	0.225455	DAASLESQLQDTQELLQEETR		P35580	MYH10	Myosin-10	672	157
0	2	18674	21	1202.58	2403.14	-4.0486	418.08	374.9	61	0.356725	DAASLESQLQDTQELLQEETR		P35580	MYH10	Myosin-10	673	157
0	2	17795	21	1202.58	2403.14	0.19116	439.6	404.56	62	0.348315	DAASLESQLQDTQELLQEETR		P35580	MYH10	Myosin-10	674	157
0	2	17813	21	1202.58	2403.14	0.19116	440.25	393.46	65	0.285088	DAASLESQLQDTQELLQEETR		P35580	MYH10	Myosin-10	675	157
0	2	17831	21	1202.58	2403.14	0.19116	504.7	448.13	69	0.303965	DAASLESQLQDTQELLQEETR		P35580	MYH10	Myosin-10	676	157
0	3	17809	21	802.054	2403.14	-0.098578	336.75	316.78	62	0.277273	DAASLESQLQDTQELLQEETR		P35580	MYH10	Myosin-10	677	157
0	3	17827	21	802.054	2403.14	-0.098578	310.99	284.24	61	0.277778	DAASLESQLQDTQELLQEETR		P35580	MYH10	Myosin-10	678	157
0	3	18613	21	802.054	2403.14	0.07844	325.79	305.59	62	0.25	DAASLESQLQDTQELLQEETR		P35580	MYH10	Myosin-10	679	157
0	3	18642	21	802.054	2403.14	0.07844	299.71	285.6	62	0.278539	DAASLESQLQDTQELLQEETR		P35580	MYH10	Myosin-10	680	157
0	2	18616	21	1202.58	2403.14	-2.9815	432.37	402.39	67	0.268	DAASLESQLQDTQELLQEETR		P35580	MYH10	Myosin-10	681	157
0	3	26690	21	802.054	2403.14	-0.89438	262.21	255.11	54	0.156069	DAASLESQLQDTQELLQEETR		P35580	MYH10	Myosin-10	682	157
0	3	26787	21	802.054	2403.14	-0.89438	308.27	298.32	61	0.176471	DAASLESQLQDTQELLQEETR		P35580	MYH10	Myosin-10	683	157
0	2	26748	21	1202.58	2403.14	-0.32028	444.86	410.17	57	0.186275	DAASLESQLQDTQELLQEETR		P35580	MYH10	Myosin-10	684	157
0	3	26982	21	802.054	2403.14	0.38091	228.38	221.13	54	0.135897	DAASLESQLQDTQELLQEETR		P35580	MYH10	Myosin-10	685	157
0	3	26964	21	802.054	2403.14	-0.13085	219.06	212.29	50	0.140401	DAASLESQLQDTQELLQEETR		P35580	MYH10	Myosin-10	686	157
0	3	27053	21	802.054	2403.14	-0.13085	336.75	326.2	62	0.2	DAASLESQLQDTQELLQEETR		P35580	MYH10	Myosin-10	687	157
0	2	27055	21	1202.58	2403.14	-1.6179	483.02	452.45	66	0.186441	DAASLESQLQDTQELLQEETR		P35580	MYH10	Myosin-10	688	157
0	3	27399	21	802.054	2403.14	0.084546	273.9	266.62	55	0.130435	DAASLESQLQDTQELLQEETR		P35580	MYH10	Myosin-10	689	157
0	2	27412	21	1202.58	2403.14	0.034702	374.58	348.45	57	0.162393	DAASLESQLQDTQELLQEETR		P35580	MYH10	Myosin-10	690	157
1	3	16676	23	887.438	2659.29	-0.093699	236.29	220.19	45	0.328244	DAASLESQLQDTQELLQEETRQK		P35580	MYH10	Myosin-10	691	157
1	3	16693	23	887.438	2659.29	-0.093699	234.98	213.11	42	0.325397	DAASLESQLQDTQELLQEETRQK		P35580	MYH10	Myosin-10	692	157
0	2	12149	12	621.844	1241.67	NaN	101.82	83.279	23	0.160839	DAGQISGLNVLR		A0A7I2V2G2;P38646;A0A7I2V3F7;A0A7I2V2S7;D6RCD7;A0A7I2YQB2;H0Y8K0	HSPA9	Stress-70 protein, mitochondrial	706	33
0	2	18740	12	621.844	1241.67	-0.11579	195.36	137.76	35	0.0997151	DAGQISGLNVLR		A0A7I2V2G2;P38646;A0A7I2V3F7;A0A7I2V2S7;D6RCD7;A0A7I2YQB2;H0Y8K0	HSPA9	Stress-70 protein, mitochondrial	707	33
0	2	18738	12	621.844	1241.67	0.054287	126.29	91.906	28	0.0580913	DAGQISGLNVLR		A0A7I2V2G2;P38646;A0A7I2V3F7;A0A7I2V2S7;D6RCD7;A0A7I2YQB2;H0Y8K0	HSPA9	Stress-70 protein, mitochondrial	708	33
0	2	18558	12	621.844	1241.67	-1.0669	171.7	147.18	31	0.0911765	DAGQISGLNVLR		A0A7I2V2G2;P38646;A0A7I2V3F7;A0A7I2V2S7;D6RCD7;A0A7I2YQB2;H0Y8K0	HSPA9	Stress-70 protein, mitochondrial	709	33
0	2	18853	12	621.844	1241.67	-1.636	123.75	95.54	25	0.0586854	DAGQISGLNVLR		A0A7I2V2G2;P38646;A0A7I2V3F7;A0A7I2V2S7;D6RCD7;A0A7I2YQB2;H0Y8K0	HSPA9	Stress-70 protein, mitochondrial	710	33
0	2	13686	12	600.341	1198.67	1.731	120.99	100.29	22	0.112821	DAGTIAGLNVLR		P11142;E9PKE3;E9PN89;E9PLF4;E9PQQ4;E9PK54;E9PQK7;E9PI65	HSPA8	Heat shock cognate 71 kDa protein	711	99
0	2	20373	12	600.341	1198.67	-0.93658	116.3	93.564	26	0.0706522	DAGTIAGLNVLR		P11142;E9PKE3;E9PN89;E9PLF4;E9PQQ4;E9PK54;E9PQK7;E9PI65	HSPA8	Heat shock cognate 71 kDa protein	712	99
0	2	20692	12	600.341	1198.67	-1.1665	147.24	113.98	30	0.0900901	DAGTIAGLNVLR		P11142;E9PKE3;E9PN89;E9PLF4;E9PQQ4;E9PK54;E9PQK7;E9PI65	HSPA8	Heat shock cognate 71 kDa protein	713	99
0	1	5113	9	933.452	932.445	0.83795	112.37	34.046	17	0.0854271	DAVDSAVEK		P08254	MMP3	Stromelysin-1	715	138
0	2	25325	17	913.884	1825.75	-3.5181	102.33	93.377	27	0.0756303	DDDIAALVVDNGSGMCK	DDDIAALVVDNGSGM(1)CK	P60709;E7EVS6;A0A2R8Y793;G5E9R0;A0A6Q8PH58;A0A2R8YGF8;C9JUM1;C9JZR7;C9JTX5;A0A6Q8PGD7	ACTB	Actin, cytoplasmic 1;Actin, cytoplasmic 1, N-terminally processed	716	161
0	2	12949	13	724.302	1446.59	3.6201	114.86	109.66	20	0.298507	DDSFDSLDSFGSR		Q9UPQ0;D6RD46;E7EPK0;E9PDJ9;H0Y8P3;G5EA03;D6RJ93;Q6NVB9;D6R8Y0	LIMCH1	LIM and calponin homology domains-containing protein 1	719	197
0	2	19810	13	724.302	1446.59	1.0533	80.014	72.369	23	0.0509978	DDSFDSLDSFGSR		Q9UPQ0;D6RD46;E7EPK0;E9PDJ9;H0Y8P3;G5EA03;D6RJ93;Q6NVB9;D6R8Y0	LIMCH1	LIM and calponin homology domains-containing protein 1	720	197
0	2	10189	8	469.235	936.455	0.78945	111.82	44.781	20	0.046729	DEIFAQSK		P35580	MYH10	Myosin-10	721	157
0	2	9849	8	469.235	936.455	0.59483	119.29	49.859	21	0.0517241	DEIFAQSK		P35580	MYH10	Myosin-10	722	157
0	2	9948	8	469.235	936.455	0.59483	113.89	51.174	19	0.0875576	DEIFAQSK		P35580	MYH10	Myosin-10	723	157
0	3	26826	20	723.049	2166.13	1.0456	102.45	93.627	39	0.0788913	DFQPVLHLVALNSPLSGGMR	DFQPVLHLVALNSPLSGGM(1)R	P39060;H7BXV5;H7C457	COL18A1	Collagen alpha-1(XVIII) chain;Endostatin	724	112
1	3	17374	18	668.663	2002.97	-0.015361	93.371	83.965	25	0.274725	DGFIDKEDLHDMLASLGK		J3QRS3;P19105;O14950;P24844;J3KTJ1	MYL12A;MYL12B;MYL9	Myosin regulatory light chain 12A;Myosin regulatory light chain 12B;Myosin regulatory light polypeptide 9	725	117
1	3	17391	18	668.663	2002.97	-0.015361	183.54	175.32	40	0.294118	DGFIDKEDLHDMLASLGK		J3QRS3;P19105;O14950;P24844;J3KTJ1	MYL12A;MYL12B;MYL9	Myosin regulatory light chain 12A;Myosin regulatory light chain 12B;Myosin regulatory light polypeptide 9	726	117
1	3	17405	18	668.663	2002.97	-0.015361	179.95	170.54	42	0.257669	DGFIDKEDLHDMLASLGK		J3QRS3;P19105;O14950;P24844;J3KTJ1	MYL12A;MYL12B;MYL9	Myosin regulatory light chain 12A;Myosin regulatory light chain 12B;Myosin regulatory light polypeptide 9	727	117
1	3	17635	18	668.663	2002.97	0.6094	137.89	132.91	37	0.232704	DGFIDKEDLHDMLASLGK		J3QRS3;P19105;O14950;P24844;J3KTJ1	MYL12A;MYL12B;MYL9	Myosin regulatory light chain 12A;Myosin regulatory light chain 12B;Myosin regulatory light polypeptide 9	728	117
1	4	17637	18	501.749	2002.97	-0.70944	60.062	50.657	24	0.20339	DGFIDKEDLHDMLASLGK		J3QRS3;P19105;O14950;P24844;J3KTJ1	MYL12A;MYL12B;MYL9	Myosin regulatory light chain 12A;Myosin regulatory light chain 12B;Myosin regulatory light polypeptide 9	729	117
1	3	16879	18	668.663	2002.97	-1.2103	68.82	66.391	19	0.24359	DGFIDKEDLHDMLASLGK		J3QRS3;P19105;O14950;P24844;J3KTJ1	MYL12A;MYL12B;MYL9	Myosin regulatory light chain 12A;Myosin regulatory light chain 12B;Myosin regulatory light polypeptide 9	730	117
1	3	17567	18	668.663	2002.97	0.044147	189.44	180.95	42	0.207921	DGFIDKEDLHDMLASLGK		J3QRS3;P19105;O14950;P24844;J3KTJ1	MYL12A;MYL12B;MYL9	Myosin regulatory light chain 12A;Myosin regulatory light chain 12B;Myosin regulatory light polypeptide 9	731	117
1	3	17579	18	668.663	2002.97	0.044147	202.39	193.9	42	0.244186	DGFIDKEDLHDMLASLGK		J3QRS3;P19105;O14950;P24844;J3KTJ1	MYL12A;MYL12B;MYL9	Myosin regulatory light chain 12A;Myosin regulatory light chain 12B;Myosin regulatory light polypeptide 9	732	117
1	3	25541	18	668.663	2002.97	-0.28242	220.36	207.02	48	0.135977	DGFIDKEDLHDMLASLGK		J3QRS3;P19105;O14950;P24844;J3KTJ1	MYL12A;MYL12B;MYL9	Myosin regulatory light chain 12A;Myosin regulatory light chain 12B;Myosin regulatory light polypeptide 9	733	117
1	4	25554	18	501.749	2002.97	-1.0952	194.1	186.77	50	0.15873	DGFIDKEDLHDMLASLGK		J3QRS3;P19105;O14950;P24844;J3KTJ1	MYL12A;MYL12B;MYL9	Myosin regulatory light chain 12A;Myosin regulatory light chain 12B;Myosin regulatory light polypeptide 9	734	117
1	3	25983	18	668.663	2002.97	-0.38895	189.51	178.89	44	0.112532	DGFIDKEDLHDMLASLGK		J3QRS3;P19105;O14950;P24844;J3KTJ1	MYL12A;MYL12B;MYL9	Myosin regulatory light chain 12A;Myosin regulatory light chain 12B;Myosin regulatory light polypeptide 9	735	117
1	3	25695	18	668.663	2002.97	0.1621	188.56	176.51	50	0.13587	DGFIDKEDLHDMLASLGK		J3QRS3;P19105;O14950;P24844;J3KTJ1	MYL12A;MYL12B;MYL9	Myosin regulatory light chain 12A;Myosin regulatory light chain 12B;Myosin regulatory light polypeptide 9	736	117
1	3	25781	18	668.663	2002.97	0.1621	249.5	234.57	48	0.123393	DGFIDKEDLHDMLASLGK		J3QRS3;P19105;O14950;P24844;J3KTJ1	MYL12A;MYL12B;MYL9	Myosin regulatory light chain 12A;Myosin regulatory light chain 12B;Myosin regulatory light polypeptide 9	737	117
1	4	25708	18	501.749	2002.97	-0.068214	202.94	188.33	49	0.134986	DGFIDKEDLHDMLASLGK		J3QRS3;P19105;O14950;P24844;J3KTJ1	MYL12A;MYL12B;MYL9	Myosin regulatory light chain 12A;Myosin regulatory light chain 12B;Myosin regulatory light polypeptide 9	738	117
1	4	25794	18	501.749	2002.97	-0.068214	189.55	180.39	48	0.143713	DGFIDKEDLHDMLASLGK		J3QRS3;P19105;O14950;P24844;J3KTJ1	MYL12A;MYL12B;MYL9	Myosin regulatory light chain 12A;Myosin regulatory light chain 12B;Myosin regulatory light polypeptide 9	739	117
1	2	25720	18	1002.49	2002.97	-0.2706	185.26	173.28	37	0.139623	DGFIDKEDLHDMLASLGK		J3QRS3;P19105;O14950;P24844;J3KTJ1	MYL12A;MYL12B;MYL9	Myosin regulatory light chain 12A;Myosin regulatory light chain 12B;Myosin regulatory light polypeptide 9	740	117
1	3	26414	18	668.663	2002.97	-0.42163	221.86	206.93	51	0.129771	DGFIDKEDLHDMLASLGK		J3QRS3;P19105;O14950;P24844;J3KTJ1	MYL12A;MYL12B;MYL9	Myosin regulatory light chain 12A;Myosin regulatory light chain 12B;Myosin regulatory light polypeptide 9	741	117
1	4	26426	18	501.749	2002.97	-0.47702	192.6	185.27	49	0.134615	DGFIDKEDLHDMLASLGK		J3QRS3;P19105;O14950;P24844;J3KTJ1	MYL12A;MYL12B;MYL9	Myosin regulatory light chain 12A;Myosin regulatory light chain 12B;Myosin regulatory light polypeptide 9	742	117
1	4	20238	18	505.748	2018.96	-0.13132	170.38	155.13	47	0.126005	DGFIDKEDLHDMLASLGK	DGFIDKEDLHDM(1)LASLGK	J3QRS3;P19105;O14950;P24844;J3KTJ1	MYL12A;MYL12B;MYL9	Myosin regulatory light chain 12A;Myosin regulatory light chain 12B;Myosin regulatory light polypeptide 9	743	117
1	4	20334	18	505.748	2018.96	-0.13132	189.55	175.91	46	0.119171	DGFIDKEDLHDMLASLGK	DGFIDKEDLHDM(1)LASLGK	J3QRS3;P19105;O14950;P24844;J3KTJ1	MYL12A;MYL12B;MYL9	Myosin regulatory light chain 12A;Myosin regulatory light chain 12B;Myosin regulatory light polypeptide 9	744	117
1	3	20323	18	673.995	2018.96	-0.22077	192.18	183.69	48	0.113208	DGFIDKEDLHDMLASLGK	DGFIDKEDLHDM(1)LASLGK	J3QRS3;P19105;O14950;P24844;J3KTJ1	MYL12A;MYL12B;MYL9	Myosin regulatory light chain 12A;Myosin regulatory light chain 12B;Myosin regulatory light polypeptide 9	745	117
1	4	20082	18	505.748	2018.96	1.2318	134.29	124.29	36	0.0829493	DGFIDKEDLHDMLASLGK	DGFIDKEDLHDM(1)LASLGK	J3QRS3;P19105;O14950;P24844;J3KTJ1	MYL12A;MYL12B;MYL9	Myosin regulatory light chain 12A;Myosin regulatory light chain 12B;Myosin regulatory light polypeptide 9	746	117
1	3	20094	18	673.995	2018.96	-0.28898	107.78	102.76	34	0.0698152	DGFIDKEDLHDMLASLGK	DGFIDKEDLHDM(1)LASLGK	J3QRS3;P19105;O14950;P24844;J3KTJ1	MYL12A;MYL12B;MYL9	Myosin regulatory light chain 12A;Myosin regulatory light chain 12B;Myosin regulatory light polypeptide 9	747	117
1	4	19936	18	505.748	2018.96	0.027837	168.99	155.05	47	0.131653	DGFIDKEDLHDMLASLGK	DGFIDKEDLHDM(1)LASLGK	J3QRS3;P19105;O14950;P24844;J3KTJ1	MYL12A;MYL12B;MYL9	Myosin regulatory light chain 12A;Myosin regulatory light chain 12B;Myosin regulatory light polypeptide 9	748	117
1	4	20038	18	505.748	2018.96	0.027837	170.22	159.68	47	0.110849	DGFIDKEDLHDMLASLGK	DGFIDKEDLHDM(1)LASLGK	J3QRS3;P19105;O14950;P24844;J3KTJ1	MYL12A;MYL12B;MYL9	Myosin regulatory light chain 12A;Myosin regulatory light chain 12B;Myosin regulatory light polypeptide 9	749	117
1	3	19988	18	673.995	2018.96	-0.60691	162.85	149.02	47	0.121134	DGFIDKEDLHDMLASLGK	DGFIDKEDLHDM(1)LASLGK	J3QRS3;P19105;O14950;P24844;J3KTJ1	MYL12A;MYL12B;MYL9	Myosin regulatory light chain 12A;Myosin regulatory light chain 12B;Myosin regulatory light polypeptide 9	750	117
1	4	20212	18	505.748	2018.96	0.56449	178.43	165	47	0.104213	DGFIDKEDLHDMLASLGK	DGFIDKEDLHDM(1)LASLGK	J3QRS3;P19105;O14950;P24844;J3KTJ1	MYL12A;MYL12B;MYL9	Myosin regulatory light chain 12A;Myosin regulatory light chain 12B;Myosin regulatory light polypeptide 9	751	117
2	4	22528	28	753.389	3009.53	-2.4921	114.21	111.43	28	0.282828	DGNASGTTLLEALDCILPPTRPTDKPLR		A0A7I2V3H3;A0A7I2V5N4;A0A7I2V659;A0A087WVQ9;Q5VTE0;P68104;A0A087WV01	EEF1A1;EEF1A1P5	Putative elongation factor 1-alpha-like 3;Elongation factor 1-alpha 1;Elongation factor 1-alpha	752	7
2	4	32159	28	753.389	3009.53	-0.06451	135.35	132.9	46	0.151316	DGNASGTTLLEALDCILPPTRPTDKPLR		A0A7I2V3H3;A0A7I2V5N4;A0A7I2V659;A0A087WVQ9;Q5VTE0;P68104;A0A087WV01	EEF1A1;EEF1A1P5	Putative elongation factor 1-alpha-like 3;Elongation factor 1-alpha 1;Elongation factor 1-alpha	753	7
0	3	10543	17	660.97	1979.89	-0.58579	63.681	54.023	20	0.18018	DGPSVQNFSNPHEPWNR		A0A2R8Y568;A0A024RDL5;A0A2R8Y522;Q75MD7;A0A2R8Y8C6;Q8WXX7;A0A087WVB5	AUTS2	Autism susceptibility gene 2 protein	754	0
0	3	16760	17	660.97	1979.89	-0.65444	122.31	115.87	31	0.0731132	DGPSVQNFSNPHEPWNR		A0A2R8Y568;A0A024RDL5;A0A2R8Y522;Q75MD7;A0A2R8Y8C6;Q8WXX7;A0A087WVB5	AUTS2	Autism susceptibility gene 2 protein	755	0
0	3	17077	17	660.97	1979.89	-1.2873	109.38	100.33	31	0.0654008	DGPSVQNFSNPHEPWNR		A0A2R8Y568;A0A024RDL5;A0A2R8Y522;Q75MD7;A0A2R8Y8C6;Q8WXX7;A0A087WVB5	AUTS2	Autism susceptibility gene 2 protein	756	0
0	2	6179	10	590.291	1178.57	-3.3758	96.948	70.564	15	0.15625	DHNIPGELER		P35580	MYH10	Myosin-10	757	157
0	3	10647	10	393.863	1178.57	-0.34161	92.611	71.147	23	0.0619946	DHNIPGELER		P35580	MYH10	Myosin-10	758	157
0	3	10199	10	393.863	1178.57	0.1523	87.184	76.574	24	0.103004	DHNIPGELER		P35580	MYH10	Myosin-10	759	157
0	2	10216	10	590.291	1178.57	-0.17118	159.34	114.89	30	0.116279	DHNIPGELER		P35580	MYH10	Myosin-10	760	157
0	2	10594	10	590.291	1178.57	-0.59154	104.89	80.734	22	0.0406654	DHNIPGELER		P35580	MYH10	Myosin-10	761	157
1	3	11971	13	509.576	1525.71	-0.060236	85.42	78.691	22	0.22449	DKADFCIIHYAGK		P35579;P35580	MYH10;MYH9	Myosin-10;Myosin-9	767	156;157
1	3	12119	13	509.576	1525.71	-0.26849	79.639	68.199	21	0.156716	DKADFCIIHYAGK		P35579;P35580	MYH10;MYH9	Myosin-10;Myosin-9	768	156;157
1	3	18918	13	509.576	1525.71	-0.22271	135.02	119.23	32	0.0914286	DKADFCIIHYAGK		P35579;P35580	MYH10;MYH9	Myosin-10;Myosin-9	769	156;157
1	3	19025	13	509.576	1525.71	-0.22271	123.38	113.6	29	0.0816901	DKADFCIIHYAGK		P35579;P35580	MYH10;MYH9	Myosin-10;Myosin-9	770	156;157
0	2	9472	11	601.307	1200.6	-3.3153	195.48	38.865	31	0.215278	DLEAQIEAANK		P35580	MYH10	Myosin-10	771	157
0	2	15101	11	601.307	1200.6	0.98413	159.4	43.099	29	0.0801105	DLEAQIEAANK		P35580	MYH10	Myosin-10	772	157
0	2	15208	11	601.307	1200.6	0.98413	155.42	31.56	25	0.0677507	DLEAQIEAANK		P35580	MYH10	Myosin-10	773	157
0	2	15354	11	601.307	1200.6	3.8664	134.23	21.426	27	0.071618	DLEAQIEAANK		P35580	MYH10	Myosin-10	774	157
0	2	15271	11	601.307	1200.6	0.86791	156.26	41.405	30	0.07109	DLEAQIEAANK		P35580	MYH10	Myosin-10	775	157
0	2	15371	11	601.307	1200.6	0.86791	172.28	35.717	29	0.142157	DLEAQIEAANK		P35580	MYH10	Myosin-10	776	157
0	2	15545	11	601.307	1200.6	0.86791	129.85	26.151	25	0.0612745	DLEAQIEAANK		P35580	MYH10	Myosin-10	777	157
0	2	15632	11	601.307	1200.6	0.78315	121.73	14.579	22	0.044	DLEAQIEAANK		P35580	MYH10	Myosin-10	778	157
0	2	15742	11	601.307	1200.6	0.78315	168.8	25.874	26	0.0659898	DLEAQIEAANK		P35580	MYH10	Myosin-10	779	157
1	3	26312	27	1006.5	3016.47	0.12931	96.679	90.899	23	0.343284	DLGEELEALKTELEDTLDSTAAQQELR		P35579	MYH9	Myosin-9	780	156
1	2	12185	12	670.893	1339.77	1.1001	136.38	109.93	29	0.176829	DLKPENLLLASK		A0A2Q3DQE3;A0A5F9ZH21;A0A5F9ZH50;A0A5F9ZHM9;A0A5F9ZHR5;A0A5F9ZHY2;A0A5K1VW76;A0A804HIC9;D6R938;D6RFJ0;E7EQE4;E9PBE8;E9PBG7;E9PF82;H0Y6G2;H7BXS4;Q13554;Q13555;Q13557;Q5SWX3;Q8WU40;Q9UQM7	CAMK2A;CAMK2B;CAMK2D;CAMK2G	Calcium/calmodulin-dependent protein kinase type II subunit alpha;Calcium/calmodulin-dependent protein kinase type II subunit beta;Calcium/calmodulin-dependent protein kinase type II subunit delta;Calcium/calmodulin-dependent protein kinase type II subunit gamma	781	25;90
1	2	12208	12	670.893	1339.77	1.1001	133.32	101.9	25	0.290698	DLKPENLLLASK		A0A2Q3DQE3;A0A5F9ZH21;A0A5F9ZH50;A0A5F9ZHM9;A0A5F9ZHR5;A0A5F9ZHY2;A0A5K1VW76;A0A804HIC9;D6R938;D6RFJ0;E7EQE4;E9PBE8;E9PBG7;E9PF82;H0Y6G2;H7BXS4;Q13554;Q13555;Q13557;Q5SWX3;Q8WU40;Q9UQM7	CAMK2A;CAMK2B;CAMK2D;CAMK2G	Calcium/calmodulin-dependent protein kinase type II subunit alpha;Calcium/calmodulin-dependent protein kinase type II subunit beta;Calcium/calmodulin-dependent protein kinase type II subunit delta;Calcium/calmodulin-dependent protein kinase type II subunit gamma	782	25;90
1	3	12193	12	447.598	1339.77	-0.604	128.21	111.49	30	0.238095	DLKPENLLLASK		A0A2Q3DQE3;A0A5F9ZH21;A0A5F9ZH50;A0A5F9ZHM9;A0A5F9ZHR5;A0A5F9ZHY2;A0A5K1VW76;A0A804HIC9;D6R938;D6RFJ0;E7EQE4;E9PBE8;E9PBG7;E9PF82;H0Y6G2;H7BXS4;Q13554;Q13555;Q13557;Q5SWX3;Q8WU40;Q9UQM7	CAMK2A;CAMK2B;CAMK2D;CAMK2G	Calcium/calmodulin-dependent protein kinase type II subunit alpha;Calcium/calmodulin-dependent protein kinase type II subunit beta;Calcium/calmodulin-dependent protein kinase type II subunit delta;Calcium/calmodulin-dependent protein kinase type II subunit gamma	783	25;90
1	3	18903	12	447.598	1339.77	NaN	120.6	106.52	33	0.143478	DLKPENLLLASK		A0A2Q3DQE3;A0A5F9ZH21;A0A5F9ZH50;A0A5F9ZHM9;A0A5F9ZHR5;A0A5F9ZHY2;A0A5K1VW76;A0A804HIC9;D6R938;D6RFJ0;E7EQE4;E9PBE8;E9PBG7;E9PF82;H0Y6G2;H7BXS4;Q13554;Q13555;Q13557;Q5SWX3;Q8WU40;Q9UQM7	CAMK2A;CAMK2B;CAMK2D;CAMK2G	Calcium/calmodulin-dependent protein kinase type II subunit alpha;Calcium/calmodulin-dependent protein kinase type II subunit beta;Calcium/calmodulin-dependent protein kinase type II subunit delta;Calcium/calmodulin-dependent protein kinase type II subunit gamma	784	25;90
1	3	18973	12	447.598	1339.77	0.05014	129.19	107.96	34	0.141667	DLKPENLLLASK		A0A2Q3DQE3;A0A5F9ZH21;A0A5F9ZH50;A0A5F9ZHM9;A0A5F9ZHR5;A0A5F9ZHY2;A0A5K1VW76;A0A804HIC9;D6R938;D6RFJ0;E7EQE4;E9PBE8;E9PBG7;E9PF82;H0Y6G2;H7BXS4;Q13554;Q13555;Q13557;Q5SWX3;Q8WU40;Q9UQM7	CAMK2A;CAMK2B;CAMK2D;CAMK2G	Calcium/calmodulin-dependent protein kinase type II subunit alpha;Calcium/calmodulin-dependent protein kinase type II subunit beta;Calcium/calmodulin-dependent protein kinase type II subunit delta;Calcium/calmodulin-dependent protein kinase type II subunit gamma	785	25;90
0	2	12072	7	439.243	876.471	-0.44196	125.62	45.247	19	0.124183	DLQNFLK		P06702	S100A9	Protein S100-A9	786	134
0	2	12077	7	439.243	876.471	-0.44196	115.46	42.42	19	0.125	DLQNFLK		P06702	S100A9	Protein S100-A9	787	134
1	2	9441	8	503.29	1004.57	1.6858	159.2	81.523	23	0.147436	DLQNFLKK		P06702	S100A9	Protein S100-A9	788	134
1	2	3109	12	752.847	1503.68	1.7535	108.7	44.657	17	0.515152	DLQTRDEQNEEK		P35580	MYH10	Myosin-10	789	157
1	2	3106	12	752.847	1503.68	-0.40364	178.71	124.96	27	0.278351	DLQTRDEQNEEK		P35580	MYH10	Myosin-10	790	157
0	2	21939	10	573.798	1145.58	0.58965	66.27	41.327	15	0.0384615	DLSEELEALK		P35580	MYH10	Myosin-10	791	157
1	3	26006	27	1021.17	3060.5	0.45823	189.09	177.88	45	0.248619	DLSEELEALKTELEDTLDTTAAQQELR		P35580	MYH10	Myosin-10	792	157
1	3	26013	27	1021.17	3060.5	0.45823	204.31	192.46	52	0.246377	DLSEELEALKTELEDTLDTTAAQQELR		P35580	MYH10	Myosin-10	793	157
1	3	26026	27	1021.17	3060.5	0.45823	237.63	223.74	68	0.29386	DLSEELEALKTELEDTLDTTAAQQELR		P35580	MYH10	Myosin-10	794	157
1	3	26180	27	1021.17	3060.5	-3.9636	160.67	149.76	41	0.241176	DLSEELEALKTELEDTLDTTAAQQELR		P35580	MYH10	Myosin-10	795	157
1	3	26190	27	1021.17	3060.5	-3.9636	236.64	228.02	63	0.278027	DLSEELEALKTELEDTLDTTAAQQELR		P35580	MYH10	Myosin-10	796	157
1	3	26202	27	1021.17	3060.5	-3.9636	245.62	234.62	64	0.249012	DLSEELEALKTELEDTLDTTAAQQELR		P35580	MYH10	Myosin-10	797	157
1	4	26206	27	766.132	3060.5	1.3698	120	110.54	27	0.252336	DLSEELEALKTELEDTLDTTAAQQELR		P35580	MYH10	Myosin-10	798	157
1	3	25118	27	1021.17	3060.5	0.43055	151.91	145.61	34	0.288136	DLSEELEALKTELEDTLDTTAAQQELR		P35580	MYH10	Myosin-10	799	157
1	3	25121	27	1021.17	3060.5	0.43055	194.21	184.76	44	0.292517	DLSEELEALKTELEDTLDTTAAQQELR		P35580	MYH10	Myosin-10	800	157
1	3	25124	27	1021.17	3060.5	0.43055	222.43	210.49	54	0.290323	DLSEELEALKTELEDTLDTTAAQQELR		P35580	MYH10	Myosin-10	801	157
1	3	25128	27	1021.17	3060.5	0.43055	237.97	226	60	0.280952	DLSEELEALKTELEDTLDTTAAQQELR		P35580	MYH10	Myosin-10	802	157
1	3	25138	27	1021.17	3060.5	0.43055	295.63	278.84	72	0.270992	DLSEELEALKTELEDTLDTTAAQQELR		P35580	MYH10	Myosin-10	803	157
1	3	25141	27	1021.17	3060.5	0.43055	326.84	312.95	69	0.2607	DLSEELEALKTELEDTLDTTAAQQELR		P35580	MYH10	Myosin-10	804	157
1	3	25148	27	1021.17	3060.5	0.43055	274.85	260.95	75	0.296748	DLSEELEALKTELEDTLDTTAAQQELR		P35580	MYH10	Myosin-10	805	157
1	4	25134	27	766.132	3060.5	-0.044629	109.06	95.163	31	0.25	DLSEELEALKTELEDTLDTTAAQQELR		P35580	MYH10	Myosin-10	806	157
1	4	25139	27	766.132	3060.5	-0.044629	118.67	106.81	34	0.323529	DLSEELEALKTELEDTLDTTAAQQELR		P35580	MYH10	Myosin-10	807	157
1	4	25143	27	766.132	3060.5	-0.044629	109.06	98.056	34	0.298246	DLSEELEALKTELEDTLDTTAAQQELR		P35580	MYH10	Myosin-10	808	157
1	4	25151	27	766.132	3060.5	-0.044629	120	108.25	29	0.266667	DLSEELEALKTELEDTLDTTAAQQELR		P35580	MYH10	Myosin-10	809	157
1	3	26041	27	1021.17	3060.5	1.1786	181.67	172.34	41	0.25974	DLSEELEALKTELEDTLDTTAAQQELR		P35580	MYH10	Myosin-10	810	157
1	3	26049	27	1021.17	3060.5	1.1786	281.99	268.58	68	0.283262	DLSEELEALKTELEDTLDTTAAQQELR		P35580	MYH10	Myosin-10	811	157
1	3	26064	27	1021.17	3060.5	1.1786	335.59	316.27	74	0.289157	DLSEELEALKTELEDTLDTTAAQQELR		P35580	MYH10	Myosin-10	812	157
1	4	26058	27	766.132	3060.5	0.62248	114.35	103.35	33	0.25	DLSEELEALKTELEDTLDTTAAQQELR		P35580	MYH10	Myosin-10	813	157
1	4	26083	27	766.132	3060.5	0.62248	105.32	93.468	32	0.262712	DLSEELEALKTELEDTLDTTAAQQELR		P35580	MYH10	Myosin-10	814	157
1	3	32213	27	1021.17	3060.5	1.4474	351.77	339.34	79	0.191067	DLSEELEALKTELEDTLDTTAAQQELR		P35580	MYH10	Myosin-10	815	157
1	3	32325	27	1021.17	3060.5	0.71773	203.82	191.38	56	0.112016	DLSEELEALKTELEDTLDTTAAQQELR		P35580	MYH10	Myosin-10	816	157
0	2	13567	8	499.747	997.479	-0.12194	157.21	101.77	21	0.123529	DLTDYLMK		A0A2R8Y793;A0A2R8YEA7;A0A6Q8PFE4;A0A804GS07;A0A804HKV3;A6NL76;E7EVS6;I3L1U9;I3L3I0;I3L4N8;P60709;P62736;P63261;P63267;P68032;P68133;Q562R1	ACTA1;ACTA2;ACTB;ACTBL2;ACTC1;ACTG1;ACTG2	Actin, alpha cardiac muscle 1;Actin, alpha skeletal muscle;Actin, aortic smooth muscle;Actin, cytoplasmic 1;Actin, cytoplasmic 1, N-terminally processed;Actin, cytoplasmic 2;Actin, cytoplasmic 2, N-terminally processed;Actin, gamma-enteric smooth muscle;Beta-actin-like protein 2	817	114;161;171
0	2	13691	8	499.747	997.479	-0.39435	157.21	112.49	21	0.132075	DLTDYLMK		A0A2R8Y793;A0A2R8YEA7;A0A6Q8PFE4;A0A804GS07;A0A804HKV3;A6NL76;E7EVS6;I3L1U9;I3L3I0;I3L4N8;P60709;P62736;P63261;P63267;P68032;P68133;Q562R1	ACTA1;ACTA2;ACTB;ACTBL2;ACTC1;ACTG1;ACTG2	Actin, alpha cardiac muscle 1;Actin, alpha skeletal muscle;Actin, aortic smooth muscle;Actin, cytoplasmic 1;Actin, cytoplasmic 1, N-terminally processed;Actin, cytoplasmic 2;Actin, cytoplasmic 2, N-terminally processed;Actin, gamma-enteric smooth muscle;Beta-actin-like protein 2	818	114;161;171
0	2	13700	8	499.747	997.479	-0.39435	188.81	135.26	24	0.12973	DLTDYLMK		A0A2R8Y793;A0A2R8YEA7;A0A6Q8PFE4;A0A804GS07;A0A804HKV3;A6NL76;E7EVS6;I3L1U9;I3L3I0;I3L4N8;P60709;P62736;P63261;P63267;P68032;P68133;Q562R1	ACTA1;ACTA2;ACTB;ACTBL2;ACTC1;ACTG1;ACTG2	Actin, alpha cardiac muscle 1;Actin, alpha skeletal muscle;Actin, aortic smooth muscle;Actin, cytoplasmic 1;Actin, cytoplasmic 1, N-terminally processed;Actin, cytoplasmic 2;Actin, cytoplasmic 2, N-terminally processed;Actin, gamma-enteric smooth muscle;Beta-actin-like protein 2	819	114;161;171
0	2	13713	8	499.747	997.479	-0.39435	157.21	101.77	21	0.125749	DLTDYLMK		A0A2R8Y793;A0A2R8YEA7;A0A6Q8PFE4;A0A804GS07;A0A804HKV3;A6NL76;E7EVS6;I3L1U9;I3L3I0;I3L4N8;P60709;P62736;P63261;P63267;P68032;P68133;Q562R1	ACTA1;ACTA2;ACTB;ACTBL2;ACTC1;ACTG1;ACTG2	Actin, alpha cardiac muscle 1;Actin, alpha skeletal muscle;Actin, aortic smooth muscle;Actin, cytoplasmic 1;Actin, cytoplasmic 1, N-terminally processed;Actin, cytoplasmic 2;Actin, cytoplasmic 2, N-terminally processed;Actin, gamma-enteric smooth muscle;Beta-actin-like protein 2	820	114;161;171
0	2	13264	8	499.747	997.479	-0.11896	176.29	120.85	24	0.161074	DLTDYLMK		A0A2R8Y793;A0A2R8YEA7;A0A6Q8PFE4;A0A804GS07;A0A804HKV3;A6NL76;E7EVS6;I3L1U9;I3L3I0;I3L4N8;P60709;P62736;P63261;P63267;P68032;P68133;Q562R1	ACTA1;ACTA2;ACTB;ACTBL2;ACTC1;ACTG1;ACTG2	Actin, alpha cardiac muscle 1;Actin, alpha skeletal muscle;Actin, aortic smooth muscle;Actin, cytoplasmic 1;Actin, cytoplasmic 1, N-terminally processed;Actin, cytoplasmic 2;Actin, cytoplasmic 2, N-terminally processed;Actin, gamma-enteric smooth muscle;Beta-actin-like protein 2	821	114;161;171
0	2	13281	8	499.747	997.479	-0.11896	181.81	130.84	24	0.141176	DLTDYLMK		A0A2R8Y793;A0A2R8YEA7;A0A6Q8PFE4;A0A804GS07;A0A804HKV3;A6NL76;E7EVS6;I3L1U9;I3L3I0;I3L4N8;P60709;P62736;P63261;P63267;P68032;P68133;Q562R1	ACTA1;ACTA2;ACTB;ACTBL2;ACTC1;ACTG1;ACTG2	Actin, alpha cardiac muscle 1;Actin, alpha skeletal muscle;Actin, aortic smooth muscle;Actin, cytoplasmic 1;Actin, cytoplasmic 1, N-terminally processed;Actin, cytoplasmic 2;Actin, cytoplasmic 2, N-terminally processed;Actin, gamma-enteric smooth muscle;Beta-actin-like protein 2	822	114;161;171
0	2	13670	8	499.747	997.479	0.12222	176.66	118.49	23	0.14375	DLTDYLMK		A0A2R8Y793;A0A2R8YEA7;A0A6Q8PFE4;A0A804GS07;A0A804HKV3;A6NL76;E7EVS6;I3L1U9;I3L3I0;I3L4N8;P60709;P62736;P63261;P63267;P68032;P68133;Q562R1	ACTA1;ACTA2;ACTB;ACTBL2;ACTC1;ACTG1;ACTG2	Actin, alpha cardiac muscle 1;Actin, alpha skeletal muscle;Actin, aortic smooth muscle;Actin, cytoplasmic 1;Actin, cytoplasmic 1, N-terminally processed;Actin, cytoplasmic 2;Actin, cytoplasmic 2, N-terminally processed;Actin, gamma-enteric smooth muscle;Beta-actin-like protein 2	823	114;161;171
0	2	13679	8	499.747	997.479	0.12222	176.41	118.24	25	0.167785	DLTDYLMK		A0A2R8Y793;A0A2R8YEA7;A0A6Q8PFE4;A0A804GS07;A0A804HKV3;A6NL76;E7EVS6;I3L1U9;I3L3I0;I3L4N8;P60709;P62736;P63261;P63267;P68032;P68133;Q562R1	ACTA1;ACTA2;ACTB;ACTBL2;ACTC1;ACTG1;ACTG2	Actin, alpha cardiac muscle 1;Actin, alpha skeletal muscle;Actin, aortic smooth muscle;Actin, cytoplasmic 1;Actin, cytoplasmic 1, N-terminally processed;Actin, cytoplasmic 2;Actin, cytoplasmic 2, N-terminally processed;Actin, gamma-enteric smooth muscle;Beta-actin-like protein 2	824	114;161;171
0	2	20891	8	499.747	997.479	-0.16571	126.28	76.688	20	0.0823045	DLTDYLMK		A0A2R8Y793;A0A2R8YEA7;A0A6Q8PFE4;A0A804GS07;A0A804HKV3;A6NL76;E7EVS6;I3L1U9;I3L3I0;I3L4N8;P60709;P62736;P63261;P63267;P68032;P68133;Q562R1	ACTA1;ACTA2;ACTB;ACTBL2;ACTC1;ACTG1;ACTG2	Actin, alpha cardiac muscle 1;Actin, alpha skeletal muscle;Actin, aortic smooth muscle;Actin, cytoplasmic 1;Actin, cytoplasmic 1, N-terminally processed;Actin, cytoplasmic 2;Actin, cytoplasmic 2, N-terminally processed;Actin, gamma-enteric smooth muscle;Beta-actin-like protein 2	825	114;161;171
0	2	20559	8	499.747	997.479	0.83019	117.18	66.211	19	0.0859729	DLTDYLMK		A0A2R8Y793;A0A2R8YEA7;A0A6Q8PFE4;A0A804GS07;A0A804HKV3;A6NL76;E7EVS6;I3L1U9;I3L3I0;I3L4N8;P60709;P62736;P63261;P63267;P68032;P68133;Q562R1	ACTA1;ACTA2;ACTB;ACTBL2;ACTC1;ACTG1;ACTG2	Actin, alpha cardiac muscle 1;Actin, alpha skeletal muscle;Actin, aortic smooth muscle;Actin, cytoplasmic 1;Actin, cytoplasmic 1, N-terminally processed;Actin, cytoplasmic 2;Actin, cytoplasmic 2, N-terminally processed;Actin, gamma-enteric smooth muscle;Beta-actin-like protein 2	826	114;161;171
0	2	20662	8	499.747	997.479	0.83019	156.4	103.24	22	0.0932203	DLTDYLMK		A0A2R8Y793;A0A2R8YEA7;A0A6Q8PFE4;A0A804GS07;A0A804HKV3;A6NL76;E7EVS6;I3L1U9;I3L3I0;I3L4N8;P60709;P62736;P63261;P63267;P68032;P68133;Q562R1	ACTA1;ACTA2;ACTB;ACTBL2;ACTC1;ACTG1;ACTG2	Actin, alpha cardiac muscle 1;Actin, alpha skeletal muscle;Actin, aortic smooth muscle;Actin, cytoplasmic 1;Actin, cytoplasmic 1, N-terminally processed;Actin, cytoplasmic 2;Actin, cytoplasmic 2, N-terminally processed;Actin, gamma-enteric smooth muscle;Beta-actin-like protein 2	827	114;161;171
0	2	20914	8	499.747	997.479	-0.25784	130.04	85.318	19	0.0730769	DLTDYLMK		A0A2R8Y793;A0A2R8YEA7;A0A6Q8PFE4;A0A804GS07;A0A804HKV3;A6NL76;E7EVS6;I3L1U9;I3L3I0;I3L4N8;P60709;P62736;P63261;P63267;P68032;P68133;Q562R1	ACTA1;ACTA2;ACTB;ACTBL2;ACTC1;ACTG1;ACTG2	Actin, alpha cardiac muscle 1;Actin, alpha skeletal muscle;Actin, aortic smooth muscle;Actin, cytoplasmic 1;Actin, cytoplasmic 1, N-terminally processed;Actin, cytoplasmic 2;Actin, cytoplasmic 2, N-terminally processed;Actin, gamma-enteric smooth muscle;Beta-actin-like protein 2	828	114;161;171
0	2	17123	8	507.744	1013.47	-0.37488	131.27	112.89	22	0.11828	DLTDYLMK	DLTDYLM(1)K	A0A2R8Y793;A0A2R8YEA7;A0A6Q8PFE4;A0A804GS07;A0A804HKV3;A6NL76;E7EVS6;I3L1U9;I3L3I0;I3L4N8;P60709;P62736;P63261;P63267;P68032;P68133;Q562R1	ACTA1;ACTA2;ACTB;ACTBL2;ACTC1;ACTG1;ACTG2	Actin, alpha cardiac muscle 1;Actin, alpha skeletal muscle;Actin, aortic smooth muscle;Actin, cytoplasmic 1;Actin, cytoplasmic 1, N-terminally processed;Actin, cytoplasmic 2;Actin, cytoplasmic 2, N-terminally processed;Actin, gamma-enteric smooth muscle;Beta-actin-like protein 2	829	114;161;171
0	2	15842	21	1108.04	2214.06	-0.38464	325.61	260.97	55	0.323529	DLYANTVLSGGTTMYPGIADR		A0A2R8Y793;A0A6Q8PFE4;A0A804GS07;E7EVS6;I3L4N8;P60709;P63261	ACTB;ACTG1	Actin, cytoplasmic 1;Actin, cytoplasmic 1, N-terminally processed;Actin, cytoplasmic 2;Actin, cytoplasmic 2, N-terminally processed	831	114;161
0	2	15850	21	1108.04	2214.06	-0.38464	415.56	349.3	58	0.287129	DLYANTVLSGGTTMYPGIADR		A0A2R8Y793;A0A6Q8PFE4;A0A804GS07;E7EVS6;I3L4N8;P60709;P63261	ACTB;ACTG1	Actin, cytoplasmic 1;Actin, cytoplasmic 1, N-terminally processed;Actin, cytoplasmic 2;Actin, cytoplasmic 2, N-terminally processed	832	114;161
0	2	15869	21	1108.04	2214.06	-0.38464	410.55	344.28	67	0.358289	DLYANTVLSGGTTMYPGIADR		A0A2R8Y793;A0A6Q8PFE4;A0A804GS07;E7EVS6;I3L4N8;P60709;P63261	ACTB;ACTG1	Actin, cytoplasmic 1;Actin, cytoplasmic 1, N-terminally processed;Actin, cytoplasmic 2;Actin, cytoplasmic 2, N-terminally processed	833	114;161
0	2	16072	21	1108.04	2214.06	0.55458	390.99	321.54	63	0.301435	DLYANTVLSGGTTMYPGIADR		A0A2R8Y793;A0A6Q8PFE4;A0A804GS07;E7EVS6;I3L4N8;P60709;P63261	ACTB;ACTG1	Actin, cytoplasmic 1;Actin, cytoplasmic 1, N-terminally processed;Actin, cytoplasmic 2;Actin, cytoplasmic 2, N-terminally processed	834	114;161
0	3	16078	21	739.028	2214.06	-0.89425	163.91	142.56	36	0.223602	DLYANTVLSGGTTMYPGIADR		A0A2R8Y793;A0A6Q8PFE4;A0A804GS07;E7EVS6;I3L4N8;P60709;P63261	ACTB;ACTG1	Actin, cytoplasmic 1;Actin, cytoplasmic 1, N-terminally processed;Actin, cytoplasmic 2;Actin, cytoplasmic 2, N-terminally processed	835	114;161
0	2	15363	21	1108.04	2214.06	-0.47747	293.59	251.49	43	0.344	DLYANTVLSGGTTMYPGIADR		A0A2R8Y793;A0A6Q8PFE4;A0A804GS07;E7EVS6;I3L4N8;P60709;P63261	ACTB;ACTG1	Actin, cytoplasmic 1;Actin, cytoplasmic 1, N-terminally processed;Actin, cytoplasmic 2;Actin, cytoplasmic 2, N-terminally processed	836	114;161
0	2	15376	21	1108.04	2214.06	-0.47747	376.78	320.69	61	0.32973	DLYANTVLSGGTTMYPGIADR		A0A2R8Y793;A0A6Q8PFE4;A0A804GS07;E7EVS6;I3L4N8;P60709;P63261	ACTB;ACTG1	Actin, cytoplasmic 1;Actin, cytoplasmic 1, N-terminally processed;Actin, cytoplasmic 2;Actin, cytoplasmic 2, N-terminally processed	837	114;161
0	3	15398	21	739.028	2214.06	0.093224	173.43	150.78	48	0.256684	DLYANTVLSGGTTMYPGIADR		A0A2R8Y793;A0A6Q8PFE4;A0A804GS07;E7EVS6;I3L4N8;P60709;P63261	ACTB;ACTG1	Actin, cytoplasmic 1;Actin, cytoplasmic 1, N-terminally processed;Actin, cytoplasmic 2;Actin, cytoplasmic 2, N-terminally processed	838	114;161
0	2	16007	21	1108.04	2214.06	-1.3413	231.71	189.68	41	0.288732	DLYANTVLSGGTTMYPGIADR		A0A2R8Y793;A0A6Q8PFE4;A0A804GS07;E7EVS6;I3L4N8;P60709;P63261	ACTB;ACTG1	Actin, cytoplasmic 1;Actin, cytoplasmic 1, N-terminally processed;Actin, cytoplasmic 2;Actin, cytoplasmic 2, N-terminally processed	839	114;161
0	2	16021	21	1108.04	2214.06	-1.3413	351.8	295.72	61	0.296117	DLYANTVLSGGTTMYPGIADR		A0A2R8Y793;A0A6Q8PFE4;A0A804GS07;E7EVS6;I3L4N8;P60709;P63261	ACTB;ACTG1	Actin, cytoplasmic 1;Actin, cytoplasmic 1, N-terminally processed;Actin, cytoplasmic 2;Actin, cytoplasmic 2, N-terminally processed	840	114;161
0	2	16024	21	1108.04	2214.06	-1.3413	338.89	269.43	57	0.304813	DLYANTVLSGGTTMYPGIADR		A0A2R8Y793;A0A6Q8PFE4;A0A804GS07;E7EVS6;I3L4N8;P60709;P63261	ACTB;ACTG1	Actin, cytoplasmic 1;Actin, cytoplasmic 1, N-terminally processed;Actin, cytoplasmic 2;Actin, cytoplasmic 2, N-terminally processed	841	114;161
0	2	16031	21	1108.04	2214.06	-1.3413	355.38	299.4	58	0.322222	DLYANTVLSGGTTMYPGIADR		A0A2R8Y793;A0A6Q8PFE4;A0A804GS07;E7EVS6;I3L4N8;P60709;P63261	ACTB;ACTG1	Actin, cytoplasmic 1;Actin, cytoplasmic 1, N-terminally processed;Actin, cytoplasmic 2;Actin, cytoplasmic 2, N-terminally processed	842	114;161
0	2	23607	21	1108.04	2214.06	0.48307	249.13	221.27	44	0.171206	DLYANTVLSGGTTMYPGIADR		A0A2R8Y793;A0A6Q8PFE4;A0A804GS07;E7EVS6;I3L4N8;P60709;P63261	ACTB;ACTG1	Actin, cytoplasmic 1;Actin, cytoplasmic 1, N-terminally processed;Actin, cytoplasmic 2;Actin, cytoplasmic 2, N-terminally processed	843	114;161
0	3	23625	21	739.028	2214.06	1.1154	138.04	112.21	39	0.0958231	DLYANTVLSGGTTMYPGIADR		A0A2R8Y793;A0A6Q8PFE4;A0A804GS07;E7EVS6;I3L4N8;P60709;P63261	ACTB;ACTG1	Actin, cytoplasmic 1;Actin, cytoplasmic 1, N-terminally processed;Actin, cytoplasmic 2;Actin, cytoplasmic 2, N-terminally processed	844	114;161
0	2	24126	21	1108.04	2214.06	1.9921	165.02	143.47	34	0.122744	DLYANTVLSGGTTMYPGIADR		A0A2R8Y793;A0A6Q8PFE4;A0A804GS07;E7EVS6;I3L4N8;P60709;P63261	ACTB;ACTG1	Actin, cytoplasmic 1;Actin, cytoplasmic 1, N-terminally processed;Actin, cytoplasmic 2;Actin, cytoplasmic 2, N-terminally processed	845	114;161
0	2	14376	21	1116.04	2230.06	0.15407	212.7	164.14	36	0.204545	DLYANTVLSGGTTMYPGIADR	DLYANTVLSGGTTM(1)YPGIADR	A0A2R8Y793;A0A6Q8PFE4;A0A804GS07;E7EVS6;I3L4N8;P60709;P63261	ACTB;ACTG1	Actin, cytoplasmic 1;Actin, cytoplasmic 1, N-terminally processed;Actin, cytoplasmic 2;Actin, cytoplasmic 2, N-terminally processed	846	114;161
0	2	21597	21	1116.04	2230.06	1.2542	207.92	172.33	47	0.151125	DLYANTVLSGGTTMYPGIADR	DLYANTVLSGGTTM(1)YPGIADR	A0A2R8Y793;A0A6Q8PFE4;A0A804GS07;E7EVS6;I3L4N8;P60709;P63261	ACTB;ACTG1	Actin, cytoplasmic 1;Actin, cytoplasmic 1, N-terminally processed;Actin, cytoplasmic 2;Actin, cytoplasmic 2, N-terminally processed	847	114;161
0	3	21594	21	744.36	2230.06	0.20542	48.244	40.057	24	0.0547945	DLYANTVLSGGTTMYPGIADR	DLYANTVLSGGTTM(1)YPGIADR	A0A2R8Y793;A0A6Q8PFE4;A0A804GS07;E7EVS6;I3L4N8;P60709;P63261	ACTB;ACTG1	Actin, cytoplasmic 1;Actin, cytoplasmic 1, N-terminally processed;Actin, cytoplasmic 2;Actin, cytoplasmic 2, N-terminally processed	848	114;161
0	2	21112	21	1116.04	2230.06	0.43165	238.83	209.53	48	0.136752	DLYANTVLSGGTTMYPGIADR	DLYANTVLSGGTTM(1)YPGIADR	A0A2R8Y793;A0A6Q8PFE4;A0A804GS07;E7EVS6;I3L4N8;P60709;P63261	ACTB;ACTG1	Actin, cytoplasmic 1;Actin, cytoplasmic 1, N-terminally processed;Actin, cytoplasmic 2;Actin, cytoplasmic 2, N-terminally processed	849	114;161
0	3	21123	21	744.36	2230.06	0.59831	166.06	153.03	43	0.112299	DLYANTVLSGGTTMYPGIADR	DLYANTVLSGGTTM(1)YPGIADR	A0A2R8Y793;A0A6Q8PFE4;A0A804GS07;E7EVS6;I3L4N8;P60709;P63261	ACTB;ACTG1	Actin, cytoplasmic 1;Actin, cytoplasmic 1, N-terminally processed;Actin, cytoplasmic 2;Actin, cytoplasmic 2, N-terminally processed	850	114;161
0	3	21478	21	744.36	2230.06	0.016467	87.319	72.229	35	0.0665362	DLYANTVLSGGTTMYPGIADR	DLYANTVLSGGTTM(1)YPGIADR	A0A2R8Y793;A0A6Q8PFE4;A0A804GS07;E7EVS6;I3L4N8;P60709;P63261	ACTB;ACTG1	Actin, cytoplasmic 1;Actin, cytoplasmic 1, N-terminally processed;Actin, cytoplasmic 2;Actin, cytoplasmic 2, N-terminally processed	851	114;161
0	2	18971	13	772.847	1543.68	1.7661	84.053	74.1	25	0.0666667	DQGTYEDYVEGLR		F8W1R7;J3KND3;G8JLA2;G3V1V0;B7Z6Z4;P60660;F8VPF3;G3V1Y7;F8VZU9;F8W180;H0YI43	MYL6	Myosin light polypeptide 6	858	45
0	2	13307	14	751.883	1501.75	NaN	153.34	139.89	33	0.147321	DSTYSLSSTLTLSK		P01834;A0A5H1ZRQ3	IGKC	Ig kappa chain C region	859	127
0	2	20097	14	751.883	1501.75	0.42146	145.95	127.89	32	0.0862534	DSTYSLSSTLTLSK		P01834;A0A5H1ZRQ3	IGKC	Ig kappa chain C region	860	127
0	2	20306	14	751.883	1501.75	0.61431	132.76	115.54	25	0.0659631	DSTYSLSSTLTLSK		P01834;A0A5H1ZRQ3	IGKC	Ig kappa chain C region	861	127
0	2	20436	14	751.883	1501.75	0.61431	151.79	136.45	29	0.0773333	DSTYSLSSTLTLSK		P01834;A0A5H1ZRQ3	IGKC	Ig kappa chain C region	862	127
0	2	20550	14	751.883	1501.75	0.61431	126.66	113.28	28	0.0734908	DSTYSLSSTLTLSK		P01834;A0A5H1ZRQ3	IGKC	Ig kappa chain C region	863	127
0	2	20656	14	751.883	1501.75	0.61431	150.09	131.47	30	0.0817439	DSTYSLSSTLTLSK		P01834;A0A5H1ZRQ3	IGKC	Ig kappa chain C region	864	127
0	2	20760	14	751.883	1501.75	0.61431	147.62	125.88	30	0.0808625	DSTYSLSSTLTLSK		P01834;A0A5H1ZRQ3	IGKC	Ig kappa chain C region	865	127
0	2	20890	14	751.883	1501.75	0.61431	171.67	160.03	33	0.101852	DSTYSLSSTLTLSK		P01834;A0A5H1ZRQ3	IGKC	Ig kappa chain C region	866	127
0	2	33205	14	751.883	1501.75	0.17254	136.96	122.27	27	0.129187	DSTYSLSSTLTLSK		P01834;A0A5H1ZRQ3	IGKC	Ig kappa chain C region	867	127
0	2	33293	14	751.883	1501.75	0.17254	142.07	129.49	28	0.111554	DSTYSLSSTLTLSK		P01834;A0A5H1ZRQ3	IGKC	Ig kappa chain C region	868	127
0	2	23481	14	751.883	1501.75	NaN	86.114	70.524	23	0.0672515	DSTYSLSSTLTLSK		P01834;A0A5H1ZRQ3	IGKC	Ig kappa chain C region	869	127
0	2	33652	14	751.883	1501.75	0.49258	121.02	110.47	25	0.0896057	DSTYSLSSTLTLSK		P01834;A0A5H1ZRQ3	IGKC	Ig kappa chain C region	870	127
0	2	3851	11	599.765	1197.52	0.0052383	162.49	133.34	28	0.269231	DSYVGDEAQSK		A0A2R8Y793;A0A2R8YGF8;A0A6Q8PFE4;A0A6Q8PH58;A0A804HKV3;A6NL76;B8ZZJ2;C9JFL5;C9JTX5;C9JUM1;C9JZR7;E7EVS6;F6QUT6;F6UVQ4;F8WB63;G5E9R0;I3L1U9;I3L3I0;I3L3R2;I3L4N8;J3KT65;K7EM38;P60709;P62736;P63261;P63267;P68032;P68133	ACTA1;ACTA2;ACTB;ACTC1;ACTG1;ACTG2	Actin, alpha cardiac muscle 1;Actin, alpha skeletal muscle;Actin, aortic smooth muscle;Actin, cytoplasmic 1;Actin, cytoplasmic 1, N-terminally processed;Actin, cytoplasmic 2;Actin, cytoplasmic 2, N-terminally processed;Actin, gamma-enteric smooth muscle	871	114;161;171
0	2	3855	11	599.765	1197.52	0.0052383	169.77	149.25	28	0.224	DSYVGDEAQSK		A0A2R8Y793;A0A2R8YGF8;A0A6Q8PFE4;A0A6Q8PH58;A0A804HKV3;A6NL76;B8ZZJ2;C9JFL5;C9JTX5;C9JUM1;C9JZR7;E7EVS6;F6QUT6;F6UVQ4;F8WB63;G5E9R0;I3L1U9;I3L3I0;I3L3R2;I3L4N8;J3KT65;K7EM38;P60709;P62736;P63261;P63267;P68032;P68133	ACTA1;ACTA2;ACTB;ACTC1;ACTG1;ACTG2	Actin, alpha cardiac muscle 1;Actin, alpha skeletal muscle;Actin, aortic smooth muscle;Actin, cytoplasmic 1;Actin, cytoplasmic 1, N-terminally processed;Actin, cytoplasmic 2;Actin, cytoplasmic 2, N-terminally processed;Actin, gamma-enteric smooth muscle	872	114;161;171
0	2	3785	11	599.765	1197.52	1.6605	187.14	149.58	30	0.25641	DSYVGDEAQSK		A0A2R8Y793;A0A2R8YGF8;A0A6Q8PFE4;A0A6Q8PH58;A0A804HKV3;A6NL76;B8ZZJ2;C9JFL5;C9JTX5;C9JUM1;C9JZR7;E7EVS6;F6QUT6;F6UVQ4;F8WB63;G5E9R0;I3L1U9;I3L3I0;I3L3R2;I3L4N8;J3KT65;K7EM38;P60709;P62736;P63261;P63267;P68032;P68133	ACTA1;ACTA2;ACTB;ACTC1;ACTG1;ACTG2	Actin, alpha cardiac muscle 1;Actin, alpha skeletal muscle;Actin, aortic smooth muscle;Actin, cytoplasmic 1;Actin, cytoplasmic 1, N-terminally processed;Actin, cytoplasmic 2;Actin, cytoplasmic 2, N-terminally processed;Actin, gamma-enteric smooth muscle	873	114;161;171
0	2	3794	11	599.765	1197.52	1.6605	202.97	165.41	33	0.240876	DSYVGDEAQSK		A0A2R8Y793;A0A2R8YGF8;A0A6Q8PFE4;A0A6Q8PH58;A0A804HKV3;A6NL76;B8ZZJ2;C9JFL5;C9JTX5;C9JUM1;C9JZR7;E7EVS6;F6QUT6;F6UVQ4;F8WB63;G5E9R0;I3L1U9;I3L3I0;I3L3R2;I3L4N8;J3KT65;K7EM38;P60709;P62736;P63261;P63267;P68032;P68133	ACTA1;ACTA2;ACTB;ACTC1;ACTG1;ACTG2	Actin, alpha cardiac muscle 1;Actin, alpha skeletal muscle;Actin, aortic smooth muscle;Actin, cytoplasmic 1;Actin, cytoplasmic 1, N-terminally processed;Actin, cytoplasmic 2;Actin, cytoplasmic 2, N-terminally processed;Actin, gamma-enteric smooth muscle	874	114;161;171
0	2	3796	11	599.765	1197.52	1.6605	204.48	176.31	34	0.25	DSYVGDEAQSK		A0A2R8Y793;A0A2R8YGF8;A0A6Q8PFE4;A0A6Q8PH58;A0A804HKV3;A6NL76;B8ZZJ2;C9JFL5;C9JTX5;C9JUM1;C9JZR7;E7EVS6;F6QUT6;F6UVQ4;F8WB63;G5E9R0;I3L1U9;I3L3I0;I3L3R2;I3L4N8;J3KT65;K7EM38;P60709;P62736;P63261;P63267;P68032;P68133	ACTA1;ACTA2;ACTB;ACTC1;ACTG1;ACTG2	Actin, alpha cardiac muscle 1;Actin, alpha skeletal muscle;Actin, aortic smooth muscle;Actin, cytoplasmic 1;Actin, cytoplasmic 1, N-terminally processed;Actin, cytoplasmic 2;Actin, cytoplasmic 2, N-terminally processed;Actin, gamma-enteric smooth muscle	875	114;161;171
0	2	3859	11	599.765	1197.52	-0.2151	182.24	159.22	31	0.274336	DSYVGDEAQSK		A0A2R8Y793;A0A2R8YGF8;A0A6Q8PFE4;A0A6Q8PH58;A0A804HKV3;A6NL76;B8ZZJ2;C9JFL5;C9JTX5;C9JUM1;C9JZR7;E7EVS6;F6QUT6;F6UVQ4;F8WB63;G5E9R0;I3L1U9;I3L3I0;I3L3R2;I3L4N8;J3KT65;K7EM38;P60709;P62736;P63261;P63267;P68032;P68133	ACTA1;ACTA2;ACTB;ACTC1;ACTG1;ACTG2	Actin, alpha cardiac muscle 1;Actin, alpha skeletal muscle;Actin, aortic smooth muscle;Actin, cytoplasmic 1;Actin, cytoplasmic 1, N-terminally processed;Actin, cytoplasmic 2;Actin, cytoplasmic 2, N-terminally processed;Actin, gamma-enteric smooth muscle	876	114;161;171
0	2	3867	11	599.765	1197.52	-0.2151	195.04	165.89	32	0.290909	DSYVGDEAQSK		A0A2R8Y793;A0A2R8YGF8;A0A6Q8PFE4;A0A6Q8PH58;A0A804HKV3;A6NL76;B8ZZJ2;C9JFL5;C9JTX5;C9JUM1;C9JZR7;E7EVS6;F6QUT6;F6UVQ4;F8WB63;G5E9R0;I3L1U9;I3L3I0;I3L3R2;I3L4N8;J3KT65;K7EM38;P60709;P62736;P63261;P63267;P68032;P68133	ACTA1;ACTA2;ACTB;ACTC1;ACTG1;ACTG2	Actin, alpha cardiac muscle 1;Actin, alpha skeletal muscle;Actin, aortic smooth muscle;Actin, cytoplasmic 1;Actin, cytoplasmic 1, N-terminally processed;Actin, cytoplasmic 2;Actin, cytoplasmic 2, N-terminally processed;Actin, gamma-enteric smooth muscle	877	114;161;171
0	2	3869	11	599.765	1197.52	-0.2151	208.35	179.21	34	0.251852	DSYVGDEAQSK		A0A2R8Y793;A0A2R8YGF8;A0A6Q8PFE4;A0A6Q8PH58;A0A804HKV3;A6NL76;B8ZZJ2;C9JFL5;C9JTX5;C9JUM1;C9JZR7;E7EVS6;F6QUT6;F6UVQ4;F8WB63;G5E9R0;I3L1U9;I3L3I0;I3L3R2;I3L4N8;J3KT65;K7EM38;P60709;P62736;P63261;P63267;P68032;P68133	ACTA1;ACTA2;ACTB;ACTC1;ACTG1;ACTG2	Actin, alpha cardiac muscle 1;Actin, alpha skeletal muscle;Actin, aortic smooth muscle;Actin, cytoplasmic 1;Actin, cytoplasmic 1, N-terminally processed;Actin, cytoplasmic 2;Actin, cytoplasmic 2, N-terminally processed;Actin, gamma-enteric smooth muscle	878	114;161;171
0	2	3886	11	599.765	1197.52	-0.2151	193.01	154.22	32	0.256	DSYVGDEAQSK		A0A2R8Y793;A0A2R8YGF8;A0A6Q8PFE4;A0A6Q8PH58;A0A804HKV3;A6NL76;B8ZZJ2;C9JFL5;C9JTX5;C9JUM1;C9JZR7;E7EVS6;F6QUT6;F6UVQ4;F8WB63;G5E9R0;I3L1U9;I3L3I0;I3L3R2;I3L4N8;J3KT65;K7EM38;P60709;P62736;P63261;P63267;P68032;P68133	ACTA1;ACTA2;ACTB;ACTC1;ACTG1;ACTG2	Actin, alpha cardiac muscle 1;Actin, alpha skeletal muscle;Actin, aortic smooth muscle;Actin, cytoplasmic 1;Actin, cytoplasmic 1, N-terminally processed;Actin, cytoplasmic 2;Actin, cytoplasmic 2, N-terminally processed;Actin, gamma-enteric smooth muscle	879	114;161;171
0	2	3816	11	599.765	1197.52	0.32501	213.24	185.06	33	0.244444	DSYVGDEAQSK		A0A2R8Y793;A0A2R8YGF8;A0A6Q8PFE4;A0A6Q8PH58;A0A804HKV3;A6NL76;B8ZZJ2;C9JFL5;C9JTX5;C9JUM1;C9JZR7;E7EVS6;F6QUT6;F6UVQ4;F8WB63;G5E9R0;I3L1U9;I3L3I0;I3L3R2;I3L4N8;J3KT65;K7EM38;P60709;P62736;P63261;P63267;P68032;P68133	ACTA1;ACTA2;ACTB;ACTC1;ACTG1;ACTG2	Actin, alpha cardiac muscle 1;Actin, alpha skeletal muscle;Actin, aortic smooth muscle;Actin, cytoplasmic 1;Actin, cytoplasmic 1, N-terminally processed;Actin, cytoplasmic 2;Actin, cytoplasmic 2, N-terminally processed;Actin, gamma-enteric smooth muscle	880	114;161;171
0	2	3827	11	599.765	1197.52	0.32501	241.4	202.61	34	0.237762	DSYVGDEAQSK		A0A2R8Y793;A0A2R8YGF8;A0A6Q8PFE4;A0A6Q8PH58;A0A804HKV3;A6NL76;B8ZZJ2;C9JFL5;C9JTX5;C9JUM1;C9JZR7;E7EVS6;F6QUT6;F6UVQ4;F8WB63;G5E9R0;I3L1U9;I3L3I0;I3L3R2;I3L4N8;J3KT65;K7EM38;P60709;P62736;P63261;P63267;P68032;P68133	ACTA1;ACTA2;ACTB;ACTC1;ACTG1;ACTG2	Actin, alpha cardiac muscle 1;Actin, alpha skeletal muscle;Actin, aortic smooth muscle;Actin, cytoplasmic 1;Actin, cytoplasmic 1, N-terminally processed;Actin, cytoplasmic 2;Actin, cytoplasmic 2, N-terminally processed;Actin, gamma-enteric smooth muscle	881	114;161;171
0	2	3829	11	599.765	1197.52	0.32501	208.66	174.41	31	0.234848	DSYVGDEAQSK		A0A2R8Y793;A0A2R8YGF8;A0A6Q8PFE4;A0A6Q8PH58;A0A804HKV3;A6NL76;B8ZZJ2;C9JFL5;C9JTX5;C9JUM1;C9JZR7;E7EVS6;F6QUT6;F6UVQ4;F8WB63;G5E9R0;I3L1U9;I3L3I0;I3L3R2;I3L4N8;J3KT65;K7EM38;P60709;P62736;P63261;P63267;P68032;P68133	ACTA1;ACTA2;ACTB;ACTC1;ACTG1;ACTG2	Actin, alpha cardiac muscle 1;Actin, alpha skeletal muscle;Actin, aortic smooth muscle;Actin, cytoplasmic 1;Actin, cytoplasmic 1, N-terminally processed;Actin, cytoplasmic 2;Actin, cytoplasmic 2, N-terminally processed;Actin, gamma-enteric smooth muscle	882	114;161;171
0	2	6379	11	599.765	1197.52	0.20234	160.82	153.25	29	0.140097	DSYVGDEAQSK		A0A2R8Y793;A0A2R8YGF8;A0A6Q8PFE4;A0A6Q8PH58;A0A804HKV3;A6NL76;B8ZZJ2;C9JFL5;C9JTX5;C9JUM1;C9JZR7;E7EVS6;F6QUT6;F6UVQ4;F8WB63;G5E9R0;I3L1U9;I3L3I0;I3L3R2;I3L4N8;J3KT65;K7EM38;P60709;P62736;P63261;P63267;P68032;P68133	ACTA1;ACTA2;ACTB;ACTC1;ACTG1;ACTG2	Actin, alpha cardiac muscle 1;Actin, alpha skeletal muscle;Actin, aortic smooth muscle;Actin, cytoplasmic 1;Actin, cytoplasmic 1, N-terminally processed;Actin, cytoplasmic 2;Actin, cytoplasmic 2, N-terminally processed;Actin, gamma-enteric smooth muscle	883	114;161;171
0	2	6483	11	599.765	1197.52	0.20234	157.59	157.59	28	0.201439	DSYVGDEAQSK		A0A2R8Y793;A0A2R8YGF8;A0A6Q8PFE4;A0A6Q8PH58;A0A804HKV3;A6NL76;B8ZZJ2;C9JFL5;C9JTX5;C9JUM1;C9JZR7;E7EVS6;F6QUT6;F6UVQ4;F8WB63;G5E9R0;I3L1U9;I3L3I0;I3L3R2;I3L4N8;J3KT65;K7EM38;P60709;P62736;P63261;P63267;P68032;P68133	ACTA1;ACTA2;ACTB;ACTC1;ACTG1;ACTG2	Actin, alpha cardiac muscle 1;Actin, alpha skeletal muscle;Actin, aortic smooth muscle;Actin, cytoplasmic 1;Actin, cytoplasmic 1, N-terminally processed;Actin, cytoplasmic 2;Actin, cytoplasmic 2, N-terminally processed;Actin, gamma-enteric smooth muscle	884	114;161;171
0	2	6771	11	599.765	1197.52	0.57316	121.5	109.99	25	0.0943396	DSYVGDEAQSK		A0A2R8Y793;A0A2R8YGF8;A0A6Q8PFE4;A0A6Q8PH58;A0A804HKV3;A6NL76;B8ZZJ2;C9JFL5;C9JTX5;C9JUM1;C9JZR7;E7EVS6;F6QUT6;F6UVQ4;F8WB63;G5E9R0;I3L1U9;I3L3I0;I3L3R2;I3L4N8;J3KT65;K7EM38;P60709;P62736;P63261;P63267;P68032;P68133	ACTA1;ACTA2;ACTB;ACTC1;ACTG1;ACTG2	Actin, alpha cardiac muscle 1;Actin, alpha skeletal muscle;Actin, aortic smooth muscle;Actin, cytoplasmic 1;Actin, cytoplasmic 1, N-terminally processed;Actin, cytoplasmic 2;Actin, cytoplasmic 2, N-terminally processed;Actin, gamma-enteric smooth muscle	885	114;161;171
0	2	6349	11	599.765	1197.52	0.27526	167.12	163.28	30	0.135747	DSYVGDEAQSK		A0A2R8Y793;A0A2R8YGF8;A0A6Q8PFE4;A0A6Q8PH58;A0A804HKV3;A6NL76;B8ZZJ2;C9JFL5;C9JTX5;C9JUM1;C9JZR7;E7EVS6;F6QUT6;F6UVQ4;F8WB63;G5E9R0;I3L1U9;I3L3I0;I3L3R2;I3L4N8;J3KT65;K7EM38;P60709;P62736;P63261;P63267;P68032;P68133	ACTA1;ACTA2;ACTB;ACTC1;ACTG1;ACTG2	Actin, alpha cardiac muscle 1;Actin, alpha skeletal muscle;Actin, aortic smooth muscle;Actin, cytoplasmic 1;Actin, cytoplasmic 1, N-terminally processed;Actin, cytoplasmic 2;Actin, cytoplasmic 2, N-terminally processed;Actin, gamma-enteric smooth muscle	886	114;161;171
0	2	6451	11	599.765	1197.52	0.27526	157.96	154.55	26	0.185714	DSYVGDEAQSK		A0A2R8Y793;A0A2R8YGF8;A0A6Q8PFE4;A0A6Q8PH58;A0A804HKV3;A6NL76;B8ZZJ2;C9JFL5;C9JTX5;C9JUM1;C9JZR7;E7EVS6;F6QUT6;F6UVQ4;F8WB63;G5E9R0;I3L1U9;I3L3I0;I3L3R2;I3L4N8;J3KT65;K7EM38;P60709;P62736;P63261;P63267;P68032;P68133	ACTA1;ACTA2;ACTB;ACTC1;ACTG1;ACTG2	Actin, alpha cardiac muscle 1;Actin, alpha skeletal muscle;Actin, aortic smooth muscle;Actin, cytoplasmic 1;Actin, cytoplasmic 1, N-terminally processed;Actin, cytoplasmic 2;Actin, cytoplasmic 2, N-terminally processed;Actin, gamma-enteric smooth muscle	887	114;161;171
0	2	6604	11	599.765	1197.52	-0.46041	154.75	154.75	29	0.151042	DSYVGDEAQSK		A0A2R8Y793;A0A2R8YGF8;A0A6Q8PFE4;A0A6Q8PH58;A0A804HKV3;A6NL76;B8ZZJ2;C9JFL5;C9JTX5;C9JUM1;C9JZR7;E7EVS6;F6QUT6;F6UVQ4;F8WB63;G5E9R0;I3L1U9;I3L3I0;I3L3R2;I3L4N8;J3KT65;K7EM38;P60709;P62736;P63261;P63267;P68032;P68133	ACTA1;ACTA2;ACTB;ACTC1;ACTG1;ACTG2	Actin, alpha cardiac muscle 1;Actin, alpha skeletal muscle;Actin, aortic smooth muscle;Actin, cytoplasmic 1;Actin, cytoplasmic 1, N-terminally processed;Actin, cytoplasmic 2;Actin, cytoplasmic 2, N-terminally processed;Actin, gamma-enteric smooth muscle	888	114;161;171
0	2	6704	11	599.765	1197.52	-0.46041	209.86	209.86	31	0.215278	DSYVGDEAQSK		A0A2R8Y793;A0A2R8YGF8;A0A6Q8PFE4;A0A6Q8PH58;A0A804HKV3;A6NL76;B8ZZJ2;C9JFL5;C9JTX5;C9JUM1;C9JZR7;E7EVS6;F6QUT6;F6UVQ4;F8WB63;G5E9R0;I3L1U9;I3L3I0;I3L3R2;I3L4N8;J3KT65;K7EM38;P60709;P62736;P63261;P63267;P68032;P68133	ACTA1;ACTA2;ACTB;ACTC1;ACTG1;ACTG2	Actin, alpha cardiac muscle 1;Actin, alpha skeletal muscle;Actin, aortic smooth muscle;Actin, cytoplasmic 1;Actin, cytoplasmic 1, N-terminally processed;Actin, cytoplasmic 2;Actin, cytoplasmic 2, N-terminally processed;Actin, gamma-enteric smooth muscle	889	114;161;171
1	2	3567	12	677.815	1353.62	1.8532	119.53	101.66	22	0.189655	DSYVGDEAQSKR		A0A2R8Y793;A0A2R8YGF8;A0A6Q8PFE4;A0A6Q8PH58;A0A804HKV3;A6NL76;B8ZZJ2;C9JFL5;C9JTX5;C9JUM1;C9JZR7;E7EVS6;F6QUT6;F6UVQ4;F8WB63;G5E9R0;I3L1U9;I3L3I0;I3L3R2;I3L4N8;J3KT65;K7EM38;P60709;P62736;P63261;P63267;P68032;P68133	ACTA1;ACTA2;ACTB;ACTC1;ACTG1;ACTG2	Actin, alpha cardiac muscle 1;Actin, alpha skeletal muscle;Actin, aortic smooth muscle;Actin, cytoplasmic 1;Actin, cytoplasmic 1, N-terminally processed;Actin, cytoplasmic 2;Actin, cytoplasmic 2, N-terminally processed;Actin, gamma-enteric smooth muscle	890	114;161;171
1	2	3575	12	677.815	1353.62	1.8532	307.55	280.43	38	0.308943	DSYVGDEAQSKR		A0A2R8Y793;A0A2R8YGF8;A0A6Q8PFE4;A0A6Q8PH58;A0A804HKV3;A6NL76;B8ZZJ2;C9JFL5;C9JTX5;C9JUM1;C9JZR7;E7EVS6;F6QUT6;F6UVQ4;F8WB63;G5E9R0;I3L1U9;I3L3I0;I3L3R2;I3L4N8;J3KT65;K7EM38;P60709;P62736;P63261;P63267;P68032;P68133	ACTA1;ACTA2;ACTB;ACTC1;ACTG1;ACTG2	Actin, alpha cardiac muscle 1;Actin, alpha skeletal muscle;Actin, aortic smooth muscle;Actin, cytoplasmic 1;Actin, cytoplasmic 1, N-terminally processed;Actin, cytoplasmic 2;Actin, cytoplasmic 2, N-terminally processed;Actin, gamma-enteric smooth muscle	891	114;161;171
1	3	3587	12	452.213	1353.62	0.05522	128.85	124.47	22	0.173228	DSYVGDEAQSKR		A0A2R8Y793;A0A2R8YGF8;A0A6Q8PFE4;A0A6Q8PH58;A0A804HKV3;A6NL76;B8ZZJ2;C9JFL5;C9JTX5;C9JUM1;C9JZR7;E7EVS6;F6QUT6;F6UVQ4;F8WB63;G5E9R0;I3L1U9;I3L3I0;I3L3R2;I3L4N8;J3KT65;K7EM38;P60709;P62736;P63261;P63267;P68032;P68133	ACTA1;ACTA2;ACTB;ACTC1;ACTG1;ACTG2	Actin, alpha cardiac muscle 1;Actin, alpha skeletal muscle;Actin, aortic smooth muscle;Actin, cytoplasmic 1;Actin, cytoplasmic 1, N-terminally processed;Actin, cytoplasmic 2;Actin, cytoplasmic 2, N-terminally processed;Actin, gamma-enteric smooth muscle	892	114;161;171
1	3	3542	12	452.213	1353.62	1.4476	138.45	130.58	26	0.17931	DSYVGDEAQSKR		A0A2R8Y793;A0A2R8YGF8;A0A6Q8PFE4;A0A6Q8PH58;A0A804HKV3;A6NL76;B8ZZJ2;C9JFL5;C9JTX5;C9JUM1;C9JZR7;E7EVS6;F6QUT6;F6UVQ4;F8WB63;G5E9R0;I3L1U9;I3L3I0;I3L3R2;I3L4N8;J3KT65;K7EM38;P60709;P62736;P63261;P63267;P68032;P68133	ACTA1;ACTA2;ACTB;ACTC1;ACTG1;ACTG2	Actin, alpha cardiac muscle 1;Actin, alpha skeletal muscle;Actin, aortic smooth muscle;Actin, cytoplasmic 1;Actin, cytoplasmic 1, N-terminally processed;Actin, cytoplasmic 2;Actin, cytoplasmic 2, N-terminally processed;Actin, gamma-enteric smooth muscle	893	114;161;171
1	2	3579	12	677.815	1353.62	-0.48348	219.03	203.88	35	0.294118	DSYVGDEAQSKR		A0A2R8Y793;A0A2R8YGF8;A0A6Q8PFE4;A0A6Q8PH58;A0A804HKV3;A6NL76;B8ZZJ2;C9JFL5;C9JTX5;C9JUM1;C9JZR7;E7EVS6;F6QUT6;F6UVQ4;F8WB63;G5E9R0;I3L1U9;I3L3I0;I3L3R2;I3L4N8;J3KT65;K7EM38;P60709;P62736;P63261;P63267;P68032;P68133	ACTA1;ACTA2;ACTB;ACTC1;ACTG1;ACTG2	Actin, alpha cardiac muscle 1;Actin, alpha skeletal muscle;Actin, aortic smooth muscle;Actin, cytoplasmic 1;Actin, cytoplasmic 1, N-terminally processed;Actin, cytoplasmic 2;Actin, cytoplasmic 2, N-terminally processed;Actin, gamma-enteric smooth muscle	894	114;161;171
1	2	3587	12	677.815	1353.62	-0.48348	324.55	301.12	42	0.362069	DSYVGDEAQSKR		A0A2R8Y793;A0A2R8YGF8;A0A6Q8PFE4;A0A6Q8PH58;A0A804HKV3;A6NL76;B8ZZJ2;C9JFL5;C9JTX5;C9JUM1;C9JZR7;E7EVS6;F6QUT6;F6UVQ4;F8WB63;G5E9R0;I3L1U9;I3L3I0;I3L3R2;I3L4N8;J3KT65;K7EM38;P60709;P62736;P63261;P63267;P68032;P68133	ACTA1;ACTA2;ACTB;ACTC1;ACTG1;ACTG2	Actin, alpha cardiac muscle 1;Actin, alpha skeletal muscle;Actin, aortic smooth muscle;Actin, cytoplasmic 1;Actin, cytoplasmic 1, N-terminally processed;Actin, cytoplasmic 2;Actin, cytoplasmic 2, N-terminally processed;Actin, gamma-enteric smooth muscle	895	114;161;171
1	2	3598	12	677.815	1353.62	-0.48348	285.83	261.06	39	0.33913	DSYVGDEAQSKR		A0A2R8Y793;A0A2R8YGF8;A0A6Q8PFE4;A0A6Q8PH58;A0A804HKV3;A6NL76;B8ZZJ2;C9JFL5;C9JTX5;C9JUM1;C9JZR7;E7EVS6;F6QUT6;F6UVQ4;F8WB63;G5E9R0;I3L1U9;I3L3I0;I3L3R2;I3L4N8;J3KT65;K7EM38;P60709;P62736;P63261;P63267;P68032;P68133	ACTA1;ACTA2;ACTB;ACTC1;ACTG1;ACTG2	Actin, alpha cardiac muscle 1;Actin, alpha skeletal muscle;Actin, aortic smooth muscle;Actin, cytoplasmic 1;Actin, cytoplasmic 1, N-terminally processed;Actin, cytoplasmic 2;Actin, cytoplasmic 2, N-terminally processed;Actin, gamma-enteric smooth muscle	896	114;161;171
1	2	3600	12	677.815	1353.62	-0.48348	275.13	256.9	39	0.354545	DSYVGDEAQSKR		A0A2R8Y793;A0A2R8YGF8;A0A6Q8PFE4;A0A6Q8PH58;A0A804HKV3;A6NL76;B8ZZJ2;C9JFL5;C9JTX5;C9JUM1;C9JZR7;E7EVS6;F6QUT6;F6UVQ4;F8WB63;G5E9R0;I3L1U9;I3L3I0;I3L3R2;I3L4N8;J3KT65;K7EM38;P60709;P62736;P63261;P63267;P68032;P68133	ACTA1;ACTA2;ACTB;ACTC1;ACTG1;ACTG2	Actin, alpha cardiac muscle 1;Actin, alpha skeletal muscle;Actin, aortic smooth muscle;Actin, cytoplasmic 1;Actin, cytoplasmic 1, N-terminally processed;Actin, cytoplasmic 2;Actin, cytoplasmic 2, N-terminally processed;Actin, gamma-enteric smooth muscle	897	114;161;171
1	3	3588	12	452.213	1353.62	-0.45269	158.4	149.89	28	0.179487	DSYVGDEAQSKR		A0A2R8Y793;A0A2R8YGF8;A0A6Q8PFE4;A0A6Q8PH58;A0A804HKV3;A6NL76;B8ZZJ2;C9JFL5;C9JTX5;C9JUM1;C9JZR7;E7EVS6;F6QUT6;F6UVQ4;F8WB63;G5E9R0;I3L1U9;I3L3I0;I3L3R2;I3L4N8;J3KT65;K7EM38;P60709;P62736;P63261;P63267;P68032;P68133	ACTA1;ACTA2;ACTB;ACTC1;ACTG1;ACTG2	Actin, alpha cardiac muscle 1;Actin, alpha skeletal muscle;Actin, aortic smooth muscle;Actin, cytoplasmic 1;Actin, cytoplasmic 1, N-terminally processed;Actin, cytoplasmic 2;Actin, cytoplasmic 2, N-terminally processed;Actin, gamma-enteric smooth muscle	898	114;161;171
1	3	3603	12	452.213	1353.62	-0.45269	158.04	149.97	28	0.171779	DSYVGDEAQSKR		A0A2R8Y793;A0A2R8YGF8;A0A6Q8PFE4;A0A6Q8PH58;A0A804HKV3;A6NL76;B8ZZJ2;C9JFL5;C9JTX5;C9JUM1;C9JZR7;E7EVS6;F6QUT6;F6UVQ4;F8WB63;G5E9R0;I3L1U9;I3L3I0;I3L3R2;I3L4N8;J3KT65;K7EM38;P60709;P62736;P63261;P63267;P68032;P68133	ACTA1;ACTA2;ACTB;ACTC1;ACTG1;ACTG2	Actin, alpha cardiac muscle 1;Actin, alpha skeletal muscle;Actin, aortic smooth muscle;Actin, cytoplasmic 1;Actin, cytoplasmic 1, N-terminally processed;Actin, cytoplasmic 2;Actin, cytoplasmic 2, N-terminally processed;Actin, gamma-enteric smooth muscle	899	114;161;171
1	2	3565	12	677.815	1353.62	0.60656	280.55	260.77	38	0.277372	DSYVGDEAQSKR		A0A2R8Y793;A0A2R8YGF8;A0A6Q8PFE4;A0A6Q8PH58;A0A804HKV3;A6NL76;B8ZZJ2;C9JFL5;C9JTX5;C9JUM1;C9JZR7;E7EVS6;F6QUT6;F6UVQ4;F8WB63;G5E9R0;I3L1U9;I3L3I0;I3L3R2;I3L4N8;J3KT65;K7EM38;P60709;P62736;P63261;P63267;P68032;P68133	ACTA1;ACTA2;ACTB;ACTC1;ACTG1;ACTG2	Actin, alpha cardiac muscle 1;Actin, alpha skeletal muscle;Actin, aortic smooth muscle;Actin, cytoplasmic 1;Actin, cytoplasmic 1, N-terminally processed;Actin, cytoplasmic 2;Actin, cytoplasmic 2, N-terminally processed;Actin, gamma-enteric smooth muscle	900	114;161;171
1	2	3576	12	677.815	1353.62	0.60656	318.75	303.6	39	0.33913	DSYVGDEAQSKR		A0A2R8Y793;A0A2R8YGF8;A0A6Q8PFE4;A0A6Q8PH58;A0A804HKV3;A6NL76;B8ZZJ2;C9JFL5;C9JTX5;C9JUM1;C9JZR7;E7EVS6;F6QUT6;F6UVQ4;F8WB63;G5E9R0;I3L1U9;I3L3I0;I3L3R2;I3L4N8;J3KT65;K7EM38;P60709;P62736;P63261;P63267;P68032;P68133	ACTA1;ACTA2;ACTB;ACTC1;ACTG1;ACTG2	Actin, alpha cardiac muscle 1;Actin, alpha skeletal muscle;Actin, aortic smooth muscle;Actin, cytoplasmic 1;Actin, cytoplasmic 1, N-terminally processed;Actin, cytoplasmic 2;Actin, cytoplasmic 2, N-terminally processed;Actin, gamma-enteric smooth muscle	901	114;161;171
1	2	3579	12	677.815	1353.62	0.60656	310.49	289.04	37	0.313559	DSYVGDEAQSKR		A0A2R8Y793;A0A2R8YGF8;A0A6Q8PFE4;A0A6Q8PH58;A0A804HKV3;A6NL76;B8ZZJ2;C9JFL5;C9JTX5;C9JUM1;C9JZR7;E7EVS6;F6QUT6;F6UVQ4;F8WB63;G5E9R0;I3L1U9;I3L3I0;I3L3R2;I3L4N8;J3KT65;K7EM38;P60709;P62736;P63261;P63267;P68032;P68133	ACTA1;ACTA2;ACTB;ACTC1;ACTG1;ACTG2	Actin, alpha cardiac muscle 1;Actin, alpha skeletal muscle;Actin, aortic smooth muscle;Actin, cytoplasmic 1;Actin, cytoplasmic 1, N-terminally processed;Actin, cytoplasmic 2;Actin, cytoplasmic 2, N-terminally processed;Actin, gamma-enteric smooth muscle	902	114;161;171
1	3	3566	12	452.213	1353.62	-0.078252	158.4	149.89	27	0.178808	DSYVGDEAQSKR		A0A2R8Y793;A0A2R8YGF8;A0A6Q8PFE4;A0A6Q8PH58;A0A804HKV3;A6NL76;B8ZZJ2;C9JFL5;C9JTX5;C9JUM1;C9JZR7;E7EVS6;F6QUT6;F6UVQ4;F8WB63;G5E9R0;I3L1U9;I3L3I0;I3L3R2;I3L4N8;J3KT65;K7EM38;P60709;P62736;P63261;P63267;P68032;P68133	ACTA1;ACTA2;ACTB;ACTC1;ACTG1;ACTG2	Actin, alpha cardiac muscle 1;Actin, alpha skeletal muscle;Actin, aortic smooth muscle;Actin, cytoplasmic 1;Actin, cytoplasmic 1, N-terminally processed;Actin, cytoplasmic 2;Actin, cytoplasmic 2, N-terminally processed;Actin, gamma-enteric smooth muscle	903	114;161;171
1	3	3584	12	452.213	1353.62	-0.078252	93.011	86.778	19	0.147287	DSYVGDEAQSKR		A0A2R8Y793;A0A2R8YGF8;A0A6Q8PFE4;A0A6Q8PH58;A0A804HKV3;A6NL76;B8ZZJ2;C9JFL5;C9JTX5;C9JUM1;C9JZR7;E7EVS6;F6QUT6;F6UVQ4;F8WB63;G5E9R0;I3L1U9;I3L3I0;I3L3R2;I3L4N8;J3KT65;K7EM38;P60709;P62736;P63261;P63267;P68032;P68133	ACTA1;ACTA2;ACTB;ACTC1;ACTG1;ACTG2	Actin, alpha cardiac muscle 1;Actin, alpha skeletal muscle;Actin, aortic smooth muscle;Actin, cytoplasmic 1;Actin, cytoplasmic 1, N-terminally processed;Actin, cytoplasmic 2;Actin, cytoplasmic 2, N-terminally processed;Actin, gamma-enteric smooth muscle	904	114;161;171
1	2	5993	12	677.815	1353.62	1.3887	117.28	102.62	26	0.105263	DSYVGDEAQSKR		A0A2R8Y793;A0A2R8YGF8;A0A6Q8PFE4;A0A6Q8PH58;A0A804HKV3;A6NL76;B8ZZJ2;C9JFL5;C9JTX5;C9JUM1;C9JZR7;E7EVS6;F6QUT6;F6UVQ4;F8WB63;G5E9R0;I3L1U9;I3L3I0;I3L3R2;I3L4N8;J3KT65;K7EM38;P60709;P62736;P63261;P63267;P68032;P68133	ACTA1;ACTA2;ACTB;ACTC1;ACTG1;ACTG2	Actin, alpha cardiac muscle 1;Actin, alpha skeletal muscle;Actin, aortic smooth muscle;Actin, cytoplasmic 1;Actin, cytoplasmic 1, N-terminally processed;Actin, cytoplasmic 2;Actin, cytoplasmic 2, N-terminally processed;Actin, gamma-enteric smooth muscle	905	114;161;171
1	3	6008	12	452.213	1353.62	0.50566	96.067	87.935	25	0.0905797	DSYVGDEAQSKR		A0A2R8Y793;A0A2R8YGF8;A0A6Q8PFE4;A0A6Q8PH58;A0A804HKV3;A6NL76;B8ZZJ2;C9JFL5;C9JTX5;C9JUM1;C9JZR7;E7EVS6;F6QUT6;F6UVQ4;F8WB63;G5E9R0;I3L1U9;I3L3I0;I3L3R2;I3L4N8;J3KT65;K7EM38;P60709;P62736;P63261;P63267;P68032;P68133	ACTA1;ACTA2;ACTB;ACTC1;ACTG1;ACTG2	Actin, alpha cardiac muscle 1;Actin, alpha skeletal muscle;Actin, aortic smooth muscle;Actin, cytoplasmic 1;Actin, cytoplasmic 1, N-terminally processed;Actin, cytoplasmic 2;Actin, cytoplasmic 2, N-terminally processed;Actin, gamma-enteric smooth muscle	906	114;161;171
1	2	6252	12	677.815	1353.62	-0.53426	107.45	96.703	24	0.0941176	DSYVGDEAQSKR		A0A2R8Y793;A0A2R8YGF8;A0A6Q8PFE4;A0A6Q8PH58;A0A804HKV3;A6NL76;B8ZZJ2;C9JFL5;C9JTX5;C9JUM1;C9JZR7;E7EVS6;F6QUT6;F6UVQ4;F8WB63;G5E9R0;I3L1U9;I3L3I0;I3L3R2;I3L4N8;J3KT65;K7EM38;P60709;P62736;P63261;P63267;P68032;P68133	ACTA1;ACTA2;ACTB;ACTC1;ACTG1;ACTG2	Actin, alpha cardiac muscle 1;Actin, alpha skeletal muscle;Actin, aortic smooth muscle;Actin, cytoplasmic 1;Actin, cytoplasmic 1, N-terminally processed;Actin, cytoplasmic 2;Actin, cytoplasmic 2, N-terminally processed;Actin, gamma-enteric smooth muscle	907	114;161;171
1	3	6264	12	452.213	1353.62	0.21527	120.57	116.06	26	0.0661578	DSYVGDEAQSKR		A0A2R8Y793;A0A2R8YGF8;A0A6Q8PFE4;A0A6Q8PH58;A0A804HKV3;A6NL76;B8ZZJ2;C9JFL5;C9JTX5;C9JUM1;C9JZR7;E7EVS6;F6QUT6;F6UVQ4;F8WB63;G5E9R0;I3L1U9;I3L3I0;I3L3R2;I3L4N8;J3KT65;K7EM38;P60709;P62736;P63261;P63267;P68032;P68133	ACTA1;ACTA2;ACTB;ACTC1;ACTG1;ACTG2	Actin, alpha cardiac muscle 1;Actin, alpha skeletal muscle;Actin, aortic smooth muscle;Actin, cytoplasmic 1;Actin, cytoplasmic 1, N-terminally processed;Actin, cytoplasmic 2;Actin, cytoplasmic 2, N-terminally processed;Actin, gamma-enteric smooth muscle	908	114;161;171
0	2	5795	7	426.218	850.422	-2.0531	143.56	89.5	24	0.169014	DTLMISR	DTLM(1)ISR	A0A0A0MS07;A0A0A0MS08;A0A286YES1;A0A286YFJ8;A0A4W9A917;P01857;P01860;P01861	IGHG1;IGHG3;IGHG4	Ig gamma-1 chain C region;Ig gamma-3 chain C region;Ig gamma-4 chain C region	918	14;24
0	2	9519	7	426.218	850.422	-0.57167	117.16	67.491	20	0.0819672	DTLMISR	DTLM(1)ISR	A0A0A0MS07;A0A0A0MS08;A0A286YES1;A0A286YFJ8;A0A4W9A917;P01857;P01860;P01861	IGHG1;IGHG3;IGHG4	Ig gamma-1 chain C region;Ig gamma-3 chain C region;Ig gamma-4 chain C region	919	14;24
0	2	7109	7	418.221	834.427	-0.50161	158.12	33.23	22	0.147651	DTLMISR		A0A0A0MS07;A0A0A0MS08;A0A286YES1;A0A286YFJ8;A0A4W9A917;P01857;P01860;P01861	IGHG1;IGHG3;IGHG4	Ig gamma-1 chain C region;Ig gamma-3 chain C region;Ig gamma-4 chain C region	920	14;24
0	2	7152	7	418.221	834.427	-0.24432	163.34	30.381	21	0.106599	DTLMISR		A0A0A0MS07;A0A0A0MS08;A0A286YES1;A0A286YFJ8;A0A4W9A917;P01857;P01860;P01861	IGHG1;IGHG3;IGHG4	Ig gamma-1 chain C region;Ig gamma-3 chain C region;Ig gamma-4 chain C region	921	14;24
0	2	7166	7	418.221	834.427	-0.24432	167.82	39.442	22	0.11828	DTLMISR		A0A0A0MS07;A0A0A0MS08;A0A286YES1;A0A286YFJ8;A0A4W9A917;P01857;P01860;P01861	IGHG1;IGHG3;IGHG4	Ig gamma-1 chain C region;Ig gamma-3 chain C region;Ig gamma-4 chain C region	922	14;24
0	2	7184	7	418.221	834.427	-0.24432	173.93	34.016	23	0.115578	DTLMISR		A0A0A0MS07;A0A0A0MS08;A0A286YES1;A0A286YFJ8;A0A4W9A917;P01857;P01860;P01861	IGHG1;IGHG3;IGHG4	Ig gamma-1 chain C region;Ig gamma-3 chain C region;Ig gamma-4 chain C region	923	14;24
0	2	11535	7	418.221	834.427	-0.71209	143.02	103.26	21	0.0486111	DTLMISR		A0A0A0MS07;A0A0A0MS08;A0A286YES1;A0A286YFJ8;A0A4W9A917;P01857;P01860;P01861	IGHG1;IGHG3;IGHG4	Ig gamma-1 chain C region;Ig gamma-3 chain C region;Ig gamma-4 chain C region	924	14;24
0	2	11876	7	418.221	834.427	-0.33278	162.07	111.03	21	0.0442105	DTLMISR		A0A0A0MS07;A0A0A0MS08;A0A286YES1;A0A286YFJ8;A0A4W9A917;P01857;P01860;P01861	IGHG1;IGHG3;IGHG4	Ig gamma-1 chain C region;Ig gamma-3 chain C region;Ig gamma-4 chain C region	925	14;24
0	2	5425	9	513.732	1025.45	NaN	147.16	29.979	23	0.144654	DVDAAYMNK		CON__P04259;CON__O95678;O95678;CON__P13647;P13647;F8W0C6;H0YIN9;CON__P48668;P48668;CON__P02538;P02538;P04259	KRT75;KRT5;KRT6C;KRT6A;KRT6B	Keratin, type II cytoskeletal 75;Keratin, type II cytoskeletal 5;Keratin, type II cytoskeletal 6C;Keratin, type II cytoskeletal 6A;Keratin, type II cytoskeletal 6B	1414	131
1	3	17592	24	858.423	2572.25	3.2048	102.69	86.883	38	0.184466	DVDRIVGLDQVTGMTETAFGSAYK		P35580	MYH10	Myosin-10	1416	157
0	2	23760	13	679.335	1356.66	-0.065395	144.17	128.84	26	0.0764706	DVFGLDFGTTSAK		Q8N653	LZTR1	Leucine-zipper-like transcriptional regulator 1	1417	188
0	2	14696	10	508.293	1014.57	-0.1197	90.15	42.302	18	0.0493151	DVNAAIATIK		P0DPH7;P0DPH8;P68363;Q6PEY2;Q71U36	TUBA1A;TUBA1B;TUBA3E	Tubulin alpha-1A chain;Tubulin alpha-1B chain;Tubulin alpha-3E chain	1418	172;183
0	2	14722	10	508.293	1014.57	0.046511	109.66	61.815	20	0.0621118	DVNAAIATIK		P0DPH7;P0DPH8;P68363;Q6PEY2;Q71U36	TUBA1A;TUBA1B;TUBA3E	Tubulin alpha-1A chain;Tubulin alpha-1B chain;Tubulin alpha-3E chain	1419	172;183
0	2	15092	10	508.293	1014.57	-0.34314	98.055	60.895	23	0.0821429	DVNAAIATIK		P0DPH7;P0DPH8;P68363;Q6PEY2;Q71U36	TUBA1A;TUBA1B;TUBA3E	Tubulin alpha-1A chain;Tubulin alpha-1B chain;Tubulin alpha-3E chain	1420	172;183
0	2	6880	10	505.767	1009.52	-0.40502	121.73	78.486	22	0.0594595	EAAAVAPPER		Q96SB3	PPP1R9B	Neurabin-2	1434	192
0	2	4915	9	509.738	1017.46	NaN	127.46	50.688	19	0.0688406	EAAEQDVEK		P26373;J3KS98	RPL13	60S ribosomal protein L13	1435	149
0	2	20716	8	513.748	1025.48	0.33239	120.46	93.203	19	0.0544413	EAFELFDR		P14649;F8W1I5	MYL6B	Myosin light chain 6B	1436	142
0	2	20408	8	513.748	1025.48	0.60244	129.47	98.237	21	0.0731707	EAFELFDR		P14649;F8W1I5	MYL6B	Myosin light chain 6B	1437	142
0	2	8989	10	619.285	1236.56	-1.3681	204.07	179.92	31	0.223022	EAFNMIDQNR		J3QRS3;P19105;O14950;P24844;J3KTJ1	MYL12A;MYL12B;MYL9	Myosin regulatory light chain 12A;Myosin regulatory light chain 12B;Myosin regulatory light polypeptide 9	1438	117
0	2	8920	10	619.285	1236.56	2.3251	237.08	210.98	31	0.158974	EAFNMIDQNR		J3QRS3;P19105;O14950;P24844;J3KTJ1	MYL12A;MYL12B;MYL9	Myosin regulatory light chain 12A;Myosin regulatory light chain 12B;Myosin regulatory light polypeptide 9	1439	117
0	2	8811	10	619.285	1236.56	-0.11181	153.24	129.29	25	0.189394	EAFNMIDQNR		J3QRS3;P19105;O14950;P24844;J3KTJ1	MYL12A;MYL12B;MYL9	Myosin regulatory light chain 12A;Myosin regulatory light chain 12B;Myosin regulatory light polypeptide 9	1440	117
0	2	8823	10	619.285	1236.56	-0.11181	159.79	131.58	25	0.157233	EAFNMIDQNR		J3QRS3;P19105;O14950;P24844;J3KTJ1	MYL12A;MYL12B;MYL9	Myosin regulatory light chain 12A;Myosin regulatory light chain 12B;Myosin regulatory light polypeptide 9	1441	117
0	2	14425	10	619.285	1236.56	-0.47367	99.688	84.537	25	0.0609756	EAFNMIDQNR		J3QRS3;P19105;O14950;P24844;J3KTJ1	MYL12A;MYL12B;MYL9	Myosin regulatory light chain 12A;Myosin regulatory light chain 12B;Myosin regulatory light polypeptide 9	1442	117
0	2	14333	10	619.285	1236.56	0.92024	79.427	67.472	23	0.0420475	EAFNMIDQNR		J3QRS3;P19105;O14950;P24844;J3KTJ1	MYL12A;MYL12B;MYL9	Myosin regulatory light chain 12A;Myosin regulatory light chain 12B;Myosin regulatory light polypeptide 9	1443	117
0	2	14554	10	619.285	1236.56	-0.11663	132.38	123.85	26	0.0625	EAFNMIDQNR		J3QRS3;P19105;O14950;P24844;J3KTJ1	MYL12A;MYL12B;MYL9	Myosin regulatory light chain 12A;Myosin regulatory light chain 12B;Myosin regulatory light polypeptide 9	1444	117
0	2	10474	10	627.283	1252.55	0.67812	108.81	103.87	23	0.060686	EAFNMIDQNR	EAFNM(1)IDQNR	J3QRS3;P19105;O14950;P24844;J3KTJ1	MYL12A;MYL12B;MYL9	Myosin regulatory light chain 12A;Myosin regulatory light chain 12B;Myosin regulatory light polypeptide 9	1445	117
0	2	14598	10	627.283	1252.55	-0.99773	110.38	91.105	21	0.055409	EAFNMIDQNR	EAFNM(1)IDQNR	J3QRS3;P19105;O14950;P24844;J3KTJ1	MYL12A;MYL12B;MYL9	Myosin regulatory light chain 12A;Myosin regulatory light chain 12B;Myosin regulatory light polypeptide 9	1446	117
0	2	13068	8	513.256	1024.5	-0.41796	193.16	133.95	26	0.211382	EAFQLFDR		F8W1R7;J3KND3;G8JLA2;G3V1V0;B7Z6Z4;P60660;G3V1Y7	MYL6	Myosin light polypeptide 6	1447	45
0	2	12777	8	513.256	1024.5	-0.63333	188.98	130.06	26	0.220339	EAFQLFDR		F8W1R7;J3KND3;G8JLA2;G3V1V0;B7Z6Z4;P60660;G3V1Y7	MYL6	Myosin light polypeptide 6	1448	45
0	2	12791	8	513.256	1024.5	-0.63333	194.2	131.48	26	0.181818	EAFQLFDR		F8W1R7;J3KND3;G8JLA2;G3V1V0;B7Z6Z4;P60660;G3V1Y7	MYL6	Myosin light polypeptide 6	1449	45
0	2	12801	8	513.256	1024.5	-0.63333	190.52	139.81	26	0.180556	EAFQLFDR		F8W1R7;J3KND3;G8JLA2;G3V1V0;B7Z6Z4;P60660;G3V1Y7	MYL6	Myosin light polypeptide 6	1450	45
0	2	13160	8	513.256	1024.5	-0.29792	190.52	142.6	26	0.136126	EAFQLFDR		F8W1R7;J3KND3;G8JLA2;G3V1V0;B7Z6Z4;P60660;G3V1Y7	MYL6	Myosin light polypeptide 6	1451	45
0	2	19993	8	513.256	1024.5	0.029865	174.16	140.36	26	0.0878378	EAFQLFDR		F8W1R7;J3KND3;G8JLA2;G3V1V0;B7Z6Z4;P60660;G3V1Y7	MYL6	Myosin light polypeptide 6	1452	45
0	2	20087	8	513.256	1024.5	0.029865	178.65	144.85	25	0.0922509	EAFQLFDR		F8W1R7;J3KND3;G8JLA2;G3V1V0;B7Z6Z4;P60660;G3V1Y7	MYL6	Myosin light polypeptide 6	1453	45
0	2	19921	8	513.256	1024.5	1.2494	147.34	100.27	20	0.0727273	EAFQLFDR		F8W1R7;J3KND3;G8JLA2;G3V1V0;B7Z6Z4;P60660;G3V1Y7	MYL6	Myosin light polypeptide 6	1454	45
0	2	19872	8	513.256	1024.5	0.92636	186.09	136.5	24	0.115942	EAFQLFDR		F8W1R7;J3KND3;G8JLA2;G3V1V0;B7Z6Z4;P60660;G3V1Y7	MYL6	Myosin light polypeptide 6	1455	45
0	2	20062	8	513.256	1024.5	0.20087	155.75	121.96	22	0.0849421	EAFQLFDR		F8W1R7;J3KND3;G8JLA2;G3V1V0;B7Z6Z4;P60660;G3V1Y7	MYL6	Myosin light polypeptide 6	1456	45
1	4	17061	20	488.785	1951.11	-0.8155	35.044	24.987	24	0.0743034	EAPGVAAGGARPPLLHVAIR		Q8N653	LZTR1	Leucine-zipper-like transcriptional regulator 1	1457	188
0	2	5330	9	512.228	1022.44	3.0256	111.82	101.83	20	0.0843882	EDAANNYAR		F8VQQ4;P0DPH7;P0DPH8;P68363;P68366;Q71U36	TUBA1A;TUBA1B;TUBA4A	Tubulin alpha-1A chain;Tubulin alpha-1B chain;Tubulin alpha-4A chain	1460	172;183
0	2	5359	9	512.228	1022.44	2.9807	100.39	91.445	18	0.0654545	EDAANNYAR		F8VQQ4;P0DPH7;P0DPH8;P68363;P68366;Q71U36	TUBA1A;TUBA1B;TUBA4A	Tubulin alpha-1A chain;Tubulin alpha-1B chain;Tubulin alpha-4A chain	1461	172;183
0	2	6845	13	606.268	1210.52	0.78869	112.83	107.35	24	0.0794702	EDIYSGGGGGGSR		Q13151	HNRNPA0	Heterogeneous nuclear ribonucleoprotein A0	1463	177
0	2	14815	15	770.835	1539.65	NaN	170.4	120.87	32	0.0978593	EDQSILCTGESGAGK		A0A2R8Y4C3;E7ERA5;M0QY43;P35579;P35580;Q5BKV1;Q7Z406	MYH10;MYH14;MYH9	Myosin-10;Myosin-14;Myosin-9	1464	156;157
0	2	15008	15	770.835	1539.65	-1.6443	189.24	139.8	35	0.108025	EDQSILCTGESGAGK		A0A2R8Y4C3;E7ERA5;M0QY43;P35579;P35580;Q5BKV1;Q7Z406	MYH10;MYH14;MYH9	Myosin-10;Myosin-14;Myosin-9	1465	156;157
0	2	15198	15	770.835	1539.65	-1.3248	155.47	121.55	31	0.0775	EDQSILCTGESGAGK		A0A2R8Y4C3;E7ERA5;M0QY43;P35579;P35580;Q5BKV1;Q7Z406	MYH10;MYH14;MYH9	Myosin-10;Myosin-14;Myosin-9	1466	156;157
0	2	14066	11	662.312	1322.61	NaN	182.39	136.26	29	0.0759162	EEAENTLQSFR		B0YJC4;P08670;B0YJC5	VIM	Vimentin	1467	42
0	2	14136	11	662.312	1322.61	-1.2018	154.04	127.77	31	0.070615	EEAENTLQSFR		B0YJC4;P08670;B0YJC5	VIM	Vimentin	1468	42
1	3	12999	12	507.227	1518.66	-0.38648	85.845	75.075	21	0.0551181	EEDDKWQDDLAR		Q9UPQ0;D6RD46;E7EPK0;E9PDJ9;H0Y8P3;G5EA03	LIMCH1	LIM and calponin homology domains-containing protein 1	1469	197
0	2	22999	17	933.918	1865.82	-2.1775	301.48	295.88	41	0.277027	EEEIAALVIDNGSGMCK		P63261;I3L4N8;A0A804GS07;I3L3I0;I3L1U9;K7EM38;I3L3R2;J3KT65;A0A7P0TBL1	ACTG1	Actin, cytoplasmic 2;Actin, cytoplasmic 2, N-terminally processed	1470	114
0	2	23030	17	933.918	1865.82	-2.1775	253.88	245.18	37	0.274074	EEEIAALVIDNGSGMCK		P63261;I3L4N8;A0A804GS07;I3L3I0;I3L1U9;K7EM38;I3L3R2;J3KT65;A0A7P0TBL1	ACTG1	Actin, cytoplasmic 2;Actin, cytoplasmic 2, N-terminally processed	1471	114
0	2	23262	17	933.918	1865.82	-3.9477	218.06	208.42	35	0.301724	EEEIAALVIDNGSGMCK		P63261;I3L4N8;A0A804GS07;I3L3I0;I3L1U9;K7EM38;I3L3R2;J3KT65;A0A7P0TBL1	ACTG1	Actin, cytoplasmic 2;Actin, cytoplasmic 2, N-terminally processed	1472	114
0	2	11666	10	558.288	1114.56	0.42933	142.19	93.629	23	0.0575	EEELQGALAR		P35580	MYH10	Myosin-10	1473	157
2	3	5167	10	449.556	1345.65	NaN	78.043	39.463	21	0.0601719	EEELRKEEER		Q16643;D6R9W4	DBN1	Drebrin	1474	182
0	2	9045	8	451.253	900.492	1.1094	127.31	71.866	21	0.0527638	EEILAQAK		P35579	MYH9	Myosin-9	1475	156
0	2	21641	10	597.303	1192.59	NaN	205.7	168.14	26	0.0846906	EFEGLLAQMR		Q9UPQ0;D6RD46	LIMCH1	LIM and calponin homology domains-containing protein 1	1476	197
1	2	2734	15	827.888	1653.76	1.6312	103.34	86.71	14	0.325581	EGHLPEKDGHGHEGR		A0A2R8Y568;A0A024RDL5;A0A2R8Y522;Q75MD7;A0A2R8Y8C6;Q8WXX7;A0A087WVB5	AUTS2	Autism susceptibility gene 2 protein	1477	0
1	3	2737	15	552.261	1653.76	-0.53385	68.044	56.774	14	0.241379	EGHLPEKDGHGHEGR		A0A2R8Y568;A0A024RDL5;A0A2R8Y522;Q75MD7;A0A2R8Y8C6;Q8WXX7;A0A087WVB5	AUTS2	Autism susceptibility gene 2 protein	1478	0
2	3	4187	19	670.635	2008.88	-0.33051	66.779	62.875	18	0.162162	EGSGSSGTGEQKEDQKEEK		A0A7I2V2G2;P38646;A0A7I2V3F7;A0A7I2V2S7;A0A7I2YQB2	HSPA9	Stress-70 protein, mitochondrial	1479	33
0	2	12189	12	657.874	1313.73	2.2846	208.6	179.52	27	0.209302	EHALLAYTLGVK		A0A7I2V3H3;A0A7I2V5N4;A0A7I2V659;A0A087WVQ9;Q5VTE0;P68104;A0A087WV01;A0A2U3TZH3;Q05639;A0A2R8Y488;A0A2R8Y660	EEF1A1;EEF1A1P5;EEF1A2	Putative elongation factor 1-alpha-like 3;Elongation factor 1-alpha 1;Elongation factor 1-alpha;Elongation factor 1-alpha 2	1480	7
0	2	12186	12	657.874	1313.73	1.4069	222.3	195.18	29	0.201389	EHALLAYTLGVK		A0A7I2V3H3;A0A7I2V5N4;A0A7I2V659;A0A087WVQ9;Q5VTE0;P68104;A0A087WV01;A0A2U3TZH3;Q05639;A0A2R8Y488;A0A2R8Y660	EEF1A1;EEF1A1P5;EEF1A2	Putative elongation factor 1-alpha-like 3;Elongation factor 1-alpha 1;Elongation factor 1-alpha;Elongation factor 1-alpha 2	1481	7
0	2	24913	15	875.921	1749.83	1.7021	203.11	176.33	37	0.108504	EICELTGIDQSVLER		E9PDF6;O43795	MYO1B	Unconventional myosin-Ib	1482	97
0	4	23447	44	1096.31	4381.19	-0.35216	40.533	36.42	19	0.231707	EIDVDAVASDGVVAAIAISEHVENAGVHSGDATLVTPPQDITAK		F8VPD4;P27708	CAD	CAD protein;Glutamine-dependent carbamoyl-phosphate synthase;Aspartate carbamoyltransferase;Dihydroorotase	1483	106
0	2	14345	10	656.298	1310.58	0.34563	126.07	94.994	22	0.0647059	EIFMQVEDER	EIFM(1)QVEDER	P35580	MYH10	Myosin-10	1488	157
0	2	14166	10	656.298	1310.58	1.3318	111.46	82.294	20	0.0643087	EIFMQVEDER	EIFM(1)QVEDER	P35580	MYH10	Myosin-10	1489	157
0	2	14140	10	656.298	1310.58	-0.077294	105.52	82.167	19	0.0490956	EIFMQVEDER	EIFM(1)QVEDER	P35580	MYH10	Myosin-10	1490	157
0	2	14399	10	656.298	1310.58	0.26045	141.52	121.22	26	0.0755814	EIFMQVEDER	EIFM(1)QVEDER	P35580	MYH10	Myosin-10	1491	157
0	2	14578	10	656.298	1310.58	-0.57154	142.04	118.72	27	0.0885246	EIFMQVEDER	EIFM(1)QVEDER	P35580	MYH10	Myosin-10	1492	157
0	2	14486	10	656.298	1310.58	0.61395	144.09	120.77	24	0.0559441	EIFMQVEDER	EIFM(1)QVEDER	P35580	MYH10	Myosin-10	1493	157
1	3	8922	11	484.57	1450.69	0.86634	122.51	83.877	20	0.204082	EIFMQVEDERR		P35580	MYH10	Myosin-10	1494	157
1	3	8847	11	484.57	1450.69	0.20563	61.435	31.104	14	0.175	EIFMQVEDERR		P35580	MYH10	Myosin-10	1495	157
1	3	8888	11	484.57	1450.69	-0.22234	158.41	103.93	25	0.198413	EIFMQVEDERR		P35580	MYH10	Myosin-10	1496	157
1	3	8895	11	484.57	1450.69	-0.22234	147.91	90.072	25	0.13369	EIFMQVEDERR		P35580	MYH10	Myosin-10	1497	157
1	3	14450	11	484.57	1450.69	-0.34059	147.37	130	25	0.0596659	EIFMQVEDERR		P35580	MYH10	Myosin-10	1498	157
1	3	14687	11	484.57	1450.69	-0.39329	134.75	117.38	25	0.0566893	EIFMQVEDERR		P35580	MYH10	Myosin-10	1499	157
1	3	14722	11	484.57	1450.69	NaN	122.51	73.77	25	0.0481696	EIFMQVEDERR		P35580	MYH10	Myosin-10	1500	157
1	3	12719	11	489.901	1466.68	0.25024	104.94	88.374	26	0.0543933	EIFMQVEDERR	EIFM(1)QVEDERR	P35580	MYH10	Myosin-10	1501	157
1	3	12483	11	489.901	1466.68	NaN	83.045	70.685	20	0.0453515	EIFMQVEDERR	EIFM(1)QVEDERR	P35580	MYH10	Myosin-10	1502	157
1	3	12534	11	489.901	1466.68	-0.73425	101.93	87.749	27	0.0685279	EIFMQVEDERR	EIFM(1)QVEDERR	P35580	MYH10	Myosin-10	1503	157
1	3	12778	11	489.901	1466.68	0.20375	50.207	41.387	20	0.052356	EIFMQVEDERR	EIFM(1)QVEDERR	P35580	MYH10	Myosin-10	1504	157
1	3	12874	11	489.901	1466.68	0.20375	115	98.342	27	0.0803571	EIFMQVEDERR	EIFM(1)QVEDERR	P35580	MYH10	Myosin-10	1505	157
1	3	14715	11	489.901	1466.68	-0.11609	86.911	40.205	23	0.0506608	EIFMQVEDERR	EIFM(1)QVEDERR	P35580	MYH10	Myosin-10	1506	157
1	3	12419	11	489.901	1466.68	NaN	75.819	63.459	22	0.0558376	EIFMQVEDERR	EIFM(1)QVEDERR	P35580	MYH10	Myosin-10	1507	157
1	3	12950	11	489.901	1466.68	0.21572	83.182	66.65	21	0.0409357	EIFMQVEDERR	EIFM(1)QVEDERR	P35580	MYH10	Myosin-10	1508	157
1	3	12612	11	489.901	1466.68	-0.563	40.031	29.125	18	0.0319149	EIFMQVEDERR	EIFM(1)QVEDERR	P35580	MYH10	Myosin-10	1509	157
0	2	23539	9	543.314	1084.61	1.1208	133.23	67.982	24	0.0892193	EIIDLVLDR		F8VQQ4;P68363;Q71U36	TUBA1A;TUBA1B	Tubulin alpha-1A chain;Tubulin alpha-1B chain	1510	172;183
0	2	23689	9	543.314	1084.61	0.097967	133.98	75.691	25	0.0783699	EIIDLVLDR		F8VQQ4;P68363;Q71U36	TUBA1A;TUBA1B	Tubulin alpha-1A chain;Tubulin alpha-1B chain	1511	172;183
0	2	23457	9	543.314	1084.61	0.64265	140.63	77.154	26	0.0833333	EIIDLVLDR		F8VQQ4;P68363;Q71U36	TUBA1A;TUBA1B	Tubulin alpha-1A chain;Tubulin alpha-1B chain	1512	172;183
0	2	23756	9	543.314	1084.61	0.013596	141.23	76.663	25	0.0915751	EIIDLVLDR		F8VQQ4;P68363;Q71U36	TUBA1A;TUBA1B	Tubulin alpha-1A chain;Tubulin alpha-1B chain	1513	172;183
0	2	23858	9	543.314	1084.61	0.013596	160.26	88.922	26	0.139037	EIIDLVLDR		F8VQQ4;P68363;Q71U36	TUBA1A;TUBA1B	Tubulin alpha-1A chain;Tubulin alpha-1B chain	1514	172;183
0	2	9005	11	581.313	1160.61	0.47217	202.2	157.12	29	0.155914	EITALAPSTMK		A0A2R8YFE2;A0A6Q8PFE4;A0A804GS07;A0A804HKV3;A6NL76;E7EVS6;I3L4N8;P60709;P62736;P63261;P63267;P68032;P68133	ACTA1;ACTA2;ACTB;ACTC1;ACTG1;ACTG2	Actin, alpha cardiac muscle 1;Actin, alpha skeletal muscle;Actin, aortic smooth muscle;Actin, cytoplasmic 1;Actin, cytoplasmic 1, N-terminally processed;Actin, cytoplasmic 2;Actin, cytoplasmic 2, N-terminally processed;Actin, gamma-enteric smooth muscle	1515	114;161;171
0	2	9011	11	581.313	1160.61	0.47217	186.78	144.68	26	0.19403	EITALAPSTMK		A0A2R8YFE2;A0A6Q8PFE4;A0A804GS07;A0A804HKV3;A6NL76;E7EVS6;I3L4N8;P60709;P62736;P63261;P63267;P68032;P68133	ACTA1;ACTA2;ACTB;ACTC1;ACTG1;ACTG2	Actin, alpha cardiac muscle 1;Actin, alpha skeletal muscle;Actin, aortic smooth muscle;Actin, cytoplasmic 1;Actin, cytoplasmic 1, N-terminally processed;Actin, cytoplasmic 2;Actin, cytoplasmic 2, N-terminally processed;Actin, gamma-enteric smooth muscle	1516	114;161;171
0	2	9024	11	581.313	1160.61	0.47217	177.06	131.98	27	0.174194	EITALAPSTMK		A0A2R8YFE2;A0A6Q8PFE4;A0A804GS07;A0A804HKV3;A6NL76;E7EVS6;I3L4N8;P60709;P62736;P63261;P63267;P68032;P68133	ACTA1;ACTA2;ACTB;ACTC1;ACTG1;ACTG2	Actin, alpha cardiac muscle 1;Actin, alpha skeletal muscle;Actin, aortic smooth muscle;Actin, cytoplasmic 1;Actin, cytoplasmic 1, N-terminally processed;Actin, cytoplasmic 2;Actin, cytoplasmic 2, N-terminally processed;Actin, gamma-enteric smooth muscle	1517	114;161;171
0	2	8944	11	581.313	1160.61	0.34108	175.93	144	28	0.189189	EITALAPSTMK		A0A2R8YFE2;A0A6Q8PFE4;A0A804GS07;A0A804HKV3;A6NL76;E7EVS6;I3L4N8;P60709;P62736;P63261;P63267;P68032;P68133	ACTA1;ACTA2;ACTB;ACTC1;ACTG1;ACTG2	Actin, alpha cardiac muscle 1;Actin, alpha skeletal muscle;Actin, aortic smooth muscle;Actin, cytoplasmic 1;Actin, cytoplasmic 1, N-terminally processed;Actin, cytoplasmic 2;Actin, cytoplasmic 2, N-terminally processed;Actin, gamma-enteric smooth muscle	1518	114;161;171
0	2	8957	11	581.313	1160.61	0.34108	183.72	148.43	28	0.190476	EITALAPSTMK		A0A2R8YFE2;A0A6Q8PFE4;A0A804GS07;A0A804HKV3;A6NL76;E7EVS6;I3L4N8;P60709;P62736;P63261;P63267;P68032;P68133	ACTA1;ACTA2;ACTB;ACTC1;ACTG1;ACTG2	Actin, alpha cardiac muscle 1;Actin, alpha skeletal muscle;Actin, aortic smooth muscle;Actin, cytoplasmic 1;Actin, cytoplasmic 1, N-terminally processed;Actin, cytoplasmic 2;Actin, cytoplasmic 2, N-terminally processed;Actin, gamma-enteric smooth muscle	1519	114;161;171
0	2	8843	11	581.313	1160.61	-0.45404	197.27	155.16	28	0.156425	EITALAPSTMK		A0A2R8YFE2;A0A6Q8PFE4;A0A804GS07;A0A804HKV3;A6NL76;E7EVS6;I3L4N8;P60709;P62736;P63261;P63267;P68032;P68133	ACTA1;ACTA2;ACTB;ACTC1;ACTG1;ACTG2	Actin, alpha cardiac muscle 1;Actin, alpha skeletal muscle;Actin, aortic smooth muscle;Actin, cytoplasmic 1;Actin, cytoplasmic 1, N-terminally processed;Actin, cytoplasmic 2;Actin, cytoplasmic 2, N-terminally processed;Actin, gamma-enteric smooth muscle	1520	114;161;171
0	2	8851	11	581.313	1160.61	-0.45404	215.93	170.85	30	0.222222	EITALAPSTMK		A0A2R8YFE2;A0A6Q8PFE4;A0A804GS07;A0A804HKV3;A6NL76;E7EVS6;I3L4N8;P60709;P62736;P63261;P63267;P68032;P68133	ACTA1;ACTA2;ACTB;ACTC1;ACTG1;ACTG2	Actin, alpha cardiac muscle 1;Actin, alpha skeletal muscle;Actin, aortic smooth muscle;Actin, cytoplasmic 1;Actin, cytoplasmic 1, N-terminally processed;Actin, cytoplasmic 2;Actin, cytoplasmic 2, N-terminally processed;Actin, gamma-enteric smooth muscle	1521	114;161;171
0	2	8854	11	581.313	1160.61	-0.45404	183.67	148.38	27	0.1875	EITALAPSTMK		A0A2R8YFE2;A0A6Q8PFE4;A0A804GS07;A0A804HKV3;A6NL76;E7EVS6;I3L4N8;P60709;P62736;P63261;P63267;P68032;P68133	ACTA1;ACTA2;ACTB;ACTC1;ACTG1;ACTG2	Actin, alpha cardiac muscle 1;Actin, alpha skeletal muscle;Actin, aortic smooth muscle;Actin, cytoplasmic 1;Actin, cytoplasmic 1, N-terminally processed;Actin, cytoplasmic 2;Actin, cytoplasmic 2, N-terminally processed;Actin, gamma-enteric smooth muscle	1522	114;161;171
0	2	8924	11	581.313	1160.61	-0.5203	169.41	124.32	26	0.142077	EITALAPSTMK		A0A2R8YFE2;A0A6Q8PFE4;A0A804GS07;A0A804HKV3;A6NL76;E7EVS6;I3L4N8;P60709;P62736;P63261;P63267;P68032;P68133	ACTA1;ACTA2;ACTB;ACTC1;ACTG1;ACTG2	Actin, alpha cardiac muscle 1;Actin, alpha skeletal muscle;Actin, aortic smooth muscle;Actin, cytoplasmic 1;Actin, cytoplasmic 1, N-terminally processed;Actin, cytoplasmic 2;Actin, cytoplasmic 2, N-terminally processed;Actin, gamma-enteric smooth muscle	1523	114;161;171
0	2	8931	11	581.313	1160.61	-0.5203	197.27	155.16	28	0.181818	EITALAPSTMK		A0A2R8YFE2;A0A6Q8PFE4;A0A804GS07;A0A804HKV3;A6NL76;E7EVS6;I3L4N8;P60709;P62736;P63261;P63267;P68032;P68133	ACTA1;ACTA2;ACTB;ACTC1;ACTG1;ACTG2	Actin, alpha cardiac muscle 1;Actin, alpha skeletal muscle;Actin, aortic smooth muscle;Actin, cytoplasmic 1;Actin, cytoplasmic 1, N-terminally processed;Actin, cytoplasmic 2;Actin, cytoplasmic 2, N-terminally processed;Actin, gamma-enteric smooth muscle	1524	114;161;171
0	2	8956	11	581.313	1160.61	-0.5203	192.26	150.15	28	0.20438	EITALAPSTMK		A0A2R8YFE2;A0A6Q8PFE4;A0A804GS07;A0A804HKV3;A6NL76;E7EVS6;I3L4N8;P60709;P62736;P63261;P63267;P68032;P68133	ACTA1;ACTA2;ACTB;ACTC1;ACTG1;ACTG2	Actin, alpha cardiac muscle 1;Actin, alpha skeletal muscle;Actin, aortic smooth muscle;Actin, cytoplasmic 1;Actin, cytoplasmic 1, N-terminally processed;Actin, cytoplasmic 2;Actin, cytoplasmic 2, N-terminally processed;Actin, gamma-enteric smooth muscle	1525	114;161;171
0	2	14291	11	581.313	1160.61	0.46107	140.75	108.82	24	0.115942	EITALAPSTMK		A0A2R8YFE2;A0A6Q8PFE4;A0A804GS07;A0A804HKV3;A6NL76;E7EVS6;I3L4N8;P60709;P62736;P63261;P63267;P68032;P68133	ACTA1;ACTA2;ACTB;ACTC1;ACTG1;ACTG2	Actin, alpha cardiac muscle 1;Actin, alpha skeletal muscle;Actin, aortic smooth muscle;Actin, cytoplasmic 1;Actin, cytoplasmic 1, N-terminally processed;Actin, cytoplasmic 2;Actin, cytoplasmic 2, N-terminally processed;Actin, gamma-enteric smooth muscle	1526	114;161;171
0	2	14275	11	581.313	1160.61	0.15293	129.83	99.089	25	0.070028	EITALAPSTMK		A0A2R8YFE2;A0A6Q8PFE4;A0A804GS07;A0A804HKV3;A6NL76;E7EVS6;I3L4N8;P60709;P62736;P63261;P63267;P68032;P68133	ACTA1;ACTA2;ACTB;ACTC1;ACTG1;ACTG2	Actin, alpha cardiac muscle 1;Actin, alpha skeletal muscle;Actin, aortic smooth muscle;Actin, cytoplasmic 1;Actin, cytoplasmic 1, N-terminally processed;Actin, cytoplasmic 2;Actin, cytoplasmic 2, N-terminally processed;Actin, gamma-enteric smooth muscle	1527	114;161;171
0	2	14492	11	581.313	1160.61	-0.13924	152.97	117.53	27	0.085443	EITALAPSTMK		A0A2R8YFE2;A0A6Q8PFE4;A0A804GS07;A0A804HKV3;A6NL76;E7EVS6;I3L4N8;P60709;P62736;P63261;P63267;P68032;P68133	ACTA1;ACTA2;ACTB;ACTC1;ACTG1;ACTG2	Actin, alpha cardiac muscle 1;Actin, alpha skeletal muscle;Actin, aortic smooth muscle;Actin, cytoplasmic 1;Actin, cytoplasmic 1, N-terminally processed;Actin, cytoplasmic 2;Actin, cytoplasmic 2, N-terminally processed;Actin, gamma-enteric smooth muscle	1528	114;161;171
0	2	14590	11	581.313	1160.61	-0.13924	147.4	112.05	26	0.106122	EITALAPSTMK		A0A2R8YFE2;A0A6Q8PFE4;A0A804GS07;A0A804HKV3;A6NL76;E7EVS6;I3L4N8;P60709;P62736;P63261;P63267;P68032;P68133	ACTA1;ACTA2;ACTB;ACTC1;ACTG1;ACTG2	Actin, alpha cardiac muscle 1;Actin, alpha skeletal muscle;Actin, aortic smooth muscle;Actin, cytoplasmic 1;Actin, cytoplasmic 1, N-terminally processed;Actin, cytoplasmic 2;Actin, cytoplasmic 2, N-terminally processed;Actin, gamma-enteric smooth muscle	1529	114;161;171
0	2	14623	11	581.313	1160.61	0.71545	134.25	103.51	23	0.104545	EITALAPSTMK		A0A2R8YFE2;A0A6Q8PFE4;A0A804GS07;A0A804HKV3;A6NL76;E7EVS6;I3L4N8;P60709;P62736;P63261;P63267;P68032;P68133	ACTA1;ACTA2;ACTB;ACTC1;ACTG1;ACTG2	Actin, alpha cardiac muscle 1;Actin, alpha skeletal muscle;Actin, aortic smooth muscle;Actin, cytoplasmic 1;Actin, cytoplasmic 1, N-terminally processed;Actin, cytoplasmic 2;Actin, cytoplasmic 2, N-terminally processed;Actin, gamma-enteric smooth muscle	1530	114;161;171
0	2	6852	11	589.31	1176.61	0.98401	75.571	34.122	19	0.106145	EITALAPSTMK	EITALAPSTM(1)K	A0A2R8YFE2;A0A6Q8PFE4;A0A804GS07;A0A804HKV3;A6NL76;E7EVS6;I3L4N8;P60709;P62736;P63261;P63267;P68032;P68133	ACTA1;ACTA2;ACTB;ACTC1;ACTG1;ACTG2	Actin, alpha cardiac muscle 1;Actin, alpha skeletal muscle;Actin, aortic smooth muscle;Actin, cytoplasmic 1;Actin, cytoplasmic 1, N-terminally processed;Actin, cytoplasmic 2;Actin, cytoplasmic 2, N-terminally processed;Actin, gamma-enteric smooth muscle	1531	114;161;171
0	2	6881	11	589.31	1176.61	1.0576	92.201	47.852	22	0.176	EITALAPSTMK	EITALAPSTM(1)K	A0A2R8YFE2;A0A6Q8PFE4;A0A804GS07;A0A804HKV3;A6NL76;E7EVS6;I3L4N8;P60709;P62736;P63261;P63267;P68032;P68133	ACTA1;ACTA2;ACTB;ACTC1;ACTG1;ACTG2	Actin, alpha cardiac muscle 1;Actin, alpha skeletal muscle;Actin, aortic smooth muscle;Actin, cytoplasmic 1;Actin, cytoplasmic 1, N-terminally processed;Actin, cytoplasmic 2;Actin, cytoplasmic 2, N-terminally processed;Actin, gamma-enteric smooth muscle	1532	114;161;171
0	2	11474	11	589.31	1176.61	0.674	115.82	74.25	22	0.110553	EITALAPSTMK	EITALAPSTM(1)K	A0A2R8YFE2;A0A6Q8PFE4;A0A804GS07;A0A804HKV3;A6NL76;E7EVS6;I3L4N8;P60709;P62736;P63261;P63267;P68032;P68133	ACTA1;ACTA2;ACTB;ACTC1;ACTG1;ACTG2	Actin, alpha cardiac muscle 1;Actin, alpha skeletal muscle;Actin, aortic smooth muscle;Actin, cytoplasmic 1;Actin, cytoplasmic 1, N-terminally processed;Actin, cytoplasmic 2;Actin, cytoplasmic 2, N-terminally processed;Actin, gamma-enteric smooth muscle	1533	114;161;171
0	2	14278	11	589.31	1176.61	-0.18751	101.54	59.969	23	0.0538642	EITALAPSTMK	EITALAPSTM(1)K	A0A2R8YFE2;A0A6Q8PFE4;A0A804GS07;A0A804HKV3;A6NL76;E7EVS6;I3L4N8;P60709;P62736;P63261;P63267;P68032;P68133	ACTA1;ACTA2;ACTB;ACTC1;ACTG1;ACTG2	Actin, alpha cardiac muscle 1;Actin, alpha skeletal muscle;Actin, aortic smooth muscle;Actin, cytoplasmic 1;Actin, cytoplasmic 1, N-terminally processed;Actin, cytoplasmic 2;Actin, cytoplasmic 2, N-terminally processed;Actin, gamma-enteric smooth muscle	1534	114;161;171
0	2	11272	11	589.31	1176.61	1.223	150.27	83.098	26	0.109705	EITALAPSTMK	EITALAPSTM(1)K	A0A2R8YFE2;A0A6Q8PFE4;A0A804GS07;A0A804HKV3;A6NL76;E7EVS6;I3L4N8;P60709;P62736;P63261;P63267;P68032;P68133	ACTA1;ACTA2;ACTB;ACTC1;ACTG1;ACTG2	Actin, alpha cardiac muscle 1;Actin, alpha skeletal muscle;Actin, aortic smooth muscle;Actin, cytoplasmic 1;Actin, cytoplasmic 1, N-terminally processed;Actin, cytoplasmic 2;Actin, cytoplasmic 2, N-terminally processed;Actin, gamma-enteric smooth muscle	1535	114;161;171
0	2	11060	11	589.31	1176.61	0.10492	142.43	88.27	26	0.161491	EITALAPSTMK	EITALAPSTM(1)K	A0A2R8YFE2;A0A6Q8PFE4;A0A804GS07;A0A804HKV3;A6NL76;E7EVS6;I3L4N8;P60709;P62736;P63261;P63267;P68032;P68133	ACTA1;ACTA2;ACTB;ACTC1;ACTG1;ACTG2	Actin, alpha cardiac muscle 1;Actin, alpha skeletal muscle;Actin, aortic smooth muscle;Actin, cytoplasmic 1;Actin, cytoplasmic 1, N-terminally processed;Actin, cytoplasmic 2;Actin, cytoplasmic 2, N-terminally processed;Actin, gamma-enteric smooth muscle	1536	114;161;171
0	2	11164	11	589.31	1176.61	0.10492	137.95	87.347	26	0.167742	EITALAPSTMK	EITALAPSTM(1)K	A0A2R8YFE2;A0A6Q8PFE4;A0A804GS07;A0A804HKV3;A6NL76;E7EVS6;I3L4N8;P60709;P62736;P63261;P63267;P68032;P68133	ACTA1;ACTA2;ACTB;ACTC1;ACTG1;ACTG2	Actin, alpha cardiac muscle 1;Actin, alpha skeletal muscle;Actin, aortic smooth muscle;Actin, cytoplasmic 1;Actin, cytoplasmic 1, N-terminally processed;Actin, cytoplasmic 2;Actin, cytoplasmic 2, N-terminally processed;Actin, gamma-enteric smooth muscle	1537	114;161;171
0	2	14536	11	589.31	1176.61	-0.86406	159.79	95.528	28	0.125	EITALAPSTMK	EITALAPSTM(1)K	A0A2R8YFE2;A0A6Q8PFE4;A0A804GS07;A0A804HKV3;A6NL76;E7EVS6;I3L4N8;P60709;P62736;P63261;P63267;P68032;P68133	ACTA1;ACTA2;ACTB;ACTC1;ACTG1;ACTG2	Actin, alpha cardiac muscle 1;Actin, alpha skeletal muscle;Actin, aortic smooth muscle;Actin, cytoplasmic 1;Actin, cytoplasmic 1, N-terminally processed;Actin, cytoplasmic 2;Actin, cytoplasmic 2, N-terminally processed;Actin, gamma-enteric smooth muscle	1538	114;161;171
0	2	11431	11	589.31	1176.61	0.77168	142	86.492	27	0.125581	EITALAPSTMK	EITALAPSTM(1)K	A0A2R8YFE2;A0A6Q8PFE4;A0A804GS07;A0A804HKV3;A6NL76;E7EVS6;I3L4N8;P60709;P62736;P63261;P63267;P68032;P68133	ACTA1;ACTA2;ACTB;ACTC1;ACTG1;ACTG2	Actin, alpha cardiac muscle 1;Actin, alpha skeletal muscle;Actin, aortic smooth muscle;Actin, cytoplasmic 1;Actin, cytoplasmic 1, N-terminally processed;Actin, cytoplasmic 2;Actin, cytoplasmic 2, N-terminally processed;Actin, gamma-enteric smooth muscle	1539	114;161;171
0	2	15706	17	906.448	1810.88	1.2274	165.44	0	40	0.107239	EIVHLQAGQCGNQIGAK		P68371;P04350;M0QY85;M0R2D3;M0QYM7;M0R278;M0R0X0;M0QZL7;M0QX14;M0R042;M0QY37;M0R2T4	TUBB4B;TUBB4A	Tubulin beta-4B chain;Tubulin beta-4A chain	1540	173
0	2	16052	17	906.448	1810.88	1.3501	281.01	0	53	0.142857	EIVHLQAGQCGNQIGAK		P68371;P04350;M0QY85;M0R2D3;M0QYM7;M0R278;M0R0X0;M0QZL7;M0QX14;M0R042;M0QY37;M0R2T4	TUBB4B;TUBB4A	Tubulin beta-4B chain;Tubulin beta-4A chain	1541	173
1	3	27718	22	908.79	2723.35	-0.29911	69.285	60.899	33	0.0787589	EKPYFPIPEEYTFIQNVPLEDR		A0A1W2PRZ7;A0A1W2PQ74;A0A1W2PQL0;A0A1W2PP34;A0A1W2PPL4;A0A1W2PPH7;Q5RI18;A0A1W2PP35;A0A1X7SBS1;A0A1W2PPS1;Q00839	HNRNPU	Heterogeneous nuclear ribonucleoprotein U	1542	23
0	2	6422	14	760.347	1518.68	-0.298	292.33	222.51	40	0.212766	ELDDATEANEGLSR		P35580	MYH10	Myosin-10	1543	157
0	2	6452	14	760.347	1518.68	-0.70717	306.48	247.5	40	0.322581	ELDDATEANEGLSR		P35580	MYH10	Myosin-10	1544	157
0	2	6471	14	760.347	1518.68	-0.70717	251.34	192.66	37	0.324561	ELDDATEANEGLSR		P35580	MYH10	Myosin-10	1545	157
0	2	6383	14	760.347	1518.68	-0.51127	303.2	221.65	42	0.207921	ELDDATEANEGLSR		P35580	MYH10	Myosin-10	1546	157
0	2	6397	14	760.347	1518.68	-0.51127	311.33	243.11	42	0.221053	ELDDATEANEGLSR		P35580	MYH10	Myosin-10	1547	157
0	2	6473	14	760.347	1518.68	-1.674	352.83	302.79	44	0.208531	ELDDATEANEGLSR		P35580	MYH10	Myosin-10	1548	157
0	2	6489	14	760.347	1518.68	-1.674	326.43	286.08	43	0.300699	ELDDATEANEGLSR		P35580	MYH10	Myosin-10	1549	157
0	2	11216	14	760.347	1518.68	-0.061522	190.88	175.25	37	0.118211	ELDDATEANEGLSR		P35580	MYH10	Myosin-10	1550	157
0	2	10980	14	760.347	1518.68	0.87474	99.439	69.772	28	0.0707071	ELDDATEANEGLSR		P35580	MYH10	Myosin-10	1551	157
0	2	11089	14	760.347	1518.68	0.87474	120.04	94.377	29	0.0769231	ELDDATEANEGLSR		P35580	MYH10	Myosin-10	1552	157
0	2	10756	14	760.347	1518.68	0.46882	147.28	131.14	31	0.0844687	ELDDATEANEGLSR		P35580	MYH10	Myosin-10	1553	157
0	2	10865	14	760.347	1518.68	0.46882	246.08	222.94	40	0.162602	ELDDATEANEGLSR		P35580	MYH10	Myosin-10	1554	157
0	2	10978	14	760.347	1518.68	0.46882	117.45	99.55	30	0.0949367	ELDDATEANEGLSR		P35580	MYH10	Myosin-10	1555	157
0	2	11184	14	760.347	1518.68	1.2815	199.19	184.51	36	0.113565	ELDDATEANEGLSR		P35580	MYH10	Myosin-10	1556	157
0	2	11286	14	760.347	1518.68	1.2815	210.35	196.92	36	0.107784	ELDDATEANEGLSR		P35580	MYH10	Myosin-10	1557	157
0	2	7834	10	616.786	1231.56	-1.0379	157.96	106.17	24	0.23301	ELEAELEDER		P35580	MYH10	Myosin-10	1558	157
0	2	7919	10	616.786	1231.56	-0.29251	200.86	132.44	31	0.168478	ELEAELEDER		P35580	MYH10	Myosin-10	1559	157
0	2	13005	10	616.786	1231.56	-0.42109	99.815	71.641	20	0.0503778	ELEAELEDER		P35580	MYH10	Myosin-10	1560	157
0	2	13101	10	616.786	1231.56	-0.42109	142.56	94.714	26	0.0702703	ELEAELEDER		P35580	MYH10	Myosin-10	1561	157
0	2	13185	10	616.786	1231.56	0.80305	113.62	71.97	19	0.0455635	ELEAELEDER		P35580	MYH10	Myosin-10	1562	157
0	2	13203	10	616.786	1231.56	-0.95163	155.84	99.833	26	0.116071	ELEAELEDER		P35580	MYH10	Myosin-10	1563	157
0	2	13297	10	616.786	1231.56	-0.95163	117.01	79.456	22	0.0588235	ELEAELEDER		P35580	MYH10	Myosin-10	1564	157
0	2	13299	10	616.786	1231.56	0.29348	164.46	148.79	26	0.0616114	ELEAELEDER		P35580	MYH10	Myosin-10	1565	157
1	2	6370	11	680.833	1359.65	1.1698	239.93	145.24	35	0.271318	ELEAELEDERK		P35580	MYH10	Myosin-10	1566	157
1	2	6384	11	680.833	1359.65	1.1698	285	177.84	34	0.239437	ELEAELEDERK		P35580	MYH10	Myosin-10	1567	157
1	3	6371	11	454.225	1359.65	-0.35598	117.09	78.902	26	0.206349	ELEAELEDERK		P35580	MYH10	Myosin-10	1568	157
1	2	6385	11	680.833	1359.65	0.56139	224.64	129.95	32	0.288288	ELEAELEDERK		P35580	MYH10	Myosin-10	1569	157
1	3	6389	11	454.225	1359.65	-0.80665	116.55	78.357	21	0.235955	ELEAELEDERK		P35580	MYH10	Myosin-10	1570	157
1	2	6390	11	680.833	1359.65	-0.39024	212.21	115.88	28	0.421875	ELEAELEDERK		P35580	MYH10	Myosin-10	1571	157
1	3	10850	11	454.225	1359.65	0.29255	96.64	63.906	24	0.0819113	ELEAELEDERK		P35580	MYH10	Myosin-10	1572	157
1	2	10854	11	680.833	1359.65	1.0497	239.31	135.61	33	0.141026	ELEAELEDERK		P35580	MYH10	Myosin-10	1573	157
1	3	10651	11	454.225	1359.65	0.11596	106.01	73.732	27	0.0820669	ELEAELEDERK		P35580	MYH10	Myosin-10	1574	157
1	2	10654	11	680.833	1359.65	NaN	226.9	124.84	31	0.0977918	ELEAELEDERK		P35580	MYH10	Myosin-10	1575	157
1	2	10471	11	680.833	1359.65	0.27464	236.33	134.27	34	0.12782	ELEAELEDERK		P35580	MYH10	Myosin-10	1576	157
1	3	10472	11	454.225	1359.65	0.14267	121.02	74.54	28	0.12844	ELEAELEDERK		P35580	MYH10	Myosin-10	1577	157
1	3	10837	11	454.225	1359.65	0.01036	105.2	72.146	23	0.0769231	ELEAELEDERK		P35580	MYH10	Myosin-10	1578	157
1	2	10839	11	680.833	1359.65	-0.069816	237.51	135.45	35	0.109375	ELEAELEDERK		P35580	MYH10	Myosin-10	1579	157
2	3	5856	13	548.944	1643.81	-0.1595	107.37	57.164	21	0.169355	ELEAELEDERKQR		P35580	MYH10	Myosin-10	1580	157
2	2	5874	13	822.913	1643.81	0.54159	226.29	177.86	29	0.284314	ELEAELEDERKQR		P35580	MYH10	Myosin-10	1581	157
0	2	7333	14	783.341	1564.67	0.52227	250.72	220.47	32	0.384615	ELEDATETADAMNR		P35579	MYH9	Myosin-9	1582	156
0	2	7344	14	783.341	1564.67	-3.4023	234.92	194.57	30	0.27451	ELEDATETADAMNR		P35579	MYH9	Myosin-9	1583	156
0	2	20807	12	699.398	1396.78	0.90721	91.855	81.025	22	0.0604396	ELEEIVQPIISK		A0A7P0TAI0;A0A7P0TB36;P11021	HSPA5	78 kDa glucose-regulated protein	1584	38
0	3	18118	10	365.557	1093.65	0.64807	68.893	47.429	15	0.0511945	ELGITALHIK		P62263;A0A2R8Y811;E5RH77	RPS14	40S ribosomal protein S14	1585	26
0	2	18117	10	547.832	1093.65	0.63937	65.305	32.465	13	0.0307329	ELGITALHIK		P62263;A0A2R8Y811;E5RH77	RPS14	40S ribosomal protein S14	1586	26
0	2	6397	8	503.245	1004.48	-0.33681	174.16	102.66	24	0.114833	ELHFSNMK		R4GND3;Q8WV24	PHLDA1	Pleckstrin homology-like domain family A member 1	1587	189
0	2	6425	8	503.245	1004.48	-0.82259	173.28	114.3	25	0.118483	ELHFSNMK		R4GND3;Q8WV24	PHLDA1	Pleckstrin homology-like domain family A member 1	1588	189
0	2	6440	8	503.245	1004.48	-0.82259	162.25	109.77	25	0.183824	ELHFSNMK		R4GND3;Q8WV24	PHLDA1	Pleckstrin homology-like domain family A member 1	1589	189
0	3	6430	8	335.832	1004.48	-0.4685	112.41	85.157	22	0.120879	ELHFSNMK		R4GND3;Q8WV24	PHLDA1	Pleckstrin homology-like domain family A member 1	1590	189
0	3	10753	8	335.832	1004.48	-0.0094176	99.139	68.972	21	0.0429448	ELHFSNMK		R4GND3;Q8WV24	PHLDA1	Pleckstrin homology-like domain family A member 1	1591	189
0	3	10913	8	335.832	1004.48	-0.33166	101.43	82.648	19	0.0555556	ELHFSNMK		R4GND3;Q8WV24	PHLDA1	Pleckstrin homology-like domain family A member 1	1592	189
0	2	7458	8	511.242	1020.47	-0.040926	129.72	82.886	25	0.0896057	ELHFSNMK	ELHFSNM(1)K	R4GND3;Q8WV24	PHLDA1	Pleckstrin homology-like domain family A member 1	1593	189
0	3	7460	8	341.164	1020.47	-0.64764	62.338	47.13	15	0.0433526	ELHFSNMK	ELHFSNM(1)K	R4GND3;Q8WV24	PHLDA1	Pleckstrin homology-like domain family A member 1	1594	189
0	2	7518	8	511.242	1020.47	-0.20013	158.56	128.06	25	0.121951	ELHFSNMK	ELHFSNM(1)K	R4GND3;Q8WV24	PHLDA1	Pleckstrin homology-like domain family A member 1	1595	189
0	3	7519	8	341.164	1020.47	0.20275	67.464	55.257	15	0.0465839	ELHFSNMK	ELHFSNM(1)K	R4GND3;Q8WV24	PHLDA1	Pleckstrin homology-like domain family A member 1	1596	189
0	2	14605	12	638.325	1274.64	-1.3986	133.23	84.666	24	0.0666667	ELISNASDALDK		P08238;F8W026;A0A7P0Z405;A0A7P0T8R3;A0A7P0T885;A0A7P0TBC2;A0A7P0TAY2;A0A7P0T917;A0A087WT78;A0A7P0TAE1;H0YIV0;A0A7P0T823;A0A7P0TAT8;P14625	HSP90AB1;HSP90B1	Heat shock protein HSP 90-beta;Endoplasmin	1597	137
0	2	8334	9	518.261	1034.51	-0.39047	118.74	67.845	20	0.111732	ELLTTMGDR		J3QRS3;P19105;O14950;P24844	MYL12A;MYL12B;MYL9	Myosin regulatory light chain 12A;Myosin regulatory light chain 12B;Myosin regulatory light polypeptide 9	1598	117
0	2	8343	9	518.261	1034.51	-0.39047	110.12	65.999	19	0.131034	ELLTTMGDR		J3QRS3;P19105;O14950;P24844	MYL12A;MYL12B;MYL9	Myosin regulatory light chain 12A;Myosin regulatory light chain 12B;Myosin regulatory light polypeptide 9	1599	117
0	2	8323	9	518.261	1034.51	-0.37706	158.07	89.59	24	0.110599	ELLTTMGDR		J3QRS3;P19105;O14950;P24844	MYL12A;MYL12B;MYL9	Myosin regulatory light chain 12A;Myosin regulatory light chain 12B;Myosin regulatory light polypeptide 9	1600	117
0	2	8339	9	518.261	1034.51	-0.37706	107.01	56.983	19	0.115152	ELLTTMGDR		J3QRS3;P19105;O14950;P24844	MYL12A;MYL12B;MYL9	Myosin regulatory light chain 12A;Myosin regulatory light chain 12B;Myosin regulatory light polypeptide 9	1601	117
0	2	8324	9	518.261	1034.51	0.60322	164.72	90.285	22	0.1	ELLTTMGDR		J3QRS3;P19105;O14950;P24844	MYL12A;MYL12B;MYL9	Myosin regulatory light chain 12A;Myosin regulatory light chain 12B;Myosin regulatory light polypeptide 9	1602	117
0	2	8333	9	518.261	1034.51	0.60322	152.47	80.232	23	0.110048	ELLTTMGDR		J3QRS3;P19105;O14950;P24844	MYL12A;MYL12B;MYL9	Myosin regulatory light chain 12A;Myosin regulatory light chain 12B;Myosin regulatory light polypeptide 9	1603	117
0	2	13702	9	518.261	1034.51	0.63724	128.61	81.541	20	0.0671141	ELLTTMGDR		J3QRS3;P19105;O14950;P24844	MYL12A;MYL12B;MYL9	Myosin regulatory light chain 12A;Myosin regulatory light chain 12B;Myosin regulatory light polypeptide 9	1604	117
0	2	9551	9	526.258	1050.5	0.67512	126.52	63.808	16	0.0686695	ELLTTMGDR	ELLTTM(1)GDR	J3QRS3;P19105;O14950;P24844	MYL12A;MYL12B;MYL9	Myosin regulatory light chain 12A;Myosin regulatory light chain 12B;Myosin regulatory light polypeptide 9	1605	117
0	2	9249	9	526.258	1050.5	0.43323	121.05	52.627	17	0.0758929	ELLTTMGDR	ELLTTM(1)GDR	J3QRS3;P19105;O14950;P24844	MYL12A;MYL12B;MYL9	Myosin regulatory light chain 12A;Myosin regulatory light chain 12B;Myosin regulatory light polypeptide 9	1606	117
1	3	16310	20	811.381	2431.12	-1.1485	164.99	142.68	37	0.186869	ELLTTMGDRFTDEEVDELYR		J3QRS3;P19105;O14950	MYL12A;MYL12B	Myosin regulatory light chain 12A;Myosin regulatory light chain 12B	1607	117
1	3	16516	20	811.381	2431.12	-3.0229	136.58	125.59	35	0.136187	ELLTTMGDRFTDEEVDELYR		J3QRS3;P19105;O14950	MYL12A;MYL12B	Myosin regulatory light chain 12A;Myosin regulatory light chain 12B	1608	117
1	3	16533	20	811.381	2431.12	-3.0229	184.8	169.56	35	0.203488	ELLTTMGDRFTDEEVDELYR		J3QRS3;P19105;O14950	MYL12A;MYL12B	Myosin regulatory light chain 12A;Myosin regulatory light chain 12B	1609	117
1	3	15799	20	811.381	2431.12	-0.90598	155.01	138.26	35	0.150215	ELLTTMGDRFTDEEVDELYR		J3QRS3;P19105;O14950	MYL12A;MYL12B	Myosin regulatory light chain 12A;Myosin regulatory light chain 12B	1610	117
1	3	16510	20	811.381	2431.12	-3.4637	179.95	168.49	41	0.175214	ELLTTMGDRFTDEEVDELYR		J3QRS3;P19105;O14950	MYL12A;MYL12B	Myosin regulatory light chain 12A;Myosin regulatory light chain 12B	1611	117
1	3	16517	20	811.381	2431.12	-3.4637	182.34	167.57	38	0.157025	ELLTTMGDRFTDEEVDELYR		J3QRS3;P19105;O14950	MYL12A;MYL12B	Myosin regulatory light chain 12A;Myosin regulatory light chain 12B	1612	117
0	3	17211	17	669.657	2005.95	0.42148	157.91	136.13	33	0.189655	ELQAQIAELQEDFESEK		P35580	MYH10	Myosin-10	1613	157
0	2	17214	17	1003.98	2005.95	0.3297	308.37	251.35	44	0.227979	ELQAQIAELQEDFESEK		P35580	MYH10	Myosin-10	1614	157
0	2	17400	17	1003.98	2005.95	0.68426	278.41	248.2	39	0.204188	ELQAQIAELQEDFESEK		P35580	MYH10	Myosin-10	1615	157
0	2	16656	17	1003.98	2005.95	0.3814	262.43	230.95	40	0.277778	ELQAQIAELQEDFESEK		P35580	MYH10	Myosin-10	1616	157
0	2	16663	17	1003.98	2005.95	0.3814	274	244	37	0.212644	ELQAQIAELQEDFESEK		P35580	MYH10	Myosin-10	1617	157
0	2	16688	17	1003.98	2005.95	0.3814	322.31	258.9	43	0.212871	ELQAQIAELQEDFESEK		P35580	MYH10	Myosin-10	1618	157
0	3	16657	17	669.657	2005.95	-0.31743	162.59	141.5	35	0.257576	ELQAQIAELQEDFESEK		P35580	MYH10	Myosin-10	1619	157
0	3	16665	17	669.657	2005.95	-0.31743	157.91	130.26	34	0.194118	ELQAQIAELQEDFESEK		P35580	MYH10	Myosin-10	1620	157
0	3	16687	17	669.657	2005.95	-0.31743	202.41	174.77	41	0.207254	ELQAQIAELQEDFESEK		P35580	MYH10	Myosin-10	1621	157
0	2	17393	17	1003.98	2005.95	0.43607	243.4	208.09	40	0.15625	ELQAQIAELQEDFESEK		P35580	MYH10	Myosin-10	1622	157
0	2	17405	17	1003.98	2005.95	0.43607	262.43	226.01	42	0.166667	ELQAQIAELQEDFESEK		P35580	MYH10	Myosin-10	1623	157
0	3	17395	17	669.657	2005.95	-0.60833	162.59	140.43	35	0.194444	ELQAQIAELQEDFESEK		P35580	MYH10	Myosin-10	1624	157
0	3	17407	17	669.657	2005.95	-0.60833	197.88	170.24	39	0.175926	ELQAQIAELQEDFESEK		P35580	MYH10	Myosin-10	1625	157
0	2	25144	17	1003.98	2005.95	-0.28565	225.79	188.18	42	0.161538	ELQAQIAELQEDFESEK		P35580	MYH10	Myosin-10	1626	157
0	2	25241	17	1003.98	2005.95	-0.28565	237.59	215.83	43	0.139159	ELQAQIAELQEDFESEK		P35580	MYH10	Myosin-10	1627	157
0	3	25150	17	669.657	2005.95	-0.22919	171.78	163.14	38	0.114458	ELQAQIAELQEDFESEK		P35580	MYH10	Myosin-10	1628	157
0	3	25256	17	669.657	2005.95	-0.22919	173.03	164.32	39	0.121019	ELQAQIAELQEDFESEK		P35580	MYH10	Myosin-10	1629	157
0	3	25634	17	669.657	2005.95	-0.134	213.49	198.07	41	0.0968523	ELQAQIAELQEDFESEK		P35580	MYH10	Myosin-10	1630	157
0	2	25645	17	1003.98	2005.95	-2.3747	185.2	160.95	38	0.10411	ELQAQIAELQEDFESEK		P35580	MYH10	Myosin-10	1631	157
0	3	25175	17	669.657	2005.95	-0.13249	170.11	161.47	39	0.112094	ELQAQIAELQEDFESEK		P35580	MYH10	Myosin-10	1632	157
0	3	25272	17	669.657	2005.95	-0.13249	245.96	226.14	46	0.159011	ELQAQIAELQEDFESEK		P35580	MYH10	Myosin-10	1633	157
0	3	25366	17	669.657	2005.95	-0.13249	190.82	182.11	41	0.111732	ELQAQIAELQEDFESEK		P35580	MYH10	Myosin-10	1634	157
0	2	25184	17	1003.98	2005.95	-0.66822	267.67	231.38	42	0.146853	ELQAQIAELQEDFESEK		P35580	MYH10	Myosin-10	1635	157
0	2	25273	17	1003.98	2005.95	-0.66822	323.66	288.96	51	0.153153	ELQAQIAELQEDFESEK		P35580	MYH10	Myosin-10	1636	157
0	2	25367	17	1003.98	2005.95	-0.66822	216.34	188.14	37	0.136531	ELQAQIAELQEDFESEK		P35580	MYH10	Myosin-10	1637	157
0	3	25995	17	669.657	2005.95	-1.0647	212.95	199.3	45	0.113111	ELQAQIAELQEDFESEK		P35580	MYH10	Myosin-10	1638	157
0	3	26087	17	669.657	2005.95	-1.0647	207.92	198.45	43	0.112601	ELQAQIAELQEDFESEK		P35580	MYH10	Myosin-10	1639	157
0	2	25998	17	1003.98	2005.95	-1.4697	257.02	226.96	45	0.122283	ELQAQIAELQEDFESEK		P35580	MYH10	Myosin-10	1640	157
0	2	26098	17	1003.98	2005.95	-1.4697	201.48	187.77	38	0.0969388	ELQAQIAELQEDFESEK		P35580	MYH10	Myosin-10	1641	157
1	3	15342	20	774.38	2320.12	-0.10763	140.63	126.9	37	0.268657	ELQAQIAELQEDFESEKASR		P35580	MYH10	Myosin-10	1642	157
1	3	15360	20	774.38	2320.12	-0.10763	273.94	253.57	53	0.261307	ELQAQIAELQEDFESEKASR		P35580	MYH10	Myosin-10	1643	157
1	3	15371	20	774.38	2320.12	-0.10763	258.87	242.64	56	0.26601	ELQAQIAELQEDFESEKASR		P35580	MYH10	Myosin-10	1644	157
1	3	15373	20	774.38	2320.12	-0.10763	240.21	219.96	50	0.233333	ELQAQIAELQEDFESEKASR		P35580	MYH10	Myosin-10	1645	157
1	2	15362	20	1161.07	2320.12	0.14717	375.57	357.99	51	0.369565	ELQAQIAELQEDFESEKASR		P35580	MYH10	Myosin-10	1646	157
1	2	15382	20	1161.07	2320.12	0.14717	297.56	271.44	46	0.380165	ELQAQIAELQEDFESEKASR		P35580	MYH10	Myosin-10	1647	157
0	2	7206	7	374.216	746.417	-0.059267	108.24	30.49	14	0.0897436	ELSGTIK		P30050	RPL12	60S ribosomal protein L12	1648	153
0	2	13757	11	643.841	1285.67	NaN	98.044	82.784	19	0.058104	EPQVYTLPPSR		A0A0A0MS08;P01857;A0A0A0MS07;A0A4W9A917;A0A286YES1;P01860	IGHG1;IGHG3	Ig gamma-1 chain C region;Ig gamma-3 chain C region	1655	14
0	2	13872	11	643.841	1285.67	NaN	108.47	80.261	24	0.0776699	EPQVYTLPPSR		A0A0A0MS08;P01857;A0A0A0MS07;A0A4W9A917;A0A286YES1;P01860	IGHG1;IGHG3	Ig gamma-1 chain C region;Ig gamma-3 chain C region	1656	14
0	2	18256	12	646.33	1290.65	-0.39201	112.36	103.17	22	0.0647059	EQADFAVEALAK		P35580	MYH10	Myosin-10	1738	157
0	2	18392	12	646.33	1290.65	0.62953	74.841	51.051	18	0.0679245	EQADFAVEALAK		P35580	MYH10	Myosin-10	1739	157
1	2	3899	9	537.296	1072.58	3.126	116.37	65.312	22	0.164179	EQEVAELKK		P35580	MYH10	Myosin-10	1740	157
1	2	3908	9	537.296	1072.58	3.554	152.06	76.365	26	0.166667	EQEVAELKK		P35580	MYH10	Myosin-10	1741	157
1	2	3872	9	537.296	1072.58	0.64944	138.98	69.151	24	0.148148	EQEVAELKK		P35580	MYH10	Myosin-10	1742	157
1	2	6428	9	537.296	1072.58	0.26461	114.39	64.816	22	0.0973451	EQEVAELKK		P35580	MYH10	Myosin-10	1743	157
1	2	6802	9	537.296	1072.58	-0.34732	111.39	62.067	22	0.101382	EQEVAELKK		P35580	MYH10	Myosin-10	1744	157
0	2	12210	8	486.772	971.529	-0.81067	108.09	34.471	19	0.0527778	EQEVNILK		P35579	MYH9	Myosin-9	1745	156
0	2	8598	8	533.254	1064.49	-2.0768	178.65	104.46	27	0.182432	EQFWEQAK		Q16643;D6R9W4	DBN1	Drebrin	1746	182
0	2	13892	8	533.254	1064.49	NaN	78.324	57.764	18	0.038055	EQFWEQAK		Q16643;D6R9W4	DBN1	Drebrin	1747	182
0	2	14050	8	533.254	1064.49	0.026222	147.04	93.874	25	0.0626566	EQFWEQAK		Q16643;D6R9W4	DBN1	Drebrin	1748	182
0	2	14171	8	533.254	1064.49	0.221	122.74	79.828	21	0.038674	EQFWEQAK		Q16643;D6R9W4	DBN1	Drebrin	1749	182
1	3	9494	15	618.962	1853.86	1.079	68.329	58.854	27	0.0619266	EQLEEEEEAKHNLEK		P35579	MYH9	Myosin-9	1750	156
0	2	25916	17	929.489	1856.96	0.7747	172.33	158.08	36	0.117264	EQLLQSNPVLEAFGNAK		E9PDF6;O43795;E7EQD9;C9JYW1;Q9UBC5	MYO1B;MYO1A	Unconventional myosin-Ib;Unconventional myosin-Ia	1751	97
1	2	4704	9	612.808	1223.6	0.49023	99.139	78.809	17	0.132812	EQQIEEHRR		Q16643;D6R9W4	DBN1	Drebrin	1752	182
1	3	12865	22	806.744	2417.21	0.4279	47.808	39.815	18	0.209302	EQQIVIQSSGGLSKDDIENMVK		A0A7I2V2G2;P38646;A0A7I2V3F7;A0A7I2V2S7;D6RCD7;A0A7I2YQB2;H0Y8S0	HSPA9	Stress-70 protein, mitochondrial	1753	33
1	3	9285	18	744.987	2231.94	0.55868	59.342	57.821	29	0.0756757	EQSIFGDHRDEEEETHMK	EQSIFGDHRDEEEETHM(1)K	Q16643;D6R9W4	DBN1	Drebrin	1754	182
1	3	9529	18	744.987	2231.94	NaN	58.29	42.809	28	0.0677966	EQSIFGDHRDEEEETHMK	EQSIFGDHRDEEEETHM(1)K	Q16643;D6R9W4	DBN1	Drebrin	1755	182
1	3	11199	18	739.655	2215.94	0.10447	64.843	51.901	31	0.0911765	EQSIFGDHRDEEEETHMK		Q16643;D6R9W4	DBN1	Drebrin	1756	182
1	3	17954	21	823.417	2467.23	3.4261	119.27	100.23	29	0.212121	ERPGEQSEVAQLIQQTLEQER		Q96SB3	PPP1R9B	Neurabin-2	1757	192
1	3	17154	21	823.417	2467.23	0.8445	161.02	140.21	38	0.268116	ERPGEQSEVAQLIQQTLEQER		Q96SB3	PPP1R9B	Neurabin-2	1758	192
1	3	17172	21	823.417	2467.23	0.8445	121.26	100.45	30	0.256637	ERPGEQSEVAQLIQQTLEQER		Q96SB3	PPP1R9B	Neurabin-2	1759	192
1	3	17891	21	823.417	2467.23	0.56778	126.51	111.73	32	0.234848	ERPGEQSEVAQLIQQTLEQER		Q96SB3	PPP1R9B	Neurabin-2	1760	192
1	3	17911	21	823.417	2467.23	0.56778	169.7	154.78	42	0.222826	ERPGEQSEVAQLIQQTLEQER		Q96SB3	PPP1R9B	Neurabin-2	1761	192
1	3	13894	19	714.688	2141.04	NaN	83.063	73.533	24	0.489796	ERVEAVNMAEGIIHDTETK		A0A7I2V2G2;P38646;A0A7I2V3F7;A0A7I2V2S7;D6RCD7;A0A7I2YQB2	HSPA9	Stress-70 protein, mitochondrial	1762	33
1	2	5354	12	697.827	1393.64	-0.17631	102.53	89.575	21	0.228261	ESESVDKVMDQK		H0YA96;D6RAF8;H0Y8G5;Q14103;D6RF44;D6RBQ9	HNRNPD	Heterogeneous nuclear ribonucleoprotein D0	1763	93
0	2	11781	16	926.421	1850.83	-0.03307	147.18	122.33	27	0.310811	ESQLFDPSDLQDTSNR		Q9UPQ0;D6RD46	LIMCH1	LIM and calponin homology domains-containing protein 1	1778	197
0	2	8949	16	892.389	1782.76	1.446	196.15	182.25	36	0.137931	ESTESSNTTIEDEDVK		D6R938;E9PBG7;E9PF82;Q13557;H0Y9J2	CAMK2D	Calcium/calmodulin-dependent protein kinase type II subunit delta	1779	90
0	2	10544	20	1045.49	2088.97	-1.3671	116.84	95.587	17	0.85	ESTGAQVQVAGDMLPNSTER		Q15365	PCBP1	Poly(rC)-binding protein 1	1780	180
0	2	10547	20	1045.49	2088.97	-1.3671	138.87	117.62	21	0.304348	ESTGAQVQVAGDMLPNSTER		Q15365	PCBP1	Poly(rC)-binding protein 1	1781	180
0	2	9733	9	534.314	1066.61	-0.46075	137.62	99.893	23	0.132948	ESTLHLVLR		P0CG48;F5H6Q2;F5H388;B4DV12;F5H265;J3QKN0;F5H2Z3;F5GYU3;Q5PY61;F5H747;J3QTR3;J3QS39;Q96C32;P62979;P62987;P0CG47;F5GXK7;M0R2S1;A0A2R8Y422;M0R1M6	UBC;UBB;RPS27A;UBA52	Polyubiquitin-C;Ubiquitin;Ubiquitin-40S ribosomal protein S27a;Ubiquitin;40S ribosomal protein S27a;Ubiquitin-60S ribosomal protein L40;Ubiquitin;60S ribosomal protein L40;Polyubiquitin-B;Ubiquitin	1782	44
0	2	9639	9	534.314	1066.61	-2.0803	271.14	218.42	30	0.153846	ESTLHLVLR		P0CG48;F5H6Q2;F5H388;B4DV12;F5H265;J3QKN0;F5H2Z3;F5GYU3;Q5PY61;F5H747;J3QTR3;J3QS39;Q96C32;P62979;P62987;P0CG47;F5GXK7;M0R2S1;A0A2R8Y422;M0R1M6	UBC;UBB;RPS27A;UBA52	Polyubiquitin-C;Ubiquitin;Ubiquitin-40S ribosomal protein S27a;Ubiquitin;40S ribosomal protein S27a;Ubiquitin-60S ribosomal protein L40;Ubiquitin;60S ribosomal protein L40;Polyubiquitin-B;Ubiquitin	1783	44
1	2	8790	15	845.925	1689.84	0.98201	136.96	118.69	24	0.285714	ETGVDLTKDNMALQR		A0A7I2V2G2;P38646;A0A7I2V3F7;D6RCD7;A0A7I2YQB2;H0Y8K0	HSPA9	Stress-70 protein, mitochondrial	1784	33
0	2	8161	12	723.848	1445.68	-1.3986	329.07	285.98	39	0.191176	EVDEQMLNVQNK		P07437;P68371;Q13885;Q5JP53;Q5ST81;Q9BVA1	TUBB;TUBB2A;TUBB2B;TUBB4B	Tubulin beta chain;Tubulin beta-2A chain;Tubulin beta-2B chain;Tubulin beta-4B chain	1787	135;173;193
0	2	13407	12	723.848	1445.68	1.2374	176.38	156.39	30	0.0684932	EVDEQMLNVQNK		P07437;P68371;Q13885;Q5JP53;Q5ST81;Q9BVA1	TUBB;TUBB2A;TUBB2B;TUBB4B	Tubulin beta chain;Tubulin beta-2A chain;Tubulin beta-2B chain;Tubulin beta-4B chain	1788	135;173;193
0	2	13590	12	723.848	1445.68	0.8291	145.72	125.73	26	0.0641975	EVDEQMLNVQNK		P07437;P68371;Q13885;Q5JP53;Q5ST81;Q9BVA1	TUBB;TUBB2A;TUBB2B;TUBB4B	Tubulin beta chain;Tubulin beta-2A chain;Tubulin beta-2B chain;Tubulin beta-4B chain	1789	135;173;193
0	2	9429	12	731.846	1461.68	0.54864	197.96	187.13	31	0.0778894	EVDEQMLNVQNK	EVDEQM(1)LNVQNK	P07437;P68371;Q13885;Q5JP53;Q5ST81;Q9BVA1	TUBB;TUBB2A;TUBB2B;TUBB4B	Tubulin beta chain;Tubulin beta-2A chain;Tubulin beta-2B chain;Tubulin beta-4B chain	1790	135;173;193
0	2	9665	12	731.846	1461.68	-0.4873	168.74	158.79	28	0.0654206	EVDEQMLNVQNK	EVDEQM(1)LNVQNK	P07437;P68371;Q13885;Q5JP53;Q5ST81;Q9BVA1	TUBB;TUBB2A;TUBB2B;TUBB4B	Tubulin beta chain;Tubulin beta-2A chain;Tubulin beta-2B chain;Tubulin beta-4B chain	1791	135;173;193
1	2	13739	11	665.354	1328.69	-0.31786	116.52	57.537	25	0.078125	EVEAQLEEVRK		Q9ULE4	FAM184B	Protein FAM184B	1792	196
0	2	11593	10	547.267	1092.52	0.31128	103.42	51.017	22	0.0565553	FADLSEAANR		B0YJC4;P08670;B0YJC5	VIM	Vimentin	1794	42
1	3	16728	24	917.454	2749.34	-1.4801	177.22	167.41	42	0.3	FAKDAASLESQLQDTQELLQEETR		P35580	MYH10	Myosin-10	1795	157
1	3	16739	24	917.454	2749.34	-1.4801	217.26	209.72	53	0.246445	FAKDAASLESQLQDTQELLQEETR		P35580	MYH10	Myosin-10	1796	157
1	3	16762	24	917.454	2749.34	-1.4801	128.31	121.32	48	0.258242	FAKDAASLESQLQDTQELLQEETR		P35580	MYH10	Myosin-10	1797	157
0	2	9982	10	567.289	1132.56	NaN	97.431	76.91	17	0.0472222	FANLNEQAAR		Q16352	INA	Alpha-internexin	1798	181
0	2	11334	7	435.721	869.428	3.4993	82.305	50.726	15	0.0328228	FANYIDK		B0YJC4;P08670;A0A1B0GTT5	VIM	Vimentin	1799	42
0	2	9320	7	414.219	826.422	-0.63439	114.72	22.254	17	0.151786	FASFIDK		CON__P35908v2;CON__P35908;P35908;Q01546;CON__Q01546;CON__Q6NXH9;Q7Z794;CON__P07744;CON__Q7Z794;CON__Q9R0H5;CON__P19013;P19013;CON__P04259;CON__O95678;O95678;CON__Q8VED5;CON__P13647;P13647;F8W0C6;CON__P48668;P48668;CON__P02538;P02538;P04259;CON__Q7RTS7;CON__Q32MB2;F8W1S1;Q7RTS7;Q86Y46;CON__Q3SY84;Q3SY84;CON__Q5XKE5;Q5XKE5;CON__Q6ISB0;CON__Q9NSB2;Q9NSB2	KRT2;KRT76;KRT77;KRT4;KRT75;KRT5;KRT6C;KRT6A;KRT6B;KRT74;KRT73;KRT71;KRT79;KRT84	Keratin, type II cytoskeletal 2 epidermal;Keratin, type II cytoskeletal 2 oral;Keratin, type II cytoskeletal 1b;Keratin, type II cytoskeletal 4;Keratin, type II cytoskeletal 75;Keratin, type II cytoskeletal 5;Keratin, type II cytoskeletal 6C;Keratin, type II cytoskeletal 6A;Keratin, type II cytoskeletal 6B;Keratin, type II cytoskeletal 74;Keratin, type II cytoskeletal 73;Keratin, type II cytoskel…	1800	131
0	2	9181	7	414.219	826.422	0.57672	114.72	22.254	16	0.113475	FASFIDK		CON__P35908v2;CON__P35908;P35908;Q01546;CON__Q01546;CON__Q6NXH9;Q7Z794;CON__P07744;CON__Q7Z794;CON__Q9R0H5;CON__P19013;P19013;CON__P04259;CON__O95678;O95678;CON__Q8VED5;CON__P13647;P13647;F8W0C6;CON__P48668;P48668;CON__P02538;P02538;P04259;CON__Q7RTS7;CON__Q32MB2;F8W1S1;Q7RTS7;Q86Y46;CON__Q3SY84;Q3SY84;CON__Q5XKE5;Q5XKE5;CON__Q6ISB0;CON__Q9NSB2;Q9NSB2	KRT2;KRT76;KRT77;KRT4;KRT75;KRT5;KRT6C;KRT6A;KRT6B;KRT74;KRT73;KRT71;KRT79;KRT84	Keratin, type II cytoskeletal 2 epidermal;Keratin, type II cytoskeletal 2 oral;Keratin, type II cytoskeletal 1b;Keratin, type II cytoskeletal 4;Keratin, type II cytoskeletal 75;Keratin, type II cytoskeletal 5;Keratin, type II cytoskeletal 6C;Keratin, type II cytoskeletal 6A;Keratin, type II cytoskeletal 6B;Keratin, type II cytoskeletal 74;Keratin, type II cytoskeletal 73;Keratin, type II cytoskel…	1801	131
0	2	9197	7	414.219	826.422	0.57672	140.98	21.909	21	0.147887	FASFIDK		CON__P35908v2;CON__P35908;P35908;Q01546;CON__Q01546;CON__Q6NXH9;Q7Z794;CON__P07744;CON__Q7Z794;CON__Q9R0H5;CON__P19013;P19013;CON__P04259;CON__O95678;O95678;CON__Q8VED5;CON__P13647;P13647;F8W0C6;CON__P48668;P48668;CON__P02538;P02538;P04259;CON__Q7RTS7;CON__Q32MB2;F8W1S1;Q7RTS7;Q86Y46;CON__Q3SY84;Q3SY84;CON__Q5XKE5;Q5XKE5;CON__Q6ISB0;CON__Q9NSB2;Q9NSB2	KRT2;KRT76;KRT77;KRT4;KRT75;KRT5;KRT6C;KRT6A;KRT6B;KRT74;KRT73;KRT71;KRT79;KRT84	Keratin, type II cytoskeletal 2 epidermal;Keratin, type II cytoskeletal 2 oral;Keratin, type II cytoskeletal 1b;Keratin, type II cytoskeletal 4;Keratin, type II cytoskeletal 75;Keratin, type II cytoskeletal 5;Keratin, type II cytoskeletal 6C;Keratin, type II cytoskeletal 6A;Keratin, type II cytoskeletal 6B;Keratin, type II cytoskeletal 74;Keratin, type II cytoskeletal 73;Keratin, type II cytoskel…	1802	131
0	2	9384	7	414.219	826.422	-1.512	119.56	22.084	16	0.144144	FASFIDK		CON__P35908v2;CON__P35908;P35908;Q01546;CON__Q01546;CON__Q6NXH9;Q7Z794;CON__P07744;CON__Q7Z794;CON__Q9R0H5;CON__P19013;P19013;CON__P04259;CON__O95678;O95678;CON__Q8VED5;CON__P13647;P13647;F8W0C6;CON__P48668;P48668;CON__P02538;P02538;P04259;CON__Q7RTS7;CON__Q32MB2;F8W1S1;Q7RTS7;Q86Y46;CON__Q3SY84;Q3SY84;CON__Q5XKE5;Q5XKE5;CON__Q6ISB0;CON__Q9NSB2;Q9NSB2	KRT2;KRT76;KRT77;KRT4;KRT75;KRT5;KRT6C;KRT6A;KRT6B;KRT74;KRT73;KRT71;KRT79;KRT84	Keratin, type II cytoskeletal 2 epidermal;Keratin, type II cytoskeletal 2 oral;Keratin, type II cytoskeletal 1b;Keratin, type II cytoskeletal 4;Keratin, type II cytoskeletal 75;Keratin, type II cytoskeletal 5;Keratin, type II cytoskeletal 6C;Keratin, type II cytoskeletal 6A;Keratin, type II cytoskeletal 6B;Keratin, type II cytoskeletal 74;Keratin, type II cytoskeletal 73;Keratin, type II cytoskel…	1803	131
0	2	14676	7	414.219	826.422	-0.67481	104.8	19.442	17	0.0458221	FASFIDK		CON__P35908v2;CON__P35908;P35908;Q01546;CON__Q01546;CON__Q6NXH9;Q7Z794;CON__P07744;CON__Q7Z794;CON__Q9R0H5;CON__P19013;P19013;CON__P04259;CON__O95678;O95678;CON__Q8VED5;CON__P13647;P13647;F8W0C6;CON__P48668;P48668;CON__P02538;P02538;P04259;CON__Q7RTS7;CON__Q32MB2;F8W1S1;Q7RTS7;Q86Y46;CON__Q3SY84;Q3SY84;CON__Q5XKE5;Q5XKE5;CON__Q6ISB0;CON__Q9NSB2;Q9NSB2	KRT2;KRT76;KRT77;KRT4;KRT75;KRT5;KRT6C;KRT6A;KRT6B;KRT74;KRT73;KRT71;KRT79;KRT84	Keratin, type II cytoskeletal 2 epidermal;Keratin, type II cytoskeletal 2 oral;Keratin, type II cytoskeletal 1b;Keratin, type II cytoskeletal 4;Keratin, type II cytoskeletal 75;Keratin, type II cytoskeletal 5;Keratin, type II cytoskeletal 6C;Keratin, type II cytoskeletal 6A;Keratin, type II cytoskeletal 6B;Keratin, type II cytoskeletal 74;Keratin, type II cytoskeletal 73;Keratin, type II cytoskel…	1804	131
0	2	14770	7	414.219	826.422	-0.67481	114.72	22.254	16	0.109589	FASFIDK		CON__P35908v2;CON__P35908;P35908;Q01546;CON__Q01546;CON__Q6NXH9;Q7Z794;CON__P07744;CON__Q7Z794;CON__Q9R0H5;CON__P19013;P19013;CON__P04259;CON__O95678;O95678;CON__Q8VED5;CON__P13647;P13647;F8W0C6;CON__P48668;P48668;CON__P02538;P02538;P04259;CON__Q7RTS7;CON__Q32MB2;F8W1S1;Q7RTS7;Q86Y46;CON__Q3SY84;Q3SY84;CON__Q5XKE5;Q5XKE5;CON__Q6ISB0;CON__Q9NSB2;Q9NSB2	KRT2;KRT76;KRT77;KRT4;KRT75;KRT5;KRT6C;KRT6A;KRT6B;KRT74;KRT73;KRT71;KRT79;KRT84	Keratin, type II cytoskeletal 2 epidermal;Keratin, type II cytoskeletal 2 oral;Keratin, type II cytoskeletal 1b;Keratin, type II cytoskeletal 4;Keratin, type II cytoskeletal 75;Keratin, type II cytoskeletal 5;Keratin, type II cytoskeletal 6C;Keratin, type II cytoskeletal 6A;Keratin, type II cytoskeletal 6B;Keratin, type II cytoskeletal 74;Keratin, type II cytoskeletal 73;Keratin, type II cytoskel…	1805	131
0	2	15007	7	414.219	826.422	-0.42182	106.42	26.964	16	0.0512821	FASFIDK		CON__P35908v2;CON__P35908;P35908;Q01546;CON__Q01546;CON__Q6NXH9;Q7Z794;CON__P07744;CON__Q7Z794;CON__Q9R0H5;CON__P19013;P19013;CON__P04259;CON__O95678;O95678;CON__Q8VED5;CON__P13647;P13647;F8W0C6;CON__P48668;P48668;CON__P02538;P02538;P04259;CON__Q7RTS7;CON__Q32MB2;F8W1S1;Q7RTS7;Q86Y46;CON__Q3SY84;Q3SY84;CON__Q5XKE5;Q5XKE5;CON__Q6ISB0;CON__Q9NSB2;Q9NSB2	KRT2;KRT76;KRT77;KRT4;KRT75;KRT5;KRT6C;KRT6A;KRT6B;KRT74;KRT73;KRT71;KRT79;KRT84	Keratin, type II cytoskeletal 2 epidermal;Keratin, type II cytoskeletal 2 oral;Keratin, type II cytoskeletal 1b;Keratin, type II cytoskeletal 4;Keratin, type II cytoskeletal 75;Keratin, type II cytoskeletal 5;Keratin, type II cytoskeletal 6C;Keratin, type II cytoskeletal 6A;Keratin, type II cytoskeletal 6B;Keratin, type II cytoskeletal 74;Keratin, type II cytoskeletal 73;Keratin, type II cytoskel…	1806	131
0	2	10247	11	635.785	1269.55	0.10085	101.82	79.67	22	0.0544554	FDDAVVQSDMK	FDDAVVQSDM(1)K	P11142;E9PKE3;E9PN89;E9PNE6;E9PLF4;E9PQQ4;E9PK54;E9PQK7;E9PPY6;E9PN25	HSPA8	Heat shock cognate 71 kDa protein	1807	99
0	3	20494	21	803.741	2408.2	1.4352	181.34	173.63	39	0.261745	FDGALNVDLTEFQTNLVPYPR		C9JDS9;P0DPH7;P0DPH8;P68363;P68366;Q6PEY2;Q71U36	TUBA1A;TUBA1B;TUBA3E;TUBA4A	Tubulin alpha-1A chain;Tubulin alpha-1B chain;Tubulin alpha-3E chain;Tubulin alpha-4A chain	1808	172;183
0	3	29477	21	803.741	2408.2	1.5213	90.896	82.879	35	0.0864198	FDGALNVDLTEFQTNLVPYPR		C9JDS9;P0DPH7;P0DPH8;P68363;P68366;Q6PEY2;Q71U36	TUBA1A;TUBA1B;TUBA3E;TUBA4A	Tubulin alpha-1A chain;Tubulin alpha-1B chain;Tubulin alpha-3E chain;Tubulin alpha-4A chain	1809	172;183
0	2	8743	9	546.782	1091.55	NaN	142.92	98.476	24	0.175182	FDQLLAEEK		A0A0C4DFM8;A1L2Z2;P35579;P35580;Q7Z406	MYH10;MYH14;MYH9	Myosin-10;Myosin-14;Myosin-9	1810	156;157
0	2	8762	9	546.782	1091.55	NaN	144.5	100.05	25	0.160256	FDQLLAEEK		A0A0C4DFM8;A1L2Z2;P35579;P35580;Q7Z406	MYH10;MYH14;MYH9	Myosin-10;Myosin-14;Myosin-9	1811	156;157
0	2	8748	9	546.782	1091.55	0.81435	179.51	135.06	29	0.134884	FDQLLAEEK		A0A0C4DFM8;A1L2Z2;P35579;P35580;Q7Z406	MYH10;MYH14;MYH9	Myosin-10;Myosin-14;Myosin-9	1812	156;157
0	2	8717	9	546.782	1091.55	-1.2396	155.07	117.51	22	0.234043	FDQLLAEEK		A0A0C4DFM8;A1L2Z2;P35579;P35580;Q7Z406	MYH10;MYH14;MYH9	Myosin-10;Myosin-14;Myosin-9	1813	156;157
0	2	8729	9	546.782	1091.55	-1.2396	169.92	121.96	30	0.138249	FDQLLAEEK		A0A0C4DFM8;A1L2Z2;P35579;P35580;Q7Z406	MYH10;MYH14;MYH9	Myosin-10;Myosin-14;Myosin-9	1814	156;157
0	2	14016	9	546.782	1091.55	NaN	125.16	86.139	20	0.047619	FDQLLAEEK		A0A0C4DFM8;A1L2Z2;P35579;P35580;Q7Z406	MYH10;MYH14;MYH9	Myosin-10;Myosin-14;Myosin-9	1815	156;157
0	2	19119	9	577.79	1153.57	0.65827	146.81	95.023	21	0.0638298	FEDENFILK		P62937;A0A7I2V4V1;F8WE65;C9J5S7	PPIA	Peptidyl-prolyl cis-trans isomerase A;Peptidyl-prolyl cis-trans isomerase A, N-terminally processed;Peptidyl-prolyl cis-trans isomerase	1816	170
0	2	19125	9	577.79	1153.57	1.1439	128.38	82.368	20	0.047619	FEDENFILK		P62937;A0A7I2V4V1;F8WE65;C9J5S7	PPIA	Peptidyl-prolyl cis-trans isomerase A;Peptidyl-prolyl cis-trans isomerase A, N-terminally processed;Peptidyl-prolyl cis-trans isomerase	1817	170
0	2	18939	9	577.79	1153.57	0.69516	145.16	93.368	23	0.069697	FEDENFILK		P62937;A0A7I2V4V1;F8WE65;C9J5S7	PPIA	Peptidyl-prolyl cis-trans isomerase A;Peptidyl-prolyl cis-trans isomerase A, N-terminally processed;Peptidyl-prolyl cis-trans isomerase	1818	170
0	2	19239	9	577.79	1153.57	NaN	120.15	75.708	19	0.043379	FEDENFILK		P62937;A0A7I2V4V1;F8WE65;C9J5S7	PPIA	Peptidyl-prolyl cis-trans isomerase A;Peptidyl-prolyl cis-trans isomerase A, N-terminally processed;Peptidyl-prolyl cis-trans isomerase	1819	170
0	2	21936	10	627.312	1252.61	1.2763	142.92	116.82	23	0.0623306	FEELNADLFR		P11142;E9PKE3;E9PN89;E9PNE6;P54652;A8K7Q2	HSPA8;HSPA2	Heat shock cognate 71 kDa protein;Heat shock-related 70 kDa protein 2	1820	99
0	2	21915	10	627.312	1252.61	0.0094209	147.51	118.42	23	0.0600522	FEELNADLFR		P11142;E9PKE3;E9PN89;E9PNE6;P54652;A8K7Q2	HSPA8;HSPA2	Heat shock cognate 71 kDa protein;Heat shock-related 70 kDa protein 2	1821	99
0	4	16747	21	592.57	2366.25	-1.4294	72.644	64.82	17	0.17	FENAFLSHVVSQHQALLGTIR		P25705	ATP5A1	ATP synthase subunit alpha, mitochondrial	1822	147
0	4	25090	21	592.57	2366.25	-1.0074	152.06	140.76	41	0.1025	FENAFLSHVVSQHQALLGTIR		P25705	ATP5A1	ATP synthase subunit alpha, mitochondrial	1823	147
0	2	24875	16	930.453	1858.89	1.4008	123.64	91.631	19	0.25	FGVEQDVDMVFASFIR		H3BTN5;A0A804F6T5;A0A804F729;P14618;H3BQ34;H3BR70;B4DNK4	PKM	Pyruvate kinase;Pyruvate kinase PKM	1830	40
0	2	10303	7	403.724	805.433	-0.051465	111.73	70.875	16	0.0509554	FINVGEK		O75717;C9JYB3	WDHD1	WD repeat and HMG-box DNA-binding protein 1	1831	125
1	3	8910	11	393.564	1177.67	-0.51472	80.245	36.348	19	0.149606	FKATISALEAK		P35580	MYH10	Myosin-10	1832	157
1	2	8829	11	589.843	1177.67	0.93469	172.61	37.183	34	0.202532	FKATISALEAK		P35580	MYH10	Myosin-10	1833	157
1	3	8836	11	393.564	1177.67	-0.15456	108.56	40.028	22	0.166667	FKATISALEAK		P35580	MYH10	Myosin-10	1834	157
2	3	10620	14	581.637	1741.89	-2.3226	103.61	84.776	27	0.176471	FKVEESYDLKDTLR		P29508	SERPINB3	Serpin B3	1837	152
0	2	22171	10	689.834	1377.65	-0.079501	243.56	230.77	25	0.198413	FMFDLFQQFR		C9JZ65;H0Y5H9;P29508;P48594	SERPINB3;SERPINB4	Serpin B3;Serpin B4	1860	152;158
0	2	22183	10	689.834	1377.65	-0.079501	205.57	192.78	22	0.258824	FMFDLFQQFR		C9JZ65;H0Y5H9;P29508;P48594	SERPINB3;SERPINB4	Serpin B3;Serpin B4	1861	152;158
0	2	22203	10	689.834	1377.65	-0.079501	214.32	198.69	22	0.297297	FMFDLFQQFR		C9JZ65;H0Y5H9;P29508;P48594	SERPINB3;SERPINB4	Serpin B3;Serpin B4	1862	152;158
0	3	11998	14	559.939	1676.79	-1.0792	116.9	98.985	32	0.192771	FNWYVDGVEVHNAK		A0A0A0MS08;P01857	IGHG1	Ig gamma-1 chain C region	1863	14
0	3	12015	14	559.939	1676.79	-1.0792	132.86	109.03	33	0.22	FNWYVDGVEVHNAK		A0A0A0MS08;P01857	IGHG1	Ig gamma-1 chain C region	1864	14
0	3	12033	14	559.939	1676.79	-1.0792	148.69	125.68	38	0.208791	FNWYVDGVEVHNAK		A0A0A0MS08;P01857	IGHG1	Ig gamma-1 chain C region	1865	14
0	3	12056	14	559.939	1676.79	-1.0792	167.73	137.75	37	0.215116	FNWYVDGVEVHNAK		A0A0A0MS08;P01857	IGHG1	Ig gamma-1 chain C region	1866	14
0	3	12071	14	559.939	1676.79	-1.0792	170.95	139.12	38	0.169643	FNWYVDGVEVHNAK		A0A0A0MS08;P01857	IGHG1	Ig gamma-1 chain C region	1867	14
0	2	12072	14	839.405	1676.79	-0.23766	324.67	286.96	49	0.255208	FNWYVDGVEVHNAK		A0A0A0MS08;P01857	IGHG1	Ig gamma-1 chain C region	1868	14
0	2	11908	14	839.405	1676.79	2.3796	84.479	67.006	20	0.165289	FNWYVDGVEVHNAK		A0A0A0MS08;P01857	IGHG1	Ig gamma-1 chain C region	1869	14
0	2	12248	14	839.405	1676.79	-0.45393	104.94	80.69	27	0.153409	FNWYVDGVEVHNAK		A0A0A0MS08;P01857	IGHG1	Ig gamma-1 chain C region	1870	14
0	2	12256	14	839.405	1676.79	-0.45393	91.694	67.94	28	0.152174	FNWYVDGVEVHNAK		A0A0A0MS08;P01857	IGHG1	Ig gamma-1 chain C region	1871	14
0	2	12363	14	839.405	1676.79	-0.45393	317.55	282.8	48	0.282353	FNWYVDGVEVHNAK		A0A0A0MS08;P01857	IGHG1	Ig gamma-1 chain C region	1872	14
0	3	12262	14	559.939	1676.79	-0.21924	72.031	61.373	26	0.137566	FNWYVDGVEVHNAK		A0A0A0MS08;P01857	IGHG1	Ig gamma-1 chain C region	1873	14
0	3	12342	14	559.939	1676.79	-0.21924	151.74	133.58	36	0.184615	FNWYVDGVEVHNAK		A0A0A0MS08;P01857	IGHG1	Ig gamma-1 chain C region	1874	14
0	3	12362	14	559.939	1676.79	-0.21924	176.91	139.9	35	0.157658	FNWYVDGVEVHNAK		A0A0A0MS08;P01857	IGHG1	Ig gamma-1 chain C region	1875	14
0	3	18745	14	559.939	1676.79	-0.099729	138.02	131.44	29	0.085044	FNWYVDGVEVHNAK		A0A0A0MS08;P01857	IGHG1	Ig gamma-1 chain C region	1876	14
0	3	18845	14	559.939	1676.79	-0.099729	141.32	134.73	32	0.118081	FNWYVDGVEVHNAK		A0A0A0MS08;P01857	IGHG1	Ig gamma-1 chain C region	1877	14
0	3	18971	14	559.939	1676.79	-0.099729	85.457	78.877	27	0.075	FNWYVDGVEVHNAK		A0A0A0MS08;P01857	IGHG1	Ig gamma-1 chain C region	1878	14
0	2	18769	14	839.405	1676.79	-2.5967	227.94	193.17	35	0.115894	FNWYVDGVEVHNAK		A0A0A0MS08;P01857	IGHG1	Ig gamma-1 chain C region	1879	14
0	3	18915	14	559.939	1676.79	-0.063637	58.508	48.023	25	0.0542299	FNWYVDGVEVHNAK		A0A0A0MS08;P01857	IGHG1	Ig gamma-1 chain C region	1880	14
0	3	19030	14	559.939	1676.79	-0.063637	119.88	113.3	33	0.0932203	FNWYVDGVEVHNAK		A0A0A0MS08;P01857	IGHG1	Ig gamma-1 chain C region	1881	14
0	2	19015	14	839.405	1676.79	-0.62857	195.4	163.97	34	0.0947075	FNWYVDGVEVHNAK		A0A0A0MS08;P01857	IGHG1	Ig gamma-1 chain C region	1882	14
0	2	19082	14	839.405	1676.79	-0.62857	160.98	135.5	32	0.0782396	FNWYVDGVEVHNAK		A0A0A0MS08;P01857	IGHG1	Ig gamma-1 chain C region	1883	14
0	2	9010	13	652.312	1302.61	-1.934	225.93	184.3	35	0.15625	FSGSGSGTDFTLK		A0A075B6P5;A0A075B6S2;A0A075B6S6;A0A087WW87;A0A0A0MRZ7;A2NJV5;P01614;P01615;P06310	IGKV A18;IGKV2-40;IGKV2D-26;IGKV2D-28;IGKV2D-29;IGKV2D-30	Ig kappa chain V-II region Cum;Ig kappa chain V-II region FR;Ig kappa chain V-II region RPMI 6410	1884	2;5
0	2	9047	13	652.312	1302.61	-1.934	222.18	176.69	36	0.189474	FSGSGSGTDFTLK		A0A075B6P5;A0A075B6S2;A0A075B6S6;A0A087WW87;A0A0A0MRZ7;A2NJV5;P01614;P01615;P06310	IGKV A18;IGKV2-40;IGKV2D-26;IGKV2D-28;IGKV2D-29;IGKV2D-30	Ig kappa chain V-II region Cum;Ig kappa chain V-II region FR;Ig kappa chain V-II region RPMI 6410	1885	2;5
0	2	9066	13	652.312	1302.61	-1.934	234.9	199.54	36	0.192513	FSGSGSGTDFTLK		A0A075B6P5;A0A075B6S2;A0A075B6S6;A0A087WW87;A0A0A0MRZ7;A2NJV5;P01614;P01615;P06310	IGKV A18;IGKV2-40;IGKV2D-26;IGKV2D-28;IGKV2D-29;IGKV2D-30	Ig kappa chain V-II region Cum;Ig kappa chain V-II region FR;Ig kappa chain V-II region RPMI 6410	1886	2;5
0	2	9099	13	652.312	1302.61	-1.934	234.9	193.33	37	0.194737	FSGSGSGTDFTLK		A0A075B6P5;A0A075B6S2;A0A075B6S6;A0A087WW87;A0A0A0MRZ7;A2NJV5;P01614;P01615;P06310	IGKV A18;IGKV2-40;IGKV2D-26;IGKV2D-28;IGKV2D-29;IGKV2D-30	Ig kappa chain V-II region Cum;Ig kappa chain V-II region FR;Ig kappa chain V-II region RPMI 6410	1887	2;5
0	2	9137	13	652.312	1302.61	-1.934	220.1	178.46	37	0.196809	FSGSGSGTDFTLK		A0A075B6P5;A0A075B6S2;A0A075B6S6;A0A087WW87;A0A0A0MRZ7;A2NJV5;P01614;P01615;P06310	IGKV A18;IGKV2-40;IGKV2D-26;IGKV2D-28;IGKV2D-29;IGKV2D-30	Ig kappa chain V-II region Cum;Ig kappa chain V-II region FR;Ig kappa chain V-II region RPMI 6410	1888	2;5
0	2	9172	13	652.312	1302.61	-1.934	225.93	184.3	36	0.190476	FSGSGSGTDFTLK		A0A075B6P5;A0A075B6S2;A0A075B6S6;A0A087WW87;A0A0A0MRZ7;A2NJV5;P01614;P01615;P06310	IGKV A18;IGKV2-40;IGKV2D-26;IGKV2D-28;IGKV2D-29;IGKV2D-30	Ig kappa chain V-II region Cum;Ig kappa chain V-II region FR;Ig kappa chain V-II region RPMI 6410	1889	2;5
0	2	9468	13	652.312	1302.61	-1.934	164.65	148.77	27	0.303371	FSGSGSGTDFTLK		A0A075B6P5;A0A075B6S2;A0A075B6S6;A0A087WW87;A0A0A0MRZ7;A2NJV5;P01614;P01615;P06310	IGKV A18;IGKV2-40;IGKV2D-26;IGKV2D-28;IGKV2D-29;IGKV2D-30	Ig kappa chain V-II region Cum;Ig kappa chain V-II region FR;Ig kappa chain V-II region RPMI 6410	1890	2;5
0	2	9485	13	652.312	1302.61	-1.934	155.26	139.38	27	0.3375	FSGSGSGTDFTLK		A0A075B6P5;A0A075B6S2;A0A075B6S6;A0A087WW87;A0A0A0MRZ7;A2NJV5;P01614;P01615;P06310	IGKV A18;IGKV2-40;IGKV2D-26;IGKV2D-28;IGKV2D-29;IGKV2D-30	Ig kappa chain V-II region Cum;Ig kappa chain V-II region FR;Ig kappa chain V-II region RPMI 6410	1891	2;5
0	2	29534	13	652.312	1302.61	-1.3643	101.39	91.688	18	0.333333	FSGSGSGTDFTLK		A0A075B6P5;A0A075B6S2;A0A075B6S6;A0A087WW87;A0A0A0MRZ7;A2NJV5;P01614;P01615;P06310	IGKV A18;IGKV2-40;IGKV2D-26;IGKV2D-28;IGKV2D-29;IGKV2D-30	Ig kappa chain V-II region Cum;Ig kappa chain V-II region FR;Ig kappa chain V-II region RPMI 6410	1892	2;5
0	2	10468	13	652.312	1302.61	0.062426	110.39	97.86	17	0.459459	FSGSGSGTDFTLK		A0A075B6P5;A0A075B6S2;A0A075B6S6;A0A087WW87;A0A0A0MRZ7;A2NJV5;P01614;P01615;P06310	IGKV A18;IGKV2-40;IGKV2D-26;IGKV2D-28;IGKV2D-29;IGKV2D-30	Ig kappa chain V-II region Cum;Ig kappa chain V-II region FR;Ig kappa chain V-II region RPMI 6410	1893	2;5
0	2	8986	13	652.312	1302.61	-0.34642	234.9	215.11	37	0.189744	FSGSGSGTDFTLK		A0A075B6P5;A0A075B6S2;A0A075B6S6;A0A087WW87;A0A0A0MRZ7;A2NJV5;P01614;P01615;P06310	IGKV A18;IGKV2-40;IGKV2D-26;IGKV2D-28;IGKV2D-29;IGKV2D-30	Ig kappa chain V-II region Cum;Ig kappa chain V-II region FR;Ig kappa chain V-II region RPMI 6410	1894	2;5
0	2	9724	13	652.312	1302.61	2.2264	83.045	70.008	18	0.290323	FSGSGSGTDFTLK		A0A075B6P5;A0A075B6S2;A0A075B6S6;A0A087WW87;A0A0A0MRZ7;A2NJV5;P01614;P01615;P06310	IGKV A18;IGKV2-40;IGKV2D-26;IGKV2D-28;IGKV2D-29;IGKV2D-30	Ig kappa chain V-II region Cum;Ig kappa chain V-II region FR;Ig kappa chain V-II region RPMI 6410	1895	2;5
0	2	8985	13	652.312	1302.61	-2.7528	206.27	160.78	37	0.177033	FSGSGSGTDFTLK		A0A075B6P5;A0A075B6S2;A0A075B6S6;A0A087WW87;A0A0A0MRZ7;A2NJV5;P01614;P01615;P06310	IGKV A18;IGKV2-40;IGKV2D-26;IGKV2D-28;IGKV2D-29;IGKV2D-30	Ig kappa chain V-II region Cum;Ig kappa chain V-II region FR;Ig kappa chain V-II region RPMI 6410	1896	2;5
0	2	8996	13	652.312	1302.61	-2.7528	236.42	212.26	39	0.229412	FSGSGSGTDFTLK		A0A075B6P5;A0A075B6S2;A0A075B6S6;A0A087WW87;A0A0A0MRZ7;A2NJV5;P01614;P01615;P06310	IGKV A18;IGKV2-40;IGKV2D-26;IGKV2D-28;IGKV2D-29;IGKV2D-30	Ig kappa chain V-II region Cum;Ig kappa chain V-II region FR;Ig kappa chain V-II region RPMI 6410	1897	2;5
0	2	8998	13	652.312	1302.61	-2.7528	236.69	204.74	38	0.206522	FSGSGSGTDFTLK		A0A075B6P5;A0A075B6S2;A0A075B6S6;A0A087WW87;A0A0A0MRZ7;A2NJV5;P01614;P01615;P06310	IGKV A18;IGKV2-40;IGKV2D-26;IGKV2D-28;IGKV2D-29;IGKV2D-30	Ig kappa chain V-II region Cum;Ig kappa chain V-II region FR;Ig kappa chain V-II region RPMI 6410	1898	2;5
0	2	9015	13	652.312	1302.61	-2.7528	252.51	209.29	38	0.202128	FSGSGSGTDFTLK		A0A075B6P5;A0A075B6S2;A0A075B6S6;A0A087WW87;A0A0A0MRZ7;A2NJV5;P01614;P01615;P06310	IGKV A18;IGKV2-40;IGKV2D-26;IGKV2D-28;IGKV2D-29;IGKV2D-30	Ig kappa chain V-II region Cum;Ig kappa chain V-II region FR;Ig kappa chain V-II region RPMI 6410	1899	2;5
0	2	9037	13	652.312	1302.61	-2.7528	213.35	167.86	34	0.186813	FSGSGSGTDFTLK		A0A075B6P5;A0A075B6S2;A0A075B6S6;A0A087WW87;A0A0A0MRZ7;A2NJV5;P01614;P01615;P06310	IGKV A18;IGKV2-40;IGKV2D-26;IGKV2D-28;IGKV2D-29;IGKV2D-30	Ig kappa chain V-II region Cum;Ig kappa chain V-II region FR;Ig kappa chain V-II region RPMI 6410	1900	2;5
0	2	9039	13	652.312	1302.61	-2.7528	230.41	192.24	36	0.191489	FSGSGSGTDFTLK		A0A075B6P5;A0A075B6S2;A0A075B6S6;A0A087WW87;A0A0A0MRZ7;A2NJV5;P01614;P01615;P06310	IGKV A18;IGKV2-40;IGKV2D-26;IGKV2D-28;IGKV2D-29;IGKV2D-30	Ig kappa chain V-II region Cum;Ig kappa chain V-II region FR;Ig kappa chain V-II region RPMI 6410	1901	2;5
0	2	9074	13	652.312	1302.61	-2.7528	222.18	167.41	36	0.17734	FSGSGSGTDFTLK		A0A075B6P5;A0A075B6S2;A0A075B6S6;A0A087WW87;A0A0A0MRZ7;A2NJV5;P01614;P01615;P06310	IGKV A18;IGKV2-40;IGKV2D-26;IGKV2D-28;IGKV2D-29;IGKV2D-30	Ig kappa chain V-II region Cum;Ig kappa chain V-II region FR;Ig kappa chain V-II region RPMI 6410	1902	2;5
0	2	9113	13	652.312	1302.61	-2.7528	214.67	176.49	38	0.184466	FSGSGSGTDFTLK		A0A075B6P5;A0A075B6S2;A0A075B6S6;A0A087WW87;A0A0A0MRZ7;A2NJV5;P01614;P01615;P06310	IGKV A18;IGKV2-40;IGKV2D-26;IGKV2D-28;IGKV2D-29;IGKV2D-30	Ig kappa chain V-II region Cum;Ig kappa chain V-II region FR;Ig kappa chain V-II region RPMI 6410	1903	2;5
0	2	14633	13	652.312	1302.61	NaN	146.71	133.62	27	0.0810811	FSGSGSGTDFTLK		A0A075B6P5;A0A075B6S2;A0A075B6S6;A0A087WW87;A0A0A0MRZ7;A2NJV5;P01614;P01615;P06310	IGKV A18;IGKV2-40;IGKV2D-26;IGKV2D-28;IGKV2D-29;IGKV2D-30	Ig kappa chain V-II region Cum;Ig kappa chain V-II region FR;Ig kappa chain V-II region RPMI 6410	1904	2;5
0	2	12171	13	652.312	1302.61	0.5812	173.64	158.97	29	0.0702179	FSGSGSGTDFTLK		A0A075B6P5;A0A075B6S2;A0A075B6S6;A0A087WW87;A0A0A0MRZ7;A2NJV5;P01614;P01615;P06310	IGKV A18;IGKV2-40;IGKV2D-26;IGKV2D-28;IGKV2D-29;IGKV2D-30	Ig kappa chain V-II region Cum;Ig kappa chain V-II region FR;Ig kappa chain V-II region RPMI 6410	1905	2;5
0	2	14149	13	652.312	1302.61	0.17257	127.03	114.5	28	0.0717949	FSGSGSGTDFTLK		A0A075B6P5;A0A075B6S2;A0A075B6S6;A0A087WW87;A0A0A0MRZ7;A2NJV5;P01614;P01615;P06310	IGKV A18;IGKV2-40;IGKV2D-26;IGKV2D-28;IGKV2D-29;IGKV2D-30	Ig kappa chain V-II region Cum;Ig kappa chain V-II region FR;Ig kappa chain V-II region RPMI 6410	1906	2;5
0	2	14471	13	652.312	1302.61	-1.0791	186.87	170.99	32	0.145455	FSGSGSGTDFTLK		A0A075B6P5;A0A075B6S2;A0A075B6S6;A0A087WW87;A0A0A0MRZ7;A2NJV5;P01614;P01615;P06310	IGKV A18;IGKV2-40;IGKV2D-26;IGKV2D-28;IGKV2D-29;IGKV2D-30	Ig kappa chain V-II region Cum;Ig kappa chain V-II region FR;Ig kappa chain V-II region RPMI 6410	1907	2;5
0	2	14575	13	652.312	1302.61	-1.0791	174.4	157.86	31	0.153465	FSGSGSGTDFTLK		A0A075B6P5;A0A075B6S2;A0A075B6S6;A0A087WW87;A0A0A0MRZ7;A2NJV5;P01614;P01615;P06310	IGKV A18;IGKV2-40;IGKV2D-26;IGKV2D-28;IGKV2D-29;IGKV2D-30	Ig kappa chain V-II region Cum;Ig kappa chain V-II region FR;Ig kappa chain V-II region RPMI 6410	1908	2;5
0	2	14679	13	652.312	1302.61	-1.0791	186.87	167.09	31	0.146919	FSGSGSGTDFTLK		A0A075B6P5;A0A075B6S2;A0A075B6S6;A0A087WW87;A0A0A0MRZ7;A2NJV5;P01614;P01615;P06310	IGKV A18;IGKV2-40;IGKV2D-26;IGKV2D-28;IGKV2D-29;IGKV2D-30	Ig kappa chain V-II region Cum;Ig kappa chain V-II region FR;Ig kappa chain V-II region RPMI 6410	1909	2;5
0	2	14783	13	652.312	1302.61	-1.0791	196.88	181	31	0.14486	FSGSGSGTDFTLK		A0A075B6P5;A0A075B6S2;A0A075B6S6;A0A087WW87;A0A0A0MRZ7;A2NJV5;P01614;P01615;P06310	IGKV A18;IGKV2-40;IGKV2D-26;IGKV2D-28;IGKV2D-29;IGKV2D-30	Ig kappa chain V-II region Cum;Ig kappa chain V-II region FR;Ig kappa chain V-II region RPMI 6410	1910	2;5
0	2	14899	13	652.312	1302.61	-1.0791	158.05	144.67	31	0.113971	FSGSGSGTDFTLK		A0A075B6P5;A0A075B6S2;A0A075B6S6;A0A087WW87;A0A0A0MRZ7;A2NJV5;P01614;P01615;P06310	IGKV A18;IGKV2-40;IGKV2D-26;IGKV2D-28;IGKV2D-29;IGKV2D-30	Ig kappa chain V-II region Cum;Ig kappa chain V-II region FR;Ig kappa chain V-II region RPMI 6410	1911	2;5
0	2	15014	13	652.312	1302.61	-1.0791	187.42	169.6	32	0.0952381	FSGSGSGTDFTLK		A0A075B6P5;A0A075B6S2;A0A075B6S6;A0A087WW87;A0A0A0MRZ7;A2NJV5;P01614;P01615;P06310	IGKV A18;IGKV2-40;IGKV2D-26;IGKV2D-28;IGKV2D-29;IGKV2D-30	Ig kappa chain V-II region Cum;Ig kappa chain V-II region FR;Ig kappa chain V-II region RPMI 6410	1912	2;5
0	1	14513	13	1303.62	1302.61	0.24756	197.3	157.3	39	0.240741	FSGSGSGTDFTLK		A0A075B6P5;A0A075B6S2;A0A075B6S6;A0A087WW87;A0A0A0MRZ7;A2NJV5;P01614;P01615;P06310	IGKV A18;IGKV2-40;IGKV2D-26;IGKV2D-28;IGKV2D-29;IGKV2D-30	Ig kappa chain V-II region Cum;Ig kappa chain V-II region FR;Ig kappa chain V-II region RPMI 6410	1913	2;5
0	1	14629	13	1303.62	1302.61	0.24756	204.34	166.04	38	0.253425	FSGSGSGTDFTLK		A0A075B6P5;A0A075B6S2;A0A075B6S6;A0A087WW87;A0A0A0MRZ7;A2NJV5;P01614;P01615;P06310	IGKV A18;IGKV2-40;IGKV2D-26;IGKV2D-28;IGKV2D-29;IGKV2D-30	Ig kappa chain V-II region Cum;Ig kappa chain V-II region FR;Ig kappa chain V-II region RPMI 6410	1914	2;5
0	1	14733	13	1303.62	1302.61	0.24756	199.7	159.7	38	0.229814	FSGSGSGTDFTLK		A0A075B6P5;A0A075B6S2;A0A075B6S6;A0A087WW87;A0A0A0MRZ7;A2NJV5;P01614;P01615;P06310	IGKV A18;IGKV2-40;IGKV2D-26;IGKV2D-28;IGKV2D-29;IGKV2D-30	Ig kappa chain V-II region Cum;Ig kappa chain V-II region FR;Ig kappa chain V-II region RPMI 6410	1915	2;5
0	2	15125	13	652.312	1302.61	0.040699	174.4	162.55	31	0.0933735	FSGSGSGTDFTLK		A0A075B6P5;A0A075B6S2;A0A075B6S6;A0A087WW87;A0A0A0MRZ7;A2NJV5;P01614;P01615;P06310	IGKV A18;IGKV2-40;IGKV2D-26;IGKV2D-28;IGKV2D-29;IGKV2D-30	Ig kappa chain V-II region Cum;Ig kappa chain V-II region FR;Ig kappa chain V-II region RPMI 6410	1916	2;5
0	2	15229	13	652.312	1302.61	0.040699	183.03	171.18	30	0.0890208	FSGSGSGTDFTLK		A0A075B6P5;A0A075B6S2;A0A075B6S6;A0A087WW87;A0A0A0MRZ7;A2NJV5;P01614;P01615;P06310	IGKV A18;IGKV2-40;IGKV2D-26;IGKV2D-28;IGKV2D-29;IGKV2D-30	Ig kappa chain V-II region Cum;Ig kappa chain V-II region FR;Ig kappa chain V-II region RPMI 6410	1917	2;5
0	2	15332	13	652.312	1302.61	0.040699	183.33	176.11	31	0.0771144	FSGSGSGTDFTLK		A0A075B6P5;A0A075B6S2;A0A075B6S6;A0A087WW87;A0A0A0MRZ7;A2NJV5;P01614;P01615;P06310	IGKV A18;IGKV2-40;IGKV2D-26;IGKV2D-28;IGKV2D-29;IGKV2D-30	Ig kappa chain V-II region Cum;Ig kappa chain V-II region FR;Ig kappa chain V-II region RPMI 6410	1918	2;5
0	2	15443	13	652.312	1302.61	0.040699	138.76	129.85	27	0.0552147	FSGSGSGTDFTLK		A0A075B6P5;A0A075B6S2;A0A075B6S6;A0A087WW87;A0A0A0MRZ7;A2NJV5;P01614;P01615;P06310	IGKV A18;IGKV2-40;IGKV2D-26;IGKV2D-28;IGKV2D-29;IGKV2D-30	Ig kappa chain V-II region Cum;Ig kappa chain V-II region FR;Ig kappa chain V-II region RPMI 6410	1919	2;5
0	2	15558	13	652.312	1302.61	0.040699	120.77	108.92	26	0.0568928	FSGSGSGTDFTLK		A0A075B6P5;A0A075B6S2;A0A075B6S6;A0A087WW87;A0A0A0MRZ7;A2NJV5;P01614;P01615;P06310	IGKV A18;IGKV2-40;IGKV2D-26;IGKV2D-28;IGKV2D-29;IGKV2D-30	Ig kappa chain V-II region Cum;Ig kappa chain V-II region FR;Ig kappa chain V-II region RPMI 6410	1920	2;5
0	2	15787	13	652.312	1302.61	-0.54405	196.48	177.21	33	0.0953757	FSGSGSGTDFTLK		A0A075B6P5;A0A075B6S2;A0A075B6S6;A0A087WW87;A0A0A0MRZ7;A2NJV5;P01614;P01615;P06310	IGKV A18;IGKV2-40;IGKV2D-26;IGKV2D-28;IGKV2D-29;IGKV2D-30	Ig kappa chain V-II region Cum;Ig kappa chain V-II region FR;Ig kappa chain V-II region RPMI 6410	1921	2;5
0	2	16338	13	652.312	1302.61	3.6487	160.36	140.03	27	0.0656934	FSGSGSGTDFTLK		A0A075B6P5;A0A075B6S2;A0A075B6S6;A0A087WW87;A0A0A0MRZ7;A2NJV5;P01614;P01615;P06310	IGKV A18;IGKV2-40;IGKV2D-26;IGKV2D-28;IGKV2D-29;IGKV2D-30	Ig kappa chain V-II region Cum;Ig kappa chain V-II region FR;Ig kappa chain V-II region RPMI 6410	1922	2;5
0	2	16554	13	652.312	1302.61	3.6487	93.839	80.385	27	0.065534	FSGSGSGTDFTLK		A0A075B6P5;A0A075B6S2;A0A075B6S6;A0A087WW87;A0A0A0MRZ7;A2NJV5;P01614;P01615;P06310	IGKV A18;IGKV2-40;IGKV2D-26;IGKV2D-28;IGKV2D-29;IGKV2D-30	Ig kappa chain V-II region Cum;Ig kappa chain V-II region FR;Ig kappa chain V-II region RPMI 6410	1923	2;5
0	2	32645	13	652.312	1302.61	NaN	61.577	49.73	19	0.0485934	FSGSGSGTDFTLK		A0A075B6P5;A0A075B6S2;A0A075B6S6;A0A087WW87;A0A0A0MRZ7;A2NJV5;P01614;P01615;P06310	IGKV A18;IGKV2-40;IGKV2D-26;IGKV2D-28;IGKV2D-29;IGKV2D-30	Ig kappa chain V-II region Cum;Ig kappa chain V-II region FR;Ig kappa chain V-II region RPMI 6410	1924	2;5
0	2	14798	13	652.312	1302.61	-0.54494	184.24	173.55	34	0.152466	FSGSGSGTDFTLK		A0A075B6P5;A0A075B6S2;A0A075B6S6;A0A087WW87;A0A0A0MRZ7;A2NJV5;P01614;P01615;P06310	IGKV A18;IGKV2-40;IGKV2D-26;IGKV2D-28;IGKV2D-29;IGKV2D-30	Ig kappa chain V-II region Cum;Ig kappa chain V-II region FR;Ig kappa chain V-II region RPMI 6410	1925	2;5
0	2	14899	13	652.312	1302.61	-0.54494	180.97	169.12	30	0.0993377	FSGSGSGTDFTLK		A0A075B6P5;A0A075B6S2;A0A075B6S6;A0A087WW87;A0A0A0MRZ7;A2NJV5;P01614;P01615;P06310	IGKV A18;IGKV2-40;IGKV2D-26;IGKV2D-28;IGKV2D-29;IGKV2D-30	Ig kappa chain V-II region Cum;Ig kappa chain V-II region FR;Ig kappa chain V-II region RPMI 6410	1926	2;5
0	2	10675	13	652.312	1302.61	0.83028	145.23	125.96	28	0.076087	FSGSGSGTDFTLK		A0A075B6P5;A0A075B6S2;A0A075B6S6;A0A087WW87;A0A0A0MRZ7;A2NJV5;P01614;P01615;P06310	IGKV A18;IGKV2-40;IGKV2D-26;IGKV2D-28;IGKV2D-29;IGKV2D-30	Ig kappa chain V-II region Cum;Ig kappa chain V-II region FR;Ig kappa chain V-II region RPMI 6410	1927	2;5
0	3	10678	13	435.21	1302.61	-0.0042843	42.464	25.832	18	0.0523256	FSGSGSGTDFTLK		A0A075B6P5;A0A075B6S2;A0A075B6S6;A0A087WW87;A0A0A0MRZ7;A2NJV5;P01614;P01615;P06310	IGKV A18;IGKV2-40;IGKV2D-26;IGKV2D-28;IGKV2D-29;IGKV2D-30	Ig kappa chain V-II region Cum;Ig kappa chain V-II region FR;Ig kappa chain V-II region RPMI 6410	1928	2;5
0	2	12281	13	652.312	1302.61	0.38662	199.68	183.47	32	0.0867209	FSGSGSGTDFTLK		A0A075B6P5;A0A075B6S2;A0A075B6S6;A0A087WW87;A0A0A0MRZ7;A2NJV5;P01614;P01615;P06310	IGKV A18;IGKV2-40;IGKV2D-26;IGKV2D-28;IGKV2D-29;IGKV2D-30	Ig kappa chain V-II region Cum;Ig kappa chain V-II region FR;Ig kappa chain V-II region RPMI 6410	1929	2;5
0	2	12469	13	652.312	1302.61	-0.4051	136.5	124.26	27	0.0723861	FSGSGSGTDFTLK		A0A075B6P5;A0A075B6S2;A0A075B6S6;A0A087WW87;A0A0A0MRZ7;A2NJV5;P01614;P01615;P06310	IGKV A18;IGKV2-40;IGKV2D-26;IGKV2D-28;IGKV2D-29;IGKV2D-30	Ig kappa chain V-II region Cum;Ig kappa chain V-II region FR;Ig kappa chain V-II region RPMI 6410	1930	2;5
0	3	12485	13	435.21	1302.61	-0.3973	51.211	40.459	16	0.0322581	FSGSGSGTDFTLK		A0A075B6P5;A0A075B6S2;A0A075B6S6;A0A087WW87;A0A0A0MRZ7;A2NJV5;P01614;P01615;P06310	IGKV A18;IGKV2-40;IGKV2D-26;IGKV2D-28;IGKV2D-29;IGKV2D-30	Ig kappa chain V-II region Cum;Ig kappa chain V-II region FR;Ig kappa chain V-II region RPMI 6410	1931	2;5
0	2	14508	13	652.312	1302.61	0.48633	125.23	114.99	26	0.065	FSGSGSGTDFTLK		A0A075B6P5;A0A075B6S2;A0A075B6S6;A0A087WW87;A0A0A0MRZ7;A2NJV5;P01614;P01615;P06310	IGKV A18;IGKV2-40;IGKV2D-26;IGKV2D-28;IGKV2D-29;IGKV2D-30	Ig kappa chain V-II region Cum;Ig kappa chain V-II region FR;Ig kappa chain V-II region RPMI 6410	1932	2;5
0	2	14818	13	652.312	1302.61	-0.45429	196.88	184.67	33	0.122677	FSGSGSGTDFTLK		A0A075B6P5;A0A075B6S2;A0A075B6S6;A0A087WW87;A0A0A0MRZ7;A2NJV5;P01614;P01615;P06310	IGKV A18;IGKV2-40;IGKV2D-26;IGKV2D-28;IGKV2D-29;IGKV2D-30	Ig kappa chain V-II region Cum;Ig kappa chain V-II region FR;Ig kappa chain V-II region RPMI 6410	1933	2;5
0	2	14920	13	652.312	1302.61	-0.45429	186.87	174.65	32	0.159204	FSGSGSGTDFTLK		A0A075B6P5;A0A075B6S2;A0A075B6S6;A0A087WW87;A0A0A0MRZ7;A2NJV5;P01614;P01615;P06310	IGKV A18;IGKV2-40;IGKV2D-26;IGKV2D-28;IGKV2D-29;IGKV2D-30	Ig kappa chain V-II region Cum;Ig kappa chain V-II region FR;Ig kappa chain V-II region RPMI 6410	1934	2;5
0	2	15024	13	652.312	1302.61	-0.45429	186.87	172.88	32	0.152381	FSGSGSGTDFTLK		A0A075B6P5;A0A075B6S2;A0A075B6S6;A0A087WW87;A0A0A0MRZ7;A2NJV5;P01614;P01615;P06310	IGKV A18;IGKV2-40;IGKV2D-26;IGKV2D-28;IGKV2D-29;IGKV2D-30	Ig kappa chain V-II region Cum;Ig kappa chain V-II region FR;Ig kappa chain V-II region RPMI 6410	1935	2;5
0	2	15141	13	652.312	1302.61	-0.45429	199.68	186.87	33	0.165	FSGSGSGTDFTLK		A0A075B6P5;A0A075B6S2;A0A075B6S6;A0A087WW87;A0A0A0MRZ7;A2NJV5;P01614;P01615;P06310	IGKV A18;IGKV2-40;IGKV2D-26;IGKV2D-28;IGKV2D-29;IGKV2D-30	Ig kappa chain V-II region Cum;Ig kappa chain V-II region FR;Ig kappa chain V-II region RPMI 6410	1936	2;5
0	2	15263	13	652.312	1302.61	-0.45429	170.89	159.04	30	0.096463	FSGSGSGTDFTLK		A0A075B6P5;A0A075B6S2;A0A075B6S6;A0A087WW87;A0A0A0MRZ7;A2NJV5;P01614;P01615;P06310	IGKV A18;IGKV2-40;IGKV2D-26;IGKV2D-28;IGKV2D-29;IGKV2D-30	Ig kappa chain V-II region Cum;Ig kappa chain V-II region FR;Ig kappa chain V-II region RPMI 6410	1937	2;5
0	2	15375	13	652.312	1302.61	-0.45429	176.95	165.1	28	0.0918033	FSGSGSGTDFTLK		A0A075B6P5;A0A075B6S2;A0A075B6S6;A0A087WW87;A0A0A0MRZ7;A2NJV5;P01614;P01615;P06310	IGKV A18;IGKV2-40;IGKV2D-26;IGKV2D-28;IGKV2D-29;IGKV2D-30	Ig kappa chain V-II region Cum;Ig kappa chain V-II region FR;Ig kappa chain V-II region RPMI 6410	1938	2;5
0	1	14871	13	1303.62	1302.61	-0.27416	208.74	166.15	40	0.248408	FSGSGSGTDFTLK		A0A075B6P5;A0A075B6S2;A0A075B6S6;A0A087WW87;A0A0A0MRZ7;A2NJV5;P01614;P01615;P06310	IGKV A18;IGKV2-40;IGKV2D-26;IGKV2D-28;IGKV2D-29;IGKV2D-30	Ig kappa chain V-II region Cum;Ig kappa chain V-II region FR;Ig kappa chain V-II region RPMI 6410	1939	2;5
0	1	14974	13	1303.62	1302.61	-0.27416	204.34	164.33	39	0.254902	FSGSGSGTDFTLK		A0A075B6P5;A0A075B6S2;A0A075B6S6;A0A087WW87;A0A0A0MRZ7;A2NJV5;P01614;P01615;P06310	IGKV A18;IGKV2-40;IGKV2D-26;IGKV2D-28;IGKV2D-29;IGKV2D-30	Ig kappa chain V-II region Cum;Ig kappa chain V-II region FR;Ig kappa chain V-II region RPMI 6410	1940	2;5
0	2	15486	13	652.312	1302.61	0.59371	186.87	175.02	32	0.0978593	FSGSGSGTDFTLK		A0A075B6P5;A0A075B6S2;A0A075B6S6;A0A087WW87;A0A0A0MRZ7;A2NJV5;P01614;P01615;P06310	IGKV A18;IGKV2-40;IGKV2D-26;IGKV2D-28;IGKV2D-29;IGKV2D-30	Ig kappa chain V-II region Cum;Ig kappa chain V-II region FR;Ig kappa chain V-II region RPMI 6410	1941	2;5
0	2	15591	13	652.312	1302.61	0.59371	176.95	165.1	28	0.0813953	FSGSGSGTDFTLK		A0A075B6P5;A0A075B6S2;A0A075B6S6;A0A087WW87;A0A0A0MRZ7;A2NJV5;P01614;P01615;P06310	IGKV A18;IGKV2-40;IGKV2D-26;IGKV2D-28;IGKV2D-29;IGKV2D-30	Ig kappa chain V-II region Cum;Ig kappa chain V-II region FR;Ig kappa chain V-II region RPMI 6410	1942	2;5
0	2	15716	13	652.312	1302.61	0.59371	160.18	150.97	28	0.0633484	FSGSGSGTDFTLK		A0A075B6P5;A0A075B6S2;A0A075B6S6;A0A087WW87;A0A0A0MRZ7;A2NJV5;P01614;P01615;P06310	IGKV A18;IGKV2-40;IGKV2D-26;IGKV2D-28;IGKV2D-29;IGKV2D-30	Ig kappa chain V-II region Cum;Ig kappa chain V-II region FR;Ig kappa chain V-II region RPMI 6410	1943	2;5
0	2	16123	13	652.312	1302.61	-0.50047	196.48	172.49	30	0.0882353	FSGSGSGTDFTLK		A0A075B6P5;A0A075B6S2;A0A075B6S6;A0A087WW87;A0A0A0MRZ7;A2NJV5;P01614;P01615;P06310	IGKV A18;IGKV2-40;IGKV2D-26;IGKV2D-28;IGKV2D-29;IGKV2D-30	Ig kappa chain V-II region Cum;Ig kappa chain V-II region FR;Ig kappa chain V-II region RPMI 6410	1944	2;5
0	2	16664	13	652.312	1302.61	-0.60229	166.69	154.47	29	0.0679157	FSGSGSGTDFTLK		A0A075B6P5;A0A075B6S2;A0A075B6S6;A0A087WW87;A0A0A0MRZ7;A2NJV5;P01614;P01615;P06310	IGKV A18;IGKV2-40;IGKV2D-26;IGKV2D-28;IGKV2D-29;IGKV2D-30	Ig kappa chain V-II region Cum;Ig kappa chain V-II region FR;Ig kappa chain V-II region RPMI 6410	1945	2;5
0	2	16852	13	652.312	1302.61	NaN	60.255	47.218	17	0.0386364	FSGSGSGTDFTLK		A0A075B6P5;A0A075B6S2;A0A075B6S6;A0A087WW87;A0A0A0MRZ7;A2NJV5;P01614;P01615;P06310	IGKV A18;IGKV2-40;IGKV2D-26;IGKV2D-28;IGKV2D-29;IGKV2D-30	Ig kappa chain V-II region Cum;Ig kappa chain V-II region FR;Ig kappa chain V-II region RPMI 6410	1946	2;5
0	2	17036	13	652.312	1302.61	NaN	65.695	54.059	20	0.038835	FSGSGSGTDFTLK		A0A075B6P5;A0A075B6S2;A0A075B6S6;A0A087WW87;A0A0A0MRZ7;A2NJV5;P01614;P01615;P06310	IGKV A18;IGKV2-40;IGKV2D-26;IGKV2D-28;IGKV2D-29;IGKV2D-30	Ig kappa chain V-II region Cum;Ig kappa chain V-II region FR;Ig kappa chain V-II region RPMI 6410	1947	2;5
0	2	33139	13	652.312	1302.61	NaN	70.977	59.129	15	0.0638298	FSGSGSGTDFTLK		A0A075B6P5;A0A075B6S2;A0A075B6S6;A0A087WW87;A0A0A0MRZ7;A2NJV5;P01614;P01615;P06310	IGKV A18;IGKV2-40;IGKV2D-26;IGKV2D-28;IGKV2D-29;IGKV2D-30	Ig kappa chain V-II region Cum;Ig kappa chain V-II region FR;Ig kappa chain V-II region RPMI 6410	1948	2;5
0	2	4956	7	389.198	776.382	-1.9638	121.52	83.315	19	0.153226	FSGVPDR		A0A075B6R9;A0A075B6S2;A0A0A0MRZ7;A0A0C4DH68;A2NJV5	IGKV A18;IGKV2-24;IGKV2D-24;IGKV2D-26;IGKV2D-29		1949	4;5
0	2	4958	7	389.198	776.382	-1.9638	127.84	89.642	19	0.163793	FSGVPDR		A0A075B6R9;A0A075B6S2;A0A0A0MRZ7;A0A0C4DH68;A2NJV5	IGKV A18;IGKV2-24;IGKV2D-24;IGKV2D-26;IGKV2D-29		1950	4;5
0	2	4972	7	389.198	776.382	-1.9638	133.7	100.01	20	0.181818	FSGVPDR		A0A075B6R9;A0A075B6S2;A0A0A0MRZ7;A0A0C4DH68;A2NJV5	IGKV A18;IGKV2-24;IGKV2D-24;IGKV2D-26;IGKV2D-29		1951	4;5
0	2	5030	7	389.198	776.382	-1.9638	124.59	86.392	19	0.165217	FSGVPDR		A0A075B6R9;A0A075B6S2;A0A0A0MRZ7;A0A0C4DH68;A2NJV5	IGKV A18;IGKV2-24;IGKV2D-24;IGKV2D-26;IGKV2D-29		1952	4;5
0	2	5032	7	389.198	776.382	-1.9638	124.59	86.392	19	0.174312	FSGVPDR		A0A075B6R9;A0A075B6S2;A0A0A0MRZ7;A0A0C4DH68;A2NJV5	IGKV A18;IGKV2-24;IGKV2D-24;IGKV2D-26;IGKV2D-29		1953	4;5
0	2	5106	7	389.198	776.382	-1.9638	128.57	90.364	21	0.168	FSGVPDR		A0A075B6R9;A0A075B6S2;A0A0A0MRZ7;A0A0C4DH68;A2NJV5	IGKV A18;IGKV2-24;IGKV2D-24;IGKV2D-26;IGKV2D-29		1954	4;5
0	2	5063	7	389.198	776.382	-0.8888	128.57	91.979	19	0.0954774	FSGVPDR		A0A075B6R9;A0A075B6S2;A0A0A0MRZ7;A0A0C4DH68;A2NJV5	IGKV A18;IGKV2-24;IGKV2D-24;IGKV2D-26;IGKV2D-29		1955	4;5
0	2	5075	7	389.198	776.382	-0.8888	117.16	85.047	19	0.106145	FSGVPDR		A0A075B6R9;A0A075B6S2;A0A0A0MRZ7;A0A0C4DH68;A2NJV5	IGKV A18;IGKV2-24;IGKV2D-24;IGKV2D-26;IGKV2D-29		1956	4;5
0	2	5003	7	389.198	776.382	-1.6771	130.77	97.074	19	0.17757	FSGVPDR		A0A075B6R9;A0A075B6S2;A0A0A0MRZ7;A0A0C4DH68;A2NJV5	IGKV A18;IGKV2-24;IGKV2D-24;IGKV2D-26;IGKV2D-29		1957	4;5
0	2	5053	7	389.198	776.382	-1.6771	130.77	97.074	20	0.166667	FSGVPDR		A0A075B6R9;A0A075B6S2;A0A0A0MRZ7;A0A0C4DH68;A2NJV5	IGKV A18;IGKV2-24;IGKV2D-24;IGKV2D-26;IGKV2D-29		1958	4;5
0	2	5090	7	389.198	776.382	-1.6771	121.52	87.825	19	0.168142	FSGVPDR		A0A075B6R9;A0A075B6S2;A0A0A0MRZ7;A0A0C4DH68;A2NJV5	IGKV A18;IGKV2-24;IGKV2D-24;IGKV2D-26;IGKV2D-29		1959	4;5
0	2	5127	7	389.198	776.382	-1.6771	128.57	90.364	19	0.157025	FSGVPDR		A0A075B6R9;A0A075B6S2;A0A0A0MRZ7;A0A0C4DH68;A2NJV5	IGKV A18;IGKV2-24;IGKV2D-24;IGKV2D-26;IGKV2D-29		1960	4;5
0	2	8286	7	389.198	776.382	-1.1962	130.77	102.24	19	0.0633333	FSGVPDR		A0A075B6R9;A0A075B6S2;A0A0A0MRZ7;A0A0C4DH68;A2NJV5	IGKV A18;IGKV2-24;IGKV2D-24;IGKV2D-26;IGKV2D-29		1961	4;5
0	2	8397	7	389.198	776.382	-1.1962	140.98	107.29	20	0.15748	FSGVPDR		A0A075B6R9;A0A075B6S2;A0A0A0MRZ7;A0A0C4DH68;A2NJV5	IGKV A18;IGKV2-24;IGKV2D-24;IGKV2D-26;IGKV2D-29		1962	4;5
0	2	8497	7	389.198	776.382	-1.1962	129.39	95.7	20	0.17094	FSGVPDR		A0A075B6R9;A0A075B6S2;A0A0A0MRZ7;A0A0C4DH68;A2NJV5	IGKV A18;IGKV2-24;IGKV2D-24;IGKV2D-26;IGKV2D-29		1963	4;5
0	2	8601	7	389.198	776.382	-1.1962	132.09	95.507	18	0.12766	FSGVPDR		A0A075B6R9;A0A075B6S2;A0A0A0MRZ7;A0A0C4DH68;A2NJV5	IGKV A18;IGKV2-24;IGKV2D-24;IGKV2D-26;IGKV2D-29		1964	4;5
0	2	8706	7	389.198	776.382	-1.1962	107.32	81.208	17	0.0939227	FSGVPDR		A0A075B6R9;A0A075B6S2;A0A0A0MRZ7;A0A0C4DH68;A2NJV5	IGKV A18;IGKV2-24;IGKV2D-24;IGKV2D-26;IGKV2D-29		1965	4;5
0	2	8597	7	389.198	776.382	-0.10502	102.77	76.664	18	0.0689655	FSGVPDR		A0A075B6R9;A0A075B6S2;A0A0A0MRZ7;A0A0C4DH68;A2NJV5	IGKV A18;IGKV2-24;IGKV2D-24;IGKV2D-26;IGKV2D-29		1966	4;5
0	2	8483	7	389.198	776.382	-0.69296	133.7	97.115	20	0.151515	FSGVPDR		A0A075B6R9;A0A075B6S2;A0A0A0MRZ7;A0A0C4DH68;A2NJV5	IGKV A18;IGKV2-24;IGKV2D-24;IGKV2D-26;IGKV2D-29		1967	4;5
0	2	8591	7	389.198	776.382	-0.69296	134.85	107.79	21	0.190909	FSGVPDR		A0A075B6R9;A0A075B6S2;A0A0A0MRZ7;A0A0C4DH68;A2NJV5	IGKV A18;IGKV2-24;IGKV2D-24;IGKV2D-26;IGKV2D-29		1968	4;5
0	2	8694	7	389.198	776.382	-0.69296	130.77	100.7	20	0.188679	FSGVPDR		A0A075B6R9;A0A075B6S2;A0A0A0MRZ7;A0A0C4DH68;A2NJV5	IGKV A18;IGKV2-24;IGKV2D-24;IGKV2D-26;IGKV2D-29		1969	4;5
0	2	8798	7	389.198	776.382	-0.69296	132.53	102.46	19	0.162393	FSGVPDR		A0A075B6R9;A0A075B6S2;A0A0A0MRZ7;A0A0C4DH68;A2NJV5	IGKV A18;IGKV2-24;IGKV2D-24;IGKV2D-26;IGKV2D-29		1970	4;5
0	2	8902	7	389.198	776.382	-0.69296	104.45	78.339	17	0.12782	FSGVPDR		A0A075B6R9;A0A075B6S2;A0A0A0MRZ7;A0A0C4DH68;A2NJV5	IGKV A18;IGKV2-24;IGKV2D-24;IGKV2D-26;IGKV2D-29		1971	4;5
1	3	12192	20	688.001	2060.98	-0.0070595	201.27	180.53	49	0.235577	FSGVPDRFSGSGSGTDFTLK		A2NJV5;A0A0A0MRZ7;A0A075B6S2	IGKV A18;IGKV2D-26;IGKV2D-29		1972	5
1	3	12197	20	688.001	2060.98	-0.0070595	191.65	170.91	44	0.244444	FSGVPDRFSGSGSGTDFTLK		A2NJV5;A0A0A0MRZ7;A0A075B6S2	IGKV A18;IGKV2D-26;IGKV2D-29		1973	5
1	2	12193	20	1031.5	2060.98	-0.51101	280.15	241.52	48	0.32	FSGVPDRFSGSGSGTDFTLK		A2NJV5;A0A0A0MRZ7;A0A075B6S2	IGKV A18;IGKV2D-26;IGKV2D-29		1974	5
1	2	12200	20	1031.5	2060.98	-0.51101	278.15	236.87	51	0.268421	FSGVPDRFSGSGSGTDFTLK		A2NJV5;A0A0A0MRZ7;A0A075B6S2	IGKV A18;IGKV2D-26;IGKV2D-29		1975	5
1	3	12515	20	688.001	2060.98	-0.86282	168.3	153.1	42	0.144828	FSGVPDRFSGSGSGTDFTLK		A2NJV5;A0A0A0MRZ7;A0A075B6S2	IGKV A18;IGKV2D-26;IGKV2D-29		1976	5
1	3	12523	20	688.001	2060.98	-0.86282	176.67	155.94	40	0.180995	FSGVPDRFSGSGSGTDFTLK		A2NJV5;A0A0A0MRZ7;A0A075B6S2	IGKV A18;IGKV2D-26;IGKV2D-29		1977	5
1	3	12530	20	688.001	2060.98	-0.86282	193.63	178.43	43	0.191111	FSGVPDRFSGSGSGTDFTLK		A2NJV5;A0A0A0MRZ7;A0A075B6S2	IGKV A18;IGKV2D-26;IGKV2D-29		1978	5
1	2	12524	20	1031.5	2060.98	0.092559	260.25	220.34	43	0.236264	FSGVPDRFSGSGSGTDFTLK		A2NJV5;A0A0A0MRZ7;A0A075B6S2	IGKV A18;IGKV2D-26;IGKV2D-29		1979	5
1	2	12532	20	1031.5	2060.98	0.092559	244.97	211.56	46	0.226601	FSGVPDRFSGSGSGTDFTLK		A2NJV5;A0A0A0MRZ7;A0A075B6S2	IGKV A18;IGKV2D-26;IGKV2D-29		1980	5
1	2	19323	20	1031.5	2060.98	-1.7906	189.45	156.95	43	0.133127	FSGVPDRFSGSGSGTDFTLK		A2NJV5;A0A0A0MRZ7;A0A075B6S2	IGKV A18;IGKV2D-26;IGKV2D-29		1981	5
0	2	16934	13	802.878	1603.74	-1.516	271.65	248.91	38	0.213483	FTDDYQLFEELGK		Q13555;H0Y6G2;A0A2Q3DQE3;Q5SWX3	CAMK2G	Calcium/calmodulin-dependent protein kinase type II subunit gamma	2265	25
0	2	16887	13	802.878	1603.74	-0.80566	157.68	142.14	27	0.203008	FTDDYQLFEELGK		Q13555;H0Y6G2;A0A2Q3DQE3;Q5SWX3	CAMK2G	Calcium/calmodulin-dependent protein kinase type II subunit gamma	2266	25
0	2	24914	13	802.878	1603.74	-0.0031973	218.15	196.12	36	0.0818182	FTDDYQLFEELGK		Q13555;H0Y6G2;A0A2Q3DQE3;Q5SWX3	CAMK2G	Calcium/calmodulin-dependent protein kinase type II subunit gamma	2267	25
0	2	25231	13	802.878	1603.74	-1.1841	202.68	190.95	36	0.0865385	FTDDYQLFEELGK		Q13555;H0Y6G2;A0A2Q3DQE3;Q5SWX3	CAMK2G	Calcium/calmodulin-dependent protein kinase type II subunit gamma	2268	25
0	2	11110	11	708.32	1414.63	-0.69145	225.87	209.2	34	0.213836	FTDEEVDELYR		J3QRS3;P19105;O14950	MYL12A;MYL12B	Myosin regulatory light chain 12A;Myosin regulatory light chain 12B	2269	117
0	2	11222	11	708.32	1414.63	1.9613	269.99	247.9	36	0.174757	FTDEEVDELYR		J3QRS3;P19105;O14950	MYL12A;MYL12B	Myosin regulatory light chain 12A;Myosin regulatory light chain 12B	2270	117
0	2	11244	11	708.32	1414.63	1.9613	250.06	227.98	36	0.190476	FTDEEVDELYR		J3QRS3;P19105;O14950	MYL12A;MYL12B	Myosin regulatory light chain 12A;Myosin regulatory light chain 12B	2271	117
0	2	10910	11	708.32	1414.63	-1.1752	179.8	164.22	27	0.217742	FTDEEVDELYR		J3QRS3;P19105;O14950	MYL12A;MYL12B	Myosin regulatory light chain 12A;Myosin regulatory light chain 12B	2272	117
0	2	10942	11	708.32	1414.63	-1.1752	192.92	181.75	23	0.328571	FTDEEVDELYR		J3QRS3;P19105;O14950	MYL12A;MYL12B	Myosin regulatory light chain 12A;Myosin regulatory light chain 12B	2273	117
0	2	11221	11	708.32	1414.63	1.0793	234.2	219.99	32	0.262295	FTDEEVDELYR		J3QRS3;P19105;O14950	MYL12A;MYL12B	Myosin regulatory light chain 12A;Myosin regulatory light chain 12B	2274	117
0	2	17341	11	708.32	1414.63	0.34689	176.38	165.22	27	0.0818182	FTDEEVDELYR		J3QRS3;P19105;O14950	MYL12A;MYL12B	Myosin regulatory light chain 12A;Myosin regulatory light chain 12B	2275	117
0	2	17445	11	708.32	1414.63	0.34689	249.69	241.46	32	0.129555	FTDEEVDELYR		J3QRS3;P19105;O14950	MYL12A;MYL12B	Myosin regulatory light chain 12A;Myosin regulatory light chain 12B	2276	117
0	2	17552	11	708.32	1414.63	0.34689	159.79	152.66	25	0.087108	FTDEEVDELYR		J3QRS3;P19105;O14950	MYL12A;MYL12B	Myosin regulatory light chain 12A;Myosin regulatory light chain 12B	2277	117
0	2	17485	11	708.32	1414.63	0.58257	190.02	181.44	28	0.0666667	FTDEEVDELYR		J3QRS3;P19105;O14950	MYL12A;MYL12B	Myosin regulatory light chain 12A;Myosin regulatory light chain 12B	2278	117
0	2	17283	11	708.32	1414.63	1.0241	186.78	176.26	28	0.0765027	FTDEEVDELYR		J3QRS3;P19105;O14950	MYL12A;MYL12B	Myosin regulatory light chain 12A;Myosin regulatory light chain 12B	2279	117
0	2	17381	11	708.32	1414.63	1.0241	260.06	252.42	32	0.148837	FTDEEVDELYR		J3QRS3;P19105;O14950	MYL12A;MYL12B	Myosin regulatory light chain 12A;Myosin regulatory light chain 12B	2280	117
0	2	17632	11	708.32	1414.63	1.1881	213.53	205.31	29	0.0668203	FTDEEVDELYR		J3QRS3;P19105;O14950	MYL12A;MYL12B	Myosin regulatory light chain 12A;Myosin regulatory light chain 12B	2281	117
0	2	17750	11	708.32	1414.63	1.1881	218.55	208.18	28	0.0853659	FTDEEVDELYR		J3QRS3;P19105;O14950	MYL12A;MYL12B	Myosin regulatory light chain 12A;Myosin regulatory light chain 12B	2282	117
0	2	25392	13	809.885	1617.76	-0.059047	244.16	226.11	39	0.0884354	FTDEYQLFEELGK		D6R938;E9PBG7;E9PF82;Q13557	CAMK2D	Calcium/calmodulin-dependent protein kinase type II subunit delta	2283	90
0	2	25489	13	809.885	1617.76	-0.059047	175.49	168.76	32	0.0772947	FTDEYQLFEELGK		D6R938;E9PBG7;E9PF82;Q13557	CAMK2D	Calcium/calmodulin-dependent protein kinase type II subunit delta	2284	90
0	2	25787	13	809.885	1617.76	0.14508	205.52	193.66	35	0.0795455	FTDEYQLFEELGK		D6R938;E9PBG7;E9PF82;Q13557	CAMK2D	Calcium/calmodulin-dependent protein kinase type II subunit delta	2285	90
0	2	12833	10	582.817	1163.62	0.23109	149.72	50.279	20	0.253165	FTISEAVLER		Q9UPQ0;D6RD46;E7EPK0;E9PDJ9;H0Y8P3;G5EA03	LIMCH1	LIM and calponin homology domains-containing protein 1	2286	197
0	2	20123	10	582.817	1163.62	-0.27517	149.72	60.366	25	0.0783699	FTISEAVLER		Q9UPQ0;D6RD46;E7EPK0;E9PDJ9;H0Y8P3;G5EA03	LIMCH1	LIM and calponin homology domains-containing protein 1	2287	197
0	2	19852	10	582.817	1163.62	-0.031718	159.37	68.712	23	0.070122	FTISEAVLER		Q9UPQ0;D6RD46;E7EPK0;E9PDJ9;H0Y8P3;G5EA03	LIMCH1	LIM and calponin homology domains-containing protein 1	2288	197
0	2	20066	10	582.817	1163.62	-0.49147	159.37	68.712	23	0.0888031	FTISEAVLER		Q9UPQ0;D6RD46;E7EPK0;E9PDJ9;H0Y8P3;G5EA03	LIMCH1	LIM and calponin homology domains-containing protein 1	2289	197
0	2	12564	7	446.75	891.485	-0.26491	109.11	46.39	16	0.173913	FVAELWK		P35580	MYH10	Myosin-10	2290	157
0	2	12693	7	446.75	891.485	-0.85752	138.48	62.445	17	0.125	FVAELWK		P35580	MYH10	Myosin-10	2291	157
0	2	19224	7	446.75	891.485	0.57501	128.82	91.787	16	0.106667	FVAELWK		P35580	MYH10	Myosin-10	2292	157
0	2	19535	7	446.75	891.485	0.50654	101.21	64.183	14	0.0813953	FVAELWK		P35580	MYH10	Myosin-10	2293	157
1	2	13388	11	689.362	1376.71	0.10372	99.653	71.911	13	0.175676	FVAELWKDVDR		P35580	MYH10	Myosin-10	2294	157
0	3	22907	22	828.734	2483.18	0.63589	84.181	68.635	27	0.0615034	FVDGLMIHSGDPVNYYVDTAVR	FVDGLM(1)IHSGDPVNYYVDTAVR	H0YEU2;E9PL09;P23396;E9PSF4	RPS3	40S ribosomal protein S3	2295	101
0	3	19484	21	758.402	2272.19	0.30401	76.027	62.571	23	0.173228	FVTHVSDWGALATISTLEAVR		A0A3B3IRL2;O75629	CREG1	Protein CREG1	2296	28
0	4	15074	27	776.357	3101.4	0.46816	168.57	37.92	40	0.171674	FWEVISDEHGIDPTGSYHGDSDLQLER		Q9BVA1;Q13885	TUBB2B;TUBB2A	Tubulin beta-2B chain;Tubulin beta-2A chain	2297	193
0	4	15082	27	776.357	3101.4	0.46816	184.88	38.234	46	0.184	FWEVISDEHGIDPTGSYHGDSDLQLER		Q9BVA1;Q13885	TUBB2B;TUBB2A	Tubulin beta-2B chain;Tubulin beta-2A chain	2298	193
0	4	15231	27	776.357	3101.4	0.59223	164.05	32.626	41	0.189815	FWEVISDEHGIDPTGTYHGDSDLQLDR		P07437;Q5JP53	TUBB	Tubulin beta chain	2299	135
0	4	15203	27	776.357	3101.4	-0.35371	132.33	39.656	40	0.169492	FWEVISDEHGIDPTGTYHGDSDLQLDR		P07437;Q5JP53	TUBB	Tubulin beta chain	2300	135
0	4	15216	27	776.357	3101.4	-0.35371	183.31	24.619	45	0.175097	FWEVISDEHGIDPTGTYHGDSDLQLDR		P07437;Q5JP53	TUBB	Tubulin beta chain	2301	135
0	2	19541	9	559.779	1117.54	1.1834	101.54	48.379	19	0.0472637	FYFENALSK		D6R938;E9PBG7;E9PF82;Q13557;H0Y9J2	CAMK2D	Calcium/calmodulin-dependent protein kinase type II subunit delta	2302	90
0	2	24993	9	580.803	1159.59	-0.03786	103.56	74.665	20	0.0626959	FYFENLLSK		Q13555;H0Y6G2;A0A2Q3DQE3;Q5SWX3;Q8WU40	CAMK2G	Calcium/calmodulin-dependent protein kinase type II subunit gamma	2303	25
0	2	25301	9	580.803	1159.59	-0.42072	82.287	60.605	21	0.0555556	FYFENLLSK		Q13555;H0Y6G2;A0A2Q3DQE3;Q5SWX3;Q8WU40	CAMK2G	Calcium/calmodulin-dependent protein kinase type II subunit gamma	2304	25
0	2	10550	19	1089.48	2176.95	0.38524	182.57	162.14	39	0.25	FYQTSVESTDFANAPEESR		P48594;H0Y5H9;C9JZ65	SERPINB4	Serpin B4	2305	158
0	2	10569	19	1089.48	2176.95	0.38524	228.73	202.32	42	0.236686	FYQTSVESTDFANAPEESR		P48594;H0Y5H9;C9JZ65	SERPINB4	Serpin B4	2306	158
0	2	10312	7	411.711	821.407	-1.036	108.24	37.325	16	0.129032	GADVWFK		P05109	S100A8	Protein S100-A8;Protein S100-A8, N-terminally processed	2308	133
0	2	10326	7	411.711	821.407	-1.036	132.96	72.161	17	0.120567	GADVWFK		P05109	S100A8	Protein S100-A8;Protein S100-A8, N-terminally processed	2309	133
0	2	10350	7	411.711	821.407	-1.036	110.61	39.699	15	0.170455	GADVWFK		P05109	S100A8	Protein S100-A8;Protein S100-A8, N-terminally processed	2310	133
0	2	14167	11	581.337	1160.66	1.2493	78.556	56.47	18	0.142857	GAILTTMLVSR		Q13555;H0Y6G2;A0A2Q3DQE3;Q5SWX3;Q8WU40	CAMK2G	Calcium/calmodulin-dependent protein kinase type II subunit gamma	2311	25
0	2	4811	10	458.777	915.539	-0.85416	101.28	9.384	15	0.0872093	GALLGTSGLK		O43293	DAPK3	Death-associated protein kinase 3	2312	123
1	3	4182	11	358.221	1071.64	-0.0035437	55.353	34.202	14	0.125	GALLGTSGLKR		O43293	DAPK3	Death-associated protein kinase 3	2313	123
1	2	3399	13	727.865	1453.72	2.9487	213.34	159.66	29	0.29	GDDETLHKNNALK		P35580	MYH10	Myosin-10	2316	157
1	3	3400	13	485.579	1453.72	2.7094	77.279	58.641	20	0.166667	GDDETLHKNNALK		P35580	MYH10	Myosin-10	2317	157
1	2	3456	13	727.865	1453.72	-0.30756	265.01	212.29	35	0.269231	GDDETLHKNNALK		P35580	MYH10	Myosin-10	2318	157
1	3	3458	13	485.579	1453.72	-0.038858	80.522	67.109	19	0.182692	GDDETLHKNNALK		P35580	MYH10	Myosin-10	2319	157
1	2	3436	13	727.865	1453.72	0.05928	130.98	95.758	19	0.287879	GDDETLHKNNALK		P35580	MYH10	Myosin-10	2320	157
0	3	12069	9	339.842	1016.5	0.33756	67.414	57.997	20	0.0598802	GDFSVHISR		Q4TT34;F2Z2X0;O00746;A0A087WVT9	NME4	Nucleoside diphosphate kinase;Nucleoside diphosphate kinase, mitochondrial	2321	104
0	2	25489	13	679.352	1356.69	0.77643	102.05	84.535	27	0.0794118	GDGPICLVLAPTR		P17844;J3KTA4;A0A7I2V2S0;A0A7I2V507;A0A0G2JLI4;J3QRQ7;A0A7I2V5F5;A0A1X7SBZ2;Q92841;J3KRZ1;A0A5H1ZRQ2	DDX5;DDX17	Probable ATP-dependent RNA helicase DDX5;Probable ATP-dependent RNA helicase DDX17	2322	116
0	2	26155	13	679.352	1356.69	-1.6891	112.94	92.947	27	0.0743802	GDGPICLVLAPTR		P17844;J3KTA4;A0A7I2V2S0;A0A7I2V507;A0A0G2JLI4;J3QRQ7;A0A7I2V5F5;A0A1X7SBZ2;Q92841;J3KRZ1;A0A5H1ZRQ2	DDX5;DDX17	Probable ATP-dependent RNA helicase DDX5;Probable ATP-dependent RNA helicase DDX17	2323	116
0	2	11272	11	571.309	1140.6	-0.20691	120.45	75.291	22	0.165414	GDLGIEIPAEK		H3BTN5;A0A804F6T5;A0A804F729;P14618;H3BR70;B4DNK4;P30613	PKM;PKLR	Pyruvate kinase;Pyruvate kinase PKM;Pyruvate kinase PKLR	2324	40
0	2	10959	11	571.309	1140.6	-0.3127	70.056	35.67	15	0.176471	GDLGIEIPAEK		H3BTN5;A0A804F6T5;A0A804F729;P14618;H3BR70;B4DNK4;P30613	PKM;PKLR	Pyruvate kinase;Pyruvate kinase PKM;Pyruvate kinase PKLR	2325	40
0	2	17531	11	571.309	1140.6	-0.037378	113.93	64.508	25	0.0559284	GDLGIEIPAEK		H3BTN5;A0A804F6T5;A0A804F729;P14618;H3BR70;B4DNK4;P30613	PKM;PKLR	Pyruvate kinase;Pyruvate kinase PKM;Pyruvate kinase PKLR	2326	40
0	2	17727	11	571.309	1140.6	0.6927	104.22	47.963	25	0.0534188	GDLGIEIPAEK		H3BTN5;A0A804F6T5;A0A804F729;P14618;H3BR70;B4DNK4;P30613	PKM;PKLR	Pyruvate kinase;Pyruvate kinase PKM;Pyruvate kinase PKLR	2327	40
0	2	26763	15	787.925	1573.84	0.77583	120.47	104.58	25	0.0811688	GDPLGGVISNYLLEK		E9PDF6;O43795;E7EQD9	MYO1B	Unconventional myosin-Ib	2328	97
0	3	16121	20	726.683	2177.03	-1.3942	156.85	132.84	37	0.149798	GDVAEGDLIEHFSQFGTVEK		Q13151	HNRNPA0	Heterogeneous nuclear ribonucleoprotein A0	2329	177
0	3	23848	20	726.683	2177.03	0.60668	112.32	98.591	30	0.0712589	GDVAEGDLIEHFSQFGTVEK		Q13151	HNRNPA0	Heterogeneous nuclear ribonucleoprotein A0	2330	177
0	3	24196	20	726.683	2177.03	NaN	131.18	123.74	35	0.0661626	GDVAEGDLIEHFSQFGTVEK		Q13151	HNRNPA0	Heterogeneous nuclear ribonucleoprotein A0	2331	177
0	3	23855	20	726.683	2177.03	0.46226	123.43	111.81	33	0.0800971	GDVAEGDLIEHFSQFGTVEK		Q13151	HNRNPA0	Heterogeneous nuclear ribonucleoprotein A0	2332	177
0	3	24317	20	726.683	2177.03	-2.2245	132.14	107.55	36	0.0754717	GDVAEGDLIEHFSQFGTVEK		Q13151	HNRNPA0	Heterogeneous nuclear ribonucleoprotein A0	2333	177
0	3	24426	20	726.683	2177.03	-2.2245	51.469	39.166	25	0.0536481	GDVAEGDLIEHFSQFGTVEK		Q13151	HNRNPA0	Heterogeneous nuclear ribonucleoprotein A0	2334	177
1	2	3741	9	481.752	961.49	NaN	112.8	75.96	25	0.176056	GEMALKDAK		CON__P04259;CON__P48668;P48668;CON__P02538;P02538;P04259	KRT6C;KRT6A;KRT6B	Keratin, type II cytoskeletal 6C;Keratin, type II cytoskeletal 6A;Keratin, type II cytoskeletal 6B	2335	131
0	2	18018	17	1015	2027.98	0.92015	186.17	172.36	26	0.257426	GFFDPNTEENLTYLQLK		P15924	DSP	Desmoplakin	2338	144
0	2	19415	8	475.751	949.487	0.05489	84.097	55.585	16	0.0569395	GFSLEELR		P26373;J3QSB4	RPL13	60S ribosomal protein L13	2339	149
0	2	19318	8	475.751	949.487	0.87347	128.86	56.507	18	0.0537313	GFSLEELR		P26373;J3QSB4	RPL13	60S ribosomal protein L13	2340	149
0	2	19148	8	475.751	949.487	0.55152	134.66	62.714	18	0.0740741	GFSLEELR		P26373;J3QSB4	RPL13	60S ribosomal protein L13	2341	149
0	2	19447	8	475.751	949.487	0.473	120.52	54.384	17	0.0524691	GFSLEELR		P26373;J3QSB4	RPL13	60S ribosomal protein L13	2342	149
1	2	9453	16	787.406	1572.8	0.56887	115.57	100.88	24	0.157895	GGKPEPPAMPQPVPTA		H0YEU2;E9PL09;P23396;E9PPU1	RPS3	40S ribosomal protein S3	2345	101
1	2	9482	16	787.406	1572.8	0.56887	150.49	127.11	31	0.178161	GGKPEPPAMPQPVPTA		H0YEU2;E9PL09;P23396;E9PPU1	RPS3	40S ribosomal protein S3	2346	101
1	2	9380	16	787.406	1572.8	1.9639	135.58	114.81	30	0.198675	GGKPEPPAMPQPVPTA		H0YEU2;E9PL09;P23396;E9PPU1	RPS3	40S ribosomal protein S3	2347	101
1	2	9396	16	787.406	1572.8	1.9639	123.92	106.19	30	0.169492	GGKPEPPAMPQPVPTA		H0YEU2;E9PL09;P23396;E9PPU1	RPS3	40S ribosomal protein S3	2348	101
0	2	7295	10	497.751	993.488	NaN	107.1	85.835	24	0.15894	GGPISFSSSR		P35580	MYH10	Myosin-10	2349	157
0	2	7305	10	497.751	993.488	NaN	114.39	91.077	24	0.205128	GGPISFSSSR		P35580	MYH10	Myosin-10	2350	157
0	2	12005	10	497.751	993.488	0.1081	125.16	105.16	26	0.0608899	GGPISFSSSR		P35580	MYH10	Myosin-10	2351	157
0	2	11961	10	497.751	993.488	0.34173	80.676	61.871	21	0.0729167	GGPISFSSSR		P35580	MYH10	Myosin-10	2352	157
0	2	12063	10	497.751	993.488	0.79599	96.624	80.084	22	0.049217	GGPISFSSSR		P35580	MYH10	Myosin-10	2353	157
0	3	25839	18	635.354	1903.04	1.5166	103.87	91.549	31	0.0684932	GHVDILAPTVQELAALEK		A0A087X2G1;A0A087WZ71;A0A7I2YQ77;A0A7I2V430;A0A7I2V2M5;A0A7I2V4F0;Q92499	DDX1	ATP-dependent RNA helicase DDX1	2360	9
0	3	19226	18	653.665	1957.97	0.6861	226.65	219.51	43	0.241573	GHYTEGAELVDSVLDVVR		A0A0B4J269;G3V2A3;P07437;P68371;Q13509;Q13885;Q5JP53;Q5ST81;Q9BVA1	TUBB;TUBB2A;TUBB2B;TUBB3;TUBB4B	Tubulin beta chain;Tubulin beta-2A chain;Tubulin beta-2B chain;Tubulin beta-3 chain;Tubulin beta-4B chain	2361	135;16;173;193
0	2	19229	18	979.995	1957.97	0.42267	334.72	300.85	51	0.204819	GHYTEGAELVDSVLDVVR		A0A0B4J269;G3V2A3;P07437;P68371;Q13509;Q13885;Q5JP53;Q5ST81;Q9BVA1	TUBB;TUBB2A;TUBB2B;TUBB3;TUBB4B	Tubulin beta chain;Tubulin beta-2A chain;Tubulin beta-2B chain;Tubulin beta-3 chain;Tubulin beta-4B chain	2362	135;16;173;193
0	3	19137	18	653.665	1957.97	1.4131	215.48	204.21	43	0.232432	GHYTEGAELVDSVLDVVR		A0A0B4J269;G3V2A3;P07437;P68371;Q13509;Q13885;Q5JP53;Q5ST81;Q9BVA1	TUBB;TUBB2A;TUBB2B;TUBB3;TUBB4B	Tubulin beta chain;Tubulin beta-2A chain;Tubulin beta-2B chain;Tubulin beta-3 chain;Tubulin beta-4B chain	2363	135;16;173;193
0	3	27496	18	653.665	1957.97	-0.98655	233.4	222.14	43	0.167969	GHYTEGAELVDSVLDVVR		A0A0B4J269;G3V2A3;P07437;P68371;Q13509;Q13885;Q5JP53;Q5ST81;Q9BVA1	TUBB;TUBB2A;TUBB2B;TUBB3;TUBB4B	Tubulin beta chain;Tubulin beta-2A chain;Tubulin beta-2B chain;Tubulin beta-3 chain;Tubulin beta-4B chain	2364	135;16;173;193
0	3	27606	18	653.665	1957.97	-1.0833	218.12	206.86	42	0.143345	GHYTEGAELVDSVLDVVR		A0A0B4J269;G3V2A3;P07437;P68371;Q13509;Q13885;Q5JP53;Q5ST81;Q9BVA1	TUBB;TUBB2A;TUBB2B;TUBB3;TUBB4B	Tubulin beta chain;Tubulin beta-2A chain;Tubulin beta-2B chain;Tubulin beta-3 chain;Tubulin beta-4B chain	2365	135;16;173;193
0	3	27647	18	653.665	1957.97	-0.39392	235.88	226.48	42	0.155556	GHYTEGAELVDSVLDVVR		A0A0B4J269;G3V2A3;P07437;P68371;Q13509;Q13885;Q5JP53;Q5ST81;Q9BVA1	TUBB;TUBB2A;TUBB2B;TUBB3;TUBB4B	Tubulin beta chain;Tubulin beta-2A chain;Tubulin beta-2B chain;Tubulin beta-3 chain;Tubulin beta-4B chain	2366	135;16;173;193
0	3	27997	18	653.665	1957.97	-0.60786	268.61	258.86	42	0.182609	GHYTEGAELVDSVLDVVR		A0A0B4J269;G3V2A3;P07437;P68371;Q13509;Q13885;Q5JP53;Q5ST81;Q9BVA1	TUBB;TUBB2A;TUBB2B;TUBB3;TUBB4B	Tubulin beta chain;Tubulin beta-2A chain;Tubulin beta-2B chain;Tubulin beta-3 chain;Tubulin beta-4B chain	2367	135;16;173;193
0	3	28127	18	653.665	1957.97	-0.60786	199.15	193.03	41	0.146429	GHYTEGAELVDSVLDVVR		A0A0B4J269;G3V2A3;P07437;P68371;Q13509;Q13885;Q5JP53;Q5ST81;Q9BVA1	TUBB;TUBB2A;TUBB2B;TUBB3;TUBB4B	Tubulin beta chain;Tubulin beta-2A chain;Tubulin beta-2B chain;Tubulin beta-3 chain;Tubulin beta-4B chain	2368	135;16;173;193
0	3	28166	18	653.665	1957.97	-0.60786	174.59	169.59	37	0.137546	GHYTEGAELVDSVLDVVR		A0A0B4J269;G3V2A3;P07437;P68371;Q13509;Q13885;Q5JP53;Q5ST81;Q9BVA1	TUBB;TUBB2A;TUBB2B;TUBB3;TUBB4B	Tubulin beta chain;Tubulin beta-2A chain;Tubulin beta-2B chain;Tubulin beta-3 chain;Tubulin beta-4B chain	2369	135;16;173;193
0	2	28024	18	979.995	1957.97	-0.052163	365.15	342.13	52	0.163009	GHYTEGAELVDSVLDVVR		A0A0B4J269;G3V2A3;P07437;P68371;Q13509;Q13885;Q5JP53;Q5ST81;Q9BVA1	TUBB;TUBB2A;TUBB2B;TUBB3;TUBB4B	Tubulin beta chain;Tubulin beta-2A chain;Tubulin beta-2B chain;Tubulin beta-3 chain;Tubulin beta-4B chain	2370	135;16;173;193
1	3	17720	19	696.364	2086.07	-0.69409	118.24	112.91	24	0.3	GHYTEGAELVDSVLDVVRK		A0A0B4J269;G3V2A3;P07437;P68371;Q13509;Q13885;Q5JP53;Q5ST81;Q9BVA1	TUBB;TUBB2A;TUBB2B;TUBB3;TUBB4B	Tubulin beta chain;Tubulin beta-2A chain;Tubulin beta-2B chain;Tubulin beta-3 chain;Tubulin beta-4B chain	2371	135;16;173;193
1	3	17915	19	696.364	2086.07	1.54	212.72	203.63	45	0.257143	GHYTEGAELVDSVLDVVRK		A0A0B4J269;G3V2A3;P07437;P68371;Q13509;Q13885;Q5JP53;Q5ST81;Q9BVA1	TUBB;TUBB2A;TUBB2B;TUBB3;TUBB4B	Tubulin beta chain;Tubulin beta-2A chain;Tubulin beta-2B chain;Tubulin beta-3 chain;Tubulin beta-4B chain	2372	135;16;173;193
1	3	17930	19	696.364	2086.07	1.54	280.25	270.26	53	0.256039	GHYTEGAELVDSVLDVVRK		A0A0B4J269;G3V2A3;P07437;P68371;Q13509;Q13885;Q5JP53;Q5ST81;Q9BVA1	TUBB;TUBB2A;TUBB2B;TUBB3;TUBB4B	Tubulin beta chain;Tubulin beta-2A chain;Tubulin beta-2B chain;Tubulin beta-3 chain;Tubulin beta-4B chain	2373	135;16;173;193
1	3	17155	19	696.364	2086.07	-0.025512	156.22	146.96	32	0.296296	GHYTEGAELVDSVLDVVRK		A0A0B4J269;G3V2A3;P07437;P68371;Q13509;Q13885;Q5JP53;Q5ST81;Q9BVA1	TUBB;TUBB2A;TUBB2B;TUBB3;TUBB4B	Tubulin beta chain;Tubulin beta-2A chain;Tubulin beta-2B chain;Tubulin beta-3 chain;Tubulin beta-4B chain	2374	135;16;173;193
1	3	17173	19	696.364	2086.07	-0.025512	205.31	196.15	44	0.325926	GHYTEGAELVDSVLDVVRK		A0A0B4J269;G3V2A3;P07437;P68371;Q13509;Q13885;Q5JP53;Q5ST81;Q9BVA1	TUBB;TUBB2A;TUBB2B;TUBB3;TUBB4B	Tubulin beta chain;Tubulin beta-2A chain;Tubulin beta-2B chain;Tubulin beta-3 chain;Tubulin beta-4B chain	2375	135;16;173;193
1	3	17872	19	696.364	2086.07	0.48747	270.42	255.72	52	0.24186	GHYTEGAELVDSVLDVVRK		A0A0B4J269;G3V2A3;P07437;P68371;Q13509;Q13885;Q5JP53;Q5ST81;Q9BVA1	TUBB;TUBB2A;TUBB2B;TUBB3;TUBB4B	Tubulin beta chain;Tubulin beta-2A chain;Tubulin beta-2B chain;Tubulin beta-3 chain;Tubulin beta-4B chain	2376	135;16;173;193
0	2	12188	11	639.348	1276.68	0.27113	157.99	122.45	26	0.213115	GIHYLATVFEK		Q86SG5	S100A7A	Protein S100-A7A	2377	184
1	3	11520	20	750.332	2247.97	-0.20923	168.09	159.26	30	0.189873	GIINDDEDDEDLMMASGRPR		O75717	WDHD1	WD repeat and HMG-box DNA-binding protein 1	2378	125
1	3	11536	20	750.332	2247.97	-0.20923	115.98	107.48	18	0.333333	GIINDDEDDEDLMMASGRPR		O75717	WDHD1	WD repeat and HMG-box DNA-binding protein 1	2379	125
1	2	11526	20	1124.99	2247.97	-0.75057	114.74	101.98	21	0.333333	GIINDDEDDEDLMMASGRPR		O75717	WDHD1	WD repeat and HMG-box DNA-binding protein 1	2380	125
1	2	11539	20	1124.99	2247.97	-0.75057	124.45	111.89	23	0.323944	GIINDDEDDEDLMMASGRPR		O75717	WDHD1	WD repeat and HMG-box DNA-binding protein 1	2381	125
1	3	11365	20	750.332	2247.97	-1.4099	188.6	180.31	36	0.238411	GIINDDEDDEDLMMASGRPR		O75717	WDHD1	WD repeat and HMG-box DNA-binding protein 1	2382	125
1	3	11379	20	750.332	2247.97	-1.4099	188.6	175.56	38	0.20765	GIINDDEDDEDLMMASGRPR		O75717	WDHD1	WD repeat and HMG-box DNA-binding protein 1	2383	125
1	3	13550	20	760.995	2279.96	NaN	44.238	28.009	19	0.0612903	GIINDDEDDEDLMMASGRPR	GIINDDEDDEDLM(1)M(1)ASGRPR	O75717	WDHD1	WD repeat and HMG-box DNA-binding protein 1	2384	125
1	3	16499	22	862.781	2585.32	-0.27738	55.763	50.206	16	0.290909	GILTLKYPIEHGIITNWDDMEK		P68133;P68032;P63267;P62736;A6NL76;A0A804HKV3;F8WB63;B8ZZJ2;C9JFL5;F6UVQ4;F6QUT6	ACTA1;ACTC1;ACTG2;ACTA2	Actin, alpha skeletal muscle;Actin, alpha cardiac muscle 1;Actin, gamma-enteric smooth muscle;Actin, aortic smooth muscle	2385	171
0	2	6683	8	499.246	996.478	0.96557	147.04	105.15	23	0.113861	GIWHNNEK		P12532;F8WCN3	CKMT1A;CKMT1B	Creatine kinase U-type, mitochondrial	2386	141
0	2	8990	9	564.793	1127.57	NaN	93.195	65.709	15	0.0949367	GLLEFEHQR		E9PNH1;F5H6X6;E9PKU7;Q14697	GANAB	Neutral alpha-glucosidase AB	2387	100
0	2	20175	10	530.768	1059.52	-0.55461	108.74	62.317	20	0.0576369	GLSLPPACTR		P12532;F8WCN3;C9JSQ1;C9JT96;P17540	CKMT1A;CKMT1B;CKMT2	Creatine kinase U-type, mitochondrial;Creatine kinase S-type, mitochondrial	2388	141
0	2	20272	10	530.768	1059.52	-0.55461	116.05	65.924	20	0.0763359	GLSLPPACTR		P12532;F8WCN3;C9JSQ1;C9JT96;P17540	CKMT1A;CKMT1B;CKMT2	Creatine kinase U-type, mitochondrial;Creatine kinase S-type, mitochondrial	2389	141
0	2	20390	10	530.768	1059.52	-0.55461	107.57	58.787	19	0.0494505	GLSLPPACTR		P12532;F8WCN3;C9JSQ1;C9JT96;P17540	CKMT1A;CKMT1B;CKMT2	Creatine kinase U-type, mitochondrial;Creatine kinase S-type, mitochondrial	2390	141
0	2	19926	10	530.768	1059.52	-0.45253	108.74	63.976	20	0.0527704	GLSLPPACTR		P12532;F8WCN3;C9JSQ1;C9JT96;P17540	CKMT1A;CKMT1B;CKMT2	Creatine kinase U-type, mitochondrial;Creatine kinase S-type, mitochondrial	2391	141
0	2	20025	10	530.768	1059.52	-0.45253	130.75	73.467	22	0.101852	GLSLPPACTR		P12532;F8WCN3;C9JSQ1;C9JT96;P17540	CKMT1A;CKMT1B;CKMT2	Creatine kinase U-type, mitochondrial;Creatine kinase S-type, mitochondrial	2392	141
0	2	10484	10	511.821	1021.63	-0.73927	107.01	64.138	19	0.154472	GLVLSGVLHK		P29508	SERPINB3	Serpin B3	2393	152
0	3	11347	23	678.989	2033.95	2.3107	62.064	57.626	28	0.153846	GNFGGSFAGSFGGAGGHAPGVAR		A0A087X0X3;P52272;M0QY96;M0R2I7	HNRNPM	Heterogeneous nuclear ribonucleoprotein M	2394	10
0	2	4662	8	482.243	962.472	3.3134	157.86	116.94	23	0.127072	GNFHAVYR		P05109	S100A8	Protein S100-A8;Protein S100-A8, N-terminally processed	2395	133
0	2	12990	10	630.804	1259.59	-0.78101	169.44	154.06	27	0.173077	GNFNYIEFTR		J3QRS3;P19105;O14950	MYL12A;MYL12B	Myosin regulatory light chain 12A;Myosin regulatory light chain 12B	2396	117
0	2	13008	10	630.804	1259.59	-0.78101	196.99	176.37	28	0.201439	GNFNYIEFTR		J3QRS3;P19105;O14950	MYL12A;MYL12B	Myosin regulatory light chain 12A;Myosin regulatory light chain 12B	2397	117
0	2	13112	10	630.804	1259.59	-0.15432	195.88	177.98	28	0.175	GNFNYIEFTR		J3QRS3;P19105;O14950	MYL12A;MYL12B	Myosin regulatory light chain 12A;Myosin regulatory light chain 12B	2398	117
0	2	12697	10	630.804	1259.59	-0.21949	172.23	155.69	27	0.159763	GNFNYIEFTR		J3QRS3;P19105;O14950	MYL12A;MYL12B	Myosin regulatory light chain 12A;Myosin regulatory light chain 12B	2399	117
0	2	12716	10	630.804	1259.59	-0.21949	169.44	154.06	27	0.156977	GNFNYIEFTR		J3QRS3;P19105;O14950	MYL12A;MYL12B	Myosin regulatory light chain 12A;Myosin regulatory light chain 12B	2400	117
0	2	13041	10	630.804	1259.59	-0.95595	184.04	168.66	28	0.134615	GNFNYIEFTR		J3QRS3;P19105;O14950	MYL12A;MYL12B	Myosin regulatory light chain 12A;Myosin regulatory light chain 12B	2401	117
0	2	13059	10	630.804	1259.59	-0.95595	195.88	178.26	29	0.134259	GNFNYIEFTR		J3QRS3;P19105;O14950	MYL12A;MYL12B	Myosin regulatory light chain 12A;Myosin regulatory light chain 12B	2402	117
0	2	13075	10	630.804	1259.59	-0.95595	186.67	168.69	28	0.131455	GNFNYIEFTR		J3QRS3;P19105;O14950	MYL12A;MYL12B	Myosin regulatory light chain 12A;Myosin regulatory light chain 12B	2403	117
0	2	19895	10	630.804	1259.59	0.05856	229.58	206.01	31	0.124	GNFNYIEFTR		J3QRS3;P19105;O14950	MYL12A;MYL12B	Myosin regulatory light chain 12A;Myosin regulatory light chain 12B	2404	117
0	2	19772	10	630.804	1259.59	0.22194	201.07	189.23	29	0.0976431	GNFNYIEFTR		J3QRS3;P19105;O14950	MYL12A;MYL12B	Myosin regulatory light chain 12A;Myosin regulatory light chain 12B	2405	117
0	2	19640	10	630.804	1259.59	-0.015738	218.2	198.94	31	0.103679	GNFNYIEFTR		J3QRS3;P19105;O14950	MYL12A;MYL12B	Myosin regulatory light chain 12A;Myosin regulatory light chain 12B	2406	117
0	2	19743	10	630.804	1259.59	-0.015738	240	218.71	31	0.111913	GNFNYIEFTR		J3QRS3;P19105;O14950	MYL12A;MYL12B	Myosin regulatory light chain 12A;Myosin regulatory light chain 12B	2407	117
0	2	19899	10	630.804	1259.59	0.11856	229.58	204.49	31	0.114815	GNFNYIEFTR		J3QRS3;P19105;O14950	MYL12A;MYL12B	Myosin regulatory light chain 12A;Myosin regulatory light chain 12B	2408	117
0	3	9856	19	696.683	2087.03	-0.56079	83.849	67.361	22	0.234043	GNIELASSEPQHFTTTVTR		Q9UPQ0;D6RD46;E7EPK0;E9PDJ9;H0Y8P3;G5EA03	LIMCH1	LIM and calponin homology domains-containing protein 1	2409	197
0	3	9743	19	696.683	2087.03	-0.34148	134.9	96.628	35	0.239726	GNIELASSEPQHFTTTVTR		Q9UPQ0;D6RD46;E7EPK0;E9PDJ9;H0Y8P3;G5EA03	LIMCH1	LIM and calponin homology domains-containing protein 1	2410	197
0	3	9752	19	696.683	2087.03	-0.34148	56.9	42.591	17	0.168317	GNIELASSEPQHFTTTVTR		Q9UPQ0;D6RD46;E7EPK0;E9PDJ9;H0Y8P3;G5EA03	LIMCH1	LIM and calponin homology domains-containing protein 1	2411	197
0	3	15491	19	696.683	2087.03	-0.47697	161.22	116.41	40	0.111111	GNIELASSEPQHFTTTVTR		Q9UPQ0;D6RD46;E7EPK0;E9PDJ9;H0Y8P3;G5EA03	LIMCH1	LIM and calponin homology domains-containing protein 1	2412	197
0	3	15646	19	696.683	2087.03	0.2089	187.31	135.83	40	0.112676	GNIELASSEPQHFTTTVTR		Q9UPQ0;D6RD46;E7EPK0;E9PDJ9;H0Y8P3;G5EA03	LIMCH1	LIM and calponin homology domains-containing protein 1	2413	197
0	2	18881	11	594.33	1186.65	0.17737	156.46	139.22	28	0.0661939	GPLQSVQVFGR		M0R3H0;M0R210;P62249;Q6IPX4	RPS16	40S ribosomal protein S16	2437	120
0	2	18715	11	594.33	1186.65	-0.10846	111.39	90.872	22	0.0621469	GPLQSVQVFGR		M0R3H0;M0R210;P62249;Q6IPX4	RPS16	40S ribosomal protein S16	2438	120
0	2	18984	11	594.33	1186.65	0.58782	146.03	121.11	25	0.0485437	GPLQSVQVFGR		M0R3H0;M0R210;P62249;Q6IPX4	RPS16	40S ribosomal protein S16	2439	120
0	2	11117	12	593.827	1185.64	-0.076463	164.43	133.35	28	0.162791	GPSVFPLAPSSK		A0A0A0MS08;P01857;A0A0A0MS07	IGHG1	Ig gamma-1 chain C region	2440	14
0	2	11125	12	593.827	1185.64	-0.076463	162.36	138.21	28	0.167665	GPSVFPLAPSSK		A0A0A0MS08;P01857;A0A0A0MS07	IGHG1	Ig gamma-1 chain C region	2441	14
0	2	11132	12	593.827	1185.64	-0.076463	149.96	125.8	29	0.185897	GPSVFPLAPSSK		A0A0A0MS08;P01857;A0A0A0MS07	IGHG1	Ig gamma-1 chain C region	2442	14
0	2	11154	12	593.827	1185.64	-0.076463	162.36	138.21	29	0.186667	GPSVFPLAPSSK		A0A0A0MS08;P01857;A0A0A0MS07	IGHG1	Ig gamma-1 chain C region	2443	14
0	2	11388	12	593.827	1185.64	1.1666	164.43	133.35	27	0.145161	GPSVFPLAPSSK		A0A0A0MS08;P01857;A0A0A0MS07	IGHG1	Ig gamma-1 chain C region	2444	14
0	2	11424	12	593.827	1185.64	1.1666	178.08	147	27	0.174194	GPSVFPLAPSSK		A0A0A0MS08;P01857;A0A0A0MS07	IGHG1	Ig gamma-1 chain C region	2445	14
0	2	17467	12	593.827	1185.64	-0.047131	120.09	96.662	25	0.0698324	GPSVFPLAPSSK		A0A0A0MS08;P01857;A0A0A0MS07	IGHG1	Ig gamma-1 chain C region	2446	14
0	2	17635	12	593.827	1185.64	0.26385	115.23	84.158	25	0.0524109	GPSVFPLAPSSK		A0A0A0MS08;P01857;A0A0A0MS07	IGHG1	Ig gamma-1 chain C region	2447	14
0	2	17262	12	593.827	1185.64	0.10197	107.95	98.171	25	0.0733138	GPSVFPLAPSSK		A0A0A0MS08;P01857;A0A0A0MS07	IGHG1	Ig gamma-1 chain C region	2448	14
0	2	17368	12	593.827	1185.64	0.10197	164.33	133.26	30	0.163043	GPSVFPLAPSSK		A0A0A0MS08;P01857;A0A0A0MS07	IGHG1	Ig gamma-1 chain C region	2449	14
0	2	17468	12	593.827	1185.64	0.10197	157.38	126.3	29	0.188312	GPSVFPLAPSSK		A0A0A0MS08;P01857;A0A0A0MS07	IGHG1	Ig gamma-1 chain C region	2450	14
0	2	17573	12	593.827	1185.64	0.10197	118.28	96.192	27	0.0694087	GPSVFPLAPSSK		A0A0A0MS08;P01857;A0A0A0MS07	IGHG1	Ig gamma-1 chain C region	2451	14
[truncated: 2,746 more rows]
