# Supplementary material for: Silencing of the PHLDA1 leads to global proteome changes and differentiation pathways of human neuroblastoma cells
Source: Front Pharmacol. 2024 Mar 1;15:1351536. doi: 10.3389/fphar.2024.1351536 (PMC10941682; doi:10.3389/fphar.2024.1351536)
Supplement: Supplementary file 7 [file Table5.XLSX]

## Sheet: protein_ident_4MCP
LFQ intensity 65rok_shA_ex1	LFQ intensity 66rok_shCtrl_ex1	LFQ intensity 67rok_shA_ex2	LFQ intensity 68rok_shCtrl_ex2	LFQ intensity 69rok_shA_ex3	LFQ intensity 70rok_shCtrl_ex3	LFQ intensity 71rok_shA_ex4	LFQ intensity 72rok_shCtrl_ex4	LFQ intensity 73rok_shA_ex5	LFQ intensity 74rok_shCtrl_ex5	C: Potential contaminant	N: Mol. weight [kDa]	N: Sequence length	N: MS/MS count	N: Razor + unique peptides 65rok_shA_ex1	N: Razor + unique peptides 66rok_shCtrl_ex1	N: Razor + unique peptides 67rok_shA_ex2	N: Razor + unique peptides 68rok_shCtrl_ex2	N: Razor + unique peptides 69rok_shA_ex3	N: Razor + unique peptides 70rok_shCtrl_ex3	N: Razor + unique peptides 71rok_shA_ex4	N: Razor + unique peptides 72rok_shCtrl_ex4	N: Razor + unique peptides 73rok_shA_ex5	N: Razor + unique peptides 74rok_shCtrl_ex5	N: Unique peptides 65rok_shA_ex1	N: Unique peptides 66rok_shCtrl_ex1	N: Unique peptides 67rok_shA_ex2	N: Unique peptides 68rok_shCtrl_ex2	N: Unique peptides 69rok_shA_ex3	N: Unique peptides 70rok_shCtrl_ex3	N: Unique peptides 71rok_shA_ex4	N: Unique peptides 72rok_shCtrl_ex4	N: Unique peptides 73rok_shA_ex5	N: Unique peptides 74rok_shCtrl_ex5	N: Sequence coverage 65rok_shA_ex1 [%]	N: Sequence coverage 66rok_shCtrl_ex1 [%]	N: Sequence coverage 67rok_shA_ex2 [%]	N: Sequence coverage 68rok_shCtrl_ex2 [%]	N: Sequence coverage 69rok_shA_ex3 [%]	N: Sequence coverage 70rok_shCtrl_ex3 [%]	N: Sequence coverage 71rok_shA_ex4 [%]	N: Sequence coverage 72rok_shCtrl_ex4 [%]	N: Sequence coverage 73rok_shA_ex5 [%]	N: Sequence coverage 74rok_shCtrl_ex5 [%]	N: Q-value	N: Score	N: Number of proteins	T: Protein IDs	T: Majority protein IDs	T: Protein names
212260000	233970000	225230000	285710000	239470000	303860000	205710000	371790000	278970000	278080000		141.44	1268	248	15	20	14	24	21	24	16	25	21	20	10	11	8	15	14	15	11	15	14	15	16.4	21.2	14.4	24.3	22.8	25.9	17.4	26.3	25.6	22.6	0	201.49	20	A0A024R4E5;Q00341;H0Y394;H7C0A4;C9J5E5;C9JHZ8;C9JZI8;C9JES8;C9JHS7;H7C2D1;H7BZC3;C9JK79;C9JT62;C9JHN6;C9JEJ8;C9JBS3;C9JQ82;C9JMQ6;C9J739;C9JHS9	A0A024R4E5;Q00341;H0Y394	Vigilin
0	183010000	0	178790000	130450000	170170000	0	193380000	196440000	0		61.927	548	56	4	6	3	6	6	8	3	7	8	2	2	4	2	2	2	4	1	3	6	1	11.3	14.6	9.9	15.3	13.7	20.3	7.1	21.2	21.5	3.1	0	22.22	7	A0A024R571;Q9H4M9;C9JC03;C9J2Z4;C9JDQ8;C9JIJ3;C9IZH1	A0A024R571;Q9H4M9;C9JC03;C9J2Z4	EH domain-containing protein 1
523430000	555580000	482600000	548180000	395930000	400410000	366540000	416580000	368990000	703980000		25.898	234	145	8	10	7	8	8	8	7	9	7	7	8	10	7	8	8	8	7	9	7	7	43.2	45.3	41.9	51.7	45.3	45.3	41.9	52.6	44.9	43.6	0	276.8	6	A0A024RA52;P25787;A0A7I2V2H3;A0A7I2YQP7;C9JCK5;H3BT36	A0A024RA52;P25787;A0A7I2V2H3;A0A7I2YQP7;C9JCK5	Proteasome subunit alpha type;Proteasome subunit alpha type-2
124880000	133980000	116540000	131310000	129660000	146030000	124830000	147410000	116740000	86706000		119.41	1132	215	18	16	13	18	15	16	13	19	16	11	14	11	8	14	11	12	10	14	13	8	26.8	23.4	16.7	23.8	21.5	22.3	16.8	24.4	22.8	15	0	196.62	24	P46379;A0A7I2V508;A0A0G2JK23;A0A024RCR6;A0A7P0MQS5;A0A0G2JL47;A0A0G2JJM1;X6REW1;F6S6P2;F6X9W3;A0A1B0GX79;A0A0G2JJR8;A0A7I2V3H1;F6XTU0;F6U1F2;F6UR09;F6TC96;H0Y710;H0Y4L1;A0A0G2JJ92;A0A0G2JIA9;A0A0G2JIB3;H0Y759;H0Y7K4	P46379;A0A7I2V508;A0A0G2JK23;A0A024RCR6;A0A7P0MQS5;A0A0G2JL47;A0A0G2JJM1;X6REW1	Large proline-rich protein BAG6
250900000	0	258100000	176330000	0	280160000	316060000	0	262590000	206270000		514.66	4490	46	5	2	8	3	5	7	10	3	2	4	5	2	8	3	5	6	10	2	2	4	1.2	0.5	2.2	0.6	2.1	1.6	2.4	0.7	0.5	1.1	0.95776	-4.079	3	Q96JB1;A0A075B6F3;H0Y7V4	Q96JB1;A0A075B6F3;H0Y7V4	Dynein heavy chain 8, axonemal
94455000	65731000	55365000	89445000	66740000	81907000	59554000	65442000	61649000	51805000		21.911	197	80	6	4	3	7	4	5	4	5	5	3	1	1	0	1	1	1	1	1	1	1	38.6	31.5	19.3	53.8	31.5	35	31.5	46.7	35	26.4	0	39.853	8	A0A075B7C0;A0A0C4DGQ5;P04632;K7EIV0;K7ELJ7;K7EKD8;U3KPR7;K7EM73	A0A075B7C0;A0A0C4DGQ5;P04632;K7EIV0;K7ELJ7;K7EKD8;U3KPR7;K7EM73	Calpain small subunit 1
197000000	173680000	199030000	218440000	269380000	223370000	221620000	210630000	229650000	194010000		91.099	806	382	21	20	18	23	22	23	20	25	22	18	20	19	18	22	21	22	19	24	21	17	36.1	36.8	27.9	36.2	39.3	38.8	33.3	41.4	36	30.5	0	227.54	4	A0A087WVR3;A0A087WTW0;Q96T88;A0A087WWG9	A0A087WVR3;A0A087WTW0;Q96T88;A0A087WWG9	E3 ubiquitin-protein ligase UHRF1
284320000	259990000	260790000	266370000	215670000	259680000	226260000	232690000	253650000	148240000		65.173	563	173	13	13	12	15	11	11	9	13	10	10	13	13	12	15	11	11	9	13	10	10	24	26.1	21.7	29	22.2	24.2	13.9	26.6	23.6	19.9	0	63.335	3	Q8WYA6;A0A087WUB9;A2A2P1	Q8WYA6;A0A087WUB9	Beta-catenin-like protein 1
109130000	117970000	229450000	64865000	75578000	70931000	198530000	58814000	76939000	60628000		25.09	227	73	6	7	8	6	4	8	6	4	9	6	0	0	0	0	0	1	0	0	0	1	22.9	23.3	31.3	24.7	12.8	28.6	26.4	16.3	29.5	27.8	0	19.647	5	A0A087WUC6;Q15005;E9PL01;E9PRB9;H0YE04	A0A087WUC6;Q15005;E9PL01;E9PRB9	Signal peptidase complex subunit 2
1591400000	1402300000	1317800000	1295100000	1640500000	1269600000	1353000000	1279900000	1668900000	1591100000		40.04	363	286	12	13	12	16	14	10	11	12	11	16	12	13	12	16	14	10	11	12	11	16	26.4	32.2	31.7	36.6	32.2	22.3	24.5	24.5	20.1	41.6	0	191.55	2	A0A087WUK2;O14979	A0A087WUK2;O14979	Heterogeneous nuclear ribonucleoprotein D-like
248060000	323190000	305300000	348010000	263310000	341800000	250390000	361550000	261210000	285220000		138.68	1220	243	19	24	16	24	18	24	13	24	19	16	19	24	16	24	18	24	13	24	19	16	23	27.8	19.3	26.7	24	28.8	17	27.8	23	20.9	0	189.67	2	A0A087WUT6;O60841	A0A087WUT6;O60841	Eukaryotic translation initiation factor 5B
255470000	334100000	201160000	253090000	219420000	278630000	136010000	239310000	173920000	251470000		11.967	103	58	4	5	4	5	3	5	4	3	4	3	4	5	4	5	3	5	4	3	4	3	58.3	68.9	58.3	63.1	47.6	63.1	58.3	38.8	56.3	44.7	0	39.351	3	Q99417;A0A087WV05;A0A0D9SEI7	Q99417;A0A087WV05	C-Myc-binding protein
87452000	36006000	55144000	37167000	34592000	37761000	64150000	36823000	48569000	0		49.697	442	65	8	6	6	6	8	5	5	3	7	2	8	6	6	6	8	5	5	3	7	2	19.5	14.9	16.3	16.3	21.9	12.7	12	8.6	15.2	5.9	0	18.611	5	A0A087WV24;P20711;H7BZF7;A0A087WU57;F8WER1	A0A087WV24;P20711;H7BZF7;A0A087WU57	Aromatic-L-amino-acid decarboxylase
48147000	0	0	0	52671000	49426000	0	52695000	69367000	0		22.324	195	36	3	3	2	4	3	4	2	2	4	2	2	3	2	3	2	3	2	2	3	1	20.5	17.9	11.8	23.6	17.9	21.5	11.8	12.8	21.5	11.3	0	7.1505	3	P62341;A0A087WVA1;Q6IAK0	P62341;A0A087WVA1;Q6IAK0	Selenoprotein T
83338000	79566000	105240000	118860000	174270000	147690000	140210000	165320000	190400000	138860000		99.31	913	196	13	12	15	13	13	18	13	20	16	15	11	9	11	10	12	15	11	16	12	11	20.7	19.7	21.8	20.9	22.8	28	21.9	30.1	26.3	23.3	0	79.36	7	A0A087WVM4;B7ZM99;Q6UB35;H0Y327;Q4VXM0;Q5JYA3;Q4VXM1	A0A087WVM4;B7ZM99;Q6UB35	Monofunctional C1-tetrahydrofolate synthase, mitochondrial
77905000	94556000	241750000	286210000	1096200000	882730000	1382100000	1488000000	1583000000	841780000		192.06	1679	1327	28	30	44	51	67	68	74	71	74	66	22	19	31	33	48	48	49	50	53	46	25.4	25.3	36	39.1	48.5	50.3	53.6	53.2	52.6	46.8	0	323.31	7	A0A087WVQ6;Q00610;J3KS13;J3KSQ2;J3QL20;J3KRF5;F5H5N6	A0A087WVQ6;Q00610	Clathrin heavy chain;Clathrin heavy chain 1
179020000	198440000	175280000	180230000	183580000	153700000	165890000	153920000	123570000	179700000		37.772	361	67	3	3	3	4	3	4	2	4	2	2	2	2	2	3	2	3	1	3	1	2	11.9	11.9	11.9	12.5	11.9	12.5	7.2	12.5	7.2	9.1	0	34.931	7	A0A087WVT6;Q9BWW4;A0A087X159;P81877;D6RAC5;U3KQ46;Q9NW25	A0A087WVT6;Q9BWW4;A0A087X159;P81877;D6RAC5	Single-stranded DNA-binding protein 3;Single-stranded DNA-binding protein 2
178900000	227900000	223330000	221320000	214910000	190940000	181300000	203840000	169800000	0		21.459	184	54	3	5	6	3	3	4	4	3	3	1	3	5	6	3	3	4	4	3	3	1	31.5	42.4	38	31.5	31.5	37	32.1	31.5	31.5	7.6	0	63.961	5	A0A087WVZ9;P19388;A0A0A0MQR7;A0A087WWX0;A0A087WVN5	A0A087WVZ9;P19388;A0A0A0MQR7	DNA-directed RNA polymerases I, II, and III subunit RPABC1
90396000	68594000	90342000	86116000	89187000	95831000	82387000	90737000	88514000	96449000		44.26	394	74	6	5	5	6	6	3	8	6	6	6	6	5	5	6	6	3	8	6	6	6	15.7	15.7	15.5	18.8	17	10.7	21.1	18.8	17	18.8	0	40.089	2	A0A087WW40;Q9Y371	A0A087WW40;Q9Y371	Endophilin-B1
58495000	55727000	0	82467000	67682000	76454000	64131000	61956000	67641000	0		54.695	504	39	4	5	2	6	5	3	3	2	3	2	4	5	2	6	5	3	3	2	3	2	13.9	16.7	6.5	20.2	19.2	10.9	9.1	6.2	11.1	6.2	0	46.673	8	A0A087WWF6;P49005;F8W8R3;C9JLE1;C9JHC7;C9IZD2;C9J8Z7;H7C1B3	A0A087WWF6;P49005;F8W8R3;C9JLE1	DNA polymerase delta subunit 2
22240000	24816000	0	17683000	0	24542000	0	21108000	19310000	0		33.921	315	22	2	2	2	2	1	1	0	1	2	3	1	1	1	1	0	0	0	0	1	2	8.3	14.3	9.2	8.3	5.4	5.4	0	5.4	11.7	12.1	0	8.5398	14	H0YMB3;H0YLV5;A0A087WWM4;F8WAN9;H0YNJ6;Q9P2T1;H0YNS9;H0YLB8;H0YNH0;H0YL68;H0YK13;H0YMR9;H0YK71;H0YMV5	H0YMB3;H0YLV5;A0A087WWM4;F8WAN9;H0YNJ6;Q9P2T1;H0YNS9;H0YLB8	GMP reductase;GMP reductase 2
0	0	36868000	26671000	74242000	72231000	54474000	103490000	146120000	81305000		75.651	657	79	1	2	5	3	8	6	4	10	12	7	1	2	5	3	8	6	4	10	12	7	2	3.2	9.6	5.3	13.9	11.6	7.3	20.5	23.7	9.7	0	27.859	8	A0A087WWS1;Q96FV9;R4GMN4;A0A087WY84;J3KT14;J3KRD7;R4GN58;J3QQZ3	A0A087WWS1;Q96FV9;R4GMN4	THO complex subunit 1
1125300000	1114800000	728310000	956100000	878260000	862870000	665540000	819050000	776510000	925820000		26.42	227	361	20	23	12	19	24	20	11	24	18	12	0	0	0	0	0	0	0	0	0	0	53.7	54.6	36.6	50.2	56.8	48.5	33	51.5	47.1	43.2	0	199.05	4	A0A087WWU8;A0A494C0G0;Q5VU61;H0YL80	A0A087WWU8
521510000	406010000	577190000	453610000	646260000	489610000	515700000	412480000	496040000	357650000		44.739	414	178	7	7	7	7	6	5	7	6	7	8	6	5	5	5	4	4	6	4	5	5	21.3	23.4	23.4	23.2	20.5	18.4	21.3	20.5	23.9	25.6	0	156.05	19	Q13148;A0A087WX29;A0A087WYY0;A0A087X260;G3V162;B1AKP7;K7EN94;A0A0A0N0M3;K7EJM5;A0A087WV68;A0A087WXQ5;A0A087WXV3;A0A087WX67;A0A0A0MSV7;K7EJ99;K7EL26;A0A087WZC9;A0A087WYE7;A0A087WTZ4	Q13148;A0A087WX29;A0A087WYY0;A0A087X260;G3V162;B1AKP7;K7EN94;A0A0A0N0M3;K7EJM5	TAR DNA-binding protein 43
209970000	230230000	265610000	281620000	331820000	256950000	264110000	248100000	358790000	218820000		36.849	321	105	5	11	9	10	6	9	5	9	6	10	0	1	0	0	0	0	0	0	0	0	20.2	37.4	29.3	36.4	25.5	30.5	18.1	33.6	23.7	35.5	0	133.03	6	A0A7I2YQU0;A0A7I2V594;A0A087WXC5;O95299;A0A7I2V3H5;C9J6X0	A0A7I2YQU0;A0A7I2V594;A0A087WXC5;O95299;A0A7I2V3H5	NADH dehydrogenase [ubiquinone] 1 alpha subcomplex subunit 10, mitochondrial
583500000	657560000	554210000	765650000	830690000	772160000	593310000	838250000	773240000	481750000		19.586	169	214	7	6	9	7	7	9	9	9	7	11	7	6	9	7	7	9	9	9	7	11	41.4	30.8	51.5	41.4	41.4	46.7	49.7	49.7	41.4	49.7	0	110.26	12	A0A087WXM6;J3QQT2;J3KRX5;A0A0A6YYL6;P18621;J3QLC8;A0A0A0MRF8;J3KRB3;A0A087WWH0;J3QS96;A0A087WY81;J3KSJ0	A0A087WXM6;J3QQT2;J3KRX5;A0A0A6YYL6;P18621;J3QLC8;A0A0A0MRF8;J3KRB3;A0A087WWH0;J3QS96	60S ribosomal protein L17
231850000	309130000	189510000	304780000	176500000	229620000	175790000	256360000	131760000	205060000		33.879	307	169	9	9	9	8	7	10	6	9	9	8	9	9	9	8	7	10	6	9	9	8	28.7	28.7	33.9	28.7	25.7	36.5	28	33.6	36.5	33.2	0	147.34	3	Q9NP79;A0A087WY55;Q5TGM0	Q9NP79;A0A087WY55	Vacuolar protein sorting-associated protein VTA1 homolog
73376000	0	117460000	108930000	199990000	135470000	209760000	189540000	238660000	172970000		49.526	434	119	6	3	10	8	8	8	10	9	8	9	6	3	10	8	8	8	10	9	8	9	18.9	8.8	30.9	24.4	24.9	23.5	29.5	27.9	24.7	26.7	0	81.094	9	A0A087WY71;E9PFW3;Q96CW1;C9JJ47;C9JTK4;C9JGT8;C9JJD3;C9JPV8;H7C4C3	A0A087WY71;E9PFW3;Q96CW1;C9JJ47	AP-2 complex subunit mu
42602000	45102000	23613000	53625000	67320000	69204000	73150000	89172000	81064000	67361000		146.68	1330	105	11	6	5	10	10	11	10	17	14	10	11	5	5	10	10	11	10	17	14	10	11.3	5.9	7.7	10.4	11.7	12.9	11.7	20.4	14.1	11.2	0	68.438	4	E9PFH7;A0A087WYG2;A0A669KB35;Q9UPT6	E9PFH7;A0A087WYG2;A0A669KB35;Q9UPT6	C-Jun-amino-terminal kinase-interacting protein 3
147450000	83579000	81180000	62089000	125760000	59804000	65753000	62380000	114190000	33038000		99.133	923	99	11	7	9	6	10	4	7	4	10	5	10	6	8	5	9	3	6	3	9	4	20.8	12.2	17.6	10	17.3	3.6	12	5.2	17.3	10.2	0	74.005	4	A0A087WYL5;Q6UXD5;H3BN26;I3L111	A0A087WYL5;Q6UXD5	Seizure 6-like protein 2
0	0	0	108390000	215200000	136360000	147380000	153760000	182010000	0		155.29	1370	54	1	2	6	4	7	5	7	8	9	2	1	2	6	4	6	4	6	7	8	1	0.7	1.6	5.1	3.7	6.5	4.1	6.2	6.9	8.5	1.8	0	13.564	2	A0A087WYN9;Q7Z478	A0A087WYN9;Q7Z478	ATP-dependent RNA helicase DHX29
3897600000	3727900000	2997800000	3158900000	2749200000	2972500000	2621900000	2800600000	2724000000	2955900000		18.697	160	173	7	6	6	7	7	6	5	6	6	7	7	6	6	7	7	6	5	6	6	7	43.1	36.9	36.9	43.1	46.2	36.9	35.6	36.9	38.1	36.9	0	175.91	3	Q15185;A0A087WYT3;B4DDC6	Q15185;A0A087WYT3	Prostaglandin E synthase 3
20351000	0	0	0	18075000	18765000	0	18483000	15836000	0		20.428	184	17	1	1	1	1	3	1	1	1	2	1	1	1	1	1	3	1	1	1	2	1	9.2	9.2	9.2	9.2	18.5	9.2	10.3	9.2	19.6	9.2	0	8.0181	8	A0A087WYU2;Q96S19;H3BS73;H3BRT2;H3BQ55;H3BNB2;H3BNT3;H3BMF3	A0A087WYU2;Q96S19;H3BS73;H3BRT2;H3BQ55;H3BNB2	UPF0585 protein C16orf13
63236000	0	0	82614000	317720000	86358000	0	0	0	93174000		5.1951	50	27	1	1	0	1	1	1	1	0	0	1	1	1	0	1	1	1	1	0	0	1	50	50	0	50	50	50	50	0	0	50	0.25571	0.36139	2	A0A087WYV4;Q6UWP2	A0A087WYV4;Q6UWP2	Dehydrogenase/reductase SDR family member 11
180420000	190440000	148650000	157690000	167600000	153030000	116450000	132450000	104090000	173130000		77.843	739	144	14	13	9	11	10	12	6	7	8	11	4	4	3	4	3	5	2	3	5	5	34.2	31.7	18.7	30	23.5	28.6	13.1	15.7	20.7	25.2	0	79.592	3	A0A087WZ13;E9PAU2;K7EQG2	A0A087WZ13;E9PAU2
131630000	81388000	80674000	78781000	154290000	42375000	100550000	64289000	158090000	0		42.41	387	77	10	7	10	6	10	2	10	4	10	1	10	7	10	6	10	2	10	4	10	1	35.9	21.2	29.5	21.4	39	6.7	28.2	15.2	36.4	1.8	0	47.677	4	A0A087WZN1;O43837;A0A087X2E5;A0A0D9SG66	A0A087WZN1;O43837;A0A087X2E5	Isocitrate dehydrogenase [NAD] subunit, mitochondrial;Isocitrate dehydrogenase [NAD] subunit beta, mitochondrial
27974000	41228000	0	40331000	37494000	44361000	0	50925000	45567000	47731000		33.404	293	31	3	3	1	3	6	4	3	2	4	2	1	1	1	1	2	1	2	1	1	2	13.3	13	4.1	13.3	21.2	17.1	16.4	8.2	17.1	7.2	0	6.9914	5	A0A087WZR3;H9KVA9;A0A0D9SF50;P46736;A0A0A0MS96	A0A087WZR3;H9KVA9;A0A0D9SF50;P46736	Lys-63-specific deubiquitinase BRCC36
26870000	22943000	0	33678000	33584000	37657000	35280000	43289000	43938000	54155000		144.36	1278	55	3	2	5	6	5	3	6	6	11	3	1	0	2	3	2	1	2	3	4	1	3.5	2.7	5.3	5.9	4.5	3.3	6	6.3	10.8	3.3	0	13.87	5	A0A087WZV0;O43314;D6RBU4;A0A087WWN8;D6RFG4	A0A087WZV0;O43314	Inositol hexakisphosphate and diphosphoinositol-pentakisphosphate kinase 2
576880000	597620000	499190000	525140000	493810000	497970000	395130000	436710000	516490000	350960000		104.78	937	582	31	29	28	28	27	27	27	29	28	28	31	29	28	28	27	27	27	29	28	28	39.3	37.9	36.4	38.1	35.2	35.4	35.4	37.2	35.8	35	0	323.31	13	A0A087X054;A0A494C039;Q9Y4L1;E9PJ21;A0A087WWI4;K7EQK2;J3KTF1;J3QL06;Q9BST8;J3QQH7;J3QLE9;A0A087X214;A0A087WW13	A0A087X054;A0A494C039;Q9Y4L1;E9PJ21;A0A087WWI4;K7EQK2	Hypoxia up-regulated protein 1
150630000	124350000	129190000	109900000	130270000	160820000	149680000	136740000	160120000	301570000		86.457	773	73	4	7	4	7	6	9	8	10	5	4	3	6	2	4	3	5	6	5	4	4	6.6	7.8	4.4	11.9	11.5	15	12.3	19.1	9.2	7.4	0	25.668	5	A0A7I2V550;B4DIB3;A0A087X0I6;Q9P0L2;A0A7I2YQC1	A0A7I2V550;B4DIB3;A0A087X0I6;Q9P0L2;A0A7I2YQC1	Serine/threonine-protein kinase MARK1
37493000	37809000	43242000	31172000	31884000	30142000	45804000	35797000	37395000	0		48.519	435	41	6	5	6	5	5	2	6	3	4	1	3	3	2	2	3	0	2	1	1	0	15.9	15.4	14	11.7	16.1	5.1	14	7.1	9.9	2.3	0	5.419	4	A0A087X0L7;J3KNA0;Q15070;E7EVY0	A0A087X0L7;J3KNA0;Q15070;E7EVY0	Mitochondrial inner membrane protein OXA1L
45789000	0	0	37315000	39684000	54853000	0	44246000	41929000	0		88.813	796	31	5	2	2	2	4	5	2	3	6	2	4	1	1	1	3	4	1	2	5	1	8.9	2.6	2.9	4.1	7.4	10.4	2.4	6.2	8.8	2.5	0	8.0369	3	Q9BWU0;A0A087X0M4;H7C256	Q9BWU0;A0A087X0M4	Kanadaptin
162610000	188320000	127070000	173530000	141650000	166390000	119160000	162610000	134930000	154100000		63.674	583	110	10	10	10	10	6	9	5	7	8	4	0	0	1	0	0	0	1	0	0	0	19.6	22	17.8	19.2	13.6	17	9.4	14.9	16.5	7.7	0	77.319	4	A0A087X0Q1;Q7Z739;A0A087X0C3;S4R373	A0A087X0Q1;Q7Z739	YTH domain-containing family protein 3
51400000	46533000	44081000	45062000	41490000	44868000	0	32294000	37100000	52438000		19.825	172	56	7	5	3	5	2	4	3	4	6	5	5	4	2	3	2	4	2	3	5	3	47.7	24.4	14	19.8	9.9	23.8	14	19.8	47.7	19.8	0	10.871	2	A0A087X0R6;Q9UMY4	A0A087X0R6;Q9UMY4	Sorting nexin-12
148400000	90193000	118720000	72402000	85229000	47467000	0	34898000	90915000	0		46.292	421	54	8	3	6	4	4	3	2	2	9	1	8	3	6	4	4	3	2	2	9	1	24.9	8.3	19.7	10.9	12.1	10	5.2	6.9	30.2	2.6	0	14.856	6	A0A087X0W7;Q86TX2;A0A087WT95;P49753;G3V4F2;Q3I5F7	A0A087X0W7;Q86TX2;A0A087WT95;P49753;G3V4F2	Acyl-coenzyme A thioesterase 1;Acyl-coenzyme A thioesterase 2, mitochondrial
33743000	0	0	30284000	37741000	0	0	26903000	34818000	0		37.855	341	21	1	2	4	1	3	1	2	3	2	1	1	1	4	1	3	1	1	3	2	1	4.1	8.5	9.4	4.1	7.6	4.1	8.5	9.4	4.1	4.1	0	6.0456	3	P53365;A0A087X1E4;E9PRV8	P53365;A0A087X1E4	Arfaptin-2
289210000	123730000	137920000	105370000	285380000	111670000	133460000	134130000	194180000	110790000		45.676	412	112	7	3	3	7	7	6	3	3	8	4	7	3	3	7	7	6	3	3	8	4	34.7	14.3	14.3	34	34.7	31.3	18.2	16.7	40	21.4	0	139.12	9	A0A087X1W8;A0A0A0MTJ8;X5DQS5;Q9BY67;A0A087X0T8;F5H125;H0YG94;F5H8J9;F5H0H5	A0A087X1W8;A0A0A0MTJ8;X5DQS5;Q9BY67;A0A087X0T8;F5H125;H0YG94	Cell adhesion molecule 1
153280000	104740000	0	119390000	125740000	108810000	124630000	147980000	146470000	0		26.011	228	23	3	2	1	1	2	3	2	3	3	1	3	2	1	1	2	2	2	3	3	1	15.4	12.3	5.3	5.3	12.3	18.4	12.3	15.4	16.2	5.3	0	7.9753	3	H0YM70;A0A087X1Z3;Q9UL46	H0YM70;A0A087X1Z3;Q9UL46	Proteasome activator complex subunit 2
0	75827000	0	0	126180000	124020000	253040000	130220000	113760000	0		102.28	906	44	1	2	1	5	7	5	6	8	11	4	1	2	1	5	7	5	6	8	11	4	1.7	3.5	2.4	7.8	8.7	7.2	7.5	11.7	13.4	5	0	9.7258	4	A0A087X211;Q8TCG1;F8WF26;F8WAX6	A0A087X211;Q8TCG1	Protein CIP2A
178090000	156430000	139690000	127050000	197180000	120340000	140540000	123440000	156450000	117030000		35.29	306	96	6	8	7	8	9	7	9	6	8	7	6	8	7	8	9	7	9	6	8	7	27.1	33	26.8	33	35.9	33	38.9	33	36.9	29.1	0	48.348	4	A0A087X2D5;Q9BRJ2;A0A0G2JMS5;A0A087WU62	A0A087X2D5;Q9BRJ2;A0A0G2JMS5;A0A087WU62	39S ribosomal protein L45, mitochondrial
118040000	127770000	112050000	134220000	88149000	123500000	128320000	115620000	103540000	133430000		145.17	1312	244	21	21	17	24	19	21	14	19	14	14	0	0	0	0	1	0	0	0	0	1	22.9	22.3	15.5	24.1	19.9	23.6	14.7	20.2	15.7	14.6	0	158.03	3	A0A087X2D8;D6RHI8;H0YBS5	A0A087X2D8
197700000	204950000	261930000	279610000	352530000	385100000	368020000	479890000	429610000	353450000		45.796	403	221	9	9	11	11	11	13	11	12	14	15	9	9	11	11	11	13	11	12	14	15	32.5	33.7	36.7	39	37.7	43.9	40.7	40.4	48.1	49.4	0	123.24	7	A0A087X2I1;P62333;H0YJC0;H0YJS8;H0YJX2;H0YJE9;H0YJT1	A0A087X2I1;P62333;H0YJC0	26S protease regulatory subunit 10B
181590000	175970000	161730000	195330000	178220000	174360000	156900000	187830000	161510000	140840000		54.889	484	261	13	14	13	14	12	16	13	14	14	14	11	12	11	12	11	14	11	12	13	13	43.6	41.7	42.1	44.4	39.5	50.8	41.1	44.4	46.7	44.2	0	158.16	19	P30566;A0A7P0T9A7;A0A096LNY6;A0A7P0Z472;A0A1B0GWJ0;A0A1B0GTJ7;A0A0A6YY92;A0A7P0T8E4;A0A096LNY5;A0A1B0GTG9;A0A1B0GWF8;A0A096LP92;A0A096LNY4;A0A096LPA2;A0A096LP72;B4DEP1;A0A096LP76;A0A096LNT0;V9GY96	P30566;A0A7P0T9A7;A0A096LNY6;A0A7P0Z472;A0A1B0GWJ0;A0A1B0GTJ7;A0A0A6YY92;A0A7P0T8E4;A0A096LNY5;A0A1B0GTG9;A0A1B0GWF8;A0A096LP92	Adenylosuccinate lyase
957240000	554140000	775580000	526750000	847810000	439120000	631380000	431880000	803200000	499870000		30.376	279	155	10	8	11	7	10	7	10	6	9	7	0	0	0	0	0	0	0	0	0	0	52	43.7	55.2	43	49.8	38.4	49.8	40.1	46.2	39.4	0	196.89	11	A0A096LPI6;P0DPI2;A0A096LNH5;H7C1F6;H7C2G3;A0A096LP73;A0A2R8YDR7;F2Z2Q0;A0A096LP12;A0A096LNJ1;A0A2R8Y6K9	A0A096LPI6;P0DPI2;A0A096LNH5;H7C1F6;H7C2G3
32087000	36585000	0	37091000	0	0	0	34681000	21025000	0		33.886	306	30	4	5	1	3	1	4	2	3	3	3	2	2	1	2	1	3	1	2	2	1	16.7	21.6	6.2	13.4	6.2	13.4	9.5	13.4	13.4	12.7	0	11.062	3	Q9BY42;A0A0A0MQR2;A2A2L5	Q9BY42;A0A0A0MQR2;A2A2L5	Protein RTF2 homolog
47594000	62174000	57224000	48584000	57540000	67125000	99926000	51779000	76865000	0		43.237	394	49	5	6	6	4	5	5	6	5	3	2	5	6	6	4	5	5	6	5	3	2	14.7	17.5	17.5	10.9	16.5	15.2	17.8	15	7.4	4.8	0	21.387	7	U3KQC1;A0A0A0MQU0;Q9BV38;K7EIR0;K7EML4;A0A087X237;K7EKX5	U3KQC1;A0A0A0MQU0;Q9BV38;K7EIR0	WD repeat-containing protein 18
32449000	0	26583000	19257000	24050000	38530000	29331000	27983000	18568000	0		37.898	348	23	4	4	3	1	2	1	2	2	1	2	1	2	2	0	1	0	0	1	0	0	12.1	15.8	14.7	3.2	9.2	3.2	5.2	9.2	3.2	5.5	0.016285	1.3617	10	C9JP00;A0A0A0MQX8;Q9NR56;H7C4T5;Q86VM6;O95205;Q5VZF2;C9J4T8;C9JCX1;H7C4Y1	C9JP00;A0A0A0MQX8;Q9NR56;H7C4T5;Q86VM6;O95205;Q5VZF2	Muscleblind-like protein 1;Muscleblind-like protein 2
712320000	641350000	723620000	733000000	1185200000	819010000	877140000	874330000	1042800000	472680000		30.348	282	297	10	10	11	10	12	11	11	10	13	11	10	10	11	10	12	11	11	10	13	11	48.2	53.5	56.4	49.3	61.3	56.4	56.4	45.7	64.2	61.3	0	308.14	5	A0A0A0MR02;P45880;Q5JSD2;Q5JSD1;A2A3S1	A0A0A0MR02;P45880;Q5JSD2;Q5JSD1	Voltage-dependent anion-selective channel protein 2
46723000	0	0	0	82354000	58023000	0	60305000	63477000	0		13.439	117	16	2	1	0	2	2	2	0	2	2	0	2	1	0	2	2	2	0	2	2	0	25.6	16.2	0	25.6	25.6	25.6	0	25.6	25.6	0	0	4.8892	5	Q5T093;Q5T092;A0A0A0MR06;Q5T091;O15258	Q5T093;Q5T092;A0A0A0MR06;Q5T091;O15258	Protein RER1
332800000	347930000	355820000	429400000	461800000	427830000	425450000	452680000	412580000	580630000		64.149	600	207	13	16	19	15	14	17	17	16	15	15	0	0	2	1	0	1	1	2	1	1	26	31.2	39.5	38.3	31.2	36.3	37.8	36	35.7	36.7	0	229.83	3	A0A0A0MR39;Q9P2K5;A0A087WUT0	A0A0A0MR39;Q9P2K5;A0A087WUT0	Myelin expression factor 2
422340000	55523000	404190000	66104000	401290000	77184000	292510000	56169000	376010000	31826000		102.29	918	408	38	15	32	19	35	18	36	15	40	12	0	0	0	0	0	0	0	0	0	0	55.4	23.7	43.9	29.5	49.2	26	48.9	22.7	59.6	16.7	0	323.31	15	A0A0A0MRA8;A0A1B0GTF8;A0A0J9YY18;J3KT37;J3QS55;A0A0J9YW26;A0A0J9YWS4;J3KS70;J3QKY2;J3KRD1;J3QKK4;J3QR33;J3QRQ6;J3QS83;J3QLU5	A0A0A0MRA8;A0A1B0GTF8
54136000	75169000	72270000	84944000	60397000	102320000	0	99981000	75725000	59767000		47.804	418	59	5	4	5	9	5	11	3	8	7	6	2	0	1	4	1	3	1	4	3	2	13.6	9.1	11.2	26.1	15.1	29.7	7.4	23.2	19.1	16	0	17.941	4	A0A0A0MRI2;Q9UNH7;H0YJF8;G3V4Z5	A0A0A0MRI2;Q9UNH7	Sorting nexin-6;Sorting nexin-6, N-terminally processed
460080000	583990000	416370000	547600000	382770000	563180000	332910000	604650000	355880000	706120000		30.315	285	204	13	12	9	10	10	12	9	10	11	12	13	12	9	10	10	12	9	10	11	12	57.5	52.3	47.4	47	49.5	49.8	34	49.5	49.5	52.3	0	169.47	9	A0A0A0MRJ6;F6S8N6;P22061;A0A3F2YNX8;F8WDT3;F8WAV5;F8WAX2;C9J0F2;H7C4X2	A0A0A0MRJ6;F6S8N6;P22061;A0A3F2YNX8	Protein-L-isoaspartate O-methyltransferase;Protein-L-isoaspartate(D-aspartate) O-methyltransferase
388180000	485810000	478700000	468590000	407870000	465030000	548900000	419200000	479510000	501570000		74.543	708	352	12	11	11	14	12	15	12	13	14	14	11	10	10	13	8	13	10	11	12	13	18.1	14.7	16.5	19.9	16.8	21	17.2	17.8	21.8	18.1	0	34.8	5	A0A0A0MRM9;Q14978;S4R349;S4R402;S4R341	A0A0A0MRM9;Q14978	Nucleolar and coiled-body phosphoprotein 1
0	0	0	29897000	161320000	109550000	145460000	83337000	129850000	0		122.86	1058	70	5	2	4	2	11	9	9	10	10	2	5	2	4	2	11	9	9	10	10	2	11.2	9.7	12.1	12.9	22	18.2	19.6	21.2	21.6	11.6	0	20.268	3	A0A0A0MRP6;B7ZLQ5;P28370	A0A0A0MRP6;B7ZLQ5;P28370	Probable global transcription activator SNF2L1
684080000	738470000	676900000	617570000	863590000	704190000	604350000	638760000	763710000	729340000		19.687	180	42	2	2	2	2	2	2	2	2	2	2	2	2	2	2	2	2	2	2	2	2	16.7	16.7	16.7	16.7	16.7	16.7	16.7	16.7	16.7	16.7	0	74.586	2	A0A0A0MRR7;P09234	A0A0A0MRR7;P09234	U1 small nuclear ribonucleoprotein C
0	0	0	100100000	101460000	108530000	0	104490000	101460000	63438000		16.091	142	21	1	1	2	3	2	2	3	2	2	3	1	1	2	3	2	2	3	2	2	3	6.3	6.3	11.3	19.7	14.1	14.1	18.3	14.1	14.1	20.4	0	3.9941	5	X6RA56;A0A0A0MRV8;X6RLR1;O75935;X6RCK5	X6RA56;A0A0A0MRV8;X6RLR1;O75935;X6RCK5	Dynactin subunit 3
126530000	149550000	122460000	111960000	135480000	102830000	0	82488000	113080000	94446000		33.939	298	33	2	4	3	3	4	4	1	5	3	2	2	4	3	3	4	4	1	5	3	2	9.1	19.8	13.1	15.4	19.8	20.8	4.7	35.6	15.4	9.1	0	33.299	2	A0A0A0MRX2;Q96HY6	A0A0A0MRX2;Q96HY6	DDRGK domain-containing protein 1
114420000	98886000	0	83398000	157540000	105750000	0	142700000	138920000	286610000		25.302	221	52	2	6	1	5	5	7	3	6	7	4	2	6	1	5	5	7	3	6	7	4	12.2	38.9	5.9	45.2	42.5	43	25.8	42.5	57	32.6	0	26.004	6	A0A0A0MS29;Q9GZY8;H7C433;C9JHF5;E9PQX8;E9PPW6	A0A0A0MS29;Q9GZY8;H7C433	Mitochondrial fission factor
64833000	0	53203000	47939000	116070000	30402000	87961000	0	97093000	64286000		62.4	566	37	5	1	2	3	6	2	3	1	4	3	2	1	0	2	4	1	1	1	1	1	10.1	2.5	2.7	9.2	17.1	5.1	6.5	2.5	9.2	5.1	0	16.115	4	A0A0A0MS90;Q9UIS9;K7EPZ6;K7EN65	A0A0A0MS90;Q9UIS9;K7EPZ6	Methyl-CpG-binding domain protein 1
53664000	0	0	48783000	86090000	56051000	57343000	0	0	0		134.99	1215	37	8	4	5	2	6	3	4	1	6	2	7	4	5	2	6	3	4	1	6	2	8.7	3.6	6.6	2.1	6.8	2.7	4.3	1.2	6.7	2.1	0	12.944	5	A0A0A0MS99;I3L4X2;P33527;A0A7I2V2E0;A0A7I2V4C6	A0A0A0MS99;I3L4X2;P33527;A0A7I2V2E0	Multidrug resistance-associated protein 1
109060000	158450000	131570000	130900000	181360000	130890000	147250000	157860000	205890000	0		87.91	830	47	5	4	3	5	6	3	5	6	4	5	4	3	2	5	5	2	5	5	3	5	7.2	6	5.1	6.7	9	4.3	6.9	9.9	5.8	7.6	0	33.936	4	A0A0A0MSI2;Q8IXK0;B3KPJ4;H7C528	A0A0A0MSI2;Q8IXK0;B3KPJ4	Polyhomeotic-like protein 2
88093000	64538000	0	58259000	89712000	68520000	124430000	85960000	149620000	71601000		74.481	675	59	3	4	2	3	7	7	4	8	11	5	3	3	1	2	3	3	3	4	4	2	7.9	9.6	3.7	6.4	12.7	14.1	7.6	15.6	21.5	8.7	0	23.163	3	A0A0A0MSK4;A0A0A0MRC4;Q86YR5	A0A0A0MSK4;A0A0A0MRC4;Q86YR5	G-protein-signaling modulator 1
560170000	309150000	554330000	308580000	545630000	305770000	503760000	340530000	578460000	369360000		133.32	1226	142	11	10	11	8	8	8	10	8	12	8	10	9	10	7	7	7	10	7	11	8	22.4	20.1	23	20.3	21.2	19.7	19.8	18.4	25.2	16.6	0	175.23	5	A0A0A0MT26;M0R116;A0A2R8YEY8;P13637;M0QXF2	A0A0A0MT26;M0R116;A0A2R8YEY8;P13637	Sodium/potassium-transporting ATPase subunit alpha-3
60909000	64742000	66753000	116970000	92984000	137740000	106510000	160180000	102420000	109140000		148.86	1349	92	4	3	4	7	3	8	3	12	5	8	2	2	2	5	2	6	1	10	4	6	3.4	2.8	3.6	7.3	2.9	8.9	2.2	12.3	6.2	8.6	0	18.112	2	A0A0A0MT33;Q9UPN6	A0A0A0MT33;Q9UPN6	Protein SCAF8
61844000	110690000	59944000	72065000	24769000	68056000	47724000	58928000	45630000	72284000		46.319	423	71	6	7	5	7	5	3	4	8	5	11	6	7	5	7	5	3	4	8	5	11	15.6	17.7	13.9	17.3	13.2	7.1	10.2	22	12.5	29.6	0	15.482	8	A0A0A0MT83;P26440;A0A0S2Z4K7;H0YLC3;H7C4G6;H0YKV0;H0YN10;A0A087WVD3	A0A0A0MT83;P26440;A0A0S2Z4K7;H0YLC3;H7C4G6	Isovaleryl-CoA dehydrogenase, mitochondrial
78718000	73213000	93904000	93023000	130730000	83944000	69519000	69464000	86949000	20539000		99.365	895	144	13	17	16	19	21	16	15	11	14	4	13	17	16	19	21	16	15	11	14	4	20.9	25.9	19.9	28.6	31.2	22.3	19.1	14.5	19.3	4.9	0	89.082	2	A0A0A0MTB8;Q8NI36	A0A0A0MTB8;Q8NI36	WD repeat-containing protein 36
246080000	205100000	0	217950000	194700000	178550000	0	219220000	181820000	0		596.48	5256	62	5	11	3	5	4	8	3	11	7	3	5	11	3	5	4	8	3	11	7	3	1	2.3	1.4	1.2	0.9	1.8	0.7	2.4	1.4	1	0.96845	-9.4439	3	A0A0A0MTC1;A0A0A0MTR7;Q63HN8	A0A0A0MTC1;A0A0A0MTR7;Q63HN8	E3 ubiquitin-protein ligase RNF213
283060000	187130000	231810000	221590000	358940000	217370000	291610000	198090000	351080000	112050000		61.446	528	182	10	8	10	10	9	8	10	8	9	7	10	8	10	10	9	8	10	8	9	7	20.1	17.6	20.5	18.9	17.6	15.9	20.5	15.7	17.6	15.9	0	98.248	2	A0A0A0MTI1;Q15392	A0A0A0MTI1;Q15392	Delta(24)-sterol reductase
1033200000	825320000	637280000	785680000	544810000	644000000	441430000	600420000	574660000	721760000		15.958	143	92	6	5	6	6	5	6	5	5	6	5	6	5	6	6	5	6	5	5	6	5	39.9	39.9	39.9	39.9	39.9	39.9	38.5	39.9	39.9	38.5	0	67.624	3	A0A0A0MTI5;B8ZWD1;P07108	A0A0A0MTI5;B8ZWD1;P07108	Acyl-CoA-binding protein
35360000	26917000	0	37368000	27498000	39675000	0	39673000	0	37455000		51.497	458	29	2	4	0	4	3	4	1	5	2	3	2	4	0	4	3	4	1	5	2	3	5.5	9.6	0	11.1	8.7	10.9	3.3	13.1	4.4	7.6	0	13.554	11	A0A0A0MTL5;Q13309;D6RF40;D6R9R7;A0A7I2V5B8;A0A7I2YQC7;A0A7I2V2J7;A0A7I2YQB7;A0A7P0S4R7;A0A7I2V413;D6RAG5	A0A0A0MTL5;Q13309;D6RF40;D6R9R7;A0A7I2V5B8;A0A7I2YQC7;A0A7I2V2J7;A0A7I2YQB7;A0A7P0S4R7	S-phase kinase-associated protein 2
89071000	118470000	48115000	137620000	143670000	155770000	145410000	151620000	117090000	0		88.505	758	136	10	12	8	13	17	15	12	17	9	5	9	11	6	11	15	13	10	15	7	4	14.4	16	10.2	21.1	28	23.7	15.8	28	11.5	5.3	0	54.117	3	A0A0A0MTN0;Q13617;Q5T2B5	A0A0A0MTN0;Q13617;Q5T2B5	Cullin-2
117210000	109540000	150970000	0	270980000	128130000	166810000	159080000	200620000	48232000		11.281	99	33	2	2	2	2	1	2	2	2	2	1	2	2	2	2	1	2	2	2	2	1	19.2	19.2	19.2	19.2	12.1	19.2	19.2	19.2	19.2	12.1	0.0026368	2.2565	3	G3V556;A0A0A0MTQ5;P56378	G3V556;A0A0A0MTQ5;P56378	6.8 kDa mitochondrial proteolipid
7995000000	8754100000	8690800000	10382000000	9363300000	7215000000	9030700000	7303700000	8201600000	8307400000		3994.6	35991	393	43	28	42	41	41	38	39	38	41	37	2	1	3	2	3	3	1	5	2	3	1.8	0.9	1.5	1.5	1.5	1.4	1.2	1.3	1.5	1.3	0.96956	-91.473	7	A0A0A0MTS7;A0A0A0MRA3;H7C1P9;A0A1B0GXE3;H7C195;H0Y4J7;A0A0C4DG59	A0A0A0MTS7;A0A0A0MRA3
249800000	211600000	204810000	205950000	247040000	194100000	171180000	164000000	209090000	104390000		25.171	224	75	6	6	6	5	6	6	6	5	5	3	6	6	6	5	6	6	6	5	5	3	29.9	29.9	38.4	29.9	29.9	38.4	29.9	29.9	29.9	15.6	0	36.684	3	Q9Y3B3;A0A0A6YYA0;G3V2Y2	Q9Y3B3;A0A0A6YYA0	Transmembrane emp24 domain-containing protein 7
32198000	30911000	0	38165000	45954000	57444000	0	62065000	59923000	43105000		63.444	570	38	2	2	0	2	7	4	3	5	3	3	2	2	0	2	7	4	3	5	3	3	8.2	8.2	0	8.2	19.5	13.7	9.5	17.2	10.4	11.8	0	24.191	3	Q96JP5;A0A0A6YYC7;H3BTR0	Q96JP5;A0A0A6YYC7;H3BTR0	E3 ubiquitin-protein ligase ZFP91
534420000	615470000	436650000	611040000	436980000	611780000	380650000	456320000	377580000	610520000		54.223	458	244	12	12	10	13	11	11	12	13	12	13	0	0	0	0	0	0	0	0	0	0	27.5	27.7	24.2	29.3	26	25.1	26.6	29.9	27.5	29.3	0	197.74	1	A0A0A6YYJ8	A0A0A6YYJ8
165280000	138850000	144250000	133790000	211020000	125290000	111520000	111910000	150120000	125680000		114.16	1048	78	7	5	8	6	3	5	5	5	6	7	5	4	7	5	2	4	4	2	4	6	11.8	7.3	11.1	9.9	5	8.4	6.9	10.1	10.6	10.9	0	171.03	15	A0A0A6YYL4;P57737;I3L167;I3L1U7;I3L0X9;I3L3T0;E7EP81;Q9Y3D7;I3L359;I3L0X8;I3L1M1;I3L442;I3NI06;I3L1G9;I3L351	A0A0A6YYL4;P57737	Coronin;Coronin-7
60650000	70485000	0	77043000	78136000	78131000	61170000	83003000	74923000	90843000		87.917	794	64	5	5	5	7	7	4	5	6	9	5	0	0	0	0	1	0	0	0	2	1	9.8	10.8	7.3	10.5	14.9	9.7	11.1	12.6	16.5	7.1	0	111.44	5	A0A0B4J1V8;A0A0A6YYI3;C9J3W3;Q96G91;C9JHF7	A0A0B4J1V8;A0A0A6YYI3
0	135490000	0	181890000	155070000	398700000	78175000	316880000	222880000	164050000		102.71	884	78	3	4	4	11	6	12	5	13	8	6	3	4	4	11	6	12	5	13	8	6	3.6	5.2	4.6	14	7.8	15.8	7	17.9	10.6	7.9	0	33.253	7	A0A0B4J1V9;Q9NRZ9;F6XU50;A0A087WSW7;Q9NW36;B1ALG6;Q76H82	A0A0B4J1V9;Q9NRZ9;F6XU50;A0A087WSW7	Lymphoid-specific helicase
1064200000	1002200000	729580000	1049100000	812940000	891490000	709050000	941610000	804390000	659690000		21.525	188	107	7	7	7	4	5	5	4	4	7	7	2	2	2	1	2	1	1	2	2	2	36.7	40.4	40.4	25	31.4	26.1	25	27.7	37.8	36.7	0	49.536	5	Q5W0H4;A0A0B4J2C3;P13693;J3KPG2;H0YCX0	Q5W0H4;A0A0B4J2C3;P13693;J3KPG2	Translationally-controlled tumor protein
60197000	87792000	68332000	82695000	96479000	81401000	0	70244000	50578000	0		13.074	115	28	2	3	2	4	2	2	1	2	2	1	1	2	1	2	1	1	1	1	1	1	31.3	41.7	31.3	31.3	31.3	31.3	13	31.3	31.3	13	0	7.9004	8	A0A0B4J2F8;F6S314;E2QRJ6;P52435;A6NFM0;Q9H1A7;Q9GZM3;F8WF84	A0A0B4J2F8;F6S314;E2QRJ6;P52435;A6NFM0;Q9H1A7;Q9GZM3	DNA-directed RNA polymerase II subunit RPB11-a;DNA-directed RNA polymerase II subunit RPB11-b2;DNA-directed RNA polymerase II subunit RPB11-b1
96721000	71733000	87172000	70367000	75164000	58305000	89273000	53492000	105300000	0		24.114	216	38	3	4	3	2	4	3	2	2	3	1	0	0	0	0	0	0	0	0	0	0	18.5	22.2	18.5	12.5	30.6	18.5	12.5	12.5	18.5	6.5	0	8.9278	5	A0A0C4DFM0;G3V267;G3V5T0;G3V5U6;G3V5G8	A0A0C4DFM0;G3V267;G3V5T0
183130000	169910000	153450000	105890000	191520000	144170000	143220000	135890000	155910000	0		72.54	625	64	5	6	5	4	5	5	5	6	5	3	5	6	5	4	5	5	5	6	5	3	12.8	14.6	11.5	10.4	12.8	12	10.2	14.2	12	7	0	29.301	4	A0A0C4DFM1;Q92544;F8WCN2;F2Z2L1	A0A0C4DFM1;Q92544	Transmembrane 9 superfamily member 4
217310000	366860000	0	262570000	210240000	160190000	0	265320000	168600000	0		98.899	896	33	2	4	1	5	4	6	1	5	3	1	2	4	1	5	4	6	1	5	3	1	3.8	6.4	1.1	8.8	7.9	9	0.8	8.6	4.6	1.5	0	6.0873	3	Q6ZN55;A0A0C4DFM2;M0R133	Q6ZN55;A0A0C4DFM2	Zinc finger protein 574
2401300000	3066700000	2102000000	2914300000	2290000000	2611100000	1670300000	2530400000	2225800000	3124800000		29.404	263	556	16	17	16	15	15	16	16	16	17	17	16	17	16	15	15	16	16	16	17	17	71.1	71.1	71.1	70	70	70	71.1	70	71.1	72.6	0	323.31	4	C9J9K3;A0A0C4DG17;P08865;F8WD59	C9J9K3;A0A0C4DG17;P08865	40S ribosomal protein SA
0	0	0	42993000	57072000	63317000	0	71253000	53349000	67532000		52.789	480	35	3	2	1	2	5	5	3	6	6	3	2	2	0	1	2	4	2	3	4	1	7.5	4.8	2.3	5.8	11	14.6	7.5	13.3	17.3	7.7	0	19.667	16	E7EW77;E7EP65;A0A0C4DG21;A0A7D9NKC8;F8WAL6;Q9NYB9;E9PEZ7;H0Y6B5;F8WBL5;A0A0A0MQU9;F8WEB9;E7EUA1;F8WAU3;F8WCD7;F8WAZ8;H7C3Q7	E7EW77;E7EP65;A0A0C4DG21;A0A7D9NKC8;F8WAL6;Q9NYB9;E9PEZ7	Abl interactor 2
601410000	329060000	556190000	352820000	426190000	271300000	856010000	1569800000	552090000	324340000		1011.1	8797	122	9	17	12	13	12	13	14	13	14	10	8	12	4	10	7	9	9	11	10	4	1.1	2	1.7	1.6	1.8	2.1	2.1	2.2	1.8	1.1	0.96932	-15.048	17	Q8NF91;A0A0C4DG40;F5GYQ7;H0Y325;H0Y326;F5H422;I6XKI8;Q5JV20;F8WAI0;A0A5F9ZH87;A0A5F9ZHB2;A0A5F9ZH86;A0A5F9ZHE1;F5H6R8;H0YFT4;F5GZ83;A0A5F9ZH00	Q8NF91;A0A0C4DG40	Nesprin-1
138560000	143980000	146470000	156980000	172070000	160960000	179930000	161850000	156120000	118370000		117.46	1032	259	25	21	22	21	19	22	17	23	20	20	1	1	0	0	1	1	0	1	1	1	30.6	25	24.3	25.5	24.2	25	19.4	27.9	24.3	23.5	0	271.6	2	A0A0C4DG89;H0Y9U3	A0A0C4DG89
39039000	0	0	0	105430000	50196000	81290000	48137000	114320000	0		113.93	1009	67	6	2	6	4	9	5	8	5	12	1	6	2	6	4	9	5	8	5	12	1	6.6	3.5	8.2	6.1	11.9	6.8	12.4	6.2	18.4	1.7	0	36.527	3	Q14527;A0A0C4DGA6;H7C5K0	Q14527;A0A0C4DGA6	Helicase-like transcription factor
207880000	206560000	245230000	294880000	359420000	353590000	297190000	346690000	309600000	245150000		220.47	1937	652	37	36	37	41	46	55	45	44	44	38	6	7	9	5	8	10	9	7	8	5	24.7	26	25.3	28.5	33.2	36	27.4	30.5	32	27.9	0	323.31	26	A0A0C4DGG9;A0A2R8Y521;Q14839;A0A2R8Y212;F5GWX5;A0A2U3TZM0;A0A2R8YFK9;A0A2R8Y5J0;A0A2R8Y425;A0A2R8YFD8;A0A2R8YDJ9;A0A2R8YD40;A0A2R8YDW2;A0A2R8Y4X2;A0A2R8Y445;A0A2R8Y5Z7;A0A2R8Y685;A0A2R8Y7I0;A0A2R8Y7M9;A0A2R8Y8B3;A0A2R8Y5M9;A0A2R8YE38;F5H6N4;A0A2R8Y6G9;A0A2R8Y7X1;A0A2R8Y795	A0A0C4DGG9;A0A2R8Y521;Q14839;A0A2R8Y212;F5GWX5;A0A2U3TZM0;A0A2R8YFK9;A0A2R8Y5J0;A0A2R8Y425;A0A2R8YFD8;A0A2R8YDJ9;A0A2R8YD40;A0A2R8YDW2;A0A2R8Y4X2;A0A2R8Y445;A0A2R8Y5Z7;A0A2R8Y685	Chromodomain-helicase-DNA-binding protein 4
35379000	47221000	0	0	44732000	0	0	45698000	34075000	0		41.767	388	27	5	4	2	1	3	2	1	3	3	0	5	4	2	1	3	2	1	3	3	0	20.6	16.5	8.2	4.1	14.4	6.2	4.9	14.4	11.3	0	0	13.78	8	A0A0C4DGH0;Q5ZPR3;H0YL10;H0YLT8;H0YN85;H0YK40;H0YK59;H0YN29	A0A0C4DGH0;Q5ZPR3	CD276 antigen
326160000	293490000	294690000	289310000	361680000	261750000	283570000	259310000	336690000	183590000		50.8	456	180	13	12	9	11	11	11	9	11	10	10	13	12	9	11	11	11	9	11	10	10	42.1	33.1	23.5	31.4	40.1	30	24.3	31.4	31.1	28.3	0	71.551	3	P39656;A0A0C4DGS1;U3KQ84	P39656;A0A0C4DGS1;U3KQ84	Dolichyl-diphosphooligosaccharide--protein glycosyltransferase 48 kDa subunit
64374000	51120000	63506000	62927000	75773000	54968000	57886000	63360000	63255000	0		90.231	783	95	11	6	9	9	6	10	7	8	7	4	1	0	0	0	0	1	0	0	0	0	16.5	9.3	13.3	12.9	8.9	14.6	9.3	12.1	11.1	5	0	22.296	1	A0A0D9SER5	A0A0D9SER5
37526000	13566000	17650000	63939000	108820000	131280000	81627000	146650000	121190000	106170000		151.08	1320	145	7	7	6	11	14	19	16	22	19	16	0	0	0	0	0	0	0	0	0	1	9.2	7.7	6.3	14	16.8	22.6	19	20.2	20.3	17.6	0	110.68	12	A0A0D9SEY1;O95819;G3XAA2;H7C360;G5E948;E7ENQ1;E7EX83;A0A0D9SG62;H7C0P6;H7C3Z6;E7ETN6;I3L1U1	A0A0D9SEY1;O95819;G3XAA2;H7C360;G5E948;E7ENQ1;E7EX83;A0A0D9SG62;H7C0P6	Mitogen-activated protein kinase kinase kinase kinase 4
228240000	133840000	180830000	139450000	168060000	111870000	125130000	86657000	152940000	128350000		47.017	468	86	5	3	6	4	5	4	4	3	5	4	5	3	6	4	5	4	4	3	5	4	35.5	22	37	25.9	35.5	29.1	27.4	22	35.5	25.9	0	98.466	1	A0A0D9SF30	A0A0D9SF30
321390000	404390000	414850000	493580000	514520000	534970000	546140000	653030000	539440000	475280000		81.476	733	352	17	21	21	26	15	24	21	23	19	19	0	0	0	0	0	1	0	0	0	0	31.9	40.4	35.9	43.4	28	44.3	35.9	39.8	33.4	36.6	0	254.82	22	A0A0D9SF53;O00571;A0A0D9SFB3;A0A0D9SG12;A0A2R8YF78;A0A2R8Y645;A0A2R8Y4A4;A0A2U3TZJ9;A0A2R8YFS5;A0A2R8YFR4;A0A2R8YCW1;A0A2R8Y5G6;A0A2R8Y7T2;A0A2R8YDH3;A0A2R8YDT5;A0A0J9YVQ7;A0A087WVZ1;A0A2R8Y650;A0A2R8YCU0;A0A087WX09;A0A2R8YF89;A0A2R8Y770	A0A0D9SF53;O00571;A0A0D9SFB3;A0A0D9SG12;A0A2R8YF78;A0A2R8Y645;A0A2R8Y4A4;A0A2U3TZJ9;A0A2R8YFS5;A0A2R8YFR4;A0A2R8YCW1;A0A2R8Y5G6;A0A2R8Y7T2;A0A2R8YDH3;A0A2R8YDT5	ATP-dependent RNA helicase DDX3X
49924000	85791000	0	81639000	49865000	0	0	0	46035000	0		42.153	385	37	5	7	2	6	2	2	1	5	4	2	4	4	1	4	2	2	1	2	3	0	13.8	22.6	9.6	21.8	6.2	9.6	3.6	15.6	14.8	7.3	0	11.207	14	A0A0D9SF70;G5E9L0;Q8N6H7;E9PQP3;E9PIY6;H0YDN9;E9PMR9;E9PM63;E9PJT7;E9PK28;E9PN48;E9PM18;H0YDX1;H0YF45	A0A0D9SF70;G5E9L0;Q8N6H7;E9PQP3;E9PIY6	ADP-ribosylation factor GTPase-activating protein 2
143250000	60806000	171870000	93676000	182650000	87743000	184320000	80578000	191860000	52766000		97.237	864	198	15	7	14	10	17	12	16	8	17	6	8	2	7	3	11	6	9	3	10	0	24.8	8.1	22	11.9	28.1	17.2	24.2	10.2	23.3	7.2	0	129.19	7	A0A0D9SFE4;A0A0U1RQP1;Q05193;A0A0D9SFB1;A0A1B0GUX5;A0A1B0GU67;H7C5U0	A0A0D9SFE4;A0A0U1RQP1;Q05193;A0A0D9SFB1;A0A1B0GUX5;A0A1B0GU67	Dynamin-1
144240000	63197000	152890000	78412000	162090000	59880000	118670000	63413000	129070000	37717000		63.997	573	168	18	10	16	13	17	9	15	13	18	3	0	0	1	0	0	0	0	0	0	0	37.7	18.5	29.7	22.2	36	20.1	30.5	24.8	36.6	4.9	0	96.042	1	A0A0D9SFF8	A0A0D9SFF8
33541000	0	0	0	54951000	36526000	46925000	50853000	0	0		231.1	2038	31	5	6	2	3	3	3	5	2	2	3	4	5	1	2	2	2	4	1	2	2	2.7	2.8	0.9	1.8	1.9	1.9	2.7	1.2	1.1	1.8	0.00023283	3.0107	2	A0A0D9SFK2;Q92614	A0A0D9SFK2;Q92614	Unconventional myosin-XVIIIa
88376000	0	0	86879000	90537000	97079000	0	0	0	89079000		13.635	119	22	2	2	0	3	2	3	1	2	1	2	1	1	0	2	1	2	1	2	1	2	31.1	31.1	0	39.5	31.1	39.5	14.3	22.7	14.3	22.7	0	10.745	4	A0A0D9SG71;P49459;A0A0D9SEZ6;A0A0R4J2E5	A0A0D9SG71;P49459;A0A0D9SEZ6;A0A0R4J2E5	Ubiquitin-conjugating enzyme E2 A
198590000	176190000	152380000	195900000	201310000	195130000	187800000	145110000	156420000	128680000		36.43	324	69	6	7	7	5	3	7	4	7	5	5	6	7	7	5	3	7	4	7	5	5	25.9	30.2	28.1	26.2	12.7	29.3	17.6	30.9	21	26.2	0	91.645	3	Q5JRC6;A0A0D9SGE8;Q8IWS0	Q5JRC6;A0A0D9SGE8;Q8IWS0	PHD finger protein 6
429960000	309540000	0	232720000	393490000	336390000	0	212120000	250090000	242810000		287.6	2498	17	1	1	0	1	1	1	1	1	1	1	0	0	0	0	0	0	0	0	0	0	55.2	50.8	52.4	54	54.4	52.1	51.8	46.7	51.1	41.4	0	69.424	1	A0A0D9SGF6	A0A0D9SGF6
88066000	0	123750000	74412000	209190000	198800000	453510000	335180000	279880000	164930000		141.36	1272	96	2	3	6	5	12	12	13	17	14	9	0	0	0	0	0	0	1	0	1	1	2.2	3.9	4.7	4.8	12.9	12.3	11.9	16.7	13.8	6.4	0	40.255	6	A0A0G2JH68;O60610;H9KV28;A0A2R8Y5N1;B4E2I7;H7C2W8	A0A0G2JH68;O60610;H9KV28;A0A2R8Y5N1	Protein diaphanous homolog 1
83201000	82390000	0	102730000	0	100510000	0	0	104530000	0		129.03	1176	38	3	6	0	4	1	4	5	4	5	2	3	6	0	4	1	4	5	4	5	2	3.1	6.1	0	4.4	1.2	4.1	4.9	5.3	6.2	2.3	0	17.777	9	A0A0G2JIS2;A2ABF8;A0A0G2JIR1;A2ABF9;A0A0G2JK64;Q96KQ7;A0A0G2JRR0;A0A0G2JRN8;H0Y4K5	A0A0G2JIS2;A2ABF8;A0A0G2JIR1;A2ABF9;A0A0G2JK64;Q96KQ7;A0A0G2JRR0;A0A0G2JRN8	Histone-lysine N-methyltransferase EHMT2
798790000	688370000	710720000	811640000	1123200000	929980000	970460000	952870000	1140600000	767610000		70.108	642	403	16	15	15	18	19	18	17	17	20	24	9	9	10	11	11	11	11	9	12	17	38.5	37.1	35.7	41.1	46	35.5	42.7	39.1	43.5	50	0	323.31	4	A0A0G2JIW1;P0DMV9;P0DMV8;V9GZ37	A0A0G2JIW1;P0DMV9;P0DMV8;V9GZ37	Heat shock 70 kDa protein 1B;Heat shock 70 kDa protein 1A
82945000	130260000	57736000	132830000	98309000	97377000	52196000	94657000	83043000	122280000		92.065	836	91	8	12	2	12	7	11	4	9	7	7	8	12	2	12	7	11	4	9	7	7	15.7	23	6.7	22.2	16.4	23.4	8.1	20.2	15.3	13	0	26.536	14	A0A0G2JK44;P25440;H0Y6K2;A0A140T9E9;A0A140T9V2;U3KQA6;A0A0G2JHL0;A0A140T9F7;A0A0G2JHN8;A0A140T9I1;E9PIQ3;H0Y799;A0A140T9X8;E9PKQ9	A0A0G2JK44;P25440;H0Y6K2;A0A140T9E9;A0A140T9V2;U3KQA6;A0A0G2JHL0;A0A140T9F7;A0A0G2JHN8;A0A140T9I1	Bromodomain-containing protein 2
384060000	419110000	473720000	260470000	507880000	265360000	356290000	464700000	536920000	483110000		54.417	487	73	7	6	4	3	4	4	4	4	6	4	7	6	4	3	4	4	4	4	6	4	15.4	16.4	10.3	6.6	9.9	9.9	10.3	9.9	12.9	9.2	0	39.257	4	A0A0G2JNZ0;A0A0G2JLB3;P04062;A0A0G2JNZ5	A0A0G2JNZ0;A0A0G2JLB3;P04062;A0A0G2JNZ5	Glucosylceramidase
379060000	140260000	304420000	119510000	297500000	108200000	284140000	88514000	188330000	154140000		78.954	758	124	13	6	11	7	11	6	9	8	10	7	0	0	0	0	0	0	0	0	0	0	24.8	10.2	23.1	12.8	21.2	10.8	18.7	13.9	19.9	12.3	0	47.525	4	A0A0G2JQJ7;A0A0G2JPD5;A0A7I2PJZ2;P10636	A0A0G2JQJ7;A0A0G2JPD5;A0A7I2PJZ2;P10636	Microtubule-associated protein tau
0	0	0	0	89286000	57883000	94012000	96940000	99710000	87036000		177.72	1655	76	1	0	0	3	11	6	11	11	12	9	0	0	0	0	0	0	1	0	1	1	0.8	0	0	2.6	10.4	5.6	10.6	10.6	11.5	8.9	0	72.688	1	A0A0G2JPP5	A0A0G2JPP5
152740000	181560000	160820000	184970000	181910000	174150000	130980000	124930000	164750000	122600000		37.865	357	106	7	8	7	9	7	6	6	6	7	7	0	0	0	0	0	0	0	0	0	0	26.9	28.9	21.6	33.1	26.6	15.1	19.9	21.6	21.6	21.6	0	48.383	5	B0QYV1;A0A0G2JRA5;O43251;B0QYY4;S4R469	B0QYV1;A0A0G2JRA5;O43251;B0QYY4;S4R469	RNA binding protein fox-1 homolog;RNA binding protein fox-1 homolog 2
539950000	535430000	435970000	506440000	409760000	470870000	356360000	424550000	404410000	344010000		57.398	534	340	17	18	18	15	16	17	17	16	16	14	17	18	18	15	16	17	17	16	16	14	44.9	44.4	40.6	39.5	43.4	42.3	42.7	43.4	43.4	35	0	323.31	13	A0A0J9YVP6;A0A0J9YYL3;A0A0J9YXX5;Q9UHX1;A0A0J9YXJ8;A0A0J9YVR6;E9PQ56;A0A0J9YWM1;H0YEM1;E9PN18;E9PMU7;H0YCP8;E9PL19	A0A0J9YVP6;A0A0J9YYL3;A0A0J9YXX5;Q9UHX1;A0A0J9YXJ8;A0A0J9YVR6;E9PQ56;A0A0J9YWM1;H0YEM1	Poly(U)-binding-splicing factor PUF60
1243600000	1541300000	1208600000	1607300000	1616000000	1554200000	1353800000	1498500000	1336900000	1212100000		44.477	402	294	14	14	14	19	16	14	13	16	16	17	3	4	2	4	3	4	3	3	4	3	35.8	40	37.3	49	44	40	36.1	39.6	46	43.3	0	233.05	11	A0A0R4J2E6;A0A494C0F8;B1APY9;A0A494C147;P26378;A0A494C015;A0A494C1D9;A0A494C173;A0A494C0Q5;A0A494C011;A0A494BZW4	A0A0R4J2E6;A0A494C0F8;B1APY9;A0A494C147;P26378;A0A494C015;A0A494C1D9;A0A494C173	ELAV-like protein;ELAV-like protein 4
1265800000	1297400000	1500200000	1627600000	2296300000	2176000000	2144400000	2266300000	2509200000	2147000000		94.622	847	617	22	23	28	27	27	30	25	28	30	33	22	23	28	27	27	30	25	28	30	33	32.8	33.3	37.3	37.3	34.9	37.3	35.4	37.3	39.7	40.3	0	323.31	20	P43243;A8MXP9;A0A0R4J2E8;D6REM6;D6R991;H0Y8T4;B3KM87;D6R8Z5;D6RCM3;D6REK4;D6RE02;D6RIA2;D6RB45;A0A1B0GX04;D6RBS2;D6RAY2;D6RAM9;D6R9F3;D6RBI2;D6RBK5	P43243;A8MXP9;A0A0R4J2E8;D6REM6;D6R991	Matrin-3
80457000	69335000	0	107420000	120630000	122920000	108570000	100350000	117970000	122150000		19.299	171	28	1	3	1	2	2	2	2	2	2	2	1	2	1	1	1	1	1	1	1	1	7.6	23.4	7.6	19.9	20.5	19.9	19.9	19.9	19.9	19.9	0	9.7606	10	A0A0S2Z5D0;H3BUV4;A0A1B0GTU6;Q9NWW5;A0A1B0GW73;H3BNF1;A0A1B0GTV3;H3BTY4;A0A1B0GUD2;H3BUT1	A0A0S2Z5D0;H3BUV4;A0A1B0GTU6;Q9NWW5;A0A1B0GW73;H3BNF1;A0A1B0GTV3;H3BTY4;A0A1B0GUD2;H3BUT1	Ceroid-lipofuscinosis neuronal protein 6
64285000	91676000	0	95901000	50584000	108950000	0	93662000	43075000	106400000		12.398	115	35	4	4	3	4	3	4	0	4	2	2	4	4	3	4	3	4	0	4	2	2	47.8	50.4	41.7	50.4	44.3	50.4	0	50.4	28.7	27.8	0	26.835	5	H0YMA4;A0A0U1RQM0;Q15004;H0YKX3;A0A0U1RQC1	H0YMA4;A0A0U1RQM0;Q15004;H0YKX3	PCNA-associated factor
26118000	33374000	48868000	40131000	52235000	42729000	51640000	54566000	52314000	51895000		104.11	933	58	3	5	2	2	6	6	7	8	5	3	3	5	2	2	6	6	7	8	5	3	4	7.4	3	3	8.7	8.1	9.1	12.2	7.5	4.7	0	16.113	6	A0A0U1RQQ9;Q6P3W7;F8VSC5;H0YI32;F8VPW3;H0YIK6	A0A0U1RQQ9;Q6P3W7;F8VSC5	SCY1-like protein 2
0	0	0	0	44269000	43251000	41302000	26079000	0	40899000		106.99	948	25	2	2	3	1	5	3	5	6	2	3	2	2	3	1	5	3	5	6	2	3	2.7	2.8	2.8	1.3	6.8	3.8	6.2	7.5	2.7	4.1	0	9.1088	3	A0A0U1RRH6;B4DG57;O94880	A0A0U1RRH6;B4DG57;O94880	PHD finger protein 14
60913000	64270000	95110000	92953000	128500000	136760000	118540000	128130000	113610000	157710000		63.461	577	109	5	4	7	10	12	12	11	14	8	9	3	3	6	8	10	11	10	13	7	8	11.4	11.3	16.5	25.1	32.8	28.1	28.1	32.1	20.8	23.1	0	52.104	5	A0A0U1RRM1;Q8WXI9;A0A0U1RR34;A0A0U1RR30;A0A0U1RRK3	A0A0U1RRM1;Q8WXI9	Transcriptional repressor p66-beta
1781400000	1440500000	1752900000	1589200000	1878600000	1458900000	1561900000	1489700000	1707400000	1244300000		62.463	588	566	14	16	14	13	17	16	16	14	14	16	13	15	13	12	15	14	15	12	12	14	37.2	40.5	39.3	38.8	49.1	41	48.6	37.9	39.6	42.9	0	323.31	14	A0A0U1RRM4;P26599;A6NLN1;A0A7I2V621;A0A0D9SF20;A0A7I2V4H6;A0A6Q8PEX4;K7EKJ7;K7EK45;A0A087WUW5;K7ES59;K7ELW5;A0A087WU68;X6R242	A0A0U1RRM4;P26599;A6NLN1;A0A7I2V621;A0A0D9SF20	Polypyrimidine tract-binding protein 1
531980000	520510000	482380000	525920000	401950000	485090000	371750000	419380000	373480000	689000000		62.035	568	324	17	17	16	15	13	15	16	16	14	17	12	11	11	9	8	10	11	11	9	11	35.9	39.3	32.9	32.9	29.4	31.3	38.6	31.5	26.4	37.3	0	295.97	14	A0A182DWI3;E9PIR7;F8W809;A0A087WSW9;A0A087WSY9;Q16881;E2QRB9;E9PKD3;A0A0B4J225;E9PLT3;E9PKI4;E9PQI3;E9PRI8;E9PJU2	A0A182DWI3;E9PIR7;F8W809;A0A087WSW9;A0A087WSY9;Q16881;E2QRB9	Thioredoxin reductase 1, cytoplasmic
158150000	22243000	132430000	27166000	84214000	0	94509000	0	96254000	0		66.355	592	77	13	4	9	4	7	3	10	3	6	0	13	4	8	4	7	3	9	3	6	0	22.8	7.6	17.6	8.4	13.5	5.4	20.1	7.4	12.5	0	0	33.661	9	A0A6I8PIT5;A0A6I8PIW1;A0A6I8PLB1;A0A1B0GTF3;O43301;A0A6I8PL32;A0A6I8PL68;A0A6I8PIU5;K7ELE6	A0A6I8PIT5;A0A6I8PIW1;A0A6I8PLB1;A0A1B0GTF3;O43301;A0A6I8PL32	Heat shock 70 kDa protein 12A
459490000	491050000	352840000	510970000	349960000	416190000	290880000	408620000	299710000	434890000		58.139	536	269	19	19	17	18	18	18	17	18	19	17	4	4	2	4	3	3	3	4	4	3	50.7	48.7	46.3	46.1	48.7	50.2	48.5	46.1	46.8	48.5	0	224.18	11	A0A1B0GTG2;A0A1B0GW77;P49419;A0A1B0GUA1;A0A1B0GW82;A0A1B0GTY9;A0A0J9YWF7;A0A1B0GUY0;H0YHM6;F8WDY6;F8VVF2	A0A1B0GTG2;A0A1B0GW77;P49419;A0A1B0GUA1;A0A1B0GW82;A0A1B0GTY9;A0A0J9YWF7	Alpha-aminoadipic semialdehyde dehydrogenase
45933000	77810000	49480000	124380000	83378000	138400000	39373000	99683000	66800000	96540000		54.878	487	61	2	6	3	7	4	7	3	7	4	4	0	0	0	1	1	1	0	1	1	0	6.6	20.3	8.8	26.9	13.1	26.1	10.3	22.2	14.4	15.6	0	48.999	20	Q5VW27;A0A1B0GWI9;A0A1B0GU97;A0A1B0GWJ4;O00712;U3KQE8;A0A2R8Y7V8;Q5VW30;A0A0A0MRX8;Q5VW26;A0A1B0GW37;A0A1B0GVN4;Q5W0Y9;A0A087WXP2;A0A1B0GTC1;K7ESG9;K7EJB0;Q5VW31;K7EKH0;K7EMQ5	Q5VW27;A0A1B0GWI9;A0A1B0GU97;A0A1B0GWJ4;O00712;U3KQE8;A0A2R8Y7V8;Q5VW30;A0A0A0MRX8;Q5VW26;A0A1B0GW37;A0A1B0GVN4;Q5W0Y9;A0A087WXP2	Nuclear factor 1;Nuclear factor 1 B-type
110610000	67376000	50118000	77452000	61327000	61031000	41793000	0	58366000	80536000		51.802	450	87	9	10	6	9	6	8	4	8	8	8	6	6	4	4	3	4	3	6	4	5	24.4	24.9	13.6	22.4	17.6	21.1	8.7	22.9	23.1	17.8	0	60.367	8	A0A1B0GUC3;A0A1B0GV98;A0A1B0GTC5;A0A1B0GU26;A0A1B0GTC3;A0A1B0GVH5;Q9C0B1;A0A1B0GTY1	A0A1B0GUC3;A0A1B0GV98;A0A1B0GTC5;A0A1B0GU26;A0A1B0GTC3;A0A1B0GVH5;Q9C0B1;A0A1B0GTY1	Alpha-ketoglutarate-dependent dioxygenase FTO
88726000	124030000	0	124260000	111980000	103490000	90908000	80334000	101190000	117370000		141.46	1298	35	4	7	2	5	5	4	3	7	7	4	3	7	1	4	4	4	3	7	7	3	4.3	7	1.9	5.9	5.8	4.2	3.5	8.2	7.9	4.2	0	11.074	18	Q9H9B1;A0A1B0GV09;A0A0C4DGF8;A0A1B0GU48;A0A1B0GWF6;A0A1B0GW79;A0A0D9SEQ1;A0A1B0GVZ8;A0A1B0GUD1;A0A1B0GTP4;A0A0D9SER3;A0A0D9SFG7;A0A0D9SFD7;A0A1W2PPZ7;A0A0D9SFS4;A0A0D9SFM6;A0A0D9SEY2;A0A0D9SEP2	Q9H9B1;A0A1B0GV09;A0A0C4DGF8;A0A1B0GU48;A0A1B0GWF6	Histone-lysine N-methyltransferase EHMT1
376350000	292750000	381500000	296340000	343440000	261920000	299600000	227380000	328030000	401390000		40.783	377	171	9	8	7	8	11	9	9	8	8	10	9	8	7	8	10	8	9	8	8	10	26.8	25.7	21.2	22.3	34	24.7	30.5	22.3	22.3	33.2	0	73.081	12	F8W787;A0A1B0GW44;A0A1B0GVD5;A0A1B0GWE8;P07339;A0A1B0GV23;C9JH19;A0A1B0GVP3;H7C469;A0A1B0GU92;A0A1B0GU03;F8WD96	F8W787;A0A1B0GW44;A0A1B0GVD5;A0A1B0GWE8;P07339;A0A1B0GV23;C9JH19;A0A1B0GVP3;H7C469;A0A1B0GU92;A0A1B0GU03	Cathepsin D;Cathepsin D light chain;Cathepsin D heavy chain
44938000	85550000	70687000	0	0	71336000	32562000	0	239200000	177130000	+	59.51	593	86	6	9	9	3	2	6	8	1	14	13	4	7	7	2	1	5	6	1	9	10	12.1	17.2	21.4	5.6	3.2	12.1	18.7	1.9	28.5	33.2	0	186.11	5	CON__P13645;A0A1B0GVI3;P13645;CON__Q7Z3Y7;Q7Z3Y7	CON__P13645;A0A1B0GVI3;P13645	Keratin, type I cytoskeletal 10
87667000	62808000	107720000	91401000	98410000	112150000	122100000	83639000	112650000	119760000		40.143	361	76	7	3	5	7	6	7	5	7	8	8	0	0	0	0	0	0	0	0	0	1	31.3	11.9	20.8	27.7	21.6	31.3	17.5	31.3	35.5	29.6	0	38.643	5	A0A1B0GWD1;A8K340;O43602;E7EU50;A0A7P0T9C5	A0A1B0GWD1;A8K340;O43602;E7EU50;A0A7P0T9C5	Neuronal migration protein doublecortin
178370000	167570000	134040000	193370000	147340000	174980000	120320000	159860000	136260000	122910000		19.13	174	54	6	6	4	4	3	5	3	5	4	2	1	1	0	0	0	0	0	1	0	0	53.4	53.4	25.3	31.6	25.3	35.6	19	49.4	31.6	14.9	0	19.818	7	R4GND1;A0A1B0GX65;Q969T4;A0A087X283;R4GN77;R4GMM6;R4GNG6	R4GND1;A0A1B0GX65;Q969T4;A0A087X283;R4GN77	Ubiquitin-conjugating enzyme E2 E3
1617500000	1801500000	1245600000	1896300000	1172600000	1642400000	1089200000	1477100000	1124100000	2055200000		73.502	677	858	30	30	28	31	30	30	28	32	31	31	25	25	23	26	25	25	23	27	26	26	60.7	63.7	56.1	66.9	60.7	63.7	60.4	60.1	64.8	60.9	0	323.31	3	A0A1C7CYX9;Q16555;E5RFU4	A0A1C7CYX9;Q16555	Dihydropyrimidinase-related protein 2
55064000	37853000	0	73052000	77428000	70316000	46292000	78140000	79723000	0		65.981	580	57	4	4	1	8	6	6	2	8	6	1	1	2	0	2	1	2	1	2	1	1	7.9	7.2	2.4	15.9	12.6	12.6	4.8	17.4	12.6	2.8	0	29.971	33	A0A1W2PNP0;Q969N2;A0A1W2PPR6;A0A1W2PPS0;A0A1W2PPC3;A0A1W2PP57;A0A1W2PP53;A0A1W2PPQ7;A0A1W2PQN1;A0A1W2PR92;A0A1W2PRZ8;A0A1W2PP13;A0A1W2PQ29;A0A1W2PRH2;A0A1W2PPI8;A0A1W2PRV7;H7C2Y2;A0A1W2PQY1;A0A1W2PPK4;A0A1W2PRG1;A0A1W2PR73;A0A1W2PSC5;A0A1W2PP91;A0A1W2PRH8;A0A1W2PQL3;A0A1W2PP98;A0A1W2PNS2;A0A1W2PNZ5;A0A1W2PP03;B7Z7C5;A0A1W2PR22;A0A1W2PQA4;A0A1W2PR34	A0A1W2PNP0;Q969N2;A0A1W2PPR6;A0A1W2PPS0;A0A1W2PPC3;A0A1W2PP57;A0A1W2PP53;A0A1W2PPQ7;A0A1W2PQN1;A0A1W2PR92;A0A1W2PRZ8;A0A1W2PP13	GPI transamidase component PIG-T
381960000	447940000	307850000	423330000	344850000	361670000	313900000	390530000	291820000	250890000		75.872	684	195	15	14	14	13	12	13	10	14	13	8	0	0	0	0	0	0	0	0	0	0	35.8	34.8	34.2	26.6	31.3	32.3	28.9	34.8	33	20.6	0	152.18	3	A0A1W2PNV4;E9PF58;F8WFD3	A0A1W2PNV4;E9PF58
258750000	284690000	414290000	0	252490000	0	390320000	0	268880000	248950000		80.305	720	45	1	2	1	1	2	1	1	1	1	3	1	2	1	1	2	1	1	1	1	3	1	2.8	1	1	2.8	1	1	1	1	4	0.62584	-0.10902	9	A0A494C0T4;A0A1W2PNW1;H0YJH6;P42226;G3V5I8;G3V568;G3V370;H0YIY2;G3V5K5	A0A494C0T4;A0A1W2PNW1;H0YJH6;P42226	Signal transducer and activator of transcription 6
0	48932000	0	57630000	0	59963000	72303000	76154000	47228000	52133000		118.39	1084	44	1	5	1	4	4	9	6	8	6	3	1	5	1	4	4	9	6	8	6	3	0.9	6.9	1	5.9	4.2	10.5	7.5	9	7.5	5.2	0	13.591	2	A0A1W2PNX8;Q9H3U1	A0A1W2PNX8;Q9H3U1	Protein unc-45 homolog A
278100000	393540000	208700000	302730000	179760000	321770000	210110000	331070000	165430000	264930000		33.935	301	142	12	11	11	10	6	12	8	10	6	10	0	0	0	0	0	0	0	0	0	0	42.5	37.5	38.5	36.9	25.2	37.9	29.2	37.5	24.9	33.2	0	60.953	8	A0A1W2PPZ5;P23193;E5RIS7;B7Z4S1;E5RK46;A0A1W2PS15;E5RFI1;A0A1W2PPV7	A0A1W2PPZ5;P23193	Transcription elongation factor A protein 1
4138100000	4043300000	7199300000	0	4615900000	0	8142100000	2261100000	0	7062700000		56.054	520	139	2	1	1	2	1	2	1	2	1	2	2	1	1	1	1	2	1	2	1	2	4.6	1.7	1.7	3.3	1.7	3.7	1.7	3.5	1.7	3.1	0.13743	0.53762	5	A0A1W2PQG2;E5RJQ4;G3XAA6;A0A804HJ35;A6NN90	A0A1W2PQG2;E5RJQ4;G3XAA6;A0A804HJ35;A6NN90	Uncharacterized protein C2orf81
1583200000	2178700000	1163100000	1994500000	1210200000	1692100000	1016600000	1481600000	959220000	1271300000		33.14	291	280	9	8	7	11	11	11	8	10	9	8	0	0	0	0	0	0	0	0	0	0	38.8	35.7	33.7	41.9	44.3	44.7	35.7	38.1	37.5	34	0	65.479	6	A0A1W2PQS6;F6U211;A0A2R8Y7H1;A0A2R8YFH6;S4R435;A0A2R8Y6L3	A0A1W2PQS6;F6U211;A0A2R8Y7H1;A0A2R8YFH6;S4R435;A0A2R8Y6L3
0	128520000	83316000	0	176800000	0	98446000	0	0	93178000		18.462	155	22	2	2	2	1	1	2	4	4	1	2	0	0	0	0	0	0	1	0	0	0	13.5	13.5	14.2	6.5	7.1	13.5	30.3	32.3	7.1	13.5	0	13.508	7	A0A1W2PR23;A0A1W2PPW8;A0A1W2PQ77;A0A1W2PR02;A0A1W2PRP7;A0A1W2PQ38;A0A1W2PQE0	A0A1W2PR23;A0A1W2PPW8;A0A1W2PQ77;A0A1W2PR02;A0A1W2PRP7;A0A1W2PQ38;A0A1W2PQE0
69314000	48226000	65002000	60196000	64458000	0	0	66080000	60985000	69861000		93.444	838	46	3	2	3	3	5	4	2	4	2	3	0	0	0	0	1	0	1	1	1	1	4.4	3.5	4.9	4.8	9.5	5.7	5.1	8.8	5.3	7.3	0	33.215	11	A0A1W2PRB8;A0A1W2PRX4;Q9NVC6;E9PM72;A0A1W2PNW7;A0A1W2PNF3;E9PKQ4;A0A1W2PPP8;A0A1W2PR99;A0A1W2PQ48;A0A1W2PS69	A0A1W2PRB8
1367600000	1080500000	1003200000	1077300000	1149700000	945700000	926900000	989760000	1155000000	546920000		53.891	475	186	8	8	8	10	7	9	8	10	8	8	2	2	2	3	2	2	2	2	2	3	23.2	25.3	23.8	27.4	21.5	26.9	26.5	29.3	25.3	23.6	0	108.82	11	A0A1W2PS43;A0A1W2PPX5;A0A1W2PQR6;A0A1W2PQB7;A0A1W2PRS1;Q14108;A0A1W2PPU6;A0A1W2PSE4;D6RDG0;A0A1W2PS70;A0A1W2PNX7	A0A1W2PS43;A0A1W2PPX5;A0A1W2PQR6;A0A1W2PQB7;A0A1W2PRS1;Q14108;A0A1W2PPU6	Lysosome membrane protein 2
1976200000	2249900000	2311400000	2573400000	2899900000	2808600000	2595800000	2956700000	2815600000	2837300000		80.253	729	788	35	35	32	38	35	35	32	33	34	39	26	26	23	29	28	28	23	26	27	30	51.6	49.2	49.8	56.7	48.8	48.4	49.4	47.6	46.6	51	0	323.31	4	A0A1X7SBZ2;A0A5H1ZRQ2;Q92841;A0A0U1RQJ0	A0A1X7SBZ2;A0A5H1ZRQ2;Q92841	Probable ATP-dependent RNA helicase DDX17
729840000	780890000	756260000	1130000000	1079700000	1264900000	955960000	1439300000	1027900000	1391400000		55.938	526	375	15	15	15	15	14	16	17	15	15	22	15	15	15	15	14	16	17	15	15	22	34.8	34.8	32.5	34.8	31.9	36.5	39.4	34.8	34.6	49.6	0	159.24	14	A0A286YF22;O43175;A0A2C9F2M7;A0A286YFA2;A0A286YFL2;A0A286YFM8;A0A286YFC8;A0A286YFB2;A0A286YER3;A0A286YF34;A0A286YF78;A0A286YFF3;A0A286YFK5;A0A286YFE1	A0A286YF22;O43175;A0A2C9F2M7;A0A286YFA2;A0A286YFL2;A0A286YFM8	D-3-phosphoglycerate dehydrogenase
113080000	221360000	113760000	247340000	110970000	204400000	74398000	225130000	85879000	181510000		42.906	374	120	9	13	6	13	7	10	5	13	6	9	8	11	5	11	6	9	4	11	5	8	34.5	41.4	23	42.5	26.7	35.8	19.8	44.1	20.9	30.2	0	92.186	4	A0A286YFD6;P31350;A0A7P0SBL1;A0A2R8Y837	A0A286YFD6;P31350;A0A7P0SBL1	Ribonucleoside-diphosphate reductase subunit M2
202750000	238120000	279470000	184170000	275340000	236750000	219230000	215150000	204380000	302090000		31.36	282	74	7	5	4	6	6	6	5	6	6	5	7	5	4	6	6	6	5	6	6	5	30.5	22	25.5	28.7	30.5	30.5	30.1	30.5	30.5	30.1	0	84.159	9	Q5T0S4;A0A286YFE3;A0A2C9F2P4;A0A286YFL8;A0A286YFF7;P50897;E9PK48;E9PIA8;A0A286YFL6	Q5T0S4;A0A286YFE3;A0A2C9F2P4;A0A286YFL8;A0A286YFF7;P50897	Palmitoyl-protein thioesterase 1
22888000	18071000	24459000	86329000	110490000	130280000	117080000	180760000	128570000	113430000		123.91	1125	97	4	4	6	11	9	12	13	13	11	9	0	1	0	1	0	1	1	1	1	0	4.3	3.7	6.7	12.2	11.1	13	13.9	15.5	12.4	11.1	0	100.08	12	A0A2R8Y2A8;A0A5F9UJV3;Q13367;A0A590UKC4;A0A590UJE5;A0A590UJ60;A0A590UJU0;A0A590UJU7;A0A590UJW5;A0A590UK64;A0A590UK30;F5GWU4	A0A2R8Y2A8;A0A5F9UJV3;Q13367;A0A590UKC4;A0A590UJE5;A0A590UJ60;A0A590UJU0;A0A590UJU7	AP-3 complex subunit beta-2
95078000	79413000	84396000	93517000	62005000	0	72482000	78068000	0	100020000		49.976	450	42	5	6	5	4	4	2	5	5	2	5	5	6	5	4	4	2	5	5	2	5	17.1	17.6	13.8	10.4	10.4	4	13.8	12.7	4	12.7	0	15.067	13	A0A2R8Y430;P48637;A0A2R8Y5T7;A0A2R8Y6Q7;A0A2R8Y7I7;A0A2R8Y790;A0A2R8Y446;A0A0S2Z4J7;A0A2R8YF34;A0A2R8Y2X9;A0A2R8Y6Y6;A0A2R8Y4V9;A0A2R8Y2F2	A0A2R8Y430;P48637;A0A2R8Y5T7	Glutathione synthetase
105370000	114140000	94164000	104620000	62754000	99993000	82178000	93211000	81775000	60768000		92.367	856	85	7	7	6	7	4	8	6	8	6	5	7	7	6	7	4	8	6	8	6	5	10.5	11.4	8.6	9.9	4.8	13	8.9	13	9	6.2	0	58.691	4	A0A2R8Y4H2;Q9UH03;B1AHR1;B1AHR2	A0A2R8Y4H2;Q9UH03;B1AHR1	Neuronal-specific septin-3
133360000	153160000	168170000	224120000	299570000	291250000	262180000	294230000	263550000	282580000		185.19	1649	281	14	19	16	25	21	28	23	27	26	27	0	0	0	0	0	0	0	0	0	0	10.9	14.4	12.3	18.1	18.1	19.3	15.5	19.8	17.9	18.3	0	224.61	23	A0A2R8Y4P4;A0A2R8Y440;A0A2R8YGP5;A0A2R8YFK5;A0A0U1RQX3;B1ALF6;B4DNT1;A0A1W2PS06;A0A0U1RR26;B1ALG2;F6T8Q0;A0A0U1RR83;A0A0U1RRD6;B1ALG1;A0A0U1RRN2;A0A0U1RQW7;F6XE55;A0A0U1RR09;A0A0U1RQU0;F6UH26;A0A0A0MSS5;A0A0U1RRF8;A0A0U1RRF5	A0A2R8Y4P4;A0A2R8Y440;A0A2R8YGP5
546040000	389370000	465140000	369770000	577850000	347620000	466930000	330700000	574460000	319520000		78.404	715	352	27	22	28	20	23	24	29	22	27	15	2	2	2	1	2	1	2	2	2	2	54.3	50.2	59.3	46.9	49.5	54	56.9	46.4	53.8	32.4	0	323.31	12	A0A2R8Y543;A0A2R8YCH5;A0A2R8Y5A3;P35222;A0A2R8Y804;B4DGU4;A0A2R8Y7Z0;A0A2R8Y5Z1;A0A2R8Y6G0;A0A2R8Y815;A0A2R8YG06;C9IZ65	A0A2R8Y543;A0A2R8YCH5;A0A2R8Y5A3;P35222;A0A2R8Y804;B4DGU4;A0A2R8Y7Z0;A0A2R8Y5Z1	Catenin beta-1
114570000	120630000	106480000	105670000	131520000	136220000	106760000	126510000	121190000	97871000		72.999	638	161	9	10	9	10	8	11	11	10	9	8	9	10	9	9	8	10	10	9	9	8	21	21.2	19.1	23.7	17.2	22.3	21.8	24.9	18.7	19.6	0	73.327	7	A0A2R8Y595;A0A2R8YFL0;P49711;V9GZ46;F5H2V8;V9GY73;Q8NI51	A0A2R8Y595;A0A2R8YFL0;P49711	Transcriptional repressor CTCF
132320000	124110000	105250000	138450000	120790000	106740000	122380000	104530000	0	146260000		57.531	512	60	7	6	8	5	6	3	7	3	4	3	7	6	8	5	6	3	7	3	4	3	31.8	24.6	27	20.7	25.4	15	27.3	18.4	17.8	12.3	0	40.292	9	A0A2R8Y5P7;P49590;A0A2R8Y3N3;A0A2R8Y6I1;D6RB22;B4DQ67;D6RJE6;A0A2R8Y5E8;A0A2R8Y4X6	A0A2R8Y5P7;P49590;A0A2R8Y3N3;A0A2R8Y6I1;D6RB22;B4DQ67;D6RJE6	Probable histidine--tRNA ligase, mitochondrial
0	57698000	57323000	59843000	67463000	71932000	0	94141000	56714000	0		27.408	240	42	4	4	2	4	6	5	4	5	4	3	4	4	2	4	6	5	4	5	4	3	19.6	19.6	11.7	18.8	31.2	27.1	21.7	27.1	20.4	16.7	0	22.794	3	A0A2R8Y653;Q9BZX2;Q9HA47	A0A2R8Y653;Q9BZX2	Uridine-cytidine kinase 2
1521300000	1830500000	1337800000	1794400000	1443400000	1488000000	1091900000	1379100000	1209600000	1811500000		27.045	238	363	14	14	14	15	12	16	12	13	13	13	10	10	11	12	8	12	9	9	9	9	57.1	57.6	51.7	51.7	47.9	68.9	51.3	53.4	50.8	49.2	0	112.04	4	A0A2R8Y6J3;P46777;Q5T7N0;R4GNJ2	A0A2R8Y6J3;P46777	60S ribosomal protein L5
1000500000	443780000	362390000	746270000	2110400000	2155600000	2546800000	4257100000	3135400000	2269500000		532.4	4646	1331	10	14	23	55	109	132	133	164	149	125	2	1	3	10	19	22	24	29	27	25	3.3	3.9	6.7	15.8	29.6	34.5	35	40.3	38.7	32.8	0	323.31	28	Q14204;A0A2R8Y706;A0A7P0T9C4;A0A7P0TA13;A0A2R8Y5T0;A0A7P0T9R4;A0A7P0TAW9;A0A7P0T7V5;A0A7P0T916;A0A7P0T8N2;A0A7P0TBJ7;A0A7P0TB75;A0A7P0T9K2;A0A2R8Y6H2;A0A7P0T9F1;A0A2R8YFZ7;A0A7P0TAM4;A0A7P0T825;A0A7P0TB64;A0A7P0TAV5;A0A804HHY6;A0A7P0T942;A0A2R8YGC7;A0A7P0T9S3;A0A7P0T934;A0A7P0T9Y3;A0A7P0TAS7;A0A7P0TB96	Q14204;A0A2R8Y706;A0A7P0T9C4;A0A7P0TA13;A0A2R8Y5T0;A0A7P0T9R4;A0A7P0TAW9;A0A7P0T7V5;A0A7P0T916;A0A7P0T8N2;A0A7P0TBJ7;A0A7P0TB75;A0A7P0T9K2;A0A2R8Y6H2;A0A7P0T9F1;A0A2R8YFZ7;A0A7P0TAM4;A0A7P0T825;A0A7P0TB64;A0A7P0TAV5;A0A804HHY6;A0A7P0T942;A0A2R8YGC7	Cytoplasmic dynein 1 heavy chain 1
69318000	75675000	77975000	92802000	81453000	97714000	85905000	101090000	92084000	127530000		140.28	1313	105	9	9	8	8	6	8	9	8	11	11	9	9	8	8	6	8	9	8	11	11	8.3	8.8	8.8	9.6	8.1	9.4	10.1	9.4	11.2	10.5	0	79.636	18	Q99700;F8WB06;A0A5F9ZHW5;A0A2R8Y7P6;V9GY86;A0A5F9ZHX3;A0A2R8Y5A6;A0A2R8Y7E6;A0A5F9ZI57;F8VQP2;A0A2R8YDM9;H0YH87;A0A5F9ZHH4;F8W0B5;A0A5F9ZH85;F8VRK6;F8WB05;A0A5F9ZHG6	Q99700;F8WB06;A0A5F9ZHW5;A0A2R8Y7P6;V9GY86;A0A5F9ZHX3;A0A2R8Y5A6;A0A2R8Y7E6;A0A5F9ZI57;F8VQP2;A0A2R8YDM9;H0YH87;A0A5F9ZHH4;F8W0B5	Ataxin-2
792330000	933840000	874650000	1108400000	1034800000	1039000000	858430000	1171300000	999010000	1075100000		16.273	151	185	10	9	6	9	8	8	7	9	9	10	10	9	6	9	8	8	7	9	9	10	48.3	41.1	30.5	41.1	41.1	41.1	31.8	41.1	41.1	43	0	102.92	3	P62263;A0A2R8Y811;E5RH77	P62263;A0A2R8Y811;E5RH77	40S ribosomal protein S14
289200000	543650000	606520000	217830000	95871000	407190000	673100000	336310000	106430000	365910000		10.256	87	58	3	4	5	4	1	4	5	4	1	3	1	1	1	1	0	1	2	1	0	1	31	29.9	39.1	29.9	12.6	29.9	42.5	29.9	12.6	28.7	0	11.629	2	A0A2R8Y851;A0A2R8Y6P7	A0A2R8Y851
165870000	142530000	99514000	128960000	111980000	126340000	81992000	119950000	95794000	78952000		30.601	273	72	7	8	4	8	7	4	5	6	5	3	1	1	1	2	2	1	1	1	1	1	31.1	35.2	20.9	35.9	34.8	20.5	26.4	30	25.6	12.8	0	56.336	8	A0A2R8YCX2;A0A2R8YGP2;Q5TBB1;A0A2R8YEB4;A0A087WXR7;A0A2R8Y6Q6;A0A2R8Y459;A0A2R8YCP1	A0A2R8YCX2;A0A2R8YGP2;Q5TBB1;A0A2R8YEB4;A0A087WXR7;A0A2R8Y6Q6;A0A2R8Y459;A0A2R8YCP1	Ribonuclease H2 subunit B
386910000	511480000	587880000	867540000	899040000	951700000	700560000	938680000	838400000	772330000		19.258	165	123	3	4	4	3	7	4	4	4	4	5	3	4	4	3	7	4	4	4	4	5	16.4	23.6	23.6	16.4	40.6	23.6	23.6	23.6	23.6	28.5	0	16.057	5	A0A2R8YD14;E7ETK0;A0A2R8Y849;P62847;A0A2R8Y8A0	A0A2R8YD14;E7ETK0;A0A2R8Y849;P62847	40S ribosomal protein S24
364590000	325530000	327610000	290840000	336190000	240850000	304870000	259210000	317490000	302150000		79.685	736	321	25	27	23	20	18	19	21	16	18	16	21	23	19	16	15	16	18	14	15	13	46.9	45.7	41.8	36.5	34	36	37.1	30.4	33.8	32.5	0	221.01	17	P51659;A0A2R8YD50;E7EPL9;A0A804HK65;A0A804HKU2;E7ET17;A0A2R8Y7L2;E7ER27;A0A804HIR1;A0A2R8YDT8;A0A2R8YF45;A0A804HIG8;A0A2R8Y7W2;A0A804HLJ0;A0A804HKT2;A0A2R8YEG2;A0A2R8YF39	P51659;A0A2R8YD50;E7EPL9;A0A804HK65;A0A804HKU2;E7ET17;A0A2R8Y7L2;E7ER27;A0A804HIR1	Peroxisomal multifunctional enzyme type 2;(3R)-hydroxyacyl-CoA dehydrogenase;Enoyl-CoA hydratase 2
369920000	351650000	311300000	381710000	327790000	313920000	288670000	302360000	298140000	224980000		45.143	391	273	19	16	15	16	16	18	14	17	15	10	3	3	3	2	2	3	2	3	2	0	56.3	51.7	48.1	53.7	51.4	54.2	48.8	52.2	48.1	34.5	0	290.35	21	P68400;E7EU96;A0A2R8YD58;A0A2R8Y5A0;A0A2R8YFU2;Q8NEV1;A0A2R8YDP2;A0A2R8Y4D6;A0A2R8Y4H0;V9GYA2;A0A2R8YEW1;A0A2R8YDY7;A0A2R8YCK2;A0A2R8Y7T1;A0A2R8YF47;V9GY80;A0A2R8YEL7;A0A2R8Y797;A0A2R8Y3W6;V9GYW6;A0A2R8YCC9	P68400;E7EU96;A0A2R8YD58;A0A2R8Y5A0;A0A2R8YFU2;Q8NEV1;A0A2R8YDP2;A0A2R8Y4D6;A0A2R8Y4H0	Casein kinase II subunit alpha;Casein kinase II subunit alpha 3
27998000	35323000	0	27685000	0	32387000	0	27773000	22276000	62418000		111.36	1057	26	2	3	1	4	2	3	2	4	3	2	2	3	1	4	2	3	2	4	3	2	2.4	3.7	1.1	5.7	2.4	4.4	3.1	5.3	4.4	2.4	0	9.0191	3	A0A2R8YDB8;H7BXF5;Q9H0E3	A0A2R8YDB8;H7BXF5;Q9H0E3	Histone deacetylase complex subunit SAP130
93620000	0	0	0	0	114700000	0	99690000	126180000	49648000		147.88	1319	29	5	1	2	2	6	4	2	2	6	4	0	0	0	0	0	0	0	0	0	0	6.4	1.6	3	3.3	6.4	4.8	2.1	3	6.8	5.1	0	4.6932	3	A0A2R8YDH4;A0A2R8YEK2;A0A0S2Z3Q8	A0A2R8YDH4
166540000	98845000	143180000	121280000	287670000	146090000	203230000	152170000	258830000	95648000		43.841	405	105	9	6	11	6	8	8	9	9	10	7	9	6	10	6	8	8	9	9	10	6	30.1	19.5	33.8	22.2	27.2	26.9	29.1	30.1	35.6	16.3	0	45.8	11	A0A2R8YDQ9;Q9P2R7;A0A2R8Y6Y7;Q5T9Q5;Q5T9Q8;A0A0U1RQL1;A0A0U1RQF8;A0A2R8Y5P6;A0A2R8Y6E6;A0A0U1RRI1;A0A0U1RQU7	A0A2R8YDQ9;Q9P2R7;A0A2R8Y6Y7;Q5T9Q5	Succinyl-CoA ligase [ADP-forming] subunit beta, mitochondrial
193530000	172460000	176240000	234640000	0	184240000	164800000	168170000	0	249420000		57.174	507	44	6	7	4	3	2	3	5	5	2	4	6	7	4	3	2	3	5	5	2	4	16.8	19.3	13	7.1	4.9	8.1	12.2	13.2	3.6	13.6	0	11.899	2	A0A2R8YDT1;P15104	A0A2R8YDT1;P15104	Glutamine synthetase
183460000	193520000	107540000	211550000	217010000	247360000	169010000	228150000	204270000	169390000		39.909	347	88	5	9	4	7	5	7	5	8	6	7	0	1	0	1	0	0	0	0	0	0	20.5	35.7	13.3	27.4	22.2	26.5	19	30.8	23.6	25.4	0	103.43	7	A0A2R8YES3;A0A2R8Y765;A0A2R8Y7U4;A0A2R8Y4T4;J3KT85;A0A2R8YD78;A0A2R8YFC8	A0A2R8YES3;A0A2R8Y765;A0A2R8Y7U4;A0A2R8Y4T4
0	0	128260000	0	341230000	338730000	0	210790000	400800000	208730000		176.7	1597	23	1	2	2	2	4	3	1	4	3	2	1	2	2	2	4	3	1	4	3	2	1.6	1.9	2.6	1.4	3.8	3.6	1	3.9	3.3	2.6	0.90697	-1.7126	8	A0A2R8YF49;Q12774;A0A2R8YFR7;H0Y895;C9J591;A0A5F9ZGZ6;A0A5F9ZH52;A5YM69	A0A2R8YF49;Q12774;A0A2R8YFR7;H0Y895	Rho guanine nucleotide exchange factor 5
59916000	62447000	35732000	87293000	73286000	105880000	75581000	108340000	87089000	51190000		84.472	749	137	9	11	10	11	9	14	8	12	8	5	9	11	10	11	9	14	8	12	8	5	22.8	26.7	21.6	28.2	23.2	29.6	18.8	29.2	18.3	14.4	0	136.63	7	A0A2R8YFH5;Q15437;Q5QPE2;Q5QPE1;A0A2R8Y633;A0A2R8Y7S7;A0A2R8YF30	A0A2R8YFH5;Q15437;Q5QPE2	Protein transport protein Sec23B
192630000	180490000	693370000	197410000	115270000	0	0	0	81029000	0		10.096	92	12	1	1	1	1	1	1	0	1	1	0	1	1	1	1	1	1	0	1	1	0	16.3	16.3	16.3	16.3	16.3	16.3	0	16.3	16.3	0	0.14293	0.52823	3	A0A2R8YG22;C9J1D1;Q8WTS1	A0A2R8YG22;C9J1D1;Q8WTS1	1-acylglycerol-3-phosphate O-acyltransferase ABHD5
0	0	0	36827000	62808000	47790000	0	73289000	66423000	98113000		97.152	862	52	3	3	2	4	4	5	1	6	5	5	3	3	2	3	3	5	1	5	3	5	6.8	4.9	5.3	8.4	8	7.4	2	11	10.2	10.3	0	20.721	9	A0A2R8YG42;Q14155;B1ALK7;E7EUY6;E9PDQ5;E7ENL8;C9JDI6;B1ANY6;E7EU80	A0A2R8YG42;Q14155;B1ALK7;E7EUY6;E9PDQ5	Rho guanine nucleotide exchange factor 7
4613100000	940740000	3749700000	1346900000	3623300000	1049600000	3613000000	871080000	3568000000	1055500000		54.34	496	267	11	5	11	5	10	6	10	5	9	6	11	5	11	5	10	6	10	5	9	6	63.9	53.2	63.7	54.8	63.1	61.5	64.9	56.9	61.5	55.8	0	323.31	5	A0A2U3TZH3;Q05639;A0A2R8Y488;A0A2R8Y660;A0A2R8YDN5	A0A2U3TZH3;Q05639	Elongation factor 1-alpha 2
126820000	64902000	78900000	0	124860000	64371000	76394000	52770000	70741000	0		11.985	108	15	2	2	2	2	2	2	2	2	2	2	2	2	2	2	2	2	2	2	2	2	22.2	22.2	22.2	22.2	22.2	22.2	22.2	22.2	22.2	22.2	0.00024125	3.508	4	E9PNW4;A0A2U3TZL5;P13987;H0YET2	E9PNW4;A0A2U3TZL5;P13987;H0YET2	CD59 glycoprotein
332760000	344190000	289270000	272850000	326430000	278850000	303390000	246160000	315860000	198300000		15.136	128	96	4	5	7	5	6	5	5	5	5	3	4	5	7	5	6	5	5	5	5	3	35.2	47.7	55.5	47.7	47.7	35.2	47.7	47.7	47.7	27.3	0	30.423	3	P56556;A0A2Y9D025;R4GN43	P56556;A0A2Y9D025;R4GN43	NADH dehydrogenase [ubiquinone] 1 alpha subcomplex subunit 6
64850000	45187000	39160000	45133000	45075000	42937000	30522000	46438000	49471000	41433000		35.761	330	35	5	5	2	4	2	3	2	4	4	1	5	5	2	4	2	3	2	4	4	1	25.2	23.3	8.8	20	7.6	14.8	8.8	20	17.3	6.4	0	14.244	12	F5H345;A0A3B3IRR1;A0A3F2YNY7;P08397;F5GY90;F5H0P4;A0A3B3IU56;A0A1W2PNU5;A0A3B3IU34;F5H226;F5H4W5;F5H4X2	F5H345;A0A3B3IRR1;A0A3F2YNY7;P08397;F5GY90;F5H0P4;A0A3B3IU56;A0A1W2PNU5;A0A3B3IU34	Porphobilinogen deaminase
0	0	0	50192000	43752000	45283000	0	52460000	44664000	0		105.45	923	37	1	1	1	4	4	2	3	6	4	2	1	1	1	4	4	2	3	6	4	2	0.8	0.8	0.8	5.4	5.5	2.3	3	8	6.5	1.6	0	8.6797	2	A0A3B3IS71;P06400	A0A3B3IS71;P06400	Retinoblastoma-associated protein
145700000	169800000	113840000	159630000	121550000	150430000	113830000	150730000	105550000	141000000		113.17	978	190	18	19	10	19	11	14	8	14	10	12	0	0	0	0	1	0	0	0	0	0	24.7	25.1	13.1	24.6	16.2	17.9	10.2	19.8	13.6	16.2	0	45.978	12	A0A7I2V2P6;A0A3B3ISG5;P14735;A0A7I2V610;A0A7I2V4Q3;A0A7I2V2S1;B3KSB8;A0A7I2YQS6;A0A7I2V612;A0A7I2V373;A0A7I2V4A4;A0A7I2V634	A0A7I2V2P6;A0A3B3ISG5;P14735;A0A7I2V610;A0A7I2V4Q3;A0A7I2V2S1;B3KSB8	Insulin-degrading enzyme
0	52610000	0	31212000	14568000	0	0	46985000	27659000	52870000		485.42	4491	41	2	3	3	6	2	1	2	5	6	5	2	3	3	6	2	1	2	5	6	5	0.4	0.9	0.6	1.4	0.4	0.2	0.4	1.2	1.6	1.3	0.4293	0.22335	15	A0A3B3ISX9;A0A140T8Z8;A0A140T9C0;A0A140T8Y3;A0A140TA52;A0A140TA41;P22105;A0A140T902;A0A140TA33;A0A087X0I0;A0A140T9L7;A0A087WWA5;A0A140T923;A0A140T956;Q16473	A0A3B3ISX9;A0A140T8Z8;A0A140T9C0;A0A140T8Y3;A0A140TA52;A0A140TA41;P22105;A0A140T902;A0A140TA33	Tenascin-X
408160000	336020000	302540000	321320000	268920000	284530000	246520000	278440000	270070000	197260000		63.957	584	264	16	17	16	15	18	16	18	15	13	11	16	17	16	15	18	16	18	15	13	11	37.2	37	36.8	34.4	39.6	35.8	40.4	35.1	31.7	26.4	0	130.55	2	A0A3B3ITK7;P36871	A0A3B3ITK7;P36871	Phosphoglucomutase-1
583590000	595180000	0	732820000	489310000	693990000	726530000	810140000	844420000	797910000		18.512	167	76	5	4	1	1	4	5	2	3	7	3	5	4	1	1	4	5	2	3	7	3	25.7	22.2	9	9	18	24	16.8	13.2	31.1	14.4	0	15.553	2	A0A3B3ITT5;P47914	A0A3B3ITT5;P47914	60S ribosomal protein L29
75165000	55803000	70111000	90952000	156270000	110280000	104180000	152910000	190790000	0		75.421	659	69	6	7	5	6	7	8	6	11	7	2	6	7	5	6	7	8	6	11	7	2	10	14.4	8.2	12.1	13.2	14.9	12	16.8	12.9	2.9	0	35.306	2	A0A3B3ITW3;P28288	A0A3B3ITW3;P28288	ATP-binding cassette sub-family D member 3
120820000	97769000	132590000	121170000	167510000	134840000	182470000	161460000	186930000	147530000		201.22	1782	426	36	24	29	26	38	33	36	39	40	16	1	0	0	0	0	0	1	1	1	0	28.2	18.9	22.5	21.7	27.8	26.4	28.1	31.9	32.5	12.4	0	323.31	1	A0A3B3ITW6	A0A3B3ITW6
440840000	506500000	415620000	384040000	411320000	442440000	423640000	429800000	459200000	436290000		103.52	910	340	17	18	15	16	16	15	16	17	15	19	17	18	15	16	16	15	16	17	15	19	23.5	24.5	21	21.9	22.4	21.1	21	23.3	21.3	25.3	0	281.6	2	A0A3B3ITZ9;Q9Y2W1	A0A3B3ITZ9;Q9Y2W1	Thyroid hormone receptor-associated protein 3
920200000	973790000	918940000	958640000	1052700000	892380000	595790000	598700000	608180000	644180000		30.162	272	167	9	10	8	9	8	10	8	9	7	9	9	10	8	9	8	10	8	9	7	9	36	36	25.7	36	32.4	38.2	32	36	18.8	36	0	102.29	6	A0A3B3IUA2;B1AHD1;P55769;A0A3B3IRU2;A0A3B3ISK4;A0A3B3ISH1	A0A3B3IUA2;B1AHD1;P55769	NHP2-like protein 1;NHP2-like protein 1, N-terminally processed
248890000	251570000	0	370230000	412680000	521540000	176880000	728210000	449720000	393280000		81.222	729	64	4	3	2	6	3	8	3	9	7	7	3	1	2	4	1	4	2	4	3	4	6.9	5.9	2.7	11.1	3.8	13.9	4.4	16.7	13.9	13.7	0	25.371	14	A0A3B3IUB1;Q13144;A0A3B3ITG6;A0A3B3IUF2;A0A3B3ISM8;A0A3B3IS56;A0A3B3IRP4;A0A3B3ISS1;A0A3B3ISV1;A0A3B3ITK8;A0A3B3ISI2;C9JRD9;A0A3B3IT53;H7C2X0	A0A3B3IUB1;Q13144;A0A3B3ITG6	Translation initiation factor eIF-2B subunit epsilon
129240000	0	0	180980000	262410000	73272000	0	107880000	187150000	0		46.313	420	33	3	1	4	3	2	3	2	3	3	2	3	1	4	3	2	3	2	3	3	2	11	2.9	10.5	11	5.2	11	5.2	11.9	11	8.8	0	4.8026	6	A0A3B3IUB5;A0A3B3IT72;Q8TCT9;A0A075B6F6;A0A0S2Z6F0;A0A0C4DGU3	A0A3B3IUB5;A0A3B3IT72;Q8TCT9;A0A075B6F6;A0A0S2Z6F0	Minor histocompatibility antigen H13
37424000	15215000	112900000	104460000	210750000	158780000	165660000	210670000	221210000	100040000		208.83	1872	271	11	6	20	25	33	30	30	37	33	17	11	6	20	25	33	30	30	37	33	17	7.4	4.3	12.9	18.8	25.2	21.4	19.2	27.5	23.1	12	0	127.75	2	A0A3B3IUD7;Q14690	A0A3B3IUD7;Q14690	Protein RRP5 homolog
43662000	48503000	0	66014000	54856000	118660000	38209000	201540000	95408000	107470000		245.48	2332	76	3	3	1	8	5	13	3	11	9	9	2	1	0	2	1	1	0	1	1	0	1.9	2	0.3	5.5	4.1	8.6	1.6	8.4	6.6	5	0	53.529	15	A0A3F2YNW7;A0A6Q8NVI4;H0Y7H8;A0A1B0GV63;A0A1B0GWJ2;A0A1B0GTJ8;A0A1B0GVK1;A0A1B0GTI6;A0A6I8PTU7;A0A1B0GU09;H0Y3S9;A0A1B0GUC6;A0A1B0GUG2;A0A1B0GV92;A0A1B0GU65	A0A3F2YNW7;A0A6Q8NVI4;H0Y7H8;A0A1B0GV63;A0A1B0GWJ2;A0A1B0GTJ8;A0A1B0GVK1
108290000	77864000	0	107690000	0	135790000	0	209880000	121890000	87803000		89.871	834	27	3	2	0	2	1	4	2	5	4	6	3	2	0	2	1	4	2	5	4	6	7.4	6.2	0	6.2	2.9	9.1	3.4	11.5	10.7	12.8	0	12.967	8	A0A494BZT8;Q9Y6A5;A0A087WUE2;E7EMT0;C9JA91;A0A494C117;H0Y8F2;F8WC55	A0A494BZT8;Q9Y6A5;A0A087WUE2;E7EMT0	Transforming acidic coiled-coil-containing protein 3
88933000	88475000	90186000	81492000	96911000	104900000	0	103170000	115490000	0		274.38	2425	64	6	4	5	5	8	9	5	6	13	2	1	2	1	1	0	1	1	1	1	0	3.8	2.9	3.1	3	5.4	5.9	3.2	4	7.3	1.3	0	33.778	10	A0A494BZV2;H0Y2S9;H0Y7E2;H7C3G6;A0A1W2PPU9;J3KSK7;J3QRL2;K7EL39;K7EJ14;A8MZF8	A0A494BZV2;H0Y2S9
75916000	63366000	0	0	0	44692000	0	0	37828000	65245000		15.65	137	18	2	3	1	1	0	2	1	1	2	2	2	3	1	1	0	2	1	1	2	2	32.1	44.5	11.7	11.7	0	32.1	11.7	11.7	32.1	32.1	0	4.0365	6	A0A494C1G8;A0A494C0Z6;H0Y6K5;A0A494C070;H0Y7L6;Q02447	A0A494C1G8;A0A494C0Z6;H0Y6K5;A0A494C070;H0Y7L6;Q02447	Transcription factor Sp3
0	0	82833000	0	159620000	112800000	94624000	71371000	85428000	0		68.082	585	34	2	4	3	1	3	5	4	5	5	2	2	2	3	1	3	2	3	2	4	0	3.8	8.7	4.8	1.9	6.5	8.5	6.5	8.7	10.1	3.6	0	8.6713	14	A0A494C0Q2;A0A494C1K5;A0A494C1N1;A0A494C0W0;O95453;A0A494BZU6;A0A494BZW7;A0A494C0P9;A0A494C0K5;A0A494C1G3;A0A494C156;H3BRK1;A0A494C0Q6;F5H1Z4	A0A494C0Q2;A0A494C1K5;A0A494C1N1;A0A494C0W0;O95453;A0A494BZU6;A0A494BZW7;A0A494C0P9;A0A494C0K5;A0A494C1G3;A0A494C156;H3BRK1;A0A494C0Q6	Poly(A)-specific ribonuclease PARN
177080000	175350000	134660000	217060000	170340000	189980000	126110000	226780000	181240000	156660000		150.46	1348	249	17	22	19	19	21	20	17	24	19	14	1	1	1	1	2	2	1	2	2	2	17.2	22.3	16.8	19.9	22.6	21.3	13.9	26	19.7	12.8	0	113.86	4	A0A494C0R8;K7EIG1;I3L2B0;I3L4B5	A0A494C0R8;K7EIG1;I3L2B0
441030000	378740000	467770000	283550000	0	224330000	0	0	350960000	0		25.273	220	17	1	1	1	1	1	2	1	1	1	0	1	1	1	1	1	2	1	1	1	0	5	5	5	5	5	11.8	5	5	5	0	0.0063371	1.8458	5	A0A494C0S1;Q92963;V9GY29;A0A494C0U3;V9GYC3	A0A494C0S1;Q92963;V9GY29;A0A494C0U3;V9GYC3	GTP-binding protein Rit1
944120000	1123400000	929390000	934730000	1431900000	1068100000	0	952280000	938690000	987820000		83.251	709	46	5	5	5	6	5	5	3	4	5	5	5	5	5	6	5	5	3	4	5	5	10.2	10.7	7.9	10.9	8	9	4.4	7.2	9.9	7.9	0	14.841	6	A0A494C108;Q8N9T8;H0YFD2;F8WFC1;H0YH26;H0YG91	A0A494C108;Q8N9T8	Protein KRI1 homolog
59530000	40314000	107410000	37932000	246780000	128230000	168050000	173020000	288210000	238590000		212.48	2078	125	6	7	8	8	18	10	12	15	20	11	5	7	6	6	17	8	10	12	18	9	4.4	4.5	6.4	5.9	13.1	7.4	8.6	10.8	14.5	8.6	0	71.678	9	A0A494C1F2;P35658;A0A0A0MSW3;A0A494BZU9;H0YF36;E9PKD2;B7ZAV2;A0A494C104;A0A494C0J0	A0A494C1F2;P35658;A0A0A0MSW3	Nuclear pore complex protein Nup214
554890000	636030000	584990000	818470000	792370000	933380000	786670000	1058600000	879570000	614880000		131.05	1159	702	33	36	37	35	35	39	38	38	38	43	0	0	0	0	0	0	0	0	0	0	32.7	33	34	33.6	32.3	35.2	35.5	35.7	35.3	39.1	0	323.31	3	A0A494C1K3;A0A494C0Q7;A0A494C013	A0A494C1K3
274520000	153680000	332000000	211850000	513620000	249400000	400130000	250450000	537860000	202120000		102.85	932	288	17	14	22	15	24	20	26	16	28	15	14	12	18	14	21	17	22	14	24	13	24.6	20.5	29.1	23.5	34.5	28.3	35.7	23.7	37.4	20.7	0	176.87	3	A0A494C1M4;Q3SY69;H0YHN9	A0A494C1M4;Q3SY69	Mitochondrial 10-formyltetrahydrofolate dehydrogenase
439570000	275780000	391120000	254070000	307360000	229170000	263960000	191680000	311050000	324120000		15.649	142	101	6	6	5	6	6	6	6	5	5	2	6	6	5	6	6	6	6	5	5	2	47.9	47.9	47.2	45.8	50	47.9	57.7	47.2	39.4	18.3	0	38.795	3	P26885;A0A494C1N0;F5H0N4	P26885;A0A494C1N0;F5H0N4	Peptidyl-prolyl cis-trans isomerase FKBP2;Peptidyl-prolyl cis-trans isomerase
194990000	220750000	160880000	239340000	196060000	215580000	147270000	229110000	188830000	142290000		111.96	981	387	26	27	20	29	28	24	27	29	27	25	26	27	20	29	28	24	27	29	27	25	32.5	36.9	26.4	41.3	39.1	32.4	34.6	37.2	35.8	33.4	0	323.31	7	A0A499FI31;Q15020;H0YHU8;A0A494C0L2;F8W667;F8VVK9;F8VZM2	A0A499FI31;Q15020	Squamous cell carcinoma antigen recognized by T-cells 3
73423000	101560000	75337000	98555000	64516000	89467000	0	87611000	73546000	99014000		81.357	761	54	3	9	2	5	5	6	5	8	4	3	3	9	2	5	5	6	5	8	4	3	6.2	15.8	4.9	9.6	9.2	11.3	8.9	14.7	8.3	8.1	0	34.772	9	A0A499FIZ0;A0A7I2YQL3;A0A7P0SXD0;A0A7I2YQQ9;Q9H7D7;H0Y9R3;C9JCS7;H0Y917;A0A7I2V3I7	A0A499FIZ0;A0A7I2YQL3;A0A7P0SXD0;A0A7I2YQQ9;Q9H7D7;H0Y9R3	WD repeat-containing protein 26
47014000	47127000	55109000	58569000	67557000	61287000	54376000	81385000	76269000	0		42.451	368	61	5	5	4	4	6	5	9	5	6	1	2	3	1	2	3	3	4	3	3	0	14.1	15.2	11.1	12.2	18.5	15.2	27.4	15.2	19.3	2.7	0	14.302	12	U3KPX3;A0A590UJ43;P48729;A0A5F9W493;D6REM4;E7ETM0;A0A590UK94;H0Y9X2;U3KQK7;A0A590UJQ7;E5RG27;D6RGE5	U3KPX3;A0A590UJ43;P48729;A0A5F9W493;D6REM4;E7ETM0	Casein kinase I isoform alpha
0	0	0	0	60241000	38693000	51491000	65440000	72132000	62956000		316.05	2804	40	2	3	3	0	5	4	3	10	8	5	2	3	3	0	5	4	3	10	8	5	1	1.3	1.2	0	2.8	2	1.3	5.4	4.7	2.6	0	17.67	3	Q6KC79;A0A590UJS4;H0Y8M3	Q6KC79;A0A590UJS4	Nipped-B-like protein
1346200000	1252700000	936220000	1124900000	948690000	1123900000	840230000	1025300000	977600000	1082900000		120.93	1090	101	4	7	5	4	4	6	7	5	5	7	0	0	0	0	0	0	0	0	0	0	3.4	5.4	4	3.1	2.9	5	5.6	3.1	4	4.6	0	8.0207	7	A0A590UK80;A0A3B3IS65;A0A0A0MRR4;A0A3F2YNZ1;Q9Y468;A0A3B3ISB7;A0A3B3ISP5	A0A590UK80
88426000	64066000	65913000	75630000	91912000	73695000	84164000	76176000	98697000	53359000		94.889	825	164	16	11	14	11	16	13	15	12	15	10	0	0	0	0	0	0	0	0	0	0	23.9	15.3	18.9	14.3	22.2	19.3	23.5	17.1	20.6	12.6	0	73.171	14	A0A5F9UK94;H0Y360;A0A804CCZ3;A0A7P0Z4H6;A0A590UJX5;H0YF16;A0A590UK85;A0A804H2H4;A0A7P0TB79;A0A7P0T999;E9PJF6;E9PIJ1;A0A590UJY6;H0YE32	A0A5F9UK94;H0Y360;A0A804CCZ3;A0A7P0Z4H6;A0A590UJX5;H0YF16;A0A590UK85;A0A804H2H4
484440000	336070000	390380000	336180000	621640000	365820000	452150000	397360000	531210000	228030000		11.805	102	43	2	2	2	3	2	2	2	2	2	2	2	2	2	3	2	2	2	2	2	2	31.4	31.4	31.4	31.4	31.4	31.4	31.4	31.4	31.4	31.4	0	87.604	3	A0A5F9YFS9;C9JBL1;Q9Y6A9	A0A5F9YFS9;C9JBL1;Q9Y6A9	Signal peptidase complex subunit 1
39407000	34002000	0	43834000	54266000	39487000	52115000	47575000	56509000	0		83.27	757	42	5	5	3	3	7	2	4	5	5	2	5	5	3	3	7	2	4	5	5	2	6.7	7.5	4.4	4.6	11.1	3	5.9	8.1	8.6	2.5	0	7.6788	10	A0A5F9ZA98;O75027;A0A590UJS8;A0A2R8Y473;A0A087WW65;B4DGL8;E9PJR8;E9PNQ5;A0A2R8Y3N2;A0A2R8YF35	A0A5F9ZA98;O75027;A0A590UJS8;A0A2R8Y473;A0A087WW65;B4DGL8	ATP-binding cassette sub-family B member 7, mitochondrial
0	0	549080000	632670000	729190000	523850000	0	405570000	0	0		435.9	3837	37	3	2	11	8	10	7	4	10	3	3	1	2	8	5	8	5	3	8	2	2	0.9	0.7	3.4	3.1	3.6	2.2	1	3.1	0.9	1.1	0.95879	-4.2899	3	A0A5F9ZH43;A4UGR9;A0A0A0MQZ3	A0A5F9ZH43;A4UGR9	Xin actin-binding repeat-containing protein 2
40682000	52671000	0	54624000	45990000	56179000	0	47476000	0	42142000		77.737	693	19	2	3	0	2	2	2	1	3	0	2	2	2	0	2	2	2	0	2	0	2	3.2	8.1	0	4.6	4.6	4.6	1.7	8.1	0	4.6	0	35.315	36	Q9Y653;A0A5F9ZH94;A0A5F9ZHT7;H3BRH0;H3BV52;H3BNH4;H3BSJ6;H3BP67;H3BRZ4;H3BQ46;H3BVD3;H3BQZ1;H3BRI7;H3BTH7;H3BMY9;H3BVA0;H3BUU6;H3BS94;H3BSN7;H3BSP5;H3BRI2;A0A1B0GX62;H3BSB8;H3BT88;H3BRA1;H3BV72;H3BMF8;H3BM73;H3BTK9;H3BPA6;H3BNN3;H3BQJ9;H3BVE9;H3BRB4;H3BSR1;H3BTD2	Q9Y653;A0A5F9ZH94;A0A5F9ZHT7;H3BRH0	G-protein coupled receptor 56;GPR56 N-terminal fragment;GPR56 C-terminal fragment
87630000	72359000	91582000	70477000	0	78030000	0	75614000	62213000	0		54.082	459	60	7	4	5	7	8	4	4	8	8	1	6	4	4	6	7	3	4	6	7	1	22.4	15.5	14.6	22	22.2	11.1	10	25.5	26.1	2.4	0	45.054	5	A0A5F9ZHB6;P49642;F8VNY2;A0A3B3ITS8;F8VSB2	A0A5F9ZHB6;P49642;F8VNY2	DNA primase small subunit;DNA primase
238380000	190620000	220420000	194810000	292400000	202850000	231370000	197460000	256250000	205170000		431.35	3936	895	76	62	64	61	71	66	68	65	73	44	0	0	0	0	0	0	0	0	0	0	30.2	23.9	23.1	24.6	28.2	25.1	24.4	26.8	28.7	17	0	323.31	13	A0A5F9ZHD2;A0A5F9ZGX3;A0A5F9ZHS1;Q01484;A0A5F9ZI15;A0A5F9ZGS7;A0A5F9ZHJ6;A0A5F9ZI56;A0A5F9ZHQ5;A0A5F9ZH39;A0A5F9ZI81;A0A0U1RQN6;B7Z651	A0A5F9ZHD2;A0A5F9ZGX3;A0A5F9ZHS1;Q01484;A0A5F9ZI15;A0A5F9ZGS7;A0A5F9ZHJ6;A0A5F9ZI56;A0A5F9ZHQ5;A0A5F9ZH39;A0A5F9ZI81	Ankyrin-2
498820000	267600000	466600000	259710000	449750000	237610000	391310000	209750000	429330000	214760000		46.108	434	199	13	12	14	14	11	10	11	9	12	9	13	12	14	14	11	10	11	9	12	9	37.1	30.4	38.5	38	28.6	28.6	33.9	25.8	35.5	26	0	155.07	10	A0A5F9ZHL1;P24752;A0A5F9ZHJ7;A0A5F9ZI66;A0A5F9ZHJ0;A0A5F9ZHD4;A0A5F9ZHH9;A0A5F9ZHL7;E9PRQ6;H0YEL7	A0A5F9ZHL1;P24752;A0A5F9ZHJ7;A0A5F9ZI66;A0A5F9ZHJ0;A0A5F9ZHD4	Acetyl-CoA acetyltransferase, mitochondrial
253640000	234330000	189050000	212940000	251380000	167550000	163480000	168170000	228630000	115160000		69.359	609	213	19	18	18	15	12	16	18	13	15	11	19	18	18	15	12	16	18	13	15	11	36.5	32	31.9	27.1	22.3	28.2	31.9	24.1	29.9	20.4	0	72.293	7	A0A5F9ZHN7;Q9NTJ5;E9PGZ4;F8WDN7;C9JV50;F8WCQ2;C9J3E3	A0A5F9ZHN7;Q9NTJ5;E9PGZ4;F8WDN7	Phosphatidylinositide phosphatase SAC1
152280000	159440000	89293000	172230000	248070000	152630000	125950000	145980000	190750000	0		58.681	521	89	10	7	7	7	8	6	8	5	8	6	0	0	0	0	0	0	0	0	0	0	25.1	17.1	11.9	17.7	19.4	15.4	17.5	12.3	20.3	15.4	0	21.695	9	A0A5F9ZHN9;P51648;A0A5F9ZHI5;A0A5K1VW72;J3QRD1;A0A5F9ZHZ9;J3KTG1;I3L0X1;K7EN73	A0A5F9ZHN9;P51648;A0A5F9ZHI5;A0A5K1VW72;J3QRD1	Fatty aldehyde dehydrogenase
85603000	100480000	75342000	83943000	76544000	99940000	70936000	85926000	69114000	83935000		68.332	595	56	3	6	3	8	6	7	2	8	7	4	1	4	2	5	3	4	1	5	5	3	5.7	14.8	7.2	16.8	11.3	13.8	4.2	16.3	16	9.6	0	27.13	3	A0A5F9ZHU7;P49643;A0A096LP51	A0A5F9ZHU7;P49643	DNA primase large subunit
36528000	51333000	50688000	42757000	71618000	66460000	73647000	48956000	66185000	41895000		56.294	501	57	3	5	3	5	5	7	6	7	7	4	3	5	3	5	5	7	6	7	7	4	8	10.8	6.6	11	11.2	15.6	13.8	16.6	16.6	8.2	0	12.638	5	A0A5F9ZI63;O75530;E9PJK2;H0YEL4;E9PMU3	A0A5F9ZI63;O75530;E9PJK2	Polycomb protein EED
0	86684000	0	89896000	90493000	95499000	68258000	102590000	70028000	0		70.038	628	40	1	4	3	4	7	4	3	6	7	4	1	4	3	4	7	4	3	6	7	4	3.3	7.5	4.5	6.4	13.5	7.5	4.9	10.5	14.6	7	0	9.7558	2	A0A5H1ZRP4;Q8WX92	A0A5H1ZRP4;Q8WX92	Negative elongation factor B
182220000	270330000	232300000	229580000	189740000	178780000	214350000	229050000	298240000	0		227.73	2016	86	6	2	3	4	10	8	7	9	19	8	4	1	2	2	5	3	4	7	12	4	3	0.7	1.1	1.7	6	4.4	4.4	6.7	12.4	4.1	0	31.984	6	A0A5H1ZRS1;Q15154;A0A4W8VX11;E9PGW9;E7EV93;E5RGQ4	A0A5H1ZRS1;Q15154;A0A4W8VX11	Pericentriolar material 1 protein
96481000	92654000	113230000	90067000	0	92884000	87947000	94315000	87542000	72286000		41.958	363	61	6	5	7	5	2	5	5	6	7	3	3	3	4	2	1	3	3	4	4	2	21.5	19	24.5	18.2	5.8	19	15.7	21.5	30.9	10.7	0	39.239	4	A0A5K1VW28;Q9HBU6;H0YH69;Q86U68	A0A5K1VW28;Q9HBU6;H0YH69	Ethanolamine kinase 1
37421000	45136000	0	46607000	49330000	56035000	54545000	56284000	45304000	94301000		203.53	1889	69	5	4	4	6	9	7	6	6	10	7	0	0	1	1	0	0	0	0	0	0	3.9	2.7	3.7	4.9	7.1	5.3	4.7	4.8	7.3	5.3	0	20.502	5	A0A669KAV7;M0QXA7;A0A2R8YFV2;O95785;B9EGQ5	A0A669KAV7;M0QXA7;A0A2R8YFV2;O95785;B9EGQ5	Protein Wiz
15249000	26103000	0	13416000	11481000	18507000	15403000	16199000	0	0		67.749	588	25	4	2	2	3	1	3	2	2	3	0	3	2	1	3	1	3	2	2	3	0	7.5	2.7	3.2	5.6	2.7	4.3	2.7	2.7	4.3	0	0.00045641	2.7554	10	A0A669KAY5;C9JTE9;H7C5E2;A0A669KBH7;A0A669KB27;Q9UHQ4;B7Z2L0;H0Y7N8;C9IYK6;C9JGJ9	A0A669KAY5;C9JTE9;H7C5E2;A0A669KBH7;A0A669KB27;Q9UHQ4;B7Z2L0;H0Y7N8;C9IYK6	B-cell receptor-associated protein 29
172240000	160940000	186070000	167010000	139300000	170800000	0	155320000	159750000	0		528.75	4589	43	8	5	9	5	10	8	3	4	6	3	6	4	7	3	8	7	2	3	5	3	1.9	1.2	2	1	2.7	2.3	0.7	0.8	1.8	0.5	0.96045	-4.6144	8	A0A669KB38;A0A1C7CYW8;Q8IVF4;A0A0J9YY17;A0A087WV07;A0A096LNK1;A0A0J9YWH2;H0YGZ2	A0A669KB38;A0A1C7CYW8;Q8IVF4;A0A0J9YY17	Dynein heavy chain 10, axonemal
81672000	45455000	53107000	43474000	0	0	0	0	39813000	0		11.777	115	26	3	2	3	2	1	2	1	1	2	1	3	2	3	2	1	2	1	1	2	1	46.1	33	44.3	33	13	27	13.9	13	27	19.1	0	11.029	6	E7EPV7;A0A669KB41;A0A669KBH5;P37840;D6RA31;H6UYS7	E7EPV7;A0A669KB41;A0A669KBH5;P37840;D6RA31;H6UYS7	Alpha-synuclein
387100000	332590000	362230000	326540000	353480000	331620000	348470000	317630000	328240000	412790000		216.9	1990	333	30	30	21	22	18	23	22	31	29	25	29	29	20	21	17	22	21	30	28	24	19.9	21.9	14.3	16.6	13.6	16.5	15.2	22.8	20.3	18.4	0	178.55	4	A0A669KB77;P11137;E7EV03;A8MZ31	A0A669KB77;P11137	Microtubule-associated protein 2
0	0	0	0	72316000	60236000	79822000	91186000	107490000	0		210.17	1892	65	0	3	2	0	10	8	7	14	13	4	0	0	0	0	0	0	0	1	0	1	0	1.5	1.5	0	7.3	5.9	5.1	10.7	10.1	2.7	0	22.749	48	A0A669KBG8;A0A669KB10;Q92538;A0A7I2YQM2;A0A7P0RGV0;A0A7I2V529;A0A7I2V452;A0A7I2V2L5;A0A7I2V514;A0A7I2YQ65;A0A7I2V3Q4;A0A7I2YQM0;A0A7I2V4F1;A0A7I2V342;A0A7I2V2U1;A0A7I2V2Q1;A0A7I2V2F8;A0A7I2YQP6;A0A7I2V5C9;A0A7I2V4H1;A0A7I2V3S0;A0A7I2V3H2;A0A7I2V5Z2;A0A7I2V2Y7;A0A7I2V6G3;A0A7I2YQA6;A0A7I2V4M3;A0A7I2V3J0;A0A7I2V528;A0A7I2YQC3;A0A7I2YQN3;A0A7I2V305;A0A7I2V4V8;A0A7I2V4F9;A0A7I2V662;A0A7I2V4N5;A0A7I2V…	A0A669KBG8;A0A669KB10;Q92538;A0A7I2YQM2;A0A7P0RGV0;A0A7I2V529;A0A7I2V452;A0A7I2V2L5;A0A7I2V514;A0A7I2YQ65	Golgi-specific brefeldin A-resistance guanine nucleotide exchange factor 1
109640000	110170000	161400000	141180000	201670000	161590000	169000000	166200000	162210000	174070000		131.49	1174	352	22	22	17	29	27	29	23	27	30	17	22	22	17	29	27	29	23	27	30	17	25.6	26.1	18.7	35	32.6	34.8	25.5	30.6	36.1	20.1	0	148.35	4	A0A669KBJ7;Q9H2P0;A0A2R8Y6X0;A0A2R8YCL6	A0A669KBJ7;Q9H2P0;A0A2R8Y6X0	Activity-dependent neuroprotector homeobox protein
238220000	231650000	179190000	253470000	242010000	226980000	164930000	221040000	217640000	134380000		132.33	1137	323	29	29	27	30	23	27	27	25	25	16	26	27	25	28	23	25	25	23	24	14	32.3	33.3	28	34.9	26.2	30.1	28.8	26.9	27.3	17.9	0	206.51	7	A0A669KBL1;Q93009;H3BND8;F5H2X1;H3BTM1;H3BRA2;I3L2D8	A0A669KBL1;Q93009;H3BND8	Ubiquitin carboxyl-terminal hydrolase 7;Ubiquitin carboxyl-terminal hydrolase
69638000	78956000	132460000	170010000	239140000	261450000	271600000	377350000	315980000	237820000		129.21	1130	485	15	22	26	31	36	39	39	41	41	34	1	2	3	2	3	3	3	4	3	3	15.4	23.6	29	31.5	35	38.3	40.4	42	40.9	36.3	0	323.31	11	A0A6I8PL42;A0A6I8PIV1;Q9P2J5;A0A6I8PRS0;B4DER1;A0A6I8PIT3;A0A6I8PS05;A0A6I8PLB3;A0A6I8PIP7;A0A6I8PTV8;A0A6I8PRP1	A0A6I8PL42;A0A6I8PIV1;Q9P2J5;A0A6I8PRS0;B4DER1;A0A6I8PIT3;A0A6I8PS05;A0A6I8PLB3;A0A6I8PIP7;A0A6I8PTV8	Leucine--tRNA ligase, cytoplasmic
0	72076000	84761000	106090000	90421000	104840000	80017000	112420000	89468000	76658000		56.753	497	72	3	7	5	8	5	7	8	8	7	4	1	2	1	1	1	1	1	2	2	0	7	18.5	13.3	18.9	13.3	19.1	15.7	19.9	21.9	10.9	0	69.442	7	A0A6I8PU73;A0A6I8PIK4;Q99615;A0A6I8PS32;A0A6I8PUD4;A0A6I8PRZ0;K7ER44	A0A6I8PU73;A0A6I8PIK4;Q99615;A0A6I8PS32;A0A6I8PUD4;A0A6I8PRZ0;K7ER44	DnaJ homolog subfamily C member 7
13656000	18800000	40256000	12800000	0	11761000	0	9717900	0	0		41.368	373	32	4	4	3	3	2	5	3	4	2	2	4	4	3	3	2	5	2	4	2	2	16.1	16.1	11.3	12.9	8	19.6	10.7	16.1	8	7	0	15.446	17	Q9BYV8;A0A6Q8PEV5;A0A6Q8PFB5;A0A6Q8PF12;A0A6Q8PFB1;A0A7I2SYM4;A0A7I2PK71;A0A6Q8PH03;A0A6Q8PGX0;A0A6Q8PGR4;A0A6Q8PG60;F8WAV3;A0A6Q8PH12;C9J6R3;C9JCX6;A0A6Q8PHU1;A0A6Q8PH93	Q9BYV8;A0A6Q8PEV5;A0A6Q8PFB5;A0A6Q8PF12;A0A6Q8PFB1;A0A7I2SYM4;A0A7I2PK71;A0A6Q8PH03;A0A6Q8PGX0;A0A6Q8PGR4;A0A6Q8PG60	Centrosomal protein of 41 kDa
31344000	0	24169000	28775000	51628000	37532000	40070000	47021000	62033000	32942000		58.901	523	73	3	1	3	4	4	5	7	7	9	6	3	1	3	4	4	5	7	7	9	6	12	5.7	9.8	14	16.1	16.3	22.2	22.8	25	18	0	46.299	14	A0A6Q8PG30;A0A6Q8PHQ1;A0A6Q8PEZ7;Q96S66;A0A6Q8PG75;A0A6Q8PGA4;A0A6Q8PG14;A0A6Q8PFF7;A0A6Q8PG68;A0A6Q8PF11;Q5T1P5;A0A6Q8PFT6;A0A6Q8PFH1;A0A6Q8PF97	A0A6Q8PG30;A0A6Q8PHQ1;A0A6Q8PEZ7;Q96S66;A0A6Q8PG75;A0A6Q8PGA4;A0A6Q8PG14;A0A6Q8PFF7	Chloride channel CLIC-like protein 1
487150000	572670000	382090000	573760000	397570000	453030000	315950000	478280000	397260000	377700000		34.812	324	91	4	6	5	5	4	5	5	3	6	5	2	3	2	2	2	2	2	2	3	2	23.8	32.1	27.5	27.5	23.8	27.5	27.5	18.8	30.2	27.5	0	52.761	9	B4DHE8;A0A6Q8PF05;Q96DH6;J3KTC1;B4DM51;A0A6Q8PHT3;A0A6Q8PFU8;A0A6Q8PGD8;A0A6Q8PHP1	B4DHE8;A0A6Q8PF05;Q96DH6;J3KTC1;B4DM51	RNA-binding protein Musashi homolog 2
63051000	43538000	55991000	101440000	140430000	102090000	142570000	133140000	190440000	74056000		78.042	687	122	11	7	8	13	10	11	11	13	11	11	10	6	7	12	9	10	10	12	10	9	21	12.2	12.8	23	20.7	18.8	20.8	24.6	21.4	20.4	0	93.151	8	A0A6Q8PFA6;A0A6Q8PH57;A0A6Q8PGH7;A0A6Q8PG37;O00139;D6R9M0;A0A6Q8PGG1;H0Y8H2	A0A6Q8PFA6;A0A6Q8PH57;A0A6Q8PGH7;A0A6Q8PG37;O00139;D6R9M0;A0A6Q8PGG1	Kinesin-like protein KIF2A
69362000	0	80996000	52042000	69899000	57629000	51031000	52302000	65960000	85405000		47.482	417	37	4	2	1	3	2	2	5	2	4	4	4	2	1	3	2	2	5	2	4	4	14.1	7	2.6	7.9	5.5	5.5	20.6	5.5	12.2	16.1	0	11.458	10	A0A6Q8PFA9;P06280;A0A6Q8PHD1;A0A6Q8PGG0;A0A3B3IUC4;A0A6Q8PHM8;A0A3B3IRU3;V9GYN5;A0A669KAY7;A0A669KB83	A0A6Q8PFA9;P06280;A0A6Q8PHD1;A0A6Q8PGG0;A0A3B3IUC4;A0A6Q8PHM8	Alpha-galactosidase A
72059000	116100000	81023000	108060000	69912000	93284000	75242000	86589000	47463000	131750000		55.618	556	79	6	8	4	7	6	7	4	6	5	6	6	8	4	7	6	7	4	6	5	6	15.8	23.7	10.8	17.3	17.1	19.4	12.2	17.3	13.7	17.3	0	50.993	9	A0A6Q8PFC2;Q9UNW9;P51513;M0R1A0;F8VYI3;I3L2B5;F8VWX1;F8W659;J3KQU3	A0A6Q8PFC2;Q9UNW9	RNA-binding protein Nova-2
260070000	209080000	244900000	193550000	240220000	155540000	187140000	162470000	258950000	175380000		66.9	613	171	14	14	14	12	9	14	13	11	12	12	14	14	14	12	9	14	13	11	12	12	28.7	30.7	27.1	26.9	22.8	33	30	23.7	26.8	27.6	0	79.107	18	O95831;A0A6Q8PFE1;A0A6Q8PG15;A0A7I2PK44;A0A6Q8PFM5;A0A6Q8PHJ9;A0A6Q8PHC0;A0A6Q8PFQ8;A0A6Q8PFS4;A0A6Q8PFA7;A0A7I2RLJ8;A0A6Q8PFW2;E9PMA0;A0A6Q8PHJ4;A0A6Q8PF87;E9PMQ8;A0A6Q8PGB7;A0A6Q8PFN1	O95831;A0A6Q8PFE1;A0A6Q8PG15;A0A7I2PK44;A0A6Q8PFM5;A0A6Q8PHJ9;A0A6Q8PHC0;A0A6Q8PFQ8;A0A6Q8PFS4;A0A6Q8PFA7;A0A7I2RLJ8;A0A6Q8PFW2	Apoptosis-inducing factor 1, mitochondrial
155230000	134870000	106430000	113680000	112020000	116370000	127730000	110200000	123130000	114270000		66.344	615	41	4	6	3	2	3	5	2	3	3	3	0	1	0	0	0	0	0	0	0	0	13.7	15.9	6.7	7.3	8	10.9	3.4	9.4	8.8	8	0	5.059	23	A0A6Q8PFE5;E7ES10;A0A0C4DGB5;B7Z574;A0A6Q8PG72;E9PCH5;A0A6Q8PGG5;P20810;A0A6Q8PH20;A0A6Q8PFF6;E7EVY3;A0A6Q8PGN6;H0Y7F0;E9PDE4;E7EQ12;H0Y9H6;A0A6Q8PFL0;H0Y944;A0A0C4DGD1;A0A6Q8PFR3;H0YA91;E7EQK6;D6RC54	A0A6Q8PFE5;E7ES10;A0A0C4DGB5;B7Z574;A0A6Q8PG72;E9PCH5;A0A6Q8PGG5;P20810;A0A6Q8PH20;A0A6Q8PFF6;E7EVY3;A0A6Q8PGN6;H0Y7F0;E9PDE4;E7EQ12;H0Y9H6	Calpastatin
45483000	0	26009000	18107000	116260000	33199000	57825000	43198000	89369000	0		109.46	948	60	7	1	4	3	9	5	5	4	10	0	2	1	1	1	3	2	2	2	2	0	9.5	1.1	4.4	4.2	13.2	4.9	6.8	5	12.9	0	0	13.823	6	A0A6Q8PFI7;A0A6Q8PHJ5;A0A6Q8PGP5;Q96PU5;A0A6Q8PG51;H0Y8H4	A0A6Q8PFI7;A0A6Q8PHJ5;A0A6Q8PGP5;Q96PU5;A0A6Q8PG51	E3 ubiquitin-protein ligase NEDD4-like
281430000	198760000	307450000	167750000	417070000	167460000	199180000	118760000	417440000	121820000		80.902	729	257	25	15	29	19	24	16	27	12	22	14	2	2	4	1	3	2	4	1	3	1	41.3	29.8	50.6	32.4	44.7	29.8	48.3	21.1	41.6	20.7	0	302.25	8	A0A6Q8PFJ0;P02545;A0A804HL68;A0A6Q8PF80;A0A6Q8PGH0;A0A6Q8PFM1;A0A6Q8PF59;A0A6Q8PFF5	A0A6Q8PFJ0;P02545;A0A804HL68;A0A6Q8PF80	Prelamin-A/C;Lamin-A/C
24134000	25709000	0	288050000	142460000	36808000	0	32265000	26141000	0		110.2	960	20	3	3	2	1	1	1	2	3	2	1	3	3	2	1	1	1	2	3	2	1	2.7	3.8	2	0.8	0.8	0.8	1.4	2.8	1.9	0.8	0.95624	-3.7546	6	A0A6Q8PGY6;A0A6Q8PGY3;A0A6Q8PFM8;Q9UI33;A0A6Q8PGN4;A0A6Q8PF78	A0A6Q8PGY6;A0A6Q8PGY3;A0A6Q8PFM8;Q9UI33;A0A6Q8PGN4	Sodium channel protein type 11 subunit alpha
358980000	372270000	247770000	342500000	277950000	325870000	246850000	266010000	244720000	240190000		48.77	428	229	16	16	15	16	11	15	13	12	13	12	16	16	15	16	11	15	13	12	13	12	49.8	45.6	43.7	47.7	34.6	44.6	37.6	33.9	36.9	34.8	0	233.14	7	A0A6Q8PFU3;P43034;A0A6Q8PFT2;A0A6Q8PG63;A0A6Q8PH33;I3L3N5;I3L495	A0A6Q8PFU3;P43034;A0A6Q8PFT2;A0A6Q8PG63	Platelet-activating factor acetylhydrolase IB subunit alpha
215030000	236730000	208630000	224450000	172770000	207730000	176540000	229830000	171870000	223850000		44.267	412	97	8	7	7	9	7	7	7	6	7	6	8	7	7	9	7	7	7	6	7	6	30.1	30.1	22.8	30.1	23.1	23.1	21.4	23.1	23.1	22.8	0	134.53	13	A0A6Q8PFY7;Q92734;A0A6Q8PFC4;A0A6Q8PH89;A0A6Q8PH27;A0A6Q8PG00;A0A6Q8PG04;A0A6Q8PGS4;A0A6Q8PF40;C9JJP5;C9JUE0;C9JTY3;A0A6Q8PF51	A0A6Q8PFY7;Q92734;A0A6Q8PFC4;A0A6Q8PH89;A0A6Q8PH27;A0A6Q8PG00;A0A6Q8PG04;A0A6Q8PGS4;A0A6Q8PF40;C9JJP5;C9JUE0	Protein TFG
208720000	198640000	226770000	237250000	273450000	228360000	165750000	211520000	143630000	198610000		217.24	1970	266	20	27	23	26	24	28	15	23	18	8	20	27	23	26	24	28	15	23	18	8	15.8	21.4	16.6	21.5	19.2	22.2	11	17.3	15.1	6.9	0	126.21	2	A0A6Q8PGB0;P24928	A0A6Q8PGB0;P24928	DNA-directed RNA polymerase II subunit RPB1
335270000	239650000	268910000	223620000	319320000	210510000	251430000	219550000	262740000	218960000		41.345	358	156	11	11	11	10	8	10	9	9	9	3	1	1	1	1	1	1	1	1	1	1	39.9	37.7	40.2	37.4	32.4	37.7	37.4	37.4	34.4	17	0	92.244	22	Q8TB36;A0A6Q8PGS2;A0A6Q8PGL3;A0A6Q8PH79;A0A7I2RYU0;A0A6Q8PFG4;A0A6Q8PH97;A0A6Q8PHN7;A0A6Q8PH88;A0A6Q8PHC1;A0A6Q8PEX8;A0A6Q8PEZ4;A0A6Q8PGU0;A0A6Q8PFF4;A0A6Q8PGQ9;A0A6Q8PFU1;A0A6Q8PGB8;A0A6Q8PFX7;A0A6Q8PG78;A0A6Q8PF20;E5RGI2;A0A6Q8PFP5	Q8TB36;A0A6Q8PGS2;A0A6Q8PGL3;A0A6Q8PH79;A0A7I2RYU0;A0A6Q8PFG4;A0A6Q8PH97;A0A6Q8PHN7;A0A6Q8PH88;A0A6Q8PHC1;A0A6Q8PEX8;A0A6Q8PEZ4;A0A6Q8PGU0;A0A6Q8PFF4	Ganglioside-induced differentiation-associated protein 1
192180000	160790000	133000000	171700000	146600000	142030000	116280000	133130000	136830000	160900000		106.81	968	197	20	18	14	16	12	12	17	13	13	10	20	18	14	16	12	12	17	13	13	10	31.5	28.5	19	25.7	19.4	20.1	25.2	21.6	21.7	16.1	0	180.57	18	P49588;H3BPK7;A0A6Q8PGN5;A0A6Q8PFY2;A0A6Q8PF33;A0A6Q8PGE8;A0A6Q8PGR9;A0A6Q8PFK3;A0A6Q8PGB5;A0A6Q8PHJ2;A0A6Q8PH44;A0A6Q8PHP7;A0A6Q8PHP3;A0A6Q8PF77;A0A6Q8PG28;A0A6Q8PG62;A0A6Q8PGI8;A0A6Q8PHN5	P49588;H3BPK7;A0A6Q8PGN5;A0A6Q8PFY2;A0A6Q8PF33;A0A6Q8PGE8;A0A6Q8PGR9;A0A6Q8PFK3;A0A6Q8PGB5;A0A6Q8PHJ2;A0A6Q8PH44;A0A6Q8PHP7;A0A6Q8PHP3;A0A6Q8PF77	Alanine--tRNA ligase, cytoplasmic
0	29239000	0	34756000	38082000	42542000	40948000	61266000	32735000	0		154.37	1372	60	3	5	0	9	11	13	5	14	8	1	3	5	0	9	11	13	5	14	8	1	2.4	3.8	0	7.6	9.3	12.2	4	13.9	7	0.7	0	47.344	10	A0A6Q8PH09;Q9NVI1;A0A6Q8PGF4;H3BP78;F8W7R3;H3BN35;H3BT54;H3BMG4;H3BS60;H3BQE2	A0A6Q8PH09;Q9NVI1;A0A6Q8PGF4;H3BP78;F8W7R3	Fanconi anemia group I protein
208790000	82576000	166720000	113450000	207060000	104560000	153430000	101850000	240320000	72568000		36.469	334	64	5	3	5	3	9	2	4	3	4	4	5	3	5	3	9	2	4	3	4	4	23.7	14.4	25.1	13.2	41.6	10.2	18.9	14.4	18.6	17.4	0	36.248	2	A0A6Q8PH91;Q9BQ69	A0A6Q8PH91;Q9BQ69	O-acetyl-ADP-ribose deacetylase MACROD1
284240000	290060000	242640000	212180000	199160000	209400000	180030000	172480000	183390000	290260000		53.425	473	150	17	14	10	14	11	10	9	10	13	12	0	0	0	0	0	0	0	0	0	0	38.1	34.2	25.2	30.9	26.2	24.7	20.1	25.2	29.8	31.1	0	118.62	9	A0A6Q8PHA5;E7ETE2;P12081;A0A6Q8PF47;A0A6Q8PFF2;A0A6Q8PHE3;B4DDD8;B4E1C5;A0A6Q8PHQ0	A0A6Q8PHA5;E7ETE2;P12081;A0A6Q8PF47;A0A6Q8PFF2;A0A6Q8PHE3;B4DDD8;B4E1C5	Histidine--tRNA ligase, cytoplasmic
0	48338000	0	51692000	51642000	68895000	0	95447000	51747000	43163000		93.52	813	56	3	5	2	8	5	10	1	8	6	5	3	5	2	8	5	10	1	8	6	5	3.9	8.5	2.6	12.9	8.5	17.7	2	15	10.8	9.5	0	33.532	9	A0A6Q8PHE5;Q05086;A0A1B0GVL3;A0A0D9SG77;S4R306;A0A0D9SF91;A0A0D9SES7;A0A0D9SG63;A0A1B0GTB3	A0A6Q8PHE5;Q05086;A0A1B0GVL3;A0A0D9SG77	Ubiquitin-protein ligase E3A
33159000	0	0	57139000	94029000	88342000	70802000	76345000	101930000	53232000		60.462	524	62	3	2	5	6	6	6	7	8	10	6	0	1	2	0	0	0	0	1	0	0	8	4	9.9	15.3	12	13	18.7	18.5	22.3	11.3	0	27.893	1	A0A6Q8PHH2	A0A6Q8PHH2
72941000	70192000	49173000	87531000	80295000	77284000	52105000	60999000	43944000	91825000		65.866	569	67	6	6	5	7	4	5	3	6	4	4	5	4	4	6	4	4	3	6	4	3	16.3	16.9	11.2	15.6	13.4	14.6	8.3	17.8	10.4	8.3	0	22.936	13	A0A6Q8PHP0;P49902;A0A6Q8PHB5;Q5JUV6;Q5JUV4;A0A6Q8PFH2;A0A6Q8PG36;REV__M0QX83;S4R3E7;A0A6Q8PEZ2;S4R3A6;REV__H0YES7;H0YHR8	A0A6Q8PHP0;P49902;A0A6Q8PHB5	Cytosolic purine 5-nucleotidase
443110000	0	289250000	164730000	335740000	144400000	257260000	111270000	193530000	174340000		76.815	736	24	1	1	1	1	1	1	1	1	1	1	1	1	1	1	1	1	1	1	1	1	23.6	12.1	22.8	13.9	20	11.8	20.9	15.9	19.6	14.3	0.00045704	2.7723	2	A0A7I2PLE3;I3L170	A0A7I2PLE3;I3L170	Microtubule-associated protein
97504000	109500000	116580000	94808000	108450000	105300000	117500000	92483000	91351000	0		36.18	327	52	5	5	4	5	3	4	4	3	4	3	5	5	4	5	3	4	4	3	4	3	54.1	51.1	46.2	55	43.7	48.3	44	40.4	50.5	39.1	0	37.349	8	A0A7I2S2S9;Q9HAV0;A0A6Q8PFE0;A0A6Q8PFV8;A0A6Q8PG88;H7C5J5;A0A6Q8PFW8;C9JD14	A0A7I2S2S9;Q9HAV0;A0A6Q8PFE0;A0A6Q8PFV8;A0A6Q8PG88;H7C5J5;A0A6Q8PFW8	Guanine nucleotide-binding protein subunit beta-4
187270000	192630000	169870000	184230000	176410000	160560000	97653000	166450000	168030000	156000000		82.23	741	154	9	13	13	9	10	10	7	10	12	11	9	13	13	9	10	10	7	10	12	11	16.3	25.2	23.1	18.9	17	17.8	12	21.2	25.2	18.9	0	57.008	14	H7C4K3;A0A7I2V2F9;E7EUI6;P05556;A0A7I2V348;C9JPK5;A0A7I2V5Z8;A0A7I2V5T3;Q5T3E6;E9PLR6;E7EQW5;Q5T3E5;E9PQJ2;H7C4N8	H7C4K3;A0A7I2V2F9;E7EUI6;P05556;A0A7I2V348;C9JPK5;A0A7I2V5Z8;A0A7I2V5T3	Integrin beta;Integrin beta-1
196390000	167730000	145420000	162160000	143440000	123790000	105680000	115640000	127810000	132590000		47.128	419	101	8	8	9	7	6	8	9	7	5	5	8	8	9	7	6	8	9	7	5	5	28.4	24.8	24.8	22.9	21	28.4	24.8	22.9	15.5	17.2	0	121.75	14	A0A7I2V6E3;A0A7I2V466;A0A7I2V2Q8;P53634;A0A7I2YQT5;A0A7I2V5C5;H0YCY8;A0A7I2V2V5;A0A7I2V5L5;A0A7I2V2F3;A0A7I2V4Z3;A0A7I2V3A2;A0A7I2V5J2;A0A7I2V3M6	A0A7I2V6E3;A0A7I2V466;A0A7I2V2Q8;P53634;A0A7I2YQT5;A0A7I2V5C5;H0YCY8	Dipeptidyl peptidase 1;Dipeptidyl peptidase 1 exclusion domain chain;Dipeptidyl peptidase 1 heavy chain;Dipeptidyl peptidase 1 light chain
2793600000	2742500000	2654400000	2722000000	2766900000	2468400000	2366700000	2472900000	2551400000	3172800000		35.411	331	723	21	22	21	21	22	22	20	24	21	23	21	22	21	21	22	22	20	24	21	23	54.1	56.2	57.7	56.2	54.1	56.2	57.7	57.7	56.2	57.1	0	323.31	7	A0A7I2V2R3;P51991;A0A7I2V5D8;A0A7I2V4J6;A0A7I2V402;A0A7I2V4G0;H7C1J8	A0A7I2V2R3;P51991;A0A7I2V5D8;A0A7I2V4J6;A0A7I2V402;A0A7I2V4G0	Heterogeneous nuclear ribonucleoprotein A3
337320000	326870000	338540000	367420000	389200000	352160000	361490000	414170000	412030000	379980000		56.842	522	467	22	24	21	24	20	21	23	22	22	22	1	1	1	1	1	1	1	1	1	2	50.6	51	47.9	51.9	47.1	48.7	52.7	48.1	50	54	0	323.31	3	A0A7I2V2T3;P12268;E7ETK5	A0A7I2V2T3;P12268;E7ETK5	Inosine-5-monophosphate dehydrogenase 2
26757000	19171000	0	24950000	29245000	0	0	0	34819000	0		25.8	233	15	1	1	0	1	2	1	0	1	2	1	1	1	0	1	2	1	0	1	2	1	7.7	7.7	0	7.7	19.3	3.9	0	7.7	19.3	7.7	0	5.7555	5	A0A7I2V377;P49069;A0A7I2V518;A0A7I2V3C5;D6RIW3	A0A7I2V377;P49069;A0A7I2V518	Calcium signal-modulating cyclophilin ligand
159670000	198140000	142170000	205710000	176220000	189500000	171810000	205440000	202280000	108360000		52.22	445	217	13	14	16	18	13	16	16	13	16	9	0	0	0	0	0	0	0	0	0	0	35.5	37.3	39.1	42.5	32.8	41.3	40.4	35.1	40.9	21.1	0	167.35	22	P60228;A0A7I2V3I0;A0A7I2V3S3;A0A7I2V2H9;A0A7I2V2W0;A0A7I2V5Z6;A0A7I2V4B4;A0A7I2V3I2;E5RGA2;H0YBP5;A0A7I2V5P9;A0A7I2V4G3;A0A161SXE1;A0A7I2V570;A0A7I2V429;A0A7I2V3W9;H0YAW4;A0A7I2V5K7;E5RJ25;A0A7I2V2S9;E5RII3;E5RIP5	P60228;A0A7I2V3I0;A0A7I2V3S3;A0A7I2V2H9;A0A7I2V2W0;A0A7I2V5Z6;A0A7I2V4B4;A0A7I2V3I2;E5RGA2;H0YBP5;A0A7I2V5P9;A0A7I2V4G3	Eukaryotic translation initiation factor 3 subunit E
123020000	132400000	143030000	163250000	147390000	168690000	171270000	162500000	148300000	160210000		84.224	761	94	7	9	7	8	8	7	4	8	8	4	5	7	6	7	7	6	4	6	8	4	11.3	14.1	10	13.4	12.5	11.4	5.8	12.7	13	5.9	0	32.972	27	A0A7I2V3I8;O14964;A0A7I2V5A3;A0A7I2V3J3;A0A7I2V2R9;A0A7I2V2W5;A0A7I2V2D8;A0A7I2V3F9;A0A7I2V5A2;A0A7I2YQD1;A0A7I2V2K2;A0A7I2V6E0;A0A7I2V637;A0A7I2V307;A0A7I2V3Z1;I3L1P5;A0A7I2V4X6;A0A7I2V5D6;A0A7I2V628;A0A7I2V5W6;A0A7I2YQU5;A0A7I2V4J7;A0A7I2V331;A0A7I2V5B7;A0A7I2V5L9;I3L165;A0A7I2V5N3	A0A7I2V3I8;O14964;A0A7I2V5A3;A0A7I2V3J3;A0A7I2V2R9;A0A7I2V2W5;A0A7I2V2D8;A0A7I2V3F9;A0A7I2V5A2;A0A7I2YQD1;A0A7I2V2K2;A0A7I2V6E0;A0A7I2V637;A0A7I2V307;A0A7I2V3Z1;I3L1P5	Hepatocyte growth factor-regulated tyrosine kinase substrate
8666400000	8585800000	6876100000	8251900000	8350600000	7101000000	6317200000	6380700000	7853600000	8529300000		34.139	319	1781	25	26	24	24	22	25	18	21	26	25	24	24	22	22	22	23	16	20	23	24	60.5	66.5	64.3	72.4	56.7	60.2	53.6	54.2	63	67.1	0	323.31	44	A0A7I2V3R8;P09651;A0A7I2V3W0;F8W6I7;A0A7I2V2L6;A0A7I2YQX9;F8VZ49;Q32P51;F8VTQ5;A0A2R8Y4L2;F8W646;H0YH80;A0A7I2V5U9;A0A7I2YQ85;A0A7I2V453;A0A7I2YQY2;A0A7I2V334;A0A7I2V3K5;A0A7I2V2R4;A0A7I2V661;A0A7I2V666;A0A7I2V5P1;A0A7I2V2Z4;A0A7I2V4M0;A0A7I2V3C7;A0A7I2V3U8;A0A7I2V2F1;A0A7I2V5N7;A0A7I2V3W4;A0A7I2V4P7;A0A7I2V360;A0A7I2V2M7;A0A7I2V4F8;A0A7I2V520;A0A7I2V459;A0A7I2V2Q7;A0A7I2V2X1;A0A7I2V4E2;F8VYN5;A0…	A0A7I2V3R8;P09651;A0A7I2V3W0;F8W6I7;A0A7I2V2L6;A0A7I2YQX9;F8VZ49;Q32P51;F8VTQ5;A0A2R8Y4L2	Heterogeneous nuclear ribonucleoprotein A1;Heterogeneous nuclear ribonucleoprotein A1, N-terminally processed;Heterogeneous nuclear ribonucleoprotein A1-like 2
117460000	87556000	83058000	71504000	100690000	60288000	87384000	0	112530000	0		21.875	198	32	2	2	2	2	3	2	2	1	2	2	2	2	2	2	3	2	2	1	2	2	20.2	20.2	20.2	20.2	23.7	20.2	20.2	5.1	20.2	20.2	0	10.159	3	A0A7I2V3S7;A0A7I2V5Q7;P10415	A0A7I2V3S7;A0A7I2V5Q7;P10415	Apoptosis regulator Bcl-2
2768800000	3242500000	2047300000	2709100000	1892800000	2417000000	1693600000	2347500000	2121200000	2686100000		74.739	689	1193	38	36	24	40	34	37	30	37	36	39	8	8	8	8	8	8	8	8	8	8	41.9	41.9	31.9	41.4	41.8	41.4	34.1	42.5	40.9	41.5	0	323.31	9	A0A7I2V428;P19338;C9JLB1;H7BY16;A0A7I2V3F3;A0A7I2V5M5;A0A7I2V2U7;A0A7I2V699;A0A7I2V2S8	A0A7I2V428;P19338;C9JLB1;H7BY16;A0A7I2V3F3;A0A7I2V5M5;A0A7I2V2U7;A0A7I2V699	Nucleolin
1527500000	1883600000	1408800000	1857600000	1291000000	1765800000	1239400000	1738800000	1221700000	1268300000		77.86	697	1573	44	41	42	42	41	44	41	42	43	46	44	41	42	42	41	44	41	42	43	46	65.9	60.7	60.4	60.7	62.4	63.4	59	62.3	60.8	67.4	0	323.31	12	A0A7I2V430;A0A7I2V4F0;Q92499;A0A7I2V2M5;A0A087WZ71;A0A7I2YQ77;A0A087X2G1;A0A7I2V4J3;A0A7I2V421;A0A7I2V5X8;A0A7I2YQD0;A0A7I2V4Q0	A0A7I2V430;A0A7I2V4F0;Q92499;A0A7I2V2M5;A0A087WZ71;A0A7I2YQ77;A0A087X2G1;A0A7I2V4J3	ATP-dependent RNA helicase DDX1
121740000	106600000	97775000	110790000	149380000	90808000	76313000	98263000	121970000	74903000		37.821	339	62	6	4	5	3	4	4	4	4	6	3	6	4	5	3	4	4	4	4	6	3	21.2	15.6	18.3	10.3	16.5	16.8	15.9	17.4	23	11.2	0	33.275	20	P07858;A0A7I2V440;A0A7I2V668;E9PHZ5;A0A7P0NGZ6;A0A7I2YQK9;E9PQM1;A0A7I2V4Z9;E9PR21;E9PSG5;E9PCB3;A0A7I2V4S6;A0A7I2V302;A0A7I2V367;E9PLY3;E9PNL5;A0A7I2V2J1;E9PKQ7;R4GMQ5;E9PS78	P07858;A0A7I2V440;A0A7I2V668;E9PHZ5;A0A7P0NGZ6;A0A7I2YQK9;E9PQM1;A0A7I2V4Z9;E9PR21;E9PSG5	Cathepsin B;Cathepsin B light chain;Cathepsin B heavy chain
109150000	115880000	129070000	172440000	193380000	205850000	211350000	244390000	207240000	169580000		84.843	742	206	14	12	13	19	17	19	16	18	16	16	0	1	1	1	0	0	0	0	0	1	29.1	26.1	27.6	37.5	33.3	35.4	32.1	34.2	31.8	33	0	214.05	11	A0A7I2V4C8;A0A7I2YQR5;A0A7I2V444;P40763;A0A7I2V5N9;A0A7I2V3V0;A0A7I2V4R2;A0A7I2V4R3;A0A7I2V2T1;A0A7I2V4F6;G8JLH9	A0A7I2V4C8;A0A7I2YQR5;A0A7I2V444;P40763;A0A7I2V5N9;A0A7I2V3V0;A0A7I2V4R2;A0A7I2V4R3;A0A7I2V2T1;A0A7I2V4F6;G8JLH9	Signal transducer and activator of transcription 3;Signal transducer and activator of transcription
0	236870000	197320000	238450000	0	0	0	146790000	165160000	0		39.219	363	17	1	2	1	2	2	1	2	1	1	1	1	2	1	2	2	1	2	1	1	1	7.4	9.6	7.4	9.6	9.1	7.4	9.4	7.4	7.4	7.4	0.92719	-2.1841	5	A0A7I2V480;A0A7P0MPN9;P14091;A0A7I2V4K7;A0A7I2V648	A0A7I2V480;A0A7P0MPN9;P14091;A0A7I2V4K7;A0A7I2V648	Cathepsin E;Cathepsin E form I;Cathepsin E form II
347580000	310550000	299010000	291240000	321210000	281160000	267570000	263100000	251690000	278050000		187.09	1655	390	28	31	33	33	28	35	24	27	24	26	11	10	11	11	8	10	8	7	8	7	20.5	22.5	23.2	24.4	22.7	26.1	18.2	20.4	18.2	18.1	0	255.31	8	A0A7I2V5D0;A0A7I2V490;P26358;A0A7I2YQA8;A0A7I2V5F1;A0A7I2YQQ0;A0A7I2V5F6;K7ENW7	A0A7I2V5D0;A0A7I2V490;P26358;A0A7I2YQA8;A0A7I2V5F1;A0A7I2YQQ0;A0A7I2V5F6	DNA (cytosine-5)-methyltransferase 1
201330000	184050000	223160000	277990000	319640000	367910000	331610000	448100000	364950000	458950000		109.37	956	395	24	23	31	30	28	33	33	33	31	27	19	17	21	22	20	25	22	25	22	22	30	28.2	36	37.7	36.6	43.4	41.8	42.8	41.4	37	0	266.23	11	A0A7I2V492;O60282;A0A0G2JMZ6;A0A7I2V4K6;A0A7I2V3N5;A0A7I2V581;A0A7I2V3V4;A0A7I2YQQ7;A0A7I2V352;A0A7I2YQB4;A0A6Q8PH72	A0A7I2V492;O60282;A0A0G2JMZ6;A0A7I2V4K6;A0A7I2V3N5;A0A7I2V581;A0A7I2V3V4;A0A7I2YQQ7;A0A7I2V352	Kinesin heavy chain isoform 5C
0	237770000	747590000	330570000	596700000	433920000	716230000	508720000	691280000	495660000		196.7	1669	71	3	8	6	3	4	8	7	10	6	7	3	8	6	3	4	8	7	10	6	7	2.3	5.9	3.6	2.9	3.7	6.6	4.6	8.3	5.1	5.8	0.0063385	1.8509	2	A0A7I2V4I5;Q5T200	A0A7I2V4I5;Q5T200	Zinc finger CCCH domain-containing protein 13
20717000	34472000	0	31941000	29226000	44417000	0	24906000	34335000	0		33.973	292	28	4	5	1	3	4	5	2	4	3	2	4	5	1	3	4	5	2	4	3	2	17.1	20.9	3.8	12.3	14	21.9	7.9	15.8	10.6	6.2	0.0063264	1.8329	6	A0A7I2V4I7;H0YNN4;Q9Y375;H0YL22;H0YNB7;A0A7I2YQA4	A0A7I2V4I7;H0YNN4;Q9Y375;H0YL22;H0YNB7	Complex I intermediate-associated protein 30, mitochondrial
180270000	217210000	135110000	190940000	129690000	178880000	120650000	169040000	109590000	109890000		21.713	191	93	7	7	7	6	7	7	8	6	5	4	7	7	7	6	7	7	8	6	5	4	48.7	45	48.7	39.8	48.7	48.7	53.4	37.2	35.1	23.6	0	42.806	7	A0A7I2V4L6;O15498;A0A7I2V3A1;A0A7I2V3V7;A0A7I2V3S2;A0A7I2V530;H7C3K7	A0A7I2V4L6;O15498;A0A7I2V3A1;A0A7I2V3V7	Synaptobrevin homolog YKT6
298880000	311290000	309310000	356030000	305540000	305480000	246340000	265230000	292780000	292840000		66.499	601	224	13	13	14	13	13	14	10	11	9	10	11	11	11	10	12	12	9	10	8	8	36.1	37.1	35.4	35.3	36.4	46.1	33.3	35.6	31.9	36.3	0	159.97	13	A0A7I2V4L7;B1ANR0;Q13310;A0A7I2V5W9;A0A7I2V598;H0Y5F5;H0YEU6;A0A7I2V4V6;H0YEQ8;B1ANR1;H0YCC8;H0Y6X6;H0YER0	A0A7I2V4L7;B1ANR0;Q13310;A0A7I2V5W9;A0A7I2V598;H0Y5F5	Polyadenylate-binding protein;Polyadenylate-binding protein 4
278980000	223060000	270470000	179460000	291640000	174400000	205270000	142470000	264250000	60595000		129.17	1176	275	21	21	19	20	21	18	18	16	21	5	1	0	0	0	0	0	0	0	0	0	25.4	27.7	22.2	26.5	26.6	22.1	20.2	19	24.8	6.5	0	211.35	7	A0A7I2V4T6;J3KN36;P69849;Q5JPE7;A0A7I2V6B0;A0A7I2V3P4;A0A7I2V2Z5	A0A7I2V4T6;J3KN36;P69849;Q5JPE7;A0A7I2V6B0;A0A7I2V3P4;A0A7I2V2Z5	Nodal modulator 3;Nodal modulator 2
2365500000	2357900000	2920100000	2507800000	2578200000	2623900000	2612600000	2089500000	2618900000	2501600000		54.826	476	635	22	21	25	19	21	20	21	18	21	26	20	18	21	17	18	17	19	16	19	23	55.3	57.1	60.3	55.5	56.9	54.2	55.7	50.8	57.1	57.4	0	323.31	14	A0A7I2V5Y7;A0A7I2V535;Q15233;A0A7I2V4J2;A0A7P0MRW0;A0A7I2V4K9;A0A7I2V4N2;A0A7I2V464;H7C367;C9JYS8;C9IZL7;A0A7I2YQK8;A0A7I2V447;C9JJ13	A0A7I2V5Y7;A0A7I2V535;Q15233;A0A7I2V4J2;A0A7P0MRW0;A0A7I2V4K9;A0A7I2V4N2;A0A7I2V464;H7C367;C9JYS8	Non-POU domain-containing octamer-binding protein
401950000	365450000	316870000	361180000	297280000	310330000	248000000	294980000	249210000	218090000		56.568	494	200	13	12	11	12	14	13	10	12	12	8	10	9	8	9	10	10	8	9	8	7	31	28.7	30	28.7	31.2	28.7	26.1	28.7	30.2	20.6	0	317.22	8	A0A7I2V539;P30419;A0A7I2V3X4;A0A7I2V3U5;A0A7I2V4Y5;Q5VUC6;K7EN82;B7Z8J4	A0A7I2V539;P30419;A0A7I2V3X4;A0A7I2V3U5	Glycylpeptide N-tetradecanoyltransferase 1
0	0	23581000	0	24293000	31336000	26197000	30320000	33742000	45365000		84.428	753	34	2	1	3	1	3	3	5	7	4	4	0	0	0	0	0	0	0	0	0	0	5.2	4.1	7.2	7.6	9.6	11.7	10.6	17.7	7.7	9.6	0	12.184	30	P27448;H0YJI9;A0A7I2V549;A0A7I2V409;A0A7I2V2U9;A0A7I2YQF7;A0A7I2V602;A0A7I2V4K8;A0A7I2V639;A0A7I2V3I9;A0A7I2YQF4;A0A7I2V4T2;A0A7I2V4G7;A0A7I2V2E3;H0YNV4;A0A7I2V5G3;A0A7I2V2I9;A0A7I2V3C6;A0A7I2V3K2;H0YIY6;A0A7I2V3B9;A0A7I2V4L1;A0A7I2V4T5;A0A7I2V5H7;A0A7I2V2J6;A0A7I2YQ91;A0A7I2V483;A0A7I2YQ84;A0A7I2YQJ7;A0A7I2V3Q1	P27448;H0YJI9;A0A7I2V549;A0A7I2V409;A0A7I2V2U9;A0A7I2YQF7;A0A7I2V602;A0A7I2V4K8;A0A7I2V639;A0A7I2V3I9;A0A7I2YQF4;A0A7I2V4T2;A0A7I2V4G7;A0A7I2V2E3;H0YNV4;A0A7I2V5G3;A0A7I2V2I9;A0A7I2V3C6;A0A7I2V3K2;H0YIY6;A0A7I2V3B9;A0A7I2V4L1	MAP/microtubule affinity-regulating kinase 3
144880000	173300000	139960000	176240000	149000000	162930000	129720000	157180000	141390000	156080000		39.188	360	120	7	8	8	10	6	9	5	8	7	7	7	8	8	10	6	9	5	8	7	7	20	22.8	26.1	30.6	19.7	25.3	16.4	22.8	22.5	22.5	0	52.147	9	A0A7I2V588;A0A7I2V4T9;A0A7I2V2U2;A0A7I2V5Z3;O43765;A0A7I2V697;K7EMD6;A0A7I2YQY5;K7ERW5	A0A7I2V588;A0A7I2V4T9;A0A7I2V2U2;A0A7I2V5Z3;O43765;A0A7I2V697;K7EMD6	Small glutamine-rich tetratricopeptide repeat-containing protein alpha
172900000	114760000	139520000	97916000	167110000	100330000	133370000	102440000	205700000	67374000		117.41	1037	147	14	12	18	7	11	9	10	8	16	7	14	12	18	7	11	9	10	8	16	7	19.6	18.1	25.3	9.7	15.6	13.4	16.2	10.5	22.8	11.6	0	52.524	18	Q5JRX3;A0A7I2V5C6;A0A7I2YQT2;A0A7I2V397;A0A7I2YQX5;A0A7I2V5H2;A0A0A0MRX9;A0A7I2V3B6;A0A7I2V3X0;H0Y4F7;A0A7I2V5R2;A0A7I2V4N3;A0A7I2V449;B1APQ0;H0Y7L7;B4DEU0;A0A7I2V5K2;B1APQ1	Q5JRX3;A0A7I2V5C6;A0A7I2YQT2;A0A7I2V397;A0A7I2YQX5;A0A7I2V5H2;A0A0A0MRX9;A0A7I2V3B6;A0A7I2V3X0;H0Y4F7;A0A7I2V5R2	Presequence protease, mitochondrial
64072000	63506000	45936000	77932000	110200000	83731000	76145000	73511000	118680000	46329000		68.959	612	131	12	9	6	9	13	13	11	9	13	7	12	9	6	9	13	13	11	9	13	7	29.7	21.4	12.7	25.7	35.6	35.1	25.5	22.2	36.1	13.9	0	67.161	35	A0A7I2V5I2;Q8WVM8;A0A7I2V5Z4;A0A7I2V3B4;A0A7I2V4B8;A0A7I2V4R0;A0A7I2V3G4;A0A7I2V4U2;A0A7I2V320;A0A7I2V448;A0A7I2V590;A0A7I2V2U5;B7Z5N7;A0A7I2V3C9;A0A7I2V362;A0A7I2YQR2;G3V2M8;A0A7I2V534;H0YIZ7;G3V5E2;A0A7I2V5H5;H0YJY1;A0A7I2V321;A0A7I2YQQ1;A0A7I2V5R9;J3KNG4;G3V4I1;G3V5F3;A0A7I2V3Y3;A0A7I2V414;A0A7I2V4B9;G3V363;G3V3K9;H0YJS6;A0A7I2V5L2	A0A7I2V5I2;Q8WVM8;A0A7I2V5Z4;A0A7I2V3B4;A0A7I2V4B8;A0A7I2V4R0;A0A7I2V3G4;A0A7I2V4U2;A0A7I2V320;A0A7I2V448;A0A7I2V590;A0A7I2V2U5;B7Z5N7;A0A7I2V3C9;A0A7I2V362;A0A7I2YQR2;G3V2M8;A0A7I2V534;H0YIZ7;G3V5E2;A0A7I2V5H5	Sec1 family domain-containing protein 1
53433000	0	0	74429000	68998000	89891000	68785000	72322000	85090000	81042000		87.088	739	44	3	3	1	4	6	5	3	3	4	4	0	0	0	0	0	0	0	0	0	0	3.8	5	1.6	6	8.8	7	5.3	5.5	5.8	5.1	0	7.903	7	E9PG73;A0A7I2V5Q5;Q13427;A0A7I2V629;A0A7I2V4F2;C9JN15;C9J679	E9PG73;A0A7I2V5Q5;Q13427;A0A7I2V629;A0A7I2V4F2	Peptidyl-prolyl cis-trans isomerase G
747940000	521170000	570780000	589680000	761800000	601430000	630240000	591480000	811210000	358360000		109.54	1022	257	15	14	13	14	15	14	13	12	13	12	1	1	1	1	1	1	1	1	1	1	15.7	14.8	13.9	14.8	15.9	13.3	13.9	12.9	13.9	12.7	0	112.42	16	Q5JWE9;A0A7I2V5R6;Q5JWF2;A0A804HIH4;A0A590UJF0;A0A590UK28;B0AZR9;A0A590UJQ9;A0A0A0MR13;A0A590UJY2;H0Y7E8;A0A590UJC9;K7EQ80;K7EPE2;A0A590UK00;A0A590UJX6	Q5JWE9;A0A7I2V5R6;Q5JWF2;A0A804HIH4;A0A590UJF0;A0A590UK28;B0AZR9;A0A590UJQ9;A0A0A0MR13;A0A590UJY2	Guanine nucleotide-binding protein G(s) subunit alpha isoforms XLas
130200000	110090000	114980000	102140000	128080000	78723000	83158000	77562000	114730000	90840000		41.08	369	59	8	7	5	5	6	6	3	4	6	5	2	1	0	0	0	0	1	0	0	0	36.9	26.6	17.3	19	23.6	21.7	15.2	16.3	23.6	16.3	0	45.819	4	A0A7I2V5T7;Q9H7Z7;A0A7I2V5X6;A6NHH0	A0A7I2V5T7;Q9H7Z7;A0A7I2V5X6;A6NHH0	Prostaglandin E synthase 2;Prostaglandin E synthase 2 truncated form
126250000	106510000	89213000	92102000	111580000	79681000	80635000	66393000	141770000	94584000		185.43	1675	128	15	13	8	9	15	10	11	7	16	8	1	2	1	1	1	1	1	1	2	1	13	10.4	6.9	7.2	14.4	9.4	8.2	6.3	13.6	6.4	0	61.579	12	A0A7I2V5X5;P07942;G3XAI2;A0A7I2V4J9;A0A7I2V2T9;A0A7I2V682;A0A7I2V2J0;A0A7I2V5R0;E7EPA6;A0A7I2V2R2;A0A7I2V5T9;E9PCS6	A0A7I2V5X5;P07942;G3XAI2;A0A7I2V4J9;A0A7I2V2T9;A0A7I2V682;A0A7I2V2J0;A0A7I2V5R0;E7EPA6;A0A7I2V2R2	Laminin subunit beta-1
131390000	153290000	180820000	249090000	344900000	377360000	311520000	474910000	380330000	423960000		173.11	1577	449	24	27	24	26	31	33	33	32	29	28	1	1	0	0	0	0	0	0	0	0	19.2	23.5	19	20.9	24.2	27.4	25.3	25.7	23.5	21.4	0	323.31	17	A0A7I2Y1C3;Q04637;E7EUU4;E7EX73;C9JF13;C9J6B6;C9K073;C9J2Z7;A0A6Q8PFB2;H7C044;H7C0V6;C9JHW9;F8WCF2;C9JWH7;C9JWW9;C9JSU8;C9J556	A0A7I2Y1C3;Q04637;E7EUU4;E7EX73;C9JF13;C9J6B6	Eukaryotic translation initiation factor 4 gamma 1
249940000	250390000	142180000	236650000	245940000	226080000	179550000	246400000	211850000	192620000		53.034	477	101	7	6	5	7	7	6	5	7	7	4	7	6	5	7	7	6	5	7	7	4	28.7	30.8	25.6	33.1	30	30.6	27.7	34.4	31.4	23.3	0	149.01	5	A0A7I2YQ95;H7C4F6;O00629;A0A7I2V340;A0A7I2V333	A0A7I2YQ95;H7C4F6;O00629;A0A7I2V340;A0A7I2V333	Importin subunit alpha-3
546010000	638200000	541110000	822550000	705650000	827420000	596930000	824320000	709180000	766890000		57.83	529	403	16	15	15	19	16	18	17	15	14	18	16	15	15	19	16	18	17	15	14	18	42.9	42.3	42.2	44.2	42	44.2	44.6	44.8	40.8	46.3	0	323.31	8	A0A7I2YQE1;A0A7I2V351;A0A7I2V487;P52292;A0A7I2V3Z3;J3QLL0;J3KS65;J3QL07	A0A7I2YQE1;A0A7I2V351;A0A7I2V487;P52292;A0A7I2V3Z3	Importin subunit alpha-1
284780000	332750000	324420000	420120000	350420000	453520000	408440000	497760000	454100000	579310000		36.501	325	216	10	12	10	12	10	11	14	11	10	13	4	4	4	4	4	3	5	4	4	4	48.3	56.3	48	56.3	50.5	54.2	63.7	53.5	48	59.1	0	170.93	25	Q13347;A0A7I2YQF8;A0A7I2V3U3;A0A7P0MRT9;A0A7I2V685;A0A7I2YQI2;A0A7I2V613;A0A7I2V607;A0A7I2V3N2;A0A7I2V2M3;A0A7I2V640;A0A7I2YQU2;A0A7I2YQC8;A0A7I2YQT9;A0A7I2V5V8;Q5TFK1;A0A7I2YQI6;A0A7I2V3K6;A0A7I2V4C2;A0A7I2YQP9;A0A7I2V391;A0A7I2YQN1;A0A7I2V3T4;A0A7I2V5E4;A0A7I2YQX4	Q13347;A0A7I2YQF8;A0A7I2V3U3;A0A7P0MRT9;A0A7I2V685;A0A7I2YQI2;A0A7I2V613;A0A7I2V607;A0A7I2V3N2;A0A7I2V2M3;A0A7I2V640;A0A7I2YQU2;A0A7I2YQC8;A0A7I2YQT9;A0A7I2V5V8;Q5TFK1;A0A7I2YQI6;A0A7I2V3K6;A0A7I2V4C2	Eukaryotic translation initiation factor 3 subunit I
73928000	88927000	228900000	101420000	73116000	122150000	125860000	69816000	50200000	0		23.134	193	54	5	5	4	4	5	4	4	4	4	5	5	5	4	4	5	4	4	4	4	5	25.9	25.9	22.3	22.3	27.5	22.3	22.3	21.2	21.2	26.9	0	37.255	8	J3QR09;J3KTE4;A0A7I2YQG2;P84098;A0A7I2V4U6;A0A7I2V2L0;A0A7I2V512;A0A7I2V638	J3QR09;J3KTE4;A0A7I2YQG2;P84098	Ribosomal protein L19;60S ribosomal protein L19
276620000	902650000	901440000	1200200000	408060000	789460000	771770000	829230000	0	1724700000		99.198	911	75	2	1	1	1	3	1	1	1	1	2	1	1	1	1	1	1	1	1	1	1	2.1	0.9	0.9	0.9	3.5	0.9	0.9	0.9	0.9	2.7	0.027593	1.0974	4	A0A7I2YQL5;Q9UHI8;A0A7I2V5J1;A0A7I2V400	A0A7I2YQL5;Q9UHI8;A0A7I2V5J1	A disintegrin and metalloproteinase with thrombospondin motifs 1
210650000	133730000	177390000	109630000	130380000	112560000	127690000	81267000	147210000	117050000		32.303	289	73	5	6	7	5	7	5	6	4	6	6	5	6	7	5	7	5	6	4	6	6	20.1	24.6	29.8	20.8	24.9	21.1	24.6	21.1	24.6	24.6	0	26.08	5	A0A7I2YQQ3;Q92820;A0A7I2V5X9;A0A7I2V5P2;A0A7I2V431	A0A7I2YQQ3;Q92820;A0A7I2V5X9	Gamma-glutamyl hydrolase
93747000	48533000	75019000	68438000	211580000	83334000	77681000	85509000	195170000	48178000		36.805	319	76	9	5	3	6	13	6	6	6	11	3	8	4	3	5	12	5	6	5	10	2	39.5	27.6	12.9	28.2	46.7	25.7	24.1	31.3	47.3	11	0	82.51	6	G5E9W7;A0A7P0MKV3;P82650;H7C5L9;H7C5F2;H7C5H3	G5E9W7;A0A7P0MKV3;P82650;H7C5L9	28S ribosomal protein S22, mitochondrial
188030000	90166000	198620000	116130000	172040000	135450000	146470000	171810000	162140000	0		137.49	1206	75	13	4	9	9	11	5	8	5	9	2	1	1	1	1	1	1	1	1	1	1	13.8	4.8	8.4	10.9	12.4	6	9	5.6	9.2	3	0	19.141	3	A0A7P0MRI8;B1AJW3;B1AJW4	A0A7P0MRI8
46742000	64264000	0	72930000	84585000	75580000	48318000	70725000	47977000	61267000		60.882	540	62	3	9	4	10	8	7	3	7	7	3	0	0	0	1	1	1	0	0	1	0	5.2	26.9	15.7	24.6	18	23.9	5.2	15.6	20	7.8	0	29.09	9	A0A7P0T868;Q9NY61;A0A087WTH8;A0A7P0Z434;A0A7P0Z4P2;A0A7P0Z4N2;A0A087WWS8;A0A7P0TBG4;A0A087WW41	A0A7P0T868;Q9NY61;A0A087WTH8;A0A7P0Z434;A0A7P0Z4P2;A0A7P0Z4N2;A0A087WWS8	Protein AATF
421310000	466940000	400350000	574490000	411060000	276730000	397120000	432910000	530310000	0		888.37	7818	136	14	6	16	7	20	11	19	27	26	6	2	2	5	1	5	4	4	5	5	2	2.2	0.9	3	1.2	3.9	2.6	3.3	4.8	5.2	1.5	0	24.633	13	A0A7P0T890;Q03001;F8W9J4;E9PHM6;F6QMI7;E7ETB9;A0A494C073;A0A494C1U5;Q5T0V7;H0YBX0;E7ERX3;H0YC65;H0Y7I1	A0A7P0T890;Q03001;F8W9J4;E9PHM6;F6QMI7	Dystonin
22921000	32199000	46920000	24875000	0	0	35720000	0	0	0		22.566	206	10	1	1	1	1	1	1	1	1	1	1	1	1	1	1	1	1	1	1	1	1	34	38.3	38.3	38.3	33.5	38.3	38.3	38.3	38.3	38.3	0.00022957	2.8489	3	A0A7P0T8A7;R4GMX5;R4GN83	A0A7P0T8A7;R4GMX5;R4GN83
289470000	309540000	275440000	321600000	254850000	306730000	231110000	281390000	245090000	259000000		126	1115	308	30	27	20	22	19	32	19	21	23	25	28	26	20	21	19	31	19	21	23	24	27.3	23.7	20.4	22.5	20.8	29	18.5	21.2	23	25.7	0	127.72	3	A0A7P0T8N8;O14776;G3V220	A0A7P0T8N8;O14776;G3V220	Transcription elongation regulator 1
2560700000	2110500000	2267300000	1861500000	2246800000	1611800000	1901300000	1424700000	2045200000	1272600000		67.311	590	640	28	27	30	28	28	25	26	24	29	29	2	2	2	2	2	2	2	1	2	2	38.5	35.9	39.5	37.8	39.2	36.1	35.9	38.5	42.5	41.9	0	323.31	6	A0A7P0TB65;A0A7P0T937;A0A7P0TAE9;P27824;A0A7P0Z484;D6RGY2	A0A7P0TB65;A0A7P0T937;A0A7P0TAE9;P27824;A0A7P0Z484;D6RGY2	Calnexin
79567000	97133000	108610000	85627000	90099000	88915000	101920000	82239000	101060000	94482000		55.637	500	62	9	7	5	5	4	5	6	7	4	5	5	3	3	4	3	3	3	4	0	2	21.4	16.8	11.6	13	9.4	11.6	13.8	17.8	10.6	11.8	0	17.975	23	Q06330;A0A7P0T947;A0A7P0T9Y9;A0A7P0TBJ4;A0A7P0Z4N7;D6RF98;D6R927;D6RA45;D6RBQ8;A0A7P0T9W9;D6R946;D6RB37;H0Y8R3;D6REC2;D6R9K5;D6R9X3;D6RIZ8;D6RAT2;A0A7P0TA33;A0A7P0T806;A0A7P0T821;A0A7P0T7Z3;D6REP3	Q06330;A0A7P0T947;A0A7P0T9Y9;A0A7P0TBJ4;A0A7P0Z4N7;D6RF98;D6R927	Recombining binding protein suppressor of hairless
157400000	122040000	161330000	143000000	138490000	142260000	136270000	153400000	136670000	94847000		55.52	491	124	12	13	12	11	11	14	8	13	14	7	12	13	12	11	11	14	8	13	14	7	32.8	29.3	32.2	27.7	29.9	36.9	21.8	32.2	34.8	19.3	0	65.348	26	P43490;A0A7P0T9I9;A0A7P0T973;A0A7P0T895;A0A7P0T8L3;A0A7P0TAS5;A0A7P0T931;A0A7P0T8D2;A0A0C4DFS8;A0A7P0T862;A0A7P0TA73;A0A7P0TBB7;A0A7P0T941;A0A7P0Z466;A0A7P0Z4N0;A0A7P0T9F0;A0A7P0TB17;A0A7P0T8Z3;A0A7P0T8R4;A0A7P0TAI8;B7Z8W6;A0A7P0Z437;C9JG65;C9JF35;A0A7P0Z4L4;A0A7P0TAZ2	P43490;A0A7P0T9I9;A0A7P0T973;A0A7P0T895;A0A7P0T8L3;A0A7P0TAS5;A0A7P0T931;A0A7P0T8D2;A0A0C4DFS8;A0A7P0T862;A0A7P0TA73;A0A7P0TBB7;A0A7P0T941;A0A7P0Z466	Nicotinamide phosphoribosyltransferase
53256000	45696000	51701000	69096000	103770000	82592000	90538000	94718000	140430000	75177000		31.311	276	82	9	6	4	6	5	7	8	9	10	4	6	3	1	3	3	4	4	6	7	2	40.6	27.2	17.8	26.8	19.2	32.2	34.8	42	46.4	19.9	0	23.416	9	A0A7P0T9J1;A0A7P0Z4I0;Q9UNQ2;A0A7P0T9Y7;A0A494C0G7;A0A0C4DGB1;B4DRY2;A0A7P0T967;A0A7P0T8X7	A0A7P0T9J1;A0A7P0Z4I0;Q9UNQ2;A0A7P0T9Y7;A0A494C0G7;A0A0C4DGB1;B4DRY2	Probable dimethyladenosine transferase
21457000	0	0	18775000	129800000	39471000	68736000	58080000	98801000	0		94.923	844	64	4	2	3	2	11	9	10	6	13	4	0	0	0	0	0	0	0	0	0	1	6.6	2.7	4.9	3.8	19.7	15	17.5	11.3	21.9	5.9	0	43.9	12	A0A7P0T9J6;A0A7P0TB44;H7C0W5;A0A7P0TAZ0;A0A7P0T8J0;H7C2E2;H7C235;F8WEQ5;C9J647;F8WF03;F2Z2I0;F2Z2W5	A0A7P0T9J6
557990000	0	0	0	668450000	659230000	758340000	686310000	1109300000	0		83.9	743	21	1	1	0	1	4	2	5	1	3	1	0	0	0	0	0	0	0	0	0	0	2	1.9	0	2	9	4	10.1	2	7.4	1.5	0	9.8358	18	Q9Y4J8;A0A7P0TBH9;A0A7P0Z4D7;A0A7P0T9L1;A0A804HHT6;A0A7P0T8Y5;A0A7P0TBG1;A0A804HKZ4;A0A7P0T8J4;A0A7P0TAN3;A0A804HKS8;K7ESB2;A0A7P0T818;K7ERZ2;K7EJ84;K7EMN1;K7ENJ7;K7EIV1	Q9Y4J8;A0A7P0TBH9;A0A7P0Z4D7;A0A7P0T9L1;A0A804HHT6;A0A7P0T8Y5;A0A7P0TBG1	Dystrobrevin alpha
127550000	94982000	0	0	0	80708000	65915000	90992000	0	0		177.27	1601	30	4	3	1	2	1	4	2	4	1	1	0	1	0	0	0	2	0	1	0	0	2.6	1.5	0.4	1.6	0.4	1.5	0.9	2.1	0.4	0.4	0.9363	-2.4791	30	A0A7P0T9V4;Q96Q42;A0A7P0T9R1;A0A7P0Z4M6;A0A7P0T8R1;A0A7P0T980;A0A7P0T9U5;A0A7P0Z4J9;A0A7P0T8F3;A0A7P0Z4F3;A0A7P0T951;A0A7P0T958;A0A7P0TAM1;A0A7P0T8T2;A0A7P0T976;A0A7P0T8P3;A0A0S2Z5Q7;A0A7P0TAH8;A0A7P0TAC4;A0A7P0T993;A0A7P0Z499;A0A0S2Z5I4;H0Y696;J3KQ43;A0A7P0T9P3;A0A7P0T9K3;A0A7P0T813;A0A7P0TBB0;J3KQ33;A0A7P0T8W6	A0A7P0T9V4;Q96Q42;A0A7P0T9R1;A0A7P0Z4M6;A0A7P0T8R1;A0A7P0T980;A0A7P0T9U5;A0A7P0Z4J9;A0A7P0T8F3;A0A7P0Z4F3;A0A7P0T951;A0A7P0T958	Alsin
2288900000	1480100000	1567400000	1338500000	1751600000	1221500000	1295600000	1040900000	1790900000	1140500000		57.116	508	587	29	29	26	23	26	23	25	20	24	25	0	0	0	0	0	0	0	0	0	0	49.6	55.5	45.9	44.9	54.7	43.1	53	43.1	50.8	46.5	0	323.31	28	P07237;A0A7P0TA35;A0A7P0TB26;H7BZ94;A0A7P0T8C0;I3L4M2;A0A7P0T8J3;A0A7P0T8X1;A0A7P0TA97;I3L3P5;A0A7P0T9U6;H0Y3Z3;I3L0S0;A0A7P0T9D6;I3L514;B3KTQ9;A0A7P0Z4J0;A0A7P0Z4S2;A0A7P0TAX9;A0A7P0T9S9;I3L3U6;A0A7P0Z476;A0A7P0TBP8;I3NI03;I3L1Y5;A0A7P0T9E3;A0A7P0Z4B2;A0A7P0Z4F8	P07237;A0A7P0TA35;A0A7P0TB26;H7BZ94;A0A7P0T8C0;I3L4M2;A0A7P0T8J3;A0A7P0T8X1;A0A7P0TA97;I3L3P5;A0A7P0T9U6;H0Y3Z3;I3L0S0;A0A7P0T9D6;I3L514	Protein disulfide-isomerase
66784000	45738000	40091000	60300000	70911000	58416000	61383000	61108000	48296000	0		49.998	445	43	2	3	3	3	3	2	4	4	2	1	2	3	3	3	3	2	4	4	2	1	7.6	11	10.6	11.2	12.1	7.6	13.9	12.6	7.6	3.4	0	17.94	4	A0A7P0TA70;A0A7P0T8J7;A2A2Q9;Q9Y312	A0A7P0TA70;A0A7P0T8J7;A2A2Q9;Q9Y312	Protein AAR2 homolog
158510000	85760000	165400000	133090000	282340000	128560000	168940000	132570000	268060000	93834000		79.643	712	138	12	6	10	10	14	11	11	11	11	5	0	0	0	0	1	0	0	0	0	0	25.3	13.9	21.6	20.6	33.3	24.4	22.6	26.4	26.5	11.1	0	120.88	8	A0A7P0TA76;O95573;A0A7P0T8L6;A0A7P0TBB1;A0A7P0T905;H7BYZ7;A0A7P0TBL9;F5GWH2	A0A7P0TA76;O95573;A0A7P0T8L6;A0A7P0TBB1;A0A7P0T905	Long-chain-fatty-acid--CoA ligase 3
129330000	106470000	123360000	140750000	182370000	148240000	132140000	164150000	169740000	119340000		50.398	437	93	7	7	6	7	6	5	5	6	8	7	0	0	0	0	1	0	0	1	1	0	17.4	21.1	16.9	21.3	17.8	14.9	14.9	17.6	24	21.1	0	68.531	1	A0A7P0TAA6	A0A7P0TAA6
0	0	0	77219000	123220000	76428000	0	93793000	112740000	0		341.44	3086	42	1	2	3	7	5	6	6	6	7	2	1	2	3	7	5	6	6	6	7	2	0.2	0.6	1.4	2.7	2	1.9	2.7	2.6	2.7	0.8	0.0094963	1.6482	5	A0A7P0TAC5;A0A7P0TA78;P42858;A0A7P0TAN5;A0A7P0Z417	A0A7P0TAC5;A0A7P0TA78;P42858;A0A7P0TAN5;A0A7P0Z417	Huntingtin
2910200000	2110400000	2577500000	2461500000	2769700000	2148700000	2254700000	2066100000	2960900000	1832200000		90.75	789	979	40	36	43	40	40	36	35	37	47	39	4	5	4	5	5	5	4	4	5	8	55.3	51.1	53.7	55.5	55.3	49.4	45	50.2	59.4	47.4	0	323.31	7	A0A7P0TAE1;H0YIV0;A0A7P0TAT8;P14625;A0A7P0T917;A0A087WT78;A0A7P0T823	A0A7P0TAE1;H0YIV0;A0A7P0TAT8;P14625;A0A7P0T917;A0A087WT78;A0A7P0T823	Endoplasmin
48436000	28463000	0	56083000	77519000	65916000	0	93090000	87114000	0		68.193	612	48	3	3	2	2	7	8	5	7	7	1	3	2	2	2	5	5	3	4	4	0	7.7	7.7	6.2	3.9	17.5	17.2	10.6	16.5	16.5	1.5	0	15.928	8	A0A7P0TAE3;Q9ULX6;A0A7P0TAJ5;A0A7P0T847;A0A7P0TBP0;M0R1Y5;M0R010;M0QYT7	A0A7P0TAE3;Q9ULX6;A0A7P0TAJ5	A-kinase anchor protein 8-like
486920000	391490000	454040000	395580000	535770000	313840000	348980000	282590000	459240000	331710000		64.785	611	276	14	15	15	14	14	13	15	11	15	11	14	15	15	14	14	13	15	11	15	11	35.7	37.2	34.9	35.2	35.8	35.2	34.9	31.9	38.8	26.8	0	143.08	13	A0A7P0TAG1;A0A7P0TAX2;A0A7P0TBE2;P10515;A0A7P0Z4G4;A0A7P0T997;A0A7P0TBK2;A0A7P0TA47;H0YDD4;E9PEJ4;A0A7P0Z459;A0A7P0Z423;A0A7P0T9N8	A0A7P0TAG1;A0A7P0TAX2;A0A7P0TBE2;P10515;A0A7P0Z4G4;A0A7P0T997;A0A7P0TBK2;A0A7P0TA47;H0YDD4;E9PEJ4	Dihydrolipoyllysine-residue acetyltransferase component of pyruvate dehydrogenase complex, mitochondrial;Acetyltransferase component of pyruvate dehydrogenase complex
0	0	0	44636000	57773000	50983000	0	43267000	54864000	64076000		56.247	494	36	1	2	1	3	6	3	3	5	10	3	1	2	1	3	6	3	3	5	10	3	4.3	6.5	3.6	5.9	15.8	7.1	6.5	14	25.7	9.3	0	11.982	4	A0A7P0TAL9;A0A7P0TBA9;P19525;A0A7P0Z4M0	A0A7P0TAL9;A0A7P0TBA9;P19525;A0A7P0Z4M0	Interferon-induced, double-stranded RNA-activated protein kinase
428100000	299200000	398840000	297580000	437070000	236870000	308980000	242700000	377330000	184170000		70.478	654	300	23	20	20	18	18	20	20	18	24	14	15	13	12	12	13	13	11	10	17	10	41.3	35	39.4	35.2	33.8	33.8	41	36.5	39.4	27.7	0	177.89	20	A0A7P0Z4P5;A0A7P0TAN7;P08195;J3KPF3;A0A7P0Z4A0;F5GZS6;A0A7P0T9F7;A0A7P0TBF8;A0A7P0TAS6;A0A7P0T8U7;A0A7P0T8F1;F5GZI0;F5H056;H0YH36;A0A7P0TAT7;H0YFS2;A0A7P0T853;F5H867;H0YFX4;F5GZR9	A0A7P0Z4P5;A0A7P0TAN7;P08195;J3KPF3;A0A7P0Z4A0;F5GZS6;A0A7P0T9F7;A0A7P0TBF8;A0A7P0TAS6;A0A7P0T8U7;A0A7P0T8F1;F5GZI0;F5H056;H0YH36;A0A7P0TAT7	4F2 cell-surface antigen heavy chain
53217000	46342000	75707000	48523000	43693000	47157000	0	51050000	35896000	0		97.198	862	60	10	6	4	11	5	7	1	5	4	4	8	5	4	9	4	6	1	4	4	4	15.4	10.8	7.8	20.8	11.1	14.2	3.4	10.4	7.2	7.7	0	33.505	26	A0A7P0TAP9;Q92995;A0A7P0TB69;H7C5J3;A0A7P0TAJ9;A0A7P0TB82;A0A7P0TB18;A0A7P0TBN7;A0A7P0TB92;A0A7P0TBA7;A0A7P0T8G3;A0A7P0T9S5;A0A7P0Z4C0;A0A7P0T873;A0A7P0T949;A0A7P0Z4R3;A0A7P0TAN6;A0A7P0TA93;A0A7P0T859;A0A7P0T9H6;A0A7P0TAC6;A0A7P0T9F2;A0A7P0T849;A0A7P0Z460;A0A7P0TAM7;A0A7P0Z4P4	A0A7P0TAP9;Q92995;A0A7P0TB69	Ubiquitin carboxyl-terminal hydrolase 13
0	0	65381000	0	0	60267000	79332000	76815000	83117000	58971000		87.996	768	46	1	2	5	4	6	4	6	6	4	2	1	2	5	4	6	4	6	6	4	2	1.3	2.6	7	6.5	10.5	6.4	7.4	9.4	6.2	2.7	0	13.159	12	A0A7P0TAQ9;A0A7P0Z431;Q8IXB1;A0A7P0TB97;A0A7P0TB83;A0A7P0T9B7;A0A7P0TB22;E7EP04;A0A7P0Z4F2;A0A494C1G5;A0A7P0T8Y3;H7C1G0	A0A7P0TAQ9;A0A7P0Z431;Q8IXB1;A0A7P0TB97;A0A7P0TB83;A0A7P0T9B7;A0A7P0TB22;E7EP04;A0A7P0Z4F2;A0A494C1G5	DnaJ homolog subfamily C member 10
1899600000	2014000000	1497600000	1914400000	1683200000	1724900000	1193600000	1661200000	1826700000	1746200000		86.118	772	869	37	38	34	38	33	37	35	37	35	42	0	0	0	0	0	0	0	0	0	0	57.8	63	55.8	61	53.4	61.9	57.3	59.8	59.7	59.6	0	323.31	4	A0A7P0TAW3;P55072;A0A7I2V540;A0A7P0TAQ1	A0A7P0TAW3;P55072;A0A7I2V540;A0A7P0TAQ1	Transitional endoplasmic reticulum ATPase
209430000	116850000	132610000	138770000	184380000	149690000	129080000	128910000	197570000	70740000		104.8	899	130	10	9	11	7	10	6	7	9	9	2	10	9	11	7	10	6	7	9	9	2	14.7	13.3	14.5	10.5	14.7	10.5	11.5	13.7	13.9	3.3	0	67.089	7	A0A7P0TBC5;Q4KMQ2;A0A7P0TAW4;A0A7P0T8Y2;A0A7P0TAF4;A0A7P0TBI1;A0A7P0TBD5	A0A7P0TBC5;Q4KMQ2;A0A7P0TAW4;A0A7P0T8Y2;A0A7P0TAF4;A0A7P0TBI1;A0A7P0TBD5	Anoctamin-6
79544000	62825000	78425000	68429000	125850000	81491000	63616000	0	104350000	0		77.593	692	60	8	6	5	8	6	4	5	3	9	2	4	3	3	3	5	2	3	1	5	2	13.3	10.7	8.7	11	11.4	8.1	8.7	5.3	14	4.3	0	23.579	13	A0A7P0TBL2;Q9H2J7;A0A7P0T9P8;A0A7P0T8I1;A0A7P0T8B7;A0A7P0T9Z9;A0A7P0TA72;A0A7P0TAZ8;A0A7P0TB05;F8VSG1;A0A7P0Z4F0;A0A7P0TB74;F8WJN6	A0A7P0TBL2;Q9H2J7;A0A7P0T9P8;A0A7P0T8I1;A0A7P0T8B7;A0A7P0T9Z9;A0A7P0TA72;A0A7P0TAZ8;A0A7P0TB05	Sodium-dependent neutral amino acid transporter B(0)AT2
0	0	0	0	97604000	48224000	69393000	81944000	81654000	0		95.994	873	39	2	0	1	1	4	4	8	6	7	2	2	0	1	1	4	4	8	6	7	2	3.6	0	2.4	1	6.3	6.1	11.7	9.6	10.5	3.6	0	11.736	4	A0A7P0Z481;P04035;H0Y8F6;H0Y8K6	A0A7P0Z481;P04035	3-hydroxy-3-methylglutaryl-coenzyme A reductase
4166300000	7258100000	8886300000	5986800000	0	5628500000	7412200000	2966200000	0	12271000000		972.99	8923	62	8	9	6	9	3	7	7	8	5	10	8	9	6	9	3	7	7	8	5	10	1.7	1.2	0.9	1.8	0.5	1	1	1.2	0.6	1.5	0.96922	-13.722	13	A6NGQ3;A0A7P0Z489;Q5VST9;A0A590UJ10;A0A590UJD5;A0A0A0MRI8;A0A590UJD0;A0A590UK18;A0A590UJ65;A0A590UKA5;H3BQA7;A0A590UJ33;A0A590UJJ2	A6NGQ3;A0A7P0Z489;Q5VST9	Obscurin
41965000	54626000	51127000	44185000	45354000	48751000	42804000	47430000	60984000	0		58.209	524	60	5	4	7	5	5	4	6	6	4	2	5	4	7	5	5	4	6	6	4	2	13.5	11.1	15.3	13.2	14.3	11.1	15.1	15.8	11.1	6.5	0	10.102	4	A0A7P0Z494;P11182;Q5VVL7;A0A7P0T9W1	A0A7P0Z494;P11182;Q5VVL7;A0A7P0T9W1	Lipoamide acyltransferase component of branched-chain alpha-keto acid dehydrogenase complex, mitochondrial
57472000	51640000	0	41298000	73036000	0	0	42913000	51139000	0		55.36	505	28	4	4	3	3	3	1	2	2	3	1	2	1	1	0	1	0	1	0	1	0	6.7	6.9	8.9	5.9	8.9	2.8	6.1	4.6	6.5	2.8	0	10.063	4	A0A7P0Z4A8;P58335;A0A7P0TAR4;A0A0C4DG84	A0A7P0Z4A8;P58335;A0A7P0TAR4	Anthrax toxin receptor 2
84991000	83340000	95084000	113180000	137750000	147850000	149810000	153150000	148710000	125360000		139.76	1261	286	19	18	14	23	27	25	24	27	23	12	18	17	14	22	26	24	23	26	22	11	23.3	22.2	16.3	28.7	30.1	30.7	29.8	31.9	29.3	12.8	0	279.27	11	A0A7P0Z4C3;Q14203;E7EX90;A0A804CDA6;Q6AWB1;E7EWF7;C9JZA4;C9JTE5;C9JJN7;C9JJD0;C9JKG6	A0A7P0Z4C3;Q14203;E7EX90;A0A804CDA6;Q6AWB1	Dynactin subunit 1
176750000	144510000	158300000	116900000	119030000	121350000	113710000	112040000	105810000	73591000		37.375	329	82	7	8	8	7	5	7	6	5	6	3	3	3	3	3	1	2	1	1	1	0	31.9	30.7	28.9	29.2	22.8	29.8	24.3	22.2	23.4	13.7	0	66.736	14	A6PVN5;A0A804CD06;Q15257;F6WIT2;Q5T949;Q68CR8;A6PVN6;A6PVN8;B7ZBQ0;A6PVN7;B7ZBP9;A0A6Q8PH23;B4DDQ6;H0Y6E5	A6PVN5;A0A804CD06;Q15257;F6WIT2;Q5T949	Serine/threonine-protein phosphatase 2A activator
172240000	241920000	145220000	330930000	194100000	391170000	245400000	438100000	231300000	284150000		61.593	566	98	5	6	5	5	4	6	5	5	5	4	0	1	0	1	0	1	0	1	0	1	67.3	83.4	73	78.6	67.1	82	75.6	80.9	76.1	84.6	0	48.637	2	A0A804F6T5;A0A804F729	A0A804F6T5;A0A804F729
520240000	375580000	516840000	394930000	716210000	402360000	547550000	388050000	704790000	278490000		155.09	1369	1150	67	58	64	56	64	59	66	53	67	48	6	5	4	5	4	5	4	4	5	4	55.7	48.8	55.6	45.3	53	51.5	55.1	48	54.3	42.1	0	323.31	14	A0A804HIG4;A0A804HL40;A0A804HK30;A0A804HIN4;A0A804HKI2;P42704;A0A804HI14;A0A804HKR3;A0A804HKJ0;A0A804HJZ1;A0A804HLG8;A0A804HHY9;A0A804HJA1;A0A804HLL8	A0A804HIG4;A0A804HL40;A0A804HK30;A0A804HIN4;A0A804HKI2;P42704;A0A804HI14;A0A804HKR3;A0A804HKJ0;A0A804HJZ1;A0A804HLG8;A0A804HHY9	Leucine-rich PPR motif-containing protein, mitochondrial
0	0	99097000	0	40269000	37372000	105640000	144090000	87362000	0		522.18	4588	87	5	4	3	2	10	4	12	23	17	6	4	3	3	2	9	2	10	17	15	6	1.5	1	0.7	0.4	2.6	1	3.1	5.9	4.5	1.4	0	18.187	13	A0A804HIQ1;Q9NZJ4;A0A804HJS2;A0A804HKY6;A0A804HIG5;A0A804HHS6;A0A804HLK7;A0A804HK57;B2REB0;A0A804HL98;A0A804HLL1;A0A804HIU0;H0Y6M8	A0A804HIQ1;Q9NZJ4	Sacsin
0	0	0	55663000	59845000	60456000	60818000	91542000	73389000	0		97.258	859	59	5	3	1	6	6	9	4	9	7	4	2	2	1	1	2	3	2	3	2	2	7.7	3.7	1.2	8.5	7.2	14.3	5.2	13.7	9.9	5	0	23.682	10	A0A804HL95;A0A804HJS9;A0A804HJ08;Q9BSJ2;A0A804HJQ4;A0A804HJH7;A0A804HI27;F2Z2B9;A0A804HLH6;A0A804HL05	A0A804HL95;A0A804HJS9;A0A804HJ08;Q9BSJ2;A0A804HJQ4;A0A804HJH7;A0A804HI27;F2Z2B9	Gamma-tubulin complex component 2
98908000	114290000	71115000	96152000	80176000	82796000	0	81596000	84533000	76319000		50.49	461	49	4	3	3	3	3	5	1	5	5	3	4	3	3	3	3	5	1	5	5	3	15.8	11.3	11.3	11.3	11.3	21.9	2.8	20	20	11.3	0	70.621	7	A0A804HJ86;Q9GZZ9;E7EQ61;E7EWE1;C9J5W5;C9JRV9;C9J0F6	A0A804HJ86;Q9GZZ9;E7EQ61;E7EWE1;C9J5W5;C9JRV9	Ubiquitin-like modifier-activating enzyme 5
57808000	79103000	43146000	82305000	79993000	102190000	92858000	132850000	101720000	126850000		164.88	1506	86	7	8	2	10	11	8	5	13	9	9	0	1	0	0	0	0	0	0	0	2	9.4	9.9	4.3	12.4	13.4	10.4	7.2	14.4	11.3	10.4	0	48.197	3	A0A804HJG7;E7ERI8;E7EW49	A0A804HJG7;E7ERI8;E7EW49
98506000	123120000	102760000	144880000	145540000	177060000	162040000	201880000	163840000	125930000		142.23	1281	255	18	20	15	21	18	23	24	23	19	15	0	0	0	1	0	0	0	1	0	0	18.6	20.1	14.7	20.4	17.7	25.9	22.2	23.3	21	15.9	0	174.04	15	A0A804HJY5;A0A804HKT8;A0A804HIN6;A0A804HIU1;A0A804HLI2;A0A804HHW7;A0A804HL62;A0A804HLF8;J3KR97;Q9BTW9;A0A804HJ32;A0A804HJ57;A0A0J9YWI5;A0A0J9YVR1;I3L0V3	A0A804HJY5;A0A804HKT8;A0A804HIN6;A0A804HIU1;A0A804HLI2;A0A804HHW7;A0A804HL62;A0A804HLF8;J3KR97;Q9BTW9;A0A804HJ32;A0A804HJ57	Tubulin-specific chaperone D
134910000	102850000	172700000	0	162940000	152580000	0	122640000	0	0		7.2512	68	17	1	1	1	1	1	1	1	1	0	0	1	1	1	1	1	1	1	1	0	0	39.7	39.7	39.7	39.7	39.7	39.7	39.7	39.7	0	0	0	42.72	2	A0A804HLA8;P63218	A0A804HLA8;P63218	Guanine nucleotide-binding protein G(I)/G(S)/G(O) subunit gamma-5
132530000	90091000	266490000	80138000	150070000	141620000	264460000	71904000	103430000	209030000		541.97	5059	51	2	4	4	4	2	4	6	5	6	4	2	4	4	4	2	4	6	5	6	4	0.6	0.9	1.2	0.9	0.6	1.1	1.2	1.1	1.6	0.9	0.33044	0.30264	3	Q8NDA2;A0A804HLC3;A0A096LPG1	Q8NDA2;A0A804HLC3	Hemicentin-2
121310000	102950000	27264000	105310000	64956000	80314000	59099000	75944000	58475000	25043000		117.97	1052	111	21	16	8	14	12	11	6	12	7	4	20	15	8	14	12	10	6	11	7	4	24	21	9.9	19.1	15.9	14.1	8.7	16.2	9.9	5.2	0	48.351	2	A0AVT1;H0Y8S8	A0AVT1	Ubiquitin-like modifier-activating enzyme 6
20545000	37185000	0	48912000	29298000	70092000	61849000	87677000	40616000	99134000		54.173	520	57	2	4	0	6	5	9	2	9	7	6	1	3	0	5	4	8	1	8	6	5	4.2	9.8	0	16.5	12.9	26.3	4.2	26.3	18.8	16.9	0	28.032	1	A1L020	A1L020	RNA-binding protein MEX3A
134760000	90450000	136330000	105980000	185670000	80670000	173650000	90083000	168520000	74703000		67.867	632	100	8	5	9	9	9	6	9	8	9	3	4	2	5	6	5	3	5	4	5	2	24.5	13.8	25.3	24.2	26.9	17.2	24.8	25.3	25.9	9.2	0	84.119	6	A1L0T0;M0R026;E9PJS0;M0R1B5;E9PL44;E9PNL1	A1L0T0;M0R026	Acetolactate synthase-like protein
67005000	79233000	68292000	72657000	68596000	49349000	58884000	53053000	86486000	40057000		28.506	240	59	5	7	4	3	5	3	6	3	4	5	5	7	4	3	5	3	6	3	4	5	12.5	22.9	12.5	7.1	14.2	8.3	16.2	9.2	13.8	13.3	0	4.2529	4	A2IDC6;Q13084;A2IDC7;Q4TT37	A2IDC6;Q13084;A2IDC7;Q4TT37	39S ribosomal protein L28, mitochondrial
9631900000	10109000000	9439700000	9489100000	9211900000	11796000000	8581200000	8773000000	9783300000	8361400000		162.61	1435	63	4	4	4	2	7	2	5	3	3	3	4	3	4	2	7	2	5	3	2	3	3.4	2.7	3.5	1.5	6.2	1.5	3.6	2.1	2.1	4	0.96434	-5.737	3	A2PYH4;H0Y3X7;C9JA44	A2PYH4	Probable ATP-dependent DNA helicase HFM1
0	14541000	18135000	80994000	226100000	153330000	295560000	242530000	289750000	175730000		268.57	2371	297	7	6	8	14	33	32	40	40	44	20	7	6	8	14	33	32	40	40	44	20	3.4	3.5	4.3	8.2	21.2	17.8	21.5	22.3	24.9	10.9	0	323.31	8	A2RRP1;H0Y5G7;H7BZU5;H7C007;C9JCM7;H7C1U4;H7BZR3;H7C1Y9	A2RRP1;H0Y5G7	Neuroblastoma-amplified sequence
65290000	50488000	0	60439000	0	63526000	127980000	49392000	0	90041000		214.82	1905	47	9	5	2	4	5	5	2	4	11	4	9	5	2	4	5	5	2	4	11	4	5.9	3.3	0.9	2.8	3.5	3.7	1.1	2.8	6.5	2.5	0	10.534	1	A3KMH1	A3KMH1	von Willebrand factor A domain-containing protein 8
78156000	69606000	63582000	67446000	101610000	67215000	87647000	48670000	92601000	81972000		42.932	387	98	10	7	8	8	9	8	10	7	10	4	10	7	8	8	9	8	10	7	10	4	34.9	24.3	24	25.6	34.9	26.1	35.1	22	37.7	12.9	0	23.146	7	A4D1E9;C9J8R7;C9JNI1;C9JEQ8;F8WBY0;F8WCN4;F8WBB5	A4D1E9;C9J8R7;C9JNI1;C9JEQ8	GTP-binding protein 10
15308000	0	130920000	106740000	136670000	199760000	171660000	243310000	184340000	70524000		266.94	2376	251	8	7	8	21	26	32	25	39	34	18	8	6	7	20	25	31	24	38	33	17	4.3	4.1	4.5	11.5	13.5	17.7	14	22.1	20.1	9.8	0	127.03	8	A5YKK6;H3BMZ2;H3BNB1;H3BVC9;H3BMH0;H3BTH2;H3BR89;H3BT18	A5YKK6	CCR4-NOT transcription complex subunit 1
49029000	45538000	37369000	44832000	66673000	49001000	50252000	0	75298000	0		11.15	99	25	2	2	2	2	1	3	2	5	2	0	2	2	2	2	1	3	2	5	2	0	23.2	19.2	23.2	23.2	15.2	23.2	23.2	46.5	23.2	0	0	6.8093	2	A6ND22;Q9Y3D3	A6ND22;Q9Y3D3	28S ribosomal protein S16, mitochondrial
82533000	49942000	59371000	56033000	63848000	40705000	49830000	42284000	56862000	65332000		34.006	321	49	5	5	4	5	4	3	4	4	4	3	5	5	4	5	4	3	4	4	4	3	21.5	22.7	18.4	22.7	17.4	13.1	18.4	19.6	18.4	12.8	0	24.569	2	A6NDG6;H3BV17	A6NDG6	Phosphoglycolate phosphatase
180250000	203770000	212490000	235140000	230520000	237150000	215030000	220670000	229170000	299230000		213.47	2080	309	20	22	19	20	16	21	19	23	19	24	0	0	0	1	0	0	1	0	0	0	14.6	16.1	12.4	14.6	11.1	16.1	12.1	17.2	14.9	18.4	0	197.31	1	A6NEM2	A6NEM2
13074000	16683000	14926000	19289000	17281000	27598000	16834000	33394000	25741000	0		108.44	1004	54	3	3	3	5	4	5	3	6	4	1	3	3	3	5	4	5	3	6	4	1	5.9	5.9	6	9	7.5	8.7	5.9	10.2	7.5	2.3	0	13.733	1	A6NFI3	A6NFI3	Zinc finger protein 316
222960000	240740000	173640000	204670000	141870000	199400000	151570000	207660000	158430000	290190000		25.895	232	161	9	9	8	9	7	10	7	9	7	11	9	9	8	9	7	10	7	9	7	11	45.7	45.7	49.6	45.7	37.9	52.2	37.9	45.7	40.1	56.5	0	115.84	6	A6NFX8;Q9UKK9;A6NJU6;A6NCQ0;H0YEY4;C9JYY9	A6NFX8;Q9UKK9;A6NJU6;A6NCQ0	ADP-sugar pyrophosphatase
181230000	210740000	100000000	192790000	144910000	210180000	90786000	179500000	124400000	163480000		18.906	178	85	5	5	3	5	5	5	5	6	5	5	1	1	1	1	1	1	2	1	1	2	47.2	45.5	32.6	45.5	47.2	45.5	44.9	55.1	48.3	45.5	0	31.161	7	A6NGP5;Q9H910;H3BU16;H3BMT0;H3BTV5;H3BMM8;B4E1P3	A6NGP5;Q9H910;H3BU16;H3BMT0;H3BTV5	Hematological and neurological expressed 1-like protein
20552000	28052000	8475900	12376000	0	0	0	24236000	0	11390000		36.11	325	21	2	4	1	3	1	1	1	2	0	3	0	1	0	0	0	0	0	0	0	1	7.1	14.8	3.7	10.5	6.5	3.7	3.7	7.1	0	10.5	0.0028409	2.1976	10	A6NHJ8;H7C3I5;H7C3S0;C9K0F7;F8WF64;A8MZ10;H7C338;C9JQD0;C9JAL0;C9JZK8	A6NHJ8;H7C3I5
338940000	329780000	360960000	376190000	541390000	279310000	298300000	255810000	393690000	0		34.803	334	34	3	4	4	3	3	3	4	3	4	1	3	4	4	3	3	3	4	3	4	1	15.9	18.3	18.3	15.9	15.9	15.9	18.3	15.9	21.9	6.6	0	10.405	1	A6NHQ2	A6NHQ2	rRNA/tRNA 2-O-methyltransferase fibrillarin-like protein 1
67303000	26612000	77977000	83361000	168860000	93325000	150420000	173380000	167440000	84978000		226.37	2005	229	14	7	15	16	30	22	22	30	31	12	12	6	14	14	28	20	20	28	29	10	9.2	4.4	9.3	10.2	19.2	14.3	14.2	18.4	19.7	7.5	0	149.68	6	A6NHR9;J3KTL8;A0A2R8YCU7;J3KRK8;J3QSH1;J3KTK7	A6NHR9;J3KTL8	Structural maintenance of chromosomes flexible hinge domain-containing protein 1
56451000	51204000	43975000	50824000	51931000	57511000	34912000	47481000	36007000	0		36.056	329	30	5	1	5	2	2	1	2	2	1	1	4	1	4	2	2	1	2	2	1	1	21.3	4.9	21.3	10	8.5	4.9	10	8.5	4.9	4.9	0	13.32	3	A6NHX0;F2Z3I9;F2Z2C1	A6NHX0	GATS-like protein 2
204060000	177450000	0	244040000	340600000	248720000	262500000	321770000	312040000	0		15.771	137	27	1	1	1	1	1	1	1	1	1	1	1	1	1	1	1	1	1	1	1	1	14.6	14.6	14.6	14.6	14.6	14.6	14.6	14.6	14.6	14.6	0	7.9095	2	A6NLH6;Q9P003	A6NLH6;Q9P003	Protein cornichon homolog 4
755760000	544880000	550740000	424910000	686370000	331500000	484020000	314280000	593230000	273940000		17.963	165	74	3	3	3	3	3	3	3	3	3	3	3	3	3	3	3	3	3	3	3	3	35.8	35.8	35.8	35.8	35.8	35.8	35.8	35.8	35.8	35.8	0	258.94	9	E9PJK1;E9PRJ8;H0YDL9;H0YDJ9;E9PIF1;A6NMH8;P60033;E9PM31;H0YEE2	E9PJK1;E9PRJ8;H0YDL9;H0YDJ9;E9PIF1;A6NMH8;P60033	Tetraspanin;CD81 antigen
1364300000	0	1121600000	1451900000	1266500000	1565400000	1734000000	2877700000	1125400000	282760000		165.91	1462	62	1	1	2	3	8	8	8	13	7	5	1	1	2	3	8	8	8	13	7	5	0.5	0.5	1	1.9	7.8	6.6	6	12.2	5.5	4.8	0	17.859	3	P09884;A6NMQ1;A0A7I2V2V3	P09884;A6NMQ1	DNA polymerase alpha catalytic subunit;DNA polymerase
0	0	0	0	60695000	44931000	72884000	42299000	62706000	57348000		125.09	1229	27	1	1	1	2	3	2	5	5	6	3	1	0	0	0	1	1	2	2	2	1	1	1.1	0.9	1.8	4.8	4.1	8.1	7.6	8.3	2.7	0	12.362	7	A8CG34;C9JFL1;C9JER0;C9J370;A0A0J9YWR1;A6NF01;A8MY32	A8CG34	Nuclear envelope pore membrane protein POM 121C
122160000	98068000	100700000	0	88732000	90864000	92582000	105570000	42278000	117180000		45.338	410	21	1	1	1	1	1	1	1	1	1	1	1	1	1	1	1	1	1	1	1	1	62.4	62.4	60.2	61.5	55.1	62.4	53.7	52	60.7	61.2	0.00023218	2.9742	3	A8K7Q2;E9PS65;E9PM13	A8K7Q2;E9PS65
707810000	794690000	859280000	1150000000	766360000	1219600000	998090000	1336400000	1043600000	1101800000		19.64	175	164	9	9	7	10	10	9	9	8	10	12	9	9	7	10	10	9	9	8	10	12	30.9	31.4	30.9	39.4	41.7	40	38.9	30.9	33.1	46.3	0	24.923	6	K7ERT8;A8MUS3;H7BY10;P62750;K7EJV9;K7EMA7	K7ERT8;A8MUS3;H7BY10;P62750;K7EJV9;K7EMA7	60S ribosomal protein L23a
66976000	65282000	0	58378000	93484000	84575000	109290000	93010000	102730000	87828000		94.885	827	42	5	2	4	5	4	4	4	5	6	3	2	1	1	2	1	3	2	2	4	1	6.7	3.7	5.3	8	7	6.2	7.7	6.8	9.9	4.2	0	26.89	5	A8MVZ6;Q96G01;A0A087WYJ7;U3KQF7;F8W056	A8MVZ6;Q96G01	Protein bicaudal D homolog 1
734130000	813950000	386540000	714800000	724380000	606070000	338710000	599480000	606150000	440510000		7.1013	64	51	2	2	2	2	2	2	2	2	2	2	2	2	2	2	2	2	2	2	2	2	20.3	20.3	20.3	20.3	20.3	20.3	20.3	20.3	20.3	20.3	0	9.7445	4	Q49AN9;F5H013;P62308;A8MWD9	Q49AN9;F5H013;P62308;A8MWD9	Small nuclear ribonucleoprotein G;Putative small nuclear ribonucleoprotein G-like protein 15
216960000	196040000	200530000	189200000	229080000	175210000	101920000	145810000	152300000	164890000		103.39	913	81	7	8	10	7	4	9	6	6	6	3	1	2	2	1	0	2	1	1	1	1	8.9	12.6	14.5	10.8	5.8	14.9	8.5	7.6	9.5	6.9	0	87.075	5	A9Z1X7;Q8IYB3;M0R088;M0R1E7;M0QXG5	A9Z1X7;Q8IYB3;M0R088	Serine/arginine repetitive matrix protein 1
286300000	321830000	261780000	300610000	221120000	268600000	229160000	251930000	239580000	143500000		70.901	607	285	19	21	19	20	16	17	19	16	16	16	19	21	19	20	16	17	19	16	16	16	35.1	36.9	36.6	36.7	32	31.3	36.6	31.3	32.1	30.6	0	255.51	7	B0QY89;Q9Y262;B0QY90;C9JHP4;C9K0Q7;H7C3A0;H0Y7E6	B0QY89;Q9Y262;B0QY90	Eukaryotic translation initiation factor 3 subunit L
468870000	517030000	421720000	504770000	518180000	502250000	312600000	562660000	384960000	604330000		64.929	618	190	9	9	9	9	7	8	7	8	7	8	2	2	2	2	2	2	2	2	2	2	17.2	17.2	17.2	17.2	14.7	18.3	18.1	17.2	15.9	18.3	0	273.79	4	B0QYK0;Q01844;A0A0D9SFL3;C9JGE3	B0QYK0;Q01844;A0A0D9SFL3;C9JGE3	RNA-binding protein EWS
676330000	698740000	671140000	778460000	654630000	712740000	455380000	680440000	568530000	555110000		15.516	137	187	8	8	10	8	8	8	9	9	7	10	8	8	10	8	8	8	9	9	7	10	65	65	70.1	65	65	65	70.1	70.1	65	70.1	0	200.44	5	H3BQQ9;B0QYN7;P63279;H3BPC4;H3BRD1	H3BQQ9;B0QYN7;P63279;H3BPC4	SUMO-conjugating enzyme UBC9
98043000	0	0	61081000	121520000	53885000	75741000	0	105870000	80106000		78.329	721	26	6	1	3	2	3	2	2	2	4	3	3	0	1	1	2	1	0	0	1	1	9.7	1.4	5.1	4	6	4	2.8	2.9	6.9	8.3	0	6.7247	1	B1AHL2	B1AHL2	Fibulin-1
156640000	145170000	121680000	184280000	168150000	146440000	115860000	112060000	171340000	0		24.576	215	37	3	4	3	4	2	2	3	1	4	2	3	4	3	4	2	2	3	1	4	2	19.1	26	19.1	27	14.9	14.9	19.1	7.9	27	12.6	0	53.772	2	B1AJQ6;Q86Y82	B1AJQ6;Q86Y82	Syntaxin-12
143920000	151900000	149300000	164030000	213130000	190040000	166690000	182490000	165460000	198940000		33.781	301	135	9	10	9	8	9	9	8	12	7	11	2	3	0	0	1	2	1	4	1	1	40.2	45.2	40.9	37.9	42.9	38.5	36.2	43.5	35.2	48.2	0	83.967	1	B1AK88	B1AK88
188280000	169650000	154540000	0	294030000	158210000	181650000	167750000	223460000	174280000		18.657	169	39	4	3	3	3	4	3	3	2	3	3	4	3	3	3	4	3	3	2	3	3	37.3	25.4	27.8	33.1	32	27.8	27.8	21.3	27.8	27.8	0	8.8995	5	H0Y6Y8;B1AL05;Q8N983;H0YBU8;M0R051	H0Y6Y8;B1AL05;Q8N983;H0YBU8	39S ribosomal protein L43, mitochondrial
358160000	374690000	416990000	342310000	361210000	324640000	351490000	346940000	281600000	330570000		31.392	285	147	9	9	7	11	7	8	9	10	7	7	3	4	2	4	2	3	3	3	1	1	45.3	36.8	33	46.3	34.7	38.2	40.7	48.1	35.4	31.9	0	108.97	11	B1ALA9;P60891;A0A2R8Y7H4;A0A6Q8PHK9;B1ALA7;A0A6Q8PHI4;A0A6Q8PEU0;A0A6Q8PG82;A0A6Q8PGP2;A0A6Q8PG13;A0A6Q8PGX9	B1ALA9;P60891;A0A2R8Y7H4	Ribose-phosphate pyrophosphokinase 1
74085000	61021000	0	54322000	83563000	55097000	54745000	43193000	79172000	0		20.958	186	30	2	2	2	2	2	2	2	2	2	2	2	2	2	2	2	2	2	2	2	2	17.2	17.2	17.2	17.2	17.2	17.2	17.2	17.2	17.2	10.8	0	15.741	5	B1ALM5;Q9P0T7;B1ALM7;B1ALM8;B1ALM4	B1ALM5;Q9P0T7	Transmembrane protein 9
444970000	406690000	405170000	417140000	373300000	365440000	304320000	323730000	323930000	414920000		49.303	431	100	7	8	6	7	6	7	6	8	7	7	7	8	6	7	6	7	6	8	7	7	39	45.2	37.1	36.2	34.8	33.2	35.5	41.8	37.1	35.7	0	250.47	2	B1AMS2;Q14141	B1AMS2;Q14141	Septin-6
53635000	64169000	52605000	56781000	71360000	59153000	36049000	57499000	51966000	65491000		18.816	170	28	2	3	3	2	2	3	2	2	2	3	2	3	3	2	2	3	2	2	2	3	15.9	20	20	15.9	15.9	20.6	15.9	15.9	15.9	20	0	6.5175	6	B1AMU3;Q9Y3B2;R4GNH9;B1AMU7;B1AMU4;R4GMQ7	B1AMU3;Q9Y3B2;R4GNH9;B1AMU7;B1AMU4;R4GMQ7	Exosome complex component CSL4
81713000	82504000	77019000	69768000	87726000	81409000	0	64262000	73975000	97930000		23.711	217	36	4	4	4	3	4	4	0	3	3	3	1	1	2	1	1	1	0	1	1	1	29	29	25.3	23.5	29	34.1	0	24	20.7	20.7	0	13.909	6	B1ANH0;B1ANG9;Q16774;B1ANH5;B1ANH2;B1ANH3	B1ANH0;B1ANG9;Q16774;B1ANH5;B1ANH2;B1ANH3	Guanylate kinase
4211800000	4733300000	4444800000	3709300000	3506300000	3499300000	4024400000	3213700000	3242400000	3160500000		28.916	262	820	18	17	13	17	19	16	14	16	17	17	0	0	0	0	0	0	0	0	0	0	58.8	53.4	44.7	59.2	57.3	50.4	45.4	56.5	56.9	51.9	0	263.48	10	G3V4W0;B4DY08;B2R5W2;G3V4C1;G3V251;G3V5X6;G3V3K6;B4DSU6;G3V4M8;G3V5V7	G3V4W0;B4DY08;B2R5W2;G3V4C1;G3V251;G3V5X6;G3V3K6
118600000	97825000	92975000	86654000	95531000	96500000	87950000	78598000	95774000	74680000		39.241	335	75	6	5	4	6	6	6	5	5	6	5	6	5	4	6	6	6	5	5	6	5	23.9	17	14	17	19.1	16.4	16.1	16.4	19.4	19.4	0	32.815	4	B2WTI3;B2WTI4;K7EJU9;Q6NYC1	B2WTI3;B2WTI4;K7EJU9;Q6NYC1	Bifunctional arginine demethylase and lysyl-hydroxylase JMJD6
703750000	656520000	681770000	843570000	716100000	756640000	776770000	769200000	788950000	643940000		41.581	366	232	13	11	13	12	12	12	13	12	12	12	6	5	6	5	5	5	4	5	5	5	39.9	36.6	42.3	36.6	36.6	36.6	35.8	36.6	36.6	42.1	0	143.51	6	B3KS98;O15372;A0A087WZK9;E5RGU4;E5RFW7;E5RFH0	B3KS98;O15372;A0A087WZK9	Eukaryotic translation initiation factor 3 subunit H
41597000	0	0	0	65264000	37859000	49786000	40519000	48675000	0		23.539	213	21	2	0	2	1	3	2	3	1	3	0	2	0	2	1	3	2	3	1	3	0	10.3	0	10.3	6.1	16.4	11.3	16.4	6.1	16.4	0	0	7.6001	3	O14735;B3KY94;H3BUR9	O14735;B3KY94;H3BUR9	CDP-diacylglycerol--inositol 3-phosphatidyltransferase
695150000	603190000	430340000	548580000	609250000	0	0	0	0	582160000		50.02	439	23	1	1	1	1	2	1	1	1	1	2	1	1	1	1	2	1	1	1	1	2	5.2	5.2	5.2	5.2	8.9	5.2	5.2	5.2	5.2	6.8	0.74635	-0.50117	2	B4DFN8;P49190	B4DFN8;P49190	Parathyroid hormone 2 receptor
2518100000	2019000000	1752700000	1915600000	1938900000	1650100000	1661800000	1353100000	2031800000	1171200000		51.712	466	455	20	19	14	18	20	16	16	15	19	17	13	12	9	11	13	11	11	9	13	11	49.6	49.6	33.3	47	52.6	47.6	47.2	45.3	50.9	45.3	0	323.31	18	O75390;B4DJV2;A0A0C4DGI3;H0YIC4;F8VPA1;F8W1S4;F8VRI6;F8VPF9;F8VR34;F8VRP1;F8VX68;F8W4S1;F8VTT8;F8W642;F8VX07;F8VZK9;F8VU34;F8W0J2	O75390;B4DJV2;A0A0C4DGI3	Citrate synthase, mitochondrial;Citrate synthase
130310000	135810000	119040000	134870000	112150000	135470000	96943000	130140000	111320000	112060000		84.277	739	179	15	17	13	15	14	17	9	18	14	11	15	17	13	15	14	17	9	18	14	11	23.3	27.1	21.7	28.4	22.6	27.2	14.9	28.7	22.9	17.1	0	123.38	5	B4DKY1;P49589;E9PRS8;C9JLN0;E9PLP0	B4DKY1;P49589	Cysteine--tRNA ligase, cytoplasmic
1013900000	658250000	1044900000	668520000	1290900000	520660000	972950000	453400000	1007300000	732460000		48.099	442	150	10	9	10	8	11	8	11	7	14	7	0	0	0	0	0	0	0	0	0	0	30.8	27.1	26.9	23.8	29.6	21.5	32.1	19	44.1	20.6	0	179.68	2	B4DLN1;I3L1E8	B4DLN1
78679000	107060000	139870000	124640000	110680000	132740000	176020000	162620000	158620000	122100000		52.949	482	69	4	3	7	5	3	3	6	4	4	5	2	2	4	3	2	2	4	3	3	3	13.1	8.5	15.6	15.6	8.5	8.5	17.6	13.3	13.3	15.4	0	15.78	5	B4DR61;P61619;H7C1Q9;C9JXC6;H7C069	B4DR61;P61619	Protein transport protein Sec61 subunit alpha isoform 1
215970000	146620000	169740000	134760000	165770000	143540000	118840000	133490000	159400000	187780000		33.186	300	126	10	10	12	8	9	6	9	8	6	9	10	10	12	8	9	6	9	8	6	9	48.3	48.3	57.7	36.7	42	29.7	42.7	37.7	29.3	38.7	0	73.412	7	B4DUC8;Q13126;J3QSB7;F2Z2F3;F8WES2;A0A2R8Y4K0;J3KRN1	B4DUC8;Q13126;J3QSB7;F2Z2F3	S-methyl-5-thioadenosine phosphorylase;Purine nucleoside phosphorylase
1707200000	1849300000	1436900000	1783200000	1742800000	1557900000	1332200000	1491700000	1637100000	981610000		38.91	352	509	18	18	11	20	15	17	13	17	17	12	18	18	11	20	15	17	13	17	17	12	54.3	54.3	40.9	61.9	49.4	51.7	43.8	52	59.1	40.9	0	323.31	4	B4DY09;Q12905;X6R6Z1;A0A0A0MRL0	B4DY09;Q12905	Interleukin enhancer-binding factor 2
193750000	226310000	0	227620000	306050000	180230000	0	211210000	0	238700000		71.192	629	33	2	3	2	3	2	4	1	3	1	4	0	1	1	1	1	2	0	1	0	2	3.5	6.2	4.5	5.2	5.9	7.9	3.2	4.9	3.2	6.8	0	12.719	2	B5MC51;P53671	B5MC51;P53671	LIM domain kinase 2
3908700000	4454100000	3388600000	4776100000	4000300000	4326100000	3791000000	4098900000	3445800000	4557100000		26.224	233	462	14	17	13	15	14	16	14	14	15	17	14	17	13	15	14	16	14	14	15	17	42.9	46.4	42.5	45.9	46.8	46.4	45.5	44.2	44.6	49.8	0	323.31	7	B5MDF5;P62826;J3KQE5;F5H018;H0YFC6;B4DV51;A0A087X0W0	B5MDF5;P62826;J3KQE5;F5H018	GTP-binding nuclear protein Ran
72027000	90346000	52115000	76889000	94830000	101950000	64445000	90065000	82463000	0		42.668	370	73	4	4	5	6	5	5	6	7	4	2	2	2	3	3	3	3	4	4	2	2	14.3	14.3	19.2	24.3	17	17	17	26.5	14.3	6.5	0	32.814	8	B5MDU6;Q9H6V9;B5MCU4;A0A0A0MSH6;C9JUM0;C9JHU6;B4DRG3;D3YTH1	B5MDU6;Q9H6V9;B5MCU4;A0A0A0MSH6	UPF0554 protein C2orf43
19421000	25915000	0	17917000	0	0	0	22373000	21056000	0		85.576	745	28	4	3	2	4	3	3	1	3	3	0	4	3	2	4	3	3	1	3	3	0	6.6	5.9	3.2	6.7	5.4	7.1	2.7	5.5	5.4	0	0	5.2788	2	B7WP74;Q9HCG8	B7WP74;Q9HCG8	Pre-mRNA-splicing factor CWC22 homolog
0	0	0	242240000	272550000	236650000	0	292360000	249330000	0		76.078	679	19	2	0	1	4	4	6	0	5	3	1	2	0	1	4	4	6	0	5	3	1	3.4	0	1.9	5.7	8.1	11.9	0	11.3	6.5	1.5	0	11.979	2	B7Z2Y2;Q14746	B7Z2Y2;Q14746	Conserved oligomeric Golgi complex subunit 2
455830000	511460000	405370000	475050000	498170000	416110000	341410000	407160000	389260000	406800000		86.121	767	295	20	19	20	20	21	17	19	17	18	16	0	0	0	0	1	0	0	0	0	1	31.6	33.4	33.5	32.9	37.5	27.5	30.1	26.5	28	28	0	219.67	9	B7Z4B8;A0A0A0MRA5;M0R3F1;M0QYZ0;M0QYI8;M0R203;M0QZV6;M0R0K8;M0QYM5	B7Z4B8;A0A0A0MRA5;M0R3F1;M0QYZ0
367180000	244580000	339450000	232390000	382570000	250410000	283520000	160480000	400650000	0		12.747	123	23	1	1	1	1	1	1	1	1	1	1	1	1	1	1	1	1	1	1	1	1	43.9	43.9	43.9	43.9	43.9	43.9	43.9	43.9	43.9	12.2	0	89.857	1	B7Z4M1	B7Z4M1	Reticulon
57170000	69642000	86125000	76545000	97575000	71149000	55840000	63732000	77861000	108080000		86.604	765	145	8	11	9	13	10	11	13	12	12	12	8	11	9	13	10	11	13	12	12	12	11.5	15.8	12.8	17.5	15	15.4	17.4	17.1	17.3	18.7	0	22.091	4	B7Z6D5;Q96GQ7;A0A087X059;A0A087WYH5	B7Z6D5;Q96GQ7	Probable ATP-dependent RNA helicase DDX27
92040000	103010000	101940000	101160000	68877000	100390000	73020000	98234000	72248000	119390000		52.894	494	79	5	8	5	8	8	9	3	5	7	5	5	8	5	8	8	9	3	5	7	5	17.8	23.5	13.6	24.7	25.9	26.5	9.7	16.4	20	14.8	0	30.825	6	B7Z7F3;Q9H6Z4;K7EIJ4;K7EN31;K7ESQ0;K7EMH9	B7Z7F3;Q9H6Z4	Ran-binding protein 3
199540000	245390000	188330000	266920000	224770000	259300000	218740000	279800000	216820000	184000000		47.475	423	179	12	14	11	15	13	12	14	12	12	9	12	14	11	15	13	12	14	12	12	9	30	36.4	29.1	39	36.2	32.9	35.5	33.6	33.6	24.6	0	109.07	5	B7Z7P8;P62495;I3L492;D6RJE8;D6RCB3	B7Z7P8;P62495;I3L492	Eukaryotic peptide chain release factor subunit 1
116880000	82731000	82920000	79232000	103370000	60642000	89376000	63488000	68289000	63762000		53.847	481	53	3	4	6	3	4	3	5	4	3	3	3	4	6	3	4	3	5	4	3	3	8.3	9.6	17	9.1	11	9.1	13.3	11	8.5	8.9	0	13.925	9	B7ZKQ9;A0A7P0T9B3;A0A7P0T913;A0A7P0Z4E3;A0A7P0T9I2;Q8WTV0;A0A0S2Z3I2;F5H4X0;F5H5E8	B7ZKQ9;A0A7P0T9B3;A0A7P0T913;A0A7P0Z4E3;A0A7P0T9I2;Q8WTV0;A0A0S2Z3I2;F5H4X0	Scavenger receptor class B member 1
212290000	127330000	174330000	145760000	289260000	138710000	167190000	122730000	219130000	0		18.634	169	34	3	2	3	3	3	3	2	2	3	0	3	2	3	3	3	3	2	2	3	0	33.1	32.5	37.9	33.1	33.1	33.1	37.3	32.5	33.1	12.4	0	100.86	2	B8ZZA8;B8ZZC5	B8ZZA8;B8ZZC5
428910000	307560000	340620000	301420000	309870000	323690000	428040000	396490000	471200000	436570000		16.645	146	49	5	3	4	3	3	3	6	3	4	4	5	3	4	3	3	3	6	3	4	4	30.1	24	30.1	24	24	24	46.6	24	24	30.1	0	58.39	6	B8ZZN6;P63165;B8ZZJ0;B9A032;B8ZZ67;G2XKQ0	B8ZZN6;P63165;B8ZZJ0;B9A032	Small ubiquitin-related modifier 1
3766700000	4247700000	2166500000	3280800000	1729000000	2827800000	2295500000	5536300000	1598700000	1984200000		11.758	107	307	6	6	5	6	5	6	5	6	5	4	6	6	5	6	5	6	5	6	5	4	39.3	39.3	36.4	39.3	29.9	39.3	29.9	39.3	36.4	36.4	0	50.449	5	B8ZZQ6;P06454;B8ZZA1;B8ZZW7;H7C2N1	B8ZZQ6;P06454;B8ZZA1;B8ZZW7;H7C2N1	Prothymosin alpha;Prothymosin alpha, N-terminally processed;Thymosin alpha-1
68366000	74261000	89491000	75867000	94926000	69506000	92433000	67906000	79599000	0		52.238	456	48	5	4	7	6	4	5	5	6	6	0	4	3	6	5	4	4	4	5	5	0	21.7	16.4	26.1	22.4	17.1	22.4	21.3	24.1	24.8	4.2	0	39.855	5	J3KMX2;B9EGA3;Q92925;J3QWB6;C9JYI7	J3KMX2;B9EGA3;Q92925;J3QWB6	SWI/SNF-related matrix-associated actin-dependent regulator of chromatin subfamily D member 2
49627000	59799000	0	0	0	56800000	41736000	38661000	0	0		14.437	129	17	2	2	0	1	1	2	2	2	1	1	2	2	0	1	1	2	2	2	1	1	24	24	0	10.1	10.1	24	24	24	10.1	10.1	0	7.2921	2	C9IYL4;P29083	C9IYL4;P29083	General transcription factor IIE subunit 1
131240000	152960000	111280000	144710000	120720000	162300000	94376000	160640000	112330000	135590000		59.663	537	139	9	13	10	15	11	12	8	12	7	9	6	9	8	10	7	7	7	8	5	6	25.3	44.3	28.5	41	31.1	34.1	25.5	37.6	21.2	28.3	0	128.96	6	C9IYN3;V9GYK2;Q8WVV9;B7WPG3;H7C464;C9JJZ7	C9IYN3;V9GYK2;Q8WVV9;B7WPG3	Heterogeneous nuclear ribonucleoprotein L-like
171310000	227890000	146050000	204820000	141610000	166180000	0	127990000	164390000	97737000		32.895	291	44	3	3	3	3	3	3	2	3	4	3	3	3	3	3	3	3	2	3	4	3	11.7	11.7	11.7	11.7	11.7	11.7	6.5	11.7	18.9	17.9	0	10.608	7	E9PAL7;C9IZQ1;C9J3L8;C9J5W0;A0A3B3IRT8;P43307;C9JBX5	E9PAL7;C9IZQ1;C9J3L8;C9J5W0;A0A3B3IRT8;P43307	Translocon-associated protein subunit alpha
52571000	0	59252000	50278000	77556000	35876000	69651000	71745000	67949000	43669000		50.562	459	63	4	3	3	5	6	6	4	7	6	2	4	3	3	5	6	6	4	7	6	2	11.5	8.1	8.9	13.9	17.4	15.3	11.8	18.7	16.1	5.9	0	39.695	2	C9J0I9;Q86WB0	C9J0I9;Q86WB0	Nuclear-interacting partner of ALK
239300000	287500000	249300000	310120000	180040000	287090000	216310000	226980000	192940000	261190000		17.605	155	76	8	6	7	6	5	7	6	6	5	6	8	6	7	6	5	7	6	6	5	6	58.7	47.1	54.2	40.6	34.2	53.5	47.7	47.1	34.2	47.7	0	20.22	3	C9J0K6;P30626;B4DHQ6	C9J0K6;P30626	Sorcin
0	0	0	0	129480000	190830000	165420000	246530000	183410000	238460000		268.04	2458	64	2	3	4	1	8	6	5	14	7	13	1	3	4	1	6	5	4	12	7	9	1	1.7	2.2	0.4	5	4	2.8	9.8	5	8	0	14.551	11	C9JE98;C9J0Q5;Q9Y618;C9J7T7;A0A384DVL6;C9JQE8;C9J330;H0YGK8;H7C184;H7C1J7;H7C0P3	C9JE98;C9J0Q5;Q9Y618;C9J7T7;A0A384DVL6;C9JQE8	Nuclear receptor corepressor 2
121670000	129170000	129680000	157060000	156180000	150040000	83811000	119880000	94777000	47985000		133.06	1167	301	28	29	23	30	29	28	16	28	23	10	28	29	23	30	29	28	16	28	23	10	32.3	33.9	29.4	35.3	36.2	34	19.7	33.8	28.1	11.7	0	235.47	5	C9J2Y9;P30876;C9J4M6;C9JMN3;C9JZW8	C9J2Y9;P30876;C9J4M6	DNA-directed RNA polymerase;DNA-directed RNA polymerase II subunit RPB2
40277000	53413000	36748000	47795000	30720000	61438000	45572000	51768000	47259000	0		26.228	225	70	6	7	5	8	5	7	4	7	8	4	0	0	0	0	0	0	0	0	0	1	28.4	32	22.7	36.4	22.7	30.7	19.1	30.7	36.4	19.1	0	11.146	2	C9J384;H7C515	C9J384
253710000	300720000	395580000	300500000	205450000	386660000	346730000	362290000	341760000	227660000		7.624	68	75	3	3	3	4	4	4	3	3	3	3	3	3	3	4	4	4	3	3	3	3	45.6	45.6	55.9	57.4	63.2	63.2	55.9	45.6	45.6	45.6	0	58.216	8	C9J4Z3;P61513;M0R0A1;Q6P4E4;E9PEL3;M0R2L6;A6NKH3;G5E9R3	C9J4Z3;P61513;M0R0A1;Q6P4E4;E9PEL3;M0R2L6	60S ribosomal protein L37a
97933000	138550000	58943000	172980000	93315000	141220000	96712000	170400000	96694000	85359000		55.065	495	114	9	10	7	11	6	11	8	9	5	7	9	10	7	11	6	11	8	9	5	7	33.5	31.5	23	37	20.2	35.6	23.8	31.3	18	19.4	0	183.98	7	C9J5N1;B3KSP9;Q9BTE6;L7N2F4;K7N799;K7EQ85;H7C054	C9J5N1;B3KSP9;Q9BTE6	Alanyl-tRNA editing protein Aarsd1
1979400000	1489600000	1132500000	1644900000	1398600000	1457500000	1019100000	1226100000	1336800000	1059200000		9.7982	91	77	5	3	4	2	3	3	2	3	3	5	2	1	1	1	1	1	1	1	1	1	63.7	39.6	56	24.2	39.6	39.6	24.2	40.7	39.6	42.9	0	36.615	3	C9J712;P35080;C9J2N0	C9J712;P35080;C9J2N0	Profilin-2;Profilin
28844000	51846000	56397000	64206000	64075000	97398000	68347000	111670000	64170000	0		104.2	923	88	4	5	4	6	6	9	11	9	10	4	4	5	4	6	6	9	11	9	10	4	6.4	8.6	5.3	9.5	10.2	13.4	14.1	15.4	16.8	5.4	0	29.763	3	Q9Y5L0;C9J7E5;E9PFH4	Q9Y5L0;C9J7E5;E9PFH4	Transportin-3
44669000	65170000	37321000	30119000	0	45231000	0	32716000	25245000	0		29.717	261	37	3	4	2	3	1	3	1	3	2	2	3	4	2	3	1	3	1	3	2	2	15.3	16.5	10	14.9	4.6	14.9	4.6	14.9	9.6	9.6	0	8.5477	3	Q14847;C9J9W2;F6S2S5	Q14847;C9J9W2	LIM and SH3 domain protein 1
78163000	94169000	95367000	86483000	129880000	107450000	123680000	118730000	134170000	73660000		60.125	529	57	4	3	3	7	3	8	4	10	10	4	4	3	3	7	3	8	4	10	10	4	9.3	7.8	7.4	16.4	7.2	21.6	10	31.4	31	12.9	0	49.438	6	C9JA08;Q96D46;C9K0C2;C9J0B9;C9IZW9;C9IY70	C9JA08;Q96D46;C9K0C2;C9J0B9	60S ribosomal export protein NMD3
128590000	230900000	144240000	256270000	95147000	226660000	80906000	198200000	95681000	172630000		20.745	187	38	2	5	3	4	2	3	2	3	4	6	1	3	2	3	1	2	2	3	2	5	11.2	23	18.7	24.1	12.3	18.7	13.9	20.3	18.7	36.9	0	11.472	4	C9JBI3;P78330;C9JEJ7;F8WD74	C9JBI3;P78330	Phosphoserine phosphatase
45397000	40109000	0	0	0	40209000	40843000	27693000	54232000	0		11.456	96	20	2	2	2	1	1	3	2	2	3	1	2	2	2	1	1	3	2	2	3	1	21.9	21.9	33.3	12.5	9.4	42.7	21.9	21.9	42.7	12.5	0	6.7599	2	C9JBY7;Q9Y291	C9JBY7;Q9Y291	28S ribosomal protein S33, mitochondrial
42492000	58519000	36871000	0	0	44763000	0	36169000	0	0		44.693	415	26	3	5	2	2	1	3	3	6	4	1	3	5	2	2	1	3	3	6	4	1	8.4	14.2	5.3	5.3	3.1	8.4	10.8	16.1	11.3	2.2	0	13.726	5	C9JG97;C9JEH3;Q13685;C9JTS3;H7C0R2	C9JG97;C9JEH3;Q13685;C9JTS3	Angio-associated migratory cell protein
73756000	65548000	0	93352000	122100000	99372000	87980000	136020000	110820000	0		29.383	262	43	3	3	0	4	3	3	3	3	4	0	2	2	0	3	1	2	3	2	2	0	32.4	30.9	16	36.3	34.7	33.6	29.8	37	41.2	22.5	0	37.059	2	C9JEH7;P22090	C9JEH7;P22090	40S ribosomal protein S4, Y isoform 1
105770000	95063000	111840000	162010000	160590000	185650000	112540000	198110000	159190000	97329000		53.371	471	136	6	7	9	7	8	9	14	9	9	9	6	7	9	7	8	9	14	9	9	9	16.3	19.7	27.6	18.3	26.5	27	41.6	24.2	26.5	27.6	0	90.762	15	C9JFE4;Q13098;A0A096LP07;A0A096LPJ3;A8K070;J3KSA5;J3QLT0;J3KRJ4;J3QS88;J3KTB0;J3QS84;J3QLE8;J3QL53;J3KRE8;J3QQX0	C9JFE4;Q13098;A0A096LP07;A0A096LPJ3;A8K070;J3KSA5	COP9 signalosome complex subunit 1
2197900000	1409400000	1233300000	1350800000	1741600000	1266600000	1179700000	988960000	1727600000	1754300000		11.333	101	213	5	7	6	7	7	6	6	5	7	7	4	5	5	5	5	4	5	4	5	5	57.4	60.4	58.4	67.3	60.4	59.4	58.4	57.4	59.4	58.4	0	93.062	2	C9JFR7;P99999	C9JFR7;P99999	Cytochrome c
78027000	89275000	111680000	106160000	185080000	134500000	139240000	141390000	142320000	124970000		124.94	1180	162	9	13	11	13	12	12	13	17	13	11	0	1	0	1	0	1	0	0	0	1	10.3	19.6	15.3	15.3	16.4	16.2	16.9	23.9	18.6	15.2	0	175.28	4	C9JFV4;I3L445;I3L1P4;I3L4M7	C9JFV4
96652000	92522000	82070000	87763000	70621000	84742000	66257000	68533000	74483000	63095000		81.673	737	56	5	6	6	3	4	4	3	6	2	3	5	6	6	3	4	4	3	6	2	3	9.9	11.7	11.4	4.7	6.8	6.4	4.7	11.1	3.3	5	0	20.744	6	C9JIF9;P13798;H7C393;H7C1U0;C9JLK2;F8WEH5	C9JIF9;P13798;H7C393	Acylamino-acid-releasing enzyme
788690000	505550000	749110000	415180000	651900000	397500000	501160000	350010000	560030000	482980000		58.44	527	217	14	12	14	13	11	9	12	10	13	11	14	12	14	13	11	9	12	10	13	11	30.9	23	26.2	25.4	24.3	16.7	22	18.8	26.2	21.8	0	36.21	4	C9JIZ6;P07602;Q5BJH1;A0A0J9YXB8	C9JIZ6;P07602;Q5BJH1	Prosaposin;Saposin-A;Saposin-B-Val;Saposin-B;Saposin-C;Saposin-D
72172000	55146000	81183000	64883000	111870000	69839000	84343000	81929000	137730000	34994000		26.332	225	91	8	4	5	4	9	4	7	7	10	4	8	4	5	4	9	4	7	7	10	4	41.8	28.9	35.1	26.2	43.6	20.4	33.3	42.7	52	21.3	0	23.906	2	C9JJ19;P82930	C9JJ19;P82930	28S ribosomal protein S34, mitochondrial
112890000	123480000	106060000	143380000	147290000	112810000	114280000	95773000	0	0		16.925	148	28	4	3	2	2	3	2	3	1	1	1	4	3	2	2	3	2	3	1	1	1	35.8	27	19.6	18.2	27	19.6	27	10.8	10.8	10.8	0	19.589	2	C9JLU1;P52434	C9JLU1;P52434	DNA-directed RNA polymerases I, II, and III subunit RPABC3
186550000	219460000	151110000	189370000	178040000	189500000	158150000	205000000	170120000	330020000		10.463	92	53	4	3	3	6	4	4	4	5	5	4	1	1	1	2	1	1	1	1	1	1	53.3	43.5	33.7	66.3	53.3	48.9	53.3	58.7	58.7	53.3	0	89.753	4	I3L2L5;I3L4Q0;C9JLW8;I3L3A7	I3L2L5;I3L4Q0;C9JLW8	Protein FAM195B
51861000	0	79467000	42654000	56708000	41296000	107720000	56491000	69152000	0		122.09	1076	44	4	4	4	5	6	5	10	5	10	2	1	2	2	2	1	2	4	1	5	1	4.3	3.6	4.6	5.3	6	4.6	10.7	5	13.3	3.8	0	14.18	4	C9JME2;Q9Y4F1;H0Y783;M0QXT1	C9JME2;Q9Y4F1	FERM, RhoGEF and pleckstrin domain-containing protein 1
69214000	47574000	55466000	63834000	83388000	95097000	131860000	100500000	164300000	50124000		23.643	207	58	5	3	2	3	5	4	5	5	6	3	5	3	2	3	5	4	5	5	6	3	36.7	24.6	15.5	20.3	27.5	26.6	35.7	35.7	40.6	20.3	0	56.311	3	C9JNK6;O75431;C9JAZ1	C9JNK6;O75431;C9JAZ1	Metaxin-2
230590000	182830000	234870000	228140000	303200000	0	0	255350000	295890000	266270000		41.432	358	42	4	5	2	5	2	2	1	4	3	2	4	5	2	5	2	2	1	4	3	2	8.4	11.5	4.2	10.6	4.2	5.3	2	13.7	6.4	3.9	0	4.1495	2	C9JP16;O75718	C9JP16;O75718	Cartilage-associated protein
263510000	179000000	191870000	153700000	177800000	161210000	183170000	119460000	171380000	212090000		15.296	130	46	3	4	5	5	3	3	4	2	3	4	3	4	5	5	3	3	4	2	3	4	30	39.2	44.6	44.6	29.2	31.5	37.7	20	30	38.5	0	20.247	4	C9JQ41;H7C525;Q4VC31;C9JBU9	C9JQ41;H7C525;Q4VC31	Coiled-coil domain-containing protein 58
78868000	80055000	101140000	90099000	93992000	86694000	111580000	103110000	94785000	137350000		16.549	151	55	3	4	4	6	3	5	4	3	3	5	3	4	4	6	3	5	4	3	3	5	17.9	25.2	23.8	47.7	13.9	31.1	23.8	19.9	13.9	31.1	0	10.426	7	C9JQD4;O43447;A0A7I2YQS4;A0A7I2V5V0;A0A7I2V2H6;H0YEL5;A0A7I2V343	C9JQD4;O43447;A0A7I2YQS4	Peptidyl-prolyl cis-trans isomerase;Peptidyl-prolyl cis-trans isomerase H
60322000	45280000	36031000	48302000	39363000	43236000	0	45952000	46473000	40550000		59.403	550	48	9	9	3	8	6	4	2	3	4	4	0	1	1	0	0	0	0	0	0	0	22.5	24	8.7	20.4	14.4	10.2	5.5	7.5	10.7	9.6	0	75.695	12	E9PDR0;C9JQS9;P05166;E7ETT4;E7ETT1;E9PEC3;F8WBI9;E7ENC1;H7C5C9;C9JVY9;C9JAW3;C9JVW9	E9PDR0;C9JQS9;P05166;E7ETT4;E7ETT1;E9PEC3;F8WBI9;E7ENC1	Propionyl-CoA carboxylase beta chain, mitochondrial
0	174040000	128640000	169870000	136960000	140550000	127020000	143510000	168700000	0		22.083	194	42	2	5	4	4	3	4	3	4	4	1	1	3	2	2	2	2	1	2	2	1	18.6	36.1	35.6	35.6	29.4	35.6	24.2	35.6	35.6	10.8	0	38.27	3	Q9BRJ6;C9JQV0;H7C0T1	Q9BRJ6;C9JQV0;H7C0T1	Uncharacterized protein C7orf50
134380000	122310000	140480000	109320000	148820000	154620000	171680000	133630000	198610000	144040000		26.753	232	78	6	7	4	4	8	8	7	8	7	6	3	4	2	1	2	3	3	3	3	2	21.1	25	23.7	17.2	18.5	21.6	31	22	22	18.1	0	70.469	3	C9JRZ6;Q9NX63;F8WAR4	C9JRZ6;Q9NX63;F8WAR4	MICOS complex subunit MIC19
102050000	108650000	0	104100000	129090000	120260000	0	124500000	79113000	0		24.043	232	34	1	1	0	1	1	1	1	1	1	1	1	1	0	1	1	1	1	1	1	1	56.5	53.4	44.4	53.4	53.4	53.4	53.4	53.4	53.4	53.4	0.00024588	3.8503	1	C9JSZ1	C9JSZ1
386150000	379700000	510370000	674030000	921380000	646440000	454510000	568680000	543590000	494100000		14.369	121	58	3	3	3	5	4	4	3	4	4	3	0	0	0	0	0	0	0	0	1	0	25.6	25.6	25.6	34.7	27.3	27.3	25.6	27.3	33.1	25.6	0	12.267	1	C9JXB8	C9JXB8
394590000	310020000	366030000	334660000	344860000	319550000	310760000	256100000	410690000	265380000		14.478	121	61	2	3	3	2	3	3	2	2	2	2	2	3	3	2	3	3	2	2	2	2	26.4	39.7	46.3	19.8	39.7	39.7	19.8	19.8	19.8	19.8	0	11.495	3	C9JYQ9;H0Y8C2;Q6P5R6	C9JYQ9;H0Y8C2;Q6P5R6	60S ribosomal protein L22-like 1
108610000	53565000	74682000	40752000	75440000	34402000	46805000	51666000	74794000	0		133.81	1211	61	9	5	7	4	7	4	6	3	7	1	9	5	7	4	7	4	6	3	7	1	12.9	5.5	7.4	5.2	8.3	4.6	6.2	3.1	11.1	1.2	0	63.516	7	C9JYY6;F8W775;Q92823;A0A087X2B3;C9JH43;C9JUR7;C9JF43	C9JYY6;F8W775;Q92823;A0A087X2B3;C9JH43	Neuronal cell adhesion molecule
69682000	46343000	0	46608000	47882000	38554000	0	0	32052000	0		11.545	103	13	2	2	0	2	3	2	1	2	1	1	2	2	0	2	3	2	1	2	1	1	24.3	24.3	0	29.1	38.8	29.1	14.6	22.3	14.6	14.6	0	6.9062	5	C9JZG9;H7C4M9;C9JZY6;P62256;C9J8Q9	C9JZG9;H7C4M9;C9JZY6;P62256	Ubiquitin-conjugating enzyme E2 H
110000000	45696000	109610000	113110000	180590000	134690000	156890000	130750000	180540000	163250000		104.85	938	214	10	7	13	13	19	22	17	21	20	14	10	7	13	13	19	22	17	21	20	14	13.6	8.8	19.1	18.4	32.3	33.3	26	32.7	31.3	24.1	0	195.37	10	C9JZR2;H0YC95;O60716;A0A669KB05;A0A669KB62;A0A804HIL4;A0A804HK15;A0A804HJM1;E9PKY0;E9PKL1	C9JZR2;H0YC95;O60716;A0A669KB05;A0A669KB62	Catenin delta-1
0	289640000	397690000	247500000	0	0	169690000	0	0	147580000		66.79	605	21	1	2	2	2	1	0	2	0	1	3	1	2	2	2	1	0	2	0	1	3	1.8	3.6	3.1	3.6	1.8	0	3.1	0	2.3	5	0.22741	0.39134	3	Q96NN9;C9K029;C9JPU8	Q96NN9;C9K029	Apoptosis-inducing factor 3
33544000	170500000	36319000	34700000	0	48202000	9577900	0	42782000	795800000	+	62.064	623	76	2	13	6	5	0	4	3	1	7	16	2	13	6	5	0	4	3	1	7	16	8.3	39.6	17.3	17.3	0	10.9	10.1	1.4	21.2	43	0	242.66	3	P35527;CON__P35527;K7EQQ3	P35527;CON__P35527;K7EQQ3	Keratin, type I cytoskeletal 9
0	0	50137000	47524000	63024000	66372000	75876000	66744000	55018000	73242000		92.691	840	35	3	4	2	2	3	5	3	5	4	4	3	4	2	2	3	5	3	5	4	4	3.7	5.1	3	2.7	4.5	7.9	4.4	8.5	6.7	6.4	0	12.03	5	D3DPS3;Q3KQU3;C9JIR3;E9PLH3;H0YF21	D3DPS3;Q3KQU3	MAP7 domain-containing protein 1
0	67422000	57875000	84067000	74426000	93791000	77907000	105110000	60157000	95753000		56.298	498	62	2	6	3	5	4	5	2	7	3	4	0	4	1	2	1	2	0	4	1	1	4.6	13.7	7	14.1	8.6	14.1	4.6	19.3	7	10.8	0	18.378	5	D6R938;E9PBG7;E9PF82;Q13557;H0Y9J2	D6R938;E9PBG7;E9PF82;Q13557;H0Y9J2	Calcium/calmodulin-dependent protein kinase type II subunit delta
3091600000	3188300000	2539800000	3038900000	3093900000	2701500000	2379200000	2643300000	2958200000	3615000000		30.302	280	429	13	13	11	13	14	13	11	14	16	14	13	13	11	13	14	13	11	14	16	14	36.8	36.8	33.2	36.1	37.9	36.1	33.2	40	37.9	36.1	0	121.1	4	D6R9P3;D6RD18;D6RBZ0;Q99729	D6R9P3;D6RD18;D6RBZ0;Q99729	Heterogeneous nuclear ribonucleoprotein A/B
38241000	40540000	0	49941000	0	34720000	0	44890000	28560000	0		8.3125	76	20	2	2	1	3	1	2	0	2	2	1	2	2	1	3	1	2	0	2	2	1	36.8	36.8	15.8	63.2	15.8	36.8	0	36.8	36.8	21.1	0	12.998	5	D6REN3;E2QRC7;D6RB92;Q5JS54;H7C465	D6REN3;E2QRC7;D6RB92;Q5JS54;H7C465	Proteasome assembly chaperone 4
131100000	67167000	104180000	84006000	138450000	76900000	73717000	72381000	112890000	0		39.035	349	52	5	4	5	7	6	4	6	6	5	2	3	2	3	4	3	2	3	3	3	1	21.2	18.9	21.2	24.6	22.3	18.1	22.1	24.6	21.2	6	0	19.435	3	P61371;D6RBJ1;H0YN25	P61371;D6RBJ1	Insulin gene enhancer protein ISL-1
2504600000	2027600000	2049600000	1793900000	2483500000	1696100000	1818400000	1611300000	2675000000	2069900000		72.25	665	1029	37	35	30	33	36	36	30	33	37	39	0	0	0	0	0	0	0	0	0	0	57.6	57.7	51.1	56.4	56.4	57.6	52.3	53.5	58.6	58.5	0	323.31	5	D6RCD7;P38646;A0A7I2V2S7;A0A7I2V3F7;A0A3B3ITI4	D6RCD7;P38646;A0A7I2V2S7;A0A7I2V3F7	Stress-70 protein, mitochondrial
585190000	553430000	459950000	549880000	421710000	498390000	421360000	473980000	406650000	591160000		49.005	425	305	18	22	17	20	16	17	17	17	17	16	11	12	10	12	10	11	11	11	10	10	52.2	54.4	44.7	52.2	48	44.5	48.7	50.6	43.5	45.4	0	302.84	8	D6RGI3;D6RER5;Q9NVA2;D6RDU5;H0Y961;H0Y9G8;D6RDP1;D6R9Y6	D6RGI3;D6RER5;Q9NVA2;D6RDU5;H0Y961	Septin-11
181450000	153970000	165180000	196390000	170440000	215340000	173590000	219690000	187910000	172620000		136.22	1251	194	14	15	15	17	18	18	19	13	15	12	4	3	4	6	6	6	5	5	6	3	16.9	17.5	17	19.7	20.1	21.7	21.5	16.1	18.2	13.5	0	179.39	12	D6REX3;O94979;D6RHZ5;H0Y8V7;H0Y9T9;H0Y9K1;H0Y8W8;D6RE64;D6RCQ9;H0Y9V3;D6RBT0;D6RHE8	D6REX3;O94979;D6RHZ5	Protein transport protein Sec31A
89418000	74051000	94355000	129370000	143310000	166000000	144070000	183450000	159540000	108400000		49.684	438	149	10	11	7	9	9	14	8	13	13	8	10	11	7	9	9	14	8	13	13	8	27.2	34.5	20.3	29.9	27.4	41.8	23.3	37	37	26	0	92.123	4	D6RFN0;Q9BT78;D6RAX7;D6RD63	D6RFN0;Q9BT78;D6RAX7;D6RD63	COP9 signalosome complex subunit 4
986310000	678730000	659680000	650950000	896430000	489070000	613870000	457330000	864600000	253580000		10.264	91	46	2	2	2	2	2	2	2	2	2	2	1	1	1	1	1	1	1	1	1	1	25.3	25.3	25.3	25.3	25.3	25.3	25.3	25.3	25.3	25.3	0	5.7006	4	D6RIE3;D6RGV5;H0UI06;P14406	D6RIE3;D6RGV5;H0UI06;P14406	Cytochrome c oxidase subunit 7A2, mitochondrial
110460000	104300000	120190000	82177000	0	87536000	121100000	63661000	54325000	182000000		15.03	134	42	2	2	2	2	1	3	2	2	2	2	2	2	2	2	1	3	2	2	2	2	18.7	18.7	18.7	18.7	8.2	36.6	18.7	18.7	18.7	18.7	0.00024618	3.8679	3	O14810;D6RI11;D6RAG3	O14810;D6RI11;D6RAG3	Complexin-1
102920000	90927000	88958000	103360000	133800000	87700000	86128000	78648000	109440000	101110000		46.977	423	54	5	5	4	3	3	5	4	4	6	4	5	5	4	3	3	5	4	4	6	4	14.7	13.7	10.9	8.3	8.3	14.7	10.6	12.1	17.3	13	0	12.742	6	D6RIY6;Q06265;D6R905;D6RA17;D6RAP4;H0Y9L5	D6RIY6;Q06265;D6R905;D6RA17	Exosome complex component RRP45
18962000	20107000	0	0	28538000	28986000	0	0	20946000	0		21.807	187	21	2	2	2	3	4	3	1	1	2	2	2	2	2	3	4	3	1	1	2	2	14.4	14.4	14.4	18.2	26.7	23	7.5	7	14.4	14.4	0.00023397	3.0592	5	E5RFJ1;Q96MF7;E5RIM1;A0A087WTZ8;E5RHW9	E5RFJ1;Q96MF7;E5RIM1;A0A087WTZ8;E5RHW9	E3 SUMO-protein ligase NSE2
204860000	141330000	118080000	118500000	126620000	150360000	92520000	133130000	132380000	156710000		6.3304	59	30	3	3	2	3	3	3	2	3	3	2	3	3	2	3	3	3	2	3	3	2	45.8	45.8	44.1	45.8	45.8	45.8	44.1	45.8	45.8	44.1	0	34.241	3	E5RGN3;E5RIM7;O00244	E5RGN3;E5RIM7;O00244	Copper transport protein ATOX1
185510000	183030000	149650000	137680000	137980000	149490000	125610000	85040000	134770000	195900000		14.21	122	37	4	5	3	3	2	4	4	3	3	5	4	5	3	3	2	4	4	3	3	5	42.6	50.8	34.4	34.4	17.2	42.6	31.1	34.4	36.9	50.8	0	20.22	3	O60925;E5RGS4;D6RGG5	O60925;E5RGS4	Prefoldin subunit 1
1103200000	1211200000	620580000	979880000	684680000	1084500000	496840000	900210000	642390000	896820000		10.08	84	183	10	10	8	9	6	9	8	10	10	8	10	10	8	9	6	9	8	10	10	8	71.4	71.4	59.5	71.4	59.5	71.4	59.5	71.4	71.4	71.4	0	156.56	6	E5RIW3;E5RJD8;E5RHG6;O75347;E5RIX8;A0A494C144	E5RIW3;E5RJD8;E5RHG6;O75347;E5RIX8	Tubulin-specific chaperone A
396300000	421280000	246900000	421580000	353240000	388900000	255760000	437690000	312880000	322150000		12.473	112	84	4	4	4	4	4	4	5	4	4	5	4	4	4	4	4	4	5	4	4	5	48.2	48.2	48.2	48.2	48.2	48.2	56.2	48.2	48.2	49.1	0	93.57	3	Q15369;E5RHG8;R4GMY8	Q15369;E5RHG8;R4GMY8	Transcription elongation factor B polypeptide 1
20593000	0	45790000	0	103740000	75475000	84370000	90855000	109100000	0		37.839	339	55	2	2	4	1	6	5	6	8	8	3	2	2	3	1	6	4	5	6	6	2	9.1	6.2	16.2	3.2	24.2	16.5	23.9	23.6	27.7	10.3	0	17.733	3	O94905;E5RHW4;E5RJ09	O94905;E5RHW4	Erlin-2
1875100000	1999100000	1429400000	2133700000	1548600000	1886400000	1341000000	1815500000	1563800000	1373900000		12.656	114	178	6	6	5	5	6	5	5	5	4	5	6	6	5	5	6	5	5	5	4	5	53.5	58.8	51.8	51.8	58.8	51.8	51.8	51.8	51.8	51.8	0	91.744	5	E5RI99;P62888;E5RJH3;A0A0B4J213;A0A0C4DH44	E5RI99;P62888	60S ribosomal protein L30
339240000	328960000	220430000	283810000	263820000	294330000	208360000	291150000	267490000	268370000		18.72	163	150	7	6	6	6	6	6	6	6	6	6	1	1	1	1	1	1	1	1	1	1	52.8	52.1	52.1	52.1	52.1	52.1	52.1	52.1	52.1	52.1	0	47.835	4	E5RJR5;P63208;E7ERH2;E5RGM3	E5RJR5;P63208;E7ERH2;E5RGM3	S-phase kinase-associated protein 1
82103000	64847000	89457000	149690000	153910000	185920000	136400000	240740000	175780000	129220000		36.163	327	105	7	4	7	9	8	9	8	13	8	9	7	4	7	9	8	9	8	13	8	9	33.3	22.3	30.9	38.2	34.9	37.6	38.2	48	34.3	40.1	0	33.778	3	Q7L5N1;E7EM64;H7C3T0	Q7L5N1;E7EM64	COP9 signalosome complex subunit 6
34977000	37324000	52279000	46512000	41652000	0	69940000	55039000	55989000	0		61.418	555	35	4	5	2	3	4	5	4	4	5	1	1	1	0	0	0	0	0	0	0	0	13	15.7	5.8	8.3	12.3	9.9	13.2	11	13.7	2.5	0	12.972	1	E7EN32	E7EN32
167480000	98683000	170250000	131860000	260980000	154080000	216410000	147410000	227700000	198310000		73.403	663	112	9	8	10	7	7	9	9	10	13	7	3	2	3	1	3	3	3	3	3	2	19.2	17.5	22.3	13.7	15.5	18.1	22	18.1	27.8	14.9	0	41.691	6	E7ENY0;E7EV99;A0A804HL01;P35611;H0Y9H2;H0YG19	E7ENY0;E7EV99;A0A804HL01;P35611;H0Y9H2	Alpha-adducin
670560000	647660000	528340000	598730000	515710000	508440000	434520000	521780000	476920000	554670000		48.715	417	327	14	15	12	14	14	14	11	14	13	13	13	14	11	13	13	13	10	13	12	12	36.9	38.1	35	36.9	36.9	38.6	34.3	40.3	34.5	39.3	0	196.5	10	E7ES33;E7EPK1;Q16181;G3V1Q4;A0A0U1RRE1;A0A0U1RRM2;A0A0U1RRH9;Q5JXL7;A0A5F9ZGZ7;A0A0U1RRD1	E7ES33;E7EPK1;Q16181;G3V1Q4	Septin-7
73922000	67068000	44741000	86710000	99711000	112580000	98373000	130900000	132770000	143560000		308.77	2819	243	16	18	14	20	22	24	19	23	25	29	15	14	11	17	18	21	17	20	22	23	7.7	8.7	6.3	9	11.3	12.7	8.3	12.5	12.3	14.8	0	120.42	5	E7EPN9;Q9Y520;H7C5N8;A0A2R8YET2;A0A2R8Y7F4	E7EPN9;Q9Y520	Protein PRRC2C
160560000	135050000	176320000	127140000	175510000	120320000	129450000	125850000	179110000	145430000		27.907	252	99	7	8	6	6	6	7	6	5	8	6	7	8	6	6	6	7	6	5	8	6	37.7	42.1	33.7	37.7	37.7	41.7	30.6	29.8	42.1	34.9	0	36.605	2	E7EPT4;P19404	E7EPT4;P19404	NADH dehydrogenase [ubiquinone] flavoprotein 2, mitochondrial
102550000	128540000	101480000	110590000	88805000	100900000	94920000	106720000	66797000	101740000		19.311	168	112	8	10	9	6	8	9	7	8	9	8	6	7	7	4	6	7	5	6	7	6	43.5	51.2	49.4	35.1	51.2	50.6	44.6	50.6	51.2	53.6	0	29.604	8	E7EQ69;Q9GZZ1;C9J5D1;A0A087WWJ2;C9JZU6;B0AZT5;C9J5J3;A0A0D9SF32	E7EQ69;Q9GZZ1;C9J5D1;A0A087WWJ2	N-alpha-acetyltransferase 50
202780000	206670000	165250000	211240000	178550000	145980000	228550000	157200000	185260000	90900000		22.761	201	54	3	3	3	3	2	3	2	2	3	2	3	3	3	3	2	3	2	2	3	2	16.9	16.9	16.9	16.9	12.4	16.9	10.4	12.4	16.9	12.4	0	11.521	3	Q15363;E7EQ72;F5GX39	Q15363;E7EQ72;F5GX39	Transmembrane emp24 domain-containing protein 2
903080000	1530500000	995820000	1304900000	753450000	1073500000	677510000	1110800000	632080000	1501200000		69.371	586	728	34	39	29	34	22	40	31	33	28	29	25	28	18	25	14	30	20	25	21	19	50.2	54.1	43.9	51.9	38.9	54.6	45.2	51.7	47.4	41.1	0	323.31	4	E7EQR4;P15311;V9GZ54;E9PNP4	E7EQR4;P15311	Ezrin
0	0	0	53944000	75308000	77409000	83311000	109750000	84357000	62320000		59.714	544	72	1	4	2	7	7	8	5	11	6	5	1	0	0	0	1	0	0	1	0	1	3.9	11.2	4.2	18.4	20.2	21.7	14.5	29.6	16	15.3	0	44.464	4	E7ERK9;Q9UI10;A0A087WW69;F8W8L6	E7ERK9;Q9UI10	Translation initiation factor eIF-2B subunit delta
66512000	56614000	59911000	56405000	70626000	56739000	57426000	43211000	54252000	55253000		108.94	977	51	4	4	3	2	2	5	5	4	4	3	4	4	3	2	2	5	5	4	4	3	6.8	6.4	6.6	4.1	2.9	9.3	7	6.3	6.4	5.4	0	10.253	5	E7ERS3;Q86VM9;H3BRH3;H3BP01;H3BRN6	E7ERS3;Q86VM9	Zinc finger CCCH domain-containing protein 18
89451000	90002000	0	65442000	96749000	86247000	89777000	0	95016000	0		26.475	232	37	4	4	2	4	4	4	3	2	3	1	4	4	2	4	4	4	3	2	3	1	21.1	19.4	10.8	21.1	21.1	23.3	15.9	10.8	15.9	5.2	0	11.661	3	J3KQY1;E7ESL0;Q9NWU5	J3KQY1;E7ESL0;Q9NWU5	39S ribosomal protein L22, mitochondrial
185200000	0	146080000	95481000	421620000	113960000	316160000	115560000	530510000	36724000		102.47	916	107	9	1	9	5	11	8	15	6	14	4	9	1	9	5	11	8	15	6	14	4	17.2	3.1	15.1	10.6	23.1	16.6	24.6	12.6	26.5	7.6	0	155.94	3	P07197;E7ESP9;E7EMV2	P07197;E7ESP9;E7EMV2	Neurofilament medium polypeptide
93822000	101080000	123900000	120730000	170880000	174560000	176180000	143530000	135740000	155110000		79.372	703	199	11	11	10	14	15	20	13	17	15	11	10	8	9	13	12	16	10	13	12	8	18.9	18.1	16.6	24.5	26	33.3	21.6	28.6	27.2	18.9	0	51.873	6	E7ESY4;Q13330;H0Y4T7;F8W9Y9;H7C3F3;H0YIT0	E7ESY4;Q13330;H0Y4T7	Metastasis-associated protein MTA1
153600000	152050000	151150000	123270000	173280000	121470000	97276000	114710000	196770000	194310000		41.628	375	104	5	6	8	6	9	6	6	8	7	5	5	6	8	6	9	6	6	8	7	5	18.4	26.9	24.8	21.6	36.3	18.7	18.7	33.1	29.3	17.3	0	48.478	6	E7ETU7;H0Y9G6;P09001;E9PF06;D6RC14;D6RBQ5	E7ETU7;H0Y9G6;P09001;E9PF06	39S ribosomal protein L3, mitochondrial
214680000	162630000	208670000	151770000	209360000	150240000	155650000	132680000	150890000	162040000		152.3	1488	168	12	11	17	10	10	12	11	13	12	9	0	0	0	0	0	0	0	0	1	0	11.4	11.2	13.3	9.9	10.6	11.5	10.5	11.5	13.6	9.1	0	116.52	6	E7ETY2;A0A3B3IS06;H0Y8Y7;A0A2R8Y857;H0YA99;A0A2R8Y4M7	E7ETY2;A0A3B3IS06;H0Y8Y7
72197000	50859000	74193000	57623000	66144000	64722000	66073000	81878000	89991000	0		84.908	763	52	4	3	4	4	5	6	4	7	6	4	3	2	3	3	3	4	3	6	4	3	10.5	8.7	10.2	12.7	10.9	15.9	10	19.5	13.6	8.5	0	26.96	9	E7ETY4;E9PC69;Q7KZI7;A0A7I2YQR3;A0A0A0MRU9;A0A7I2V3R3;A0A7I2YQF3;F5H4F6;F5H6N2	E7ETY4;E9PC69;Q7KZI7;A0A7I2YQR3;A0A0A0MRU9;A0A7I2V3R3	Serine/threonine-protein kinase MARK2
219320000	234420000	163200000	221830000	199720000	224650000	170140000	238750000	184140000	97156000		46.913	408	156	16	12	10	13	10	13	12	11	11	7	14	10	9	12	9	11	11	10	10	6	33.6	27.7	25.5	28.9	27	32.4	31.4	26	28.9	15.4	0	53.036	10	E7ETZ4;Q9Y6E2;B5MCH7;Q75MG1;B5MCE7;E9PFD4;E7EMS9;C9JF98;E9PFE3;F8WDX8	E7ETZ4;Q9Y6E2;B5MCH7;Q75MG1;B5MCE7	Basic leucine zipper and W2 domain-containing protein 2
46317000	38589000	42531000	42179000	71870000	56931000	77888000	61929000	66805000	0		57.805	517	50	4	4	4	4	3	5	5	4	7	2	4	4	4	4	3	5	5	4	7	2	10.4	10.4	9.1	10.3	6.8	10.4	12	10.4	18.6	4.1	0	19.707	15	E7EUC7;A0A7I2YQ74;Q16851;A0A087WYS1;C9JVG3;C9JQU9;A0A7I2V4T0;C9JNZ1;A0A7I2V676;C9JWG0;C9JTZ5;C9JUW1;A0A7I2V2Q3;C9J6Q0;F2Z3H1	E7EUC7;A0A7I2YQ74;Q16851;A0A087WYS1;C9JVG3;C9JQU9;A0A7I2V4T0;C9JNZ1;A0A7I2V676	UTP--glucose-1-phosphate uridylyltransferase
447610000	454790000	388480000	460390000	385220000	411920000	330930000	432710000	361310000	483440000		245.44	2297	447	29	32	29	28	30	32	27	33	30	26	20	22	17	19	22	21	18	23	21	16	19.4	21.6	18.2	18.5	18.2	21.2	17.4	20.7	19.1	17.1	0	311.92	8	E7EVA0;A0A804HKE7;P27816;H7C4C5;H0Y2V1;H7C456;A0A0J9YVV8;A0A0J9YW37	E7EVA0;A0A804HKE7;P27816	Microtubule-associated protein;Microtubule-associated protein 4
0	111750000	0	0	78040000	84676000	0	80687000	88807000	95269000		56.375	511	51	2	2	4	3	8	5	4	6	9	5	2	2	4	3	8	5	4	6	9	5	3.7	5.1	9.4	8.8	22.5	13.3	12.7	16.6	21.9	13.9	0	10.001	10	E7EVJ4;Q9NUL3;E7EPX0;E7EVI1;E5RJN7;E5RJ67;E5RFK1;H0YBY0;E5RGT3;E5RGQ5	E7EVJ4;Q9NUL3;E7EPX0;E7EVI1;E5RJN7	Double-stranded RNA-binding protein Staufen homolog 2
0	0	0	0	34241000	28592000	39678000	39353000	45406000	0		142.58	1227	30	2	0	1	1	3	2	8	4	8	1	2	0	1	1	3	2	8	4	8	1	2	1.5	3.8	4.9	9.8	7.8	12.8	11.7	15	6.7	0	10.824	10	E7EVJ5;Q96F07;H7C229;E7EW33;A0A087WTQ3;A0A087WWZ1;A0A087WVE1;A0A087WV63;A0A0G2JRF5;A0A087WWY5	E7EVJ5;Q96F07;H7C229;E7EW33	Cytoplasmic FMR1-interacting protein 2
117720000	126140000	97779000	138250000	168240000	135120000	109730000	141840000	156400000	148320000		62.942	597	171	9	9	8	9	11	7	10	8	11	9	2	1	1	1	2	1	1	2	2	1	21.4	22.8	17.8	19.9	26.5	18.1	21.9	18.9	24.5	18.6	0	88.841	2	E7EWR4;A0A0A0MT56	E7EWR4
366060000	419440000	384440000	376390000	287050000	380890000	326020000	364070000	261170000	598220000		69.697	616	166	11	13	8	8	6	9	10	7	8	9	6	9	4	6	5	5	7	5	6	5	22.4	24.8	19.2	16.6	13.1	19.5	20.5	14.4	15.7	19.5	0	153.82	7	E7EX17;P23588;F8VSC7;F8VP89;F8W0K0;F8VX11;F8VYE9	E7EX17;P23588	Eukaryotic translation initiation factor 4B
1624700000	1958300000	1247100000	1652900000	1418000000	1443200000	989670000	1348100000	1097900000	2101400000		205.42	2078	148	5	4	4	5	5	4	4	5	5	6	4	3	3	4	4	3	3	4	3	5	3.1	2.6	2.6	3.8	3.8	2.6	2.6	3.8	2.6	3.4	0	125.96	9	E9PAV3;F8VZJ2;F8W0W4;A0A7I2V2K5;H0YHX9;A0A7I2V473;Q13765;F8VNW4;F8VZ58	E9PAV3;F8VZJ2;F8W0W4;A0A7I2V2K5;H0YHX9;A0A7I2V473;Q13765	Nascent polypeptide-associated complex subunit alpha, muscle-specific form;Nascent polypeptide-associated complex subunit alpha
371220000	315660000	355010000	259910000	424420000	242080000	282540000	225850000	354480000	245320000		117.66	1038	249	23	19	19	19	23	18	19	19	22	10	17	14	14	13	18	12	13	14	16	7	27.5	24.6	22.3	23.7	30.5	21.4	24.1	22.5	24.6	12.8	0	192.98	6	E9PCR7;Q02218;A0A0D9SFS3;E9PDF2;E9PFG7;C9J4G7	E9PCR7;Q02218;A0A0D9SFS3;E9PDF2;E9PFG7	2-oxoglutarate dehydrogenase, mitochondrial
186630000	0	0	0	243800000	185320000	554590000	172080000	563600000	246140000		104.64	962	42	2	1	2	1	8	5	4	4	13	4	2	1	2	1	8	5	4	4	13	4	2.2	1.5	1.5	1.5	12	6.3	5.1	5.8	19.6	4.7	0	37.94	3	O00192;E9PDC3;C9JJX6	O00192;E9PDC3;C9JJX6	Armadillo repeat protein deleted in velo-cardio-facial syndrome
0	0	0	20797000	82832000	44244000	83685000	58406000	65593000	37653000		128.48	1107	125	3	2	3	12	22	13	13	16	19	9	3	1	3	11	21	12	12	14	16	9	2.9	2.5	3.7	14.4	23.8	14.8	14	17.9	22.6	10.5	0	54.765	7	E9PDF6;O43795;E7EQD9;H7C2Y7;C9JYW1;C9JUP5;A0A0U1RRI3	E9PDF6;O43795	Unconventional myosin-Ib
127590000	0	111810000	28042000	159880000	19029000	86699000	0	119290000	37576000		101.3	906	99	15	1	11	7	13	4	11	1	12	2	4	0	1	1	2	2	2	0	2	0	25.1	1.8	18.3	10.6	20.9	7.7	17.5	2.1	17.7	2.4	0	37.357	8	E9PEP6;O14786;E7EX60;Q5JWQ4;Q5JWQ6;H0Y4A0;V9GYL7;Q5JWQ2	E9PEP6;O14786;E7EX60;Q5JWQ4;Q5JWQ6	Neuropilin-1
169160000	145140000	0	225480000	247230000	0	0	231430000	0	138870000		278.13	2489	25	6	4	1	2	4	1	1	3	1	3	6	4	1	2	4	1	1	2	1	3	2.3	1.9	0.5	0.8	1.6	0.3	0.4	1.4	0.6	1.5	0.63313	-0.1312	2	E9PEZ1;Q8IWT3	E9PEZ1;Q8IWT3	Cullin-9
890220000	568060000	591930000	445880000	778650000	389150000	469180000	360040000	789550000	327830000		42.123	390	120	7	5	6	6	6	4	7	4	5	5	1	0	0	0	0	0	0	0	0	0	26.9	17.4	24.1	24.1	24.1	15.1	25.1	15.1	17.4	17.4	0	53.069	11	E9PF18;A0A1W2PNM1;A0A0D9SFP2;Q16836;A0A1W2PQV5;A0A804HKJ2;A0A1W2PQ78;A0A804HLB5;A0A1W2PQC2;A0A1W2PRT2;A0A804HJW7	E9PF18;A0A1W2PNM1;A0A0D9SFP2;Q16836;A0A1W2PQV5;A0A804HKJ2;A0A1W2PQ78;A0A804HLB5;A0A1W2PQC2;A0A1W2PRT2;A0A804HJW7	Hydroxyacyl-coenzyme A dehydrogenase, mitochondrial
156480000	77622000	406250000	115970000	0	134830000	251720000	0	57576000	220250000		95.87	854	37	3	3	3	3	1	2	3	3	3	3	3	3	2	3	1	2	3	3	3	3	2.1	2.9	2.6	2.1	0.8	2.1	2.6	3.5	2.1	3.4	0.83237	-0.95249	3	Q8N3A8;E9PFI7;F5H3X8	Q8N3A8;E9PFI7;F5H3X8	Poly [ADP-ribose] polymerase 8
315490000	313710000	0	378120000	353710000	354190000	0	388620000	285990000	359480000		39.465	371	51	3	5	2	5	2	5	2	3	3	4	2	4	1	4	1	4	1	2	2	3	25.3	36.1	21	34.2	18.9	41	21	25.6	25.1	41.8	0	31.978	3	P57721;E9PFP8;J3QT27	P57721;E9PFP8;J3QT27	Poly(rC)-binding protein 3
200460000	136440000	131160000	132690000	129890000	100050000	128430000	88988000	163330000	73605000		80.832	714	90	11	9	9	6	8	7	8	5	7	5	2	2	1	1	1	0	2	0	1	0	19.2	15.7	16	10.1	15.4	13.3	14.3	9.9	12.7	9.2	0	38.179	4	E9PG40;P05067;H7C0V9;H7C2L2	E9PG40;P05067;H7C0V9	Amyloid beta A4 protein;N-APP;Soluble APP-alpha;Soluble APP-beta;C99;Beta-amyloid protein 42;Beta-amyloid protein 40;C83;P3(42);P3(40);C80;Gamma-secretase C-terminal fragment 59;Gamma-secretase C-terminal fragment 57;Gamma-secretase C-terminal fragment 50;C31
75847000	163330000	58954000	140180000	66511000	122190000	66755000	124200000	74667000	135450000		331.25	3041	128	12	25	6	18	9	14	6	15	16	12	12	25	6	18	9	14	6	15	16	12	6.1	14	3.4	8.6	4.9	7.3	3.2	8.1	8.5	5.6	0	71.606	2	E9PGC8;P78559	E9PGC8;P78559	Microtubule-associated protein 1A;MAP1A heavy chain;MAP1 light chain LC2
859280000	683020000	700670000	643700000	602580000	581410000	586120000	537240000	548020000	432190000		25.572	223	243	12	11	10	10	10	10	9	9	9	12	1	0	0	0	0	0	0	0	0	0	58.7	49.8	49.3	43.9	43.9	45.7	43.5	49.3	49.8	57.8	0	157.91	2	E9PGT1;H7C1D4	E9PGT1;H7C1D4
80810000	0	0	120170000	127140000	128810000	134980000	155740000	139030000	170070000		19.344	173	72	3	3	2	5	4	5	4	5	5	6	3	3	2	5	4	5	4	5	5	6	21.4	26	16.2	42.2	33.5	42.2	36.4	42.2	42.2	49.7	0	62.92	4	E9PGT6;Q99627;H7C3S9;F8WEF2	E9PGT6;Q99627;H7C3S9	COP9 signalosome complex subunit 8
43351000	77746000	38690000	0	0	0	52860000	77908000	0	0		23.84	211	27	4	3	2	3	2	2	3	3	2	4	3	2	1	2	1	1	2	2	1	3	27.5	20.4	12.3	20.4	12.3	15.2	22.3	22.3	15.2	27	0	24.746	10	E9PH18;O75190;A0A0J9YX62;C9JB42;C9JDR7;C9JDX6;F8WCZ4;C9J2P2;C9J2C4;C9JN01	E9PH18;O75190;A0A0J9YX62;C9JB42;C9JDR7;C9JDX6;F8WCZ4;C9J2P2;C9J2C4;C9JN01	DnaJ homolog subfamily B member 6
55070000	73084000	81723000	56588000	45680000	54131000	0	36960000	41898000	0		28.342	261	31	3	3	5	4	3	4	3	3	3	1	1	0	1	0	0	1	0	0	0	0	10.3	12.6	21.8	19.2	15.7	16.1	12.6	12.6	12.6	3.8	0	30.753	1	E9PI41	E9PI41
0	0	0	162240000	182530000	181360000	0	154010000	159740000	164960000		100.89	875	43	1	3	6	7	7	4	3	4	5	3	1	3	6	7	7	4	3	4	5	3	2.2	5.1	6.6	9.9	9.8	6.2	3.8	5.9	8.5	5.4	0	8.2985	3	Q13206;E9PIF2;A0A3B3ISR7	Q13206;E9PIF2;A0A3B3ISR7	Probable ATP-dependent RNA helicase DDX10
439870000	148930000	380210000	164280000	484470000	130240000	359300000	94110000	367760000	0		16.927	152	59	3	3	3	4	3	4	3	2	4	3	3	3	3	4	3	4	3	2	4	3	26.3	26.3	26.3	39.5	26.3	26.3	26.3	17.1	26.3	29.6	0	32.499	4	E9PIM6;E9PNQ8;P04216;J3QRJ3	E9PIM6;E9PNQ8;P04216;J3QRJ3	Thy-1 membrane glycoprotein
0	48279000	0	20358000	0	39586000	33985000	0	20296000	34316000		21.72	196	19	1	1	1	1	2	1	2	1	1	1	1	1	1	1	2	1	2	1	1	1	9.7	9.7	9.7	9.7	17.3	9.7	17.3	9.7	9.7	9.7	0	4.5637	2	E9PJ42;Q5BJD5	E9PJ42;Q5BJD5	Transmembrane protein 41B
24209000	72061000	43969000	62124000	56174000	100920000	70200000	176950000	93089000	126270000		102.88	944	103	5	9	4	10	9	12	10	14	12	13	5	8	3	7	9	11	9	13	10	10	4.6	11.9	4.2	12.7	14.1	16.1	12.4	19.7	17.6	16.8	0	63.168	4	E9PJP2;Q5TF21;H3BRB8;H3BSE6	E9PJP2;Q5TF21	Protein SOGA3
46917000	48882000	0	36790000	38759000	0	0	53659000	58411000	0		100.4	871	14	1	1	0	1	1	1	1	1	1	1	1	1	0	1	1	1	1	1	1	1	23	26.3	20.1	24	19.7	29.2	18.7	28.1	30.4	24.1	0.00089928	2.5527	7	E9PK91;A0A1W2PQ43;E9PQN2;E9PKI6;E9PK09;E9PJA7;H0YF63	E9PK91;A0A1W2PQ43;E9PQN2;E9PKI6;E9PK09
67369000	44219000	0	56546000	68008000	50314000	0	45240000	0	0		37.081	330	22	3	3	2	3	3	2	2	3	1	2	0	1	0	0	0	0	0	0	0	0	13.3	14.8	9.7	13.3	11.8	9.7	7	13.6	3	9.7	0	4.7988	1	E9PKB7	E9PKB7
23168000	41216000	37512000	53599000	65631000	86862000	53209000	92762000	62158000	0		92.407	827	67	5	7	5	8	7	9	4	11	10	3	5	7	4	7	6	8	4	9	7	2	9.9	11.4	8.6	11.6	11.4	14.3	7.1	17.8	16	5.1	0	34.783	10	H7BXH2;E9PKF6;Q5H9R7;E9PQP7;H0YEN2;E9PNN8;E9PKG4;E9PJD8;H0YDW1;H0YEV0	H7BXH2;E9PKF6;Q5H9R7;E9PQP7;H0YEN2	Serine/threonine-protein phosphatase 6 regulatory subunit 3
821980000	967010000	609530000	924150000	681820000	797750000	526860000	762100000	620390000	468020000		37.709	325	478	22	23	21	22	18	20	20	21	17	18	19	19	19	19	17	17	18	19	16	16	70.5	70.5	63.4	70.5	54.2	66.8	63.4	68	56.3	62.8	0	305.77	8	E9PKG1;Q99873;E9PIX6;E9PQ98;H0YDE4;E9PNR9;E9PMW9;E9PMZ2	E9PKG1;Q99873;E9PIX6;E9PQ98;H0YDE4;E9PNR9	Protein arginine N-methyltransferase 1
251760000	198840000	261350000	272270000	314060000	305560000	273680000	325710000	293940000	211640000		103.28	919	483	29	28	30	28	25	30	21	32	24	21	24	24	23	25	21	26	17	28	20	17	42.7	39.8	41.3	40.6	36.3	42.8	29.3	46	34.7	31.7	0	283.03	19	P55786;E9PLK3;A0A7I2V3W8;A0A7I2V389;E9PPZ2;A6NEC2;A0A7I2V604;H0YDG0;E9PJY4;A0A7I2V5D4;E9PJ74;E9PPD4;H0YCQ5;E9PRQ5;A0A7I2YQS3;E9PJF9;A0A7I2V5M8;A0A7I2V3D7;E9PI82	P55786;E9PLK3;A0A7I2V3W8;A0A7I2V389	Puromycin-sensitive aminopeptidase
128490000	126270000	97863000	136660000	202310000	142050000	157140000	193220000	190900000	193630000		86.272	749	150	10	11	5	9	8	11	9	10	14	7	10	11	5	9	8	11	9	10	14	7	19.4	19.9	10.1	17.2	14.8	21.1	18.7	19.2	29.1	13.2	0	96.651	4	E9PLP8;Q12996;H0YE74;E9PJ06	E9PLP8;Q12996	Cleavage stimulation factor subunit 3
256710000	254370000	316520000	212100000	216180000	208700000	251900000	201540000	267330000	247320000		9.5279	90	58	3	3	3	4	3	3	2	2	4	3	0	0	0	1	0	0	0	0	1	0	55.6	55.6	55.6	65.6	55.6	55.6	33.3	33.3	68.9	55.6	0	206.99	3	E9PLX3;R4GMU8;A0A0C4DGV4	E9PLX3;R4GMU8;A0A0C4DGV4
105080000	73946000	81279000	76049000	98946000	55939000	73823000	58323000	83641000	34309000		49.902	442	56	6	5	5	4	4	4	5	5	6	3	6	5	5	4	4	4	5	5	6	3	17.6	16.3	16.5	12.9	13.3	12.9	15.6	14.9	18.3	9.7	0	40.357	12	E9PNF7;P42785;B7Z7Q6;A0A7P0Z451;A0A7P0TB23;B3KR26;E9PLY4;E9PQB5;E9PL85;E9PNJ1;E9PKN6;E9PL49	E9PNF7;P42785;B7Z7Q6;A0A7P0Z451;A0A7P0TB23	Lysosomal Pro-X carboxypeptidase
204330000	179630000	165660000	146790000	150110000	152110000	121560000	127950000	153100000	86535000		26.064	236	42	3	3	2	3	3	3	3	3	2	4	3	3	2	3	3	3	3	3	2	4	11	11	11	11	11	11	11	11	11	15.3	0	27.555	13	E9PPM1;E9PN66;E9PKN9;E9PS55;E9PMW4;E9PQ46;E9PIN5;E9PIK4;U3KQ32;E9PKZ4;O14683;E9PNB3;E9PMY0	E9PPM1;E9PN66;E9PKN9;E9PS55;E9PMW4;E9PQ46;E9PIN5;E9PIK4;U3KQ32;E9PKZ4;O14683;E9PNB3;E9PMY0	Tumor protein p53-inducible protein 11
176480000	139930000	202240000	144860000	225010000	140960000	158730000	111440000	226140000	0		20.656	184	80	5	4	6	5	5	5	7	2	7	3	1	1	1	1	1	1	2	1	1	1	31	26.1	37	32.1	33.2	33.2	47.3	12.5	41.3	16.3	0	46.905	4	E9PPW7;O00217;E9PN51;F8W9K7	E9PPW7;O00217;E9PN51;F8W9K7	NADH dehydrogenase [ubiquinone] iron-sulfur protein 8, mitochondrial
121640000	130430000	169290000	0	153140000	186690000	127170000	222890000	136000000	0		112.21	998	36	3	3	2	1	4	5	5	5	4	3	0	0	0	0	0	2	0	0	1	0	4.8	3.9	2.3	1.5	6	8	6	8.4	4.7	3	0	4.4182	2	E9PQ01;E9PKN0	E9PQ01;E9PKN0
161160000	146930000	168260000	142900000	188780000	159020000	202600000	170300000	190010000	187840000		47.831	437	138	9	10	8	8	9	10	9	9	10	10	9	10	8	8	9	10	9	9	10	10	29.7	32.7	27.7	24	30.7	32.7	35.2	30.7	32.7	32.7	0	174.97	5	E9PQ57;P78406;E9PPG9;B0QZ36;B0QZ37	E9PQ57;P78406;E9PPG9	mRNA export factor
62758000	64006000	0	66274000	61767000	61409000	0	61704000	48922000	0		30.079	249	34	4	3	1	7	3	4	2	4	4	2	4	3	1	7	3	4	2	4	4	2	14.5	11.2	2.8	31.7	11.2	16.5	18.5	15.3	14.1	8	0	6.2637	6	E9PQP6;P49354;H0YCW1;B3KVN2;E9PPM9;E9PN85	E9PQP6;P49354;H0YCW1;B3KVN2	Protein farnesyltransferase/geranylgeranyltransferase type-1 subunit alpha
145380000	104930000	0	135330000	103690000	114810000	0	93530000	52737000	119980000		15.598	136	25	3	3	0	3	3	3	2	3	2	1	3	3	0	3	3	3	2	3	2	1	28.7	28.7	0	28.7	28.7	28.7	19.1	28.7	16.9	8.1	0	79.15	2	E9PQY2;Q9NQP4	E9PQY2;Q9NQP4	Prefoldin subunit 4
0	542830000	666890000	580280000	639960000	0	607870000	556480000	518510000	1003500000		10.905	98	30	1	2	1	2	1	1	1	2	1	3	1	2	1	2	1	1	1	2	1	3	10.2	11.2	10.2	11.2	10.2	10.2	10.2	11.2	10.2	12.2	0	5.3078	2	E9PR30;P62861	E9PR30;P62861	40S ribosomal protein S30
85980000	124390000	139360000	104850000	86717000	117050000	146740000	126750000	74521000	127750000		14.234	123	37	2	3	2	3	2	2	2	2	2	2	2	3	2	3	2	2	2	2	2	2	21.1	32.5	21.1	32.5	21.1	21.1	21.1	21.1	21.1	21.1	0	5.3339	3	E9PRG8;E9PLD3;A0A494BXY3	E9PRG8	Uncharacterized protein C11orf98
166900000	186540000	171420000	193390000	161300000	178900000	173450000	199460000	150950000	197950000		32.913	293	95	7	6	6	7	7	7	5	10	5	8	7	6	6	7	7	7	5	10	5	8	40.3	34.8	24.6	40.3	48.1	34.8	25.6	51.2	35.2	50.9	0	74.173	5	E9PRQ7;Q04323;E9PJ81;A0A087WTZ5;E9PS08	E9PRQ7;Q04323;E9PJ81;A0A087WTZ5	UBX domain-containing protein 1
604640000	759620000	543070000	724200000	549590000	611790000	428650000	629950000	563290000	634100000		76.569	697	302	22	18	18	20	17	16	16	18	17	18	8	4	5	4	3	3	5	3	3	5	41.6	38.5	35	44.2	34.9	33.6	31	35.7	35.3	35	0	285.42	22	E9PRY8;A0A087X1X7;A0A8C8L741;E9PQR8;H0YE58;E9PRL0;A0A0J9YXU2;E9PNC8;E9PN71;E9PN56;E9PJV8;E9PPY1;E9PKH7;E9PL21;E9PLA1;E9PLT8;E9PM66;E9PLS6;E9PI93;E9PIP5;E9PJ84;E9PLL8	E9PRY8;A0A087X1X7
0	0	0	0	45878000	62397000	0	120280000	41981000	70217000		249.48	2334	56	2	2	1	2	5	9	2	15	7	9	2	2	1	2	5	9	2	15	7	9	0.9	1	0.5	1.2	3.3	6.6	1.1	12	4.8	7	0	34.012	7	F1T0I1;O15027;A0A3F2YNX0;A0A3F2YNZ0;X6RGP5;A0A0C4DH09;Q8N9G1	F1T0I1;O15027;A0A3F2YNX0;A0A3F2YNZ0;X6RGP5	Protein transport protein Sec16A
37732000	0	35125000	11880000	149150000	81518000	88083000	98983000	217060000	47998000		436.13	3848	190	6	6	4	7	31	17	23	38	37	11	0	0	0	0	2	1	0	2	2	1	1.9	1.7	1.5	2.2	11	6	7.3	12.9	12.2	3.5	0	110.16	4	F2Z2U4;H0Y4W2;A0A2R8YFJ4;C9K0N1	F2Z2U4;H0Y4W2
104760000	62201000	0	63938000	95522000	70611000	99148000	76494000	73033000	0		58.634	533	59	4	4	6	5	7	5	2	5	4	2	3	3	4	5	6	4	2	4	3	2	8.4	10.5	11.6	9.8	17.1	12.2	3.8	11.3	8.4	3.4	0	9.1256	16	F2Z2V0;B0QZ18;Q99829;A6PVH9;E7ENH5;Q5JX58;Q5JX59;Q5JX60;Q5JX44;Q5JX56;Q5JX45;Q5JX55;Q5JX61;Q5JX52;Q5JX54;Q5JX57	F2Z2V0;B0QZ18;Q99829;A6PVH9;E7ENH5;Q5JX58;Q5JX59;Q5JX60;Q5JX44	Copine-1
107680000	106400000	110500000	79714000	42281000	90109000	81486000	75206000	52633000	96460000		21.521	195	72	5	6	5	6	6	5	8	6	3	5	4	5	4	4	4	4	6	5	2	3	31.8	36.4	31.8	40.5	40.5	31.8	50.3	35.9	18.5	31.8	0	12.866	6	Q4TT34;F2Z2X0;O00746;A0A087WVT9;H0Y6J0;F2Z297	Q4TT34;F2Z2X0;O00746;A0A087WVT9;H0Y6J0	Nucleoside diphosphate kinase;Nucleoside diphosphate kinase, mitochondrial
0	0	308980000	355410000	324520000	381750000	227050000	392460000	314450000	435370000		7.3713	67	45	1	1	3	1	2	2	2	2	2	2	1	1	3	1	2	2	2	2	2	2	23.9	23.9	49.3	23.9	38.8	38.8	34.3	38.8	38.8	38.8	0	18.121	4	F2Z2Y6;O95777;C9JNV3;C9JIZ0	F2Z2Y6;O95777;C9JNV3;C9JIZ0	U6 snRNA-associated Sm-like protein LSm8
101860000	123560000	60659000	114690000	88899000	117320000	0	106510000	84274000	99628000		31.802	270	64	7	9	4	7	5	8	2	7	5	3	7	9	4	7	5	8	2	7	5	3	30	36.3	23	37.8	30	36.3	13.7	36.3	29.6	23	0	20.489	10	F5GWE5;Q00169;I3L4H1;I3L459;I3L4C0;I3L2X8;I3L471;I3L4U7;I3L3W1;I3NI10	F5GWE5;Q00169;I3L4H1	Phosphatidylinositol transfer protein alpha isoform
0	0	0	44420000	54027000	47444000	0	30592000	50268000	0		5.7065	49	9	1	1	1	1	1	1	0	1	1	0	1	1	1	1	1	1	0	1	1	0	16.3	16.3	16.3	16.3	16.3	16.3	0	16.3	16.3	0	0.0017738	2.38	2	F5GWH5;P61165	F5GWH5;P61165	Transmembrane protein 258
470960000	389860000	341330000	346490000	391520000	313370000	220820000	221610000	233410000	92231000		104.85	911	370	27	26	24	25	25	25	22	23	22	8	0	0	0	0	0	0	0	0	0	0	57.8	57.1	54.6	52.1	49.6	54.1	52.5	49.2	50.8	22.9	0	323.31	2	F5GXS2;K7EP19	F5GXS2
108480000	81157000	114480000	77502000	121610000	78169000	116810000	70584000	80615000	78676000		9.5541	85	30	3	2	2	3	2	2	2	2	2	2	3	2	2	3	2	2	2	2	2	2	37.6	23.5	23.5	37.6	23.5	23.5	23.5	23.5	23.5	23.5	0	12.411	4	F5GXX5;P61803;F5H895;A0A0B4J239	F5GXX5;P61803;F5H895;A0A0B4J239	Dolichyl-diphosphooligosaccharide--protein glycosyltransferase subunit DAD1
71795000	71589000	59395000	0	65467000	63388000	0	0	60781000	0		25.275	222	35	4	4	6	2	4	2	2	2	3	2	4	4	4	2	3	2	2	2	3	2	17.6	17.6	26.6	8.6	21.2	8.6	6.8	8.6	17.6	12.2	0.0036543	2.0424	8	F5GYG5;Q9Y3B8;H0YGR4;H0YG54;F5H7P1;Q9BTR4;F5H6P8;H0YG37	F5GYG5;Q9Y3B8;H0YGR4;H0YG54	Oligoribonuclease, mitochondrial
160100000	111500000	148860000	149900000	184710000	144830000	185820000	145490000	187450000	80276000		44.659	392	98	7	7	5	6	8	7	8	7	7	5	7	7	5	6	8	7	8	7	7	5	22.7	22.7	17.1	20.2	28.8	22.7	31.9	25.8	25	22.2	0	161.48	7	F5GYQ1;P61421;R4GN72;J3QL14;H3BQJ1;H3BQB4;H3BSG7	F5GYQ1;P61421;R4GN72;J3QL14	V-type proton ATPase subunit d 1
0	0	0	0	276840000	246730000	490440000	310940000	379000000	0		258.35	2259	72	2	3	3	2	12	9	15	10	16	4	2	3	3	2	12	9	15	10	16	4	0.9	2	1.9	1	7.2	4.5	8.3	5.5	8.9	1.8	0	17.335	7	F5H1D6;Q07864;A0A5F9ZHA7;F5H7E4;A0A5F9ZHD6;A0A087WW42;A0A087WX51	F5H1D6;Q07864	DNA polymerase;DNA polymerase epsilon catalytic subunit A
78118000	0	0	66568000	77773000	0	88173000	79609000	65719000	0		136.38	1226	51	6	2	2	4	5	3	6	8	7	6	6	2	2	4	5	3	6	8	7	6	7.5	2.3	2.2	4.7	6.5	4.8	8	10.2	9.9	7.4	0	15.291	5	F5H1N7;Q6ZU35;R4GNI9;A0A1B0GWF1;A0A2R8Y6P1	F5H1N7;Q6ZU35	Uncharacterized protein KIAA1211
317830000	292940000	309840000	308840000	360870000	341910000	317940000	343440000	356760000	285080000		82.968	736	180	15	10	14	12	10	16	11	13	16	9	12	8	12	9	8	13	9	10	14	7	29.9	20.1	27.7	22.6	20.9	31.8	23.4	24.9	31.9	17.4	0	192.72	8	F5H365;Q15436;G3V4V1;G3V1W4;G3V3G5;G3V2R6;G3V5X8;G3V4Q2	F5H365;Q15436	Protein transport protein Sec23A
0	241170000	0	136060000	281250000	202990000	0	199460000	248900000	0		40.917	365	45	2	5	2	5	4	6	4	5	3	2	2	5	2	5	4	6	4	5	3	2	7.4	17	6.8	18.4	15.1	21.6	14.2	18.4	11	6.6	0	36.266	4	F5H442;Q99816;J3QRU6;J3QKS4	F5H442;Q99816	Tumor susceptibility gene 101 protein
2574100000	2552000000	1796600000	2367600000	1770800000	2225600000	1547500000	1997400000	1786500000	1952000000		31.02	264	346	16	14	12	17	13	13	14	14	12	13	4	2	1	4	1	1	3	1	1	1	68.2	76.1	55.7	79.2	60.2	55.7	67.4	66.7	51.5	55.7	0	323.31	12	F8VY35;F5H4R6;P55209;F8W0J6;H0YIV4;F8W020;F8VUX1;H0YH88;F8VXI6;F8VVB5;H0YHC3;B7Z4K9	F8VY35;F5H4R6;P55209;F8W0J6;H0YIV4;F8W020;F8VUX1;H0YH88;F8VXI6;F8VVB5;H0YHC3	Nucleosome assembly protein 1-like 1
186210000	151610000	178980000	160460000	198920000	126850000	169470000	137190000	201070000	123410000		47.971	424	99	5	6	6	6	5	6	8	6	8	6	0	0	0	0	0	1	0	2	2	0	24.1	26.7	18.4	22.9	21	26.9	24.8	26.2	34	25.5	0	121.55	4	F5H5I6;Q12849;H0Y8R1;H0YAM1	F5H5I6;Q12849;H0Y8R1	G-rich sequence factor 1
105770000	96556000	98059000	84758000	116200000	72792000	69955000	69302000	123060000	101550000		12.77	113	50	3	4	2	3	3	3	3	3	4	3	3	4	2	3	3	3	3	3	4	3	31.9	40.7	22.1	29.2	31.9	29.2	31.9	29.2	40.7	31.9	0	12.035	3	F5H702;Q96GC5;F5H8D0	F5H702;Q96GC5	39S ribosomal protein L48, mitochondrial
72931000	73543000	62624000	62470000	65139000	84120000	0	80969000	78089000	0		31.693	293	44	5	7	3	4	5	6	2	4	2	2	5	7	3	4	5	6	2	4	2	2	26.6	39.2	13	23.5	30	33.4	8.9	18.8	12.3	6.5	0	12.071	7	F5H7W8;Q96C57;F5H3K2;E7ENF1;F5H8B7;G5EA44;H0YGK4	F5H7W8;Q96C57;F5H3K2;E7ENF1;F5H8B7;G5EA44	Uncharacterized protein C12orf43
67778000	86403000	0	50033000	41985000	68076000	43907000	68444000	56330000	0		55.324	489	54	5	6	5	5	3	8	5	3	5	2	5	6	5	5	3	8	5	3	5	2	17.8	18.4	10.6	16.8	9.6	22.7	14.1	9	16.2	5.5	0	24.518	4	F5H8F7;Q9UBL3;H0YBF6;H0YAQ0	F5H8F7;Q9UBL3	Set1/Ash2 histone methyltransferase complex subunit ASH2
63064000	54105000	69435000	78811000	66493000	84175000	90843000	89501000	82941000	70651000		54.017	479	98	5	8	5	11	7	6	7	11	8	8	3	6	2	7	4	3	5	7	6	4	12.9	21.5	12.1	32.4	17.7	15.4	19.2	30.1	20.9	19.8	0	55.393	8	F6QDS0;Q9NUU7;I3L0H8;H3BQK0;Q9UMR2;I3L352;H3BN59;H3BTB3	F6QDS0;Q9NUU7;I3L0H8;H3BQK0;Q9UMR2;I3L352	ATP-dependent RNA helicase DDX19A;ATP-dependent RNA helicase DDX19B
186160000	187490000	206200000	173120000	203710000	156140000	173130000	176480000	189510000	244970000		52.175	472	79	9	11	6	5	9	8	4	7	9	3	9	11	6	5	9	8	4	7	9	3	28.6	33.3	17.8	15.5	28	25	10	23.1	27.8	7	0	32.509	2	F6T1Q0;Q6L8Q7	F6T1Q0;Q6L8Q7	2,5-phosphodiesterase 12
171510000	214760000	203870000	233800000	215460000	216460000	199110000	208740000	224000000	270820000		48.103	438	145	9	11	8	10	10	10	8	9	9	10	4	5	4	4	5	5	3	5	4	5	31.5	39	29.2	33.1	37.4	37.4	26.7	35.2	32.6	37.4	0	72.483	4	F6VRR5;Q9BY77;F8WCX5;Q6R954	F6VRR5;Q9BY77;F8WCX5	Polymerase delta-interacting protein 3
64044000	84220000	111150000	150900000	122910000	169000000	143290000	238320000	161650000	140280000		236.02	2162	484	20	27	26	41	28	51	34	52	35	31	20	27	24	41	28	51	33	52	35	30	12.8	17.2	17.7	28.1	17.9	33.1	21	33.3	23.5	19.6	0	323.31	5	F8VPD4;P27708;H7C2E4;H7BZB3;H7C3Z5	F8VPD4;P27708	CAD protein;Glutamine-dependent carbamoyl-phosphate synthase;Aspartate carbamoyltransferase;Dihydroorotase
0	0	0	0	123830000	122590000	173170000	109030000	164430000	0		208.07	1875	36	0	4	3	0	6	7	9	7	11	5	0	4	3	0	6	7	9	7	11	5	0	2.2	1.8	0	4.1	4	5.8	4.3	7.8	3.5	0	19.253	6	J3KPG5;F8VU39;Q9UIF9;A0A0C4DGI9;H0YII3;H0YHL2	J3KPG5;F8VU39;Q9UIF9;A0A0C4DGI9	Bromodomain adjacent to zinc finger domain protein 2A
0	0	0	0	96884000	74685000	0	125600000	88997000	180210000		59.737	540	26	1	1	0	0	2	3	2	5	3	5	1	1	0	0	2	3	2	5	3	5	3	1.7	0	0	8.7	14.8	4.8	18	13.3	15.9	0	15.998	17	Q9NZN8;F8VV52;F8VUB4;F8VRS8;F8VX63;F8W145;F8VVY1;F8VQD8;A0A087X050;H0YI11;H0YH84;F8VQF4;F8VVD4;H0YI80;F8VWH8;F8VRJ3;H0YHT8	Q9NZN8;F8VV52;F8VUB4;F8VRS8	CCR4-NOT transcription complex subunit 2
146680000	157080000	120360000	151350000	153780000	137500000	77024000	149990000	122500000	134140000		22.34	198	40	5	3	3	4	4	3	2	3	4	5	3	2	2	3	2	1	1	1	2	3	25.8	20.2	20.2	22.7	22.2	22.2	16.7	22.2	22.2	25.8	0	11.393	4	F8VVA7;P61923;F8W651;F8VYK5	F8VVA7;P61923;F8W651	Coatomer subunit zeta-1
356630000	421740000	356580000	337250000	0	340310000	391970000	431930000	379880000	0		34.95	304	40	2	2	4	3	1	2	4	2	3	1	2	2	4	3	1	2	4	2	3	1	59.2	53	43.4	48.7	46.4	49.7	51.3	51.6	53	49.7	0	18.64	5	F8VYE8;P36873;F8VR82;F8W0W8;A0A087WYY5	F8VYE8;P36873;F8VR82;F8W0W8;A0A087WYY5	Serine/threonine-protein phosphatase;Serine/threonine-protein phosphatase PP1-gamma catalytic subunit
101330000	87682000	68198000	93718000	125420000	89676000	94664000	113240000	105290000	0		21.778	194	63	6	6	5	6	6	5	5	5	5	3	5	5	4	5	5	4	4	4	4	2	38.1	26.3	40.7	37.6	38.1	37.6	36.1	38.1	37.6	19.1	0	43.444	4	F8VYN9;P40616;B4DZG7;F8VP99	F8VYN9;P40616;B4DZG7	ADP-ribosylation factor-like protein 1
81136000	96636000	99863000	114960000	0	113490000	150260000	101720000	75174000	0		33.8	321	21	2	2	2	2	2	2	2	2	2	1	0	0	0	0	0	0	0	0	0	0	60.7	58.3	60.7	60.7	63.6	63.6	67.3	55.8	58.3	62.6	0	7.022	13	F8VZX2;F8W0G4;F8VXH9;F8W1G6;F8VTZ0;H3BND9;H3BSP4;C9K0A2;F8WC71;C9IZV9;C9J7A9;C9JSA6;C9J5V4	F8VZX2;F8W0G4
939850000	659860000	560940000	576580000	658150000	577380000	415250000	497560000	757100000	485240000		29.224	263	142	9	7	6	6	7	7	7	7	6	7	1	0	0	0	0	0	1	1	0	0	40.3	32.3	28.5	29.3	32.3	29.7	26.6	31.9	29.3	32.3	0	90.27	6	F8W031;F8VXJ7;F8W1K5;F8VP03;F8W1U5;H0YIH9	F8W031;F8VXJ7;F8W1K5
0	66590000	0	0	77553000	83509000	0	95646000	63927000	0		16.29	157	20	2	2	1	1	3	3	0	3	2	2	1	1	1	0	1	1	0	1	1	1	28.7	28.7	8.9	19.7	35	35	0	35	28.7	28.7	0	7.0026	3	F8W038;Q8IXM2;H0YIS7	F8W038;Q8IXM2;H0YIS7	Chromatin complexes subunit BAP18
953070000	677560000	729570000	591930000	759490000	545330000	507460000	494650000	762940000	662390000		25.63	232	280	11	12	10	8	8	7	10	7	10	10	2	2	2	2	2	2	2	2	2	2	65.9	68.1	59.9	52.6	53	47.4	61.2	47.4	59.9	60.8	0	289.44	4	F8W1A4;P54819;F8VY04;A0A5K1VW67	F8W1A4;P54819;F8VY04;A0A5K1VW67	Adenylate kinase 2, mitochondrial;Adenylate kinase 2, mitochondrial;Adenylate kinase 2, mitochondrial, N-terminally processed
243490000	0	319320000	166440000	0	93678000	322590000	0	313520000	208960000		13.354	119	26	1	1	1	1	1	1	1	1	1	1	1	1	1	1	1	1	1	1	1	1	20.2	20.2	20.2	20.2	20.2	20.2	20.2	20.2	20.2	20.2	0.22217	0.3991	1	F8W1L2	F8W1L2
690740000	629260000	550470000	628820000	592240000	629390000	488400000	571520000	670910000	590110000		16.29	145	102	7	7	8	7	7	7	6	7	7	7	1	1	1	1	1	1	1	1	1	1	46.9	46.9	57.9	46.9	46.9	46.9	46.9	46.9	46.9	46.9	0	104.17	4	F8W1R7;G3V1V0;P60660;G3V1Y7	F8W1R7;G3V1V0;P60660;G3V1Y7	Myosin light polypeptide 6
526690000	622880000	512990000	536050000	471990000	502690000	416730000	478240000	475040000	784110000		113.63	1079	215	17	17	14	16	15	14	15	16	15	18	1	1	0	1	1	1	0	1	0	1	28.4	26.7	21.9	27.7	26.8	21.5	25.1	27.2	27	31	0	323.31	7	F8W726;Q5VU77;Q5VU79;Q5VU78;Q5VU81;Q5VU80;H7C2T8	F8W726;Q5VU77
215390000	219270000	373170000	271520000	372040000	351170000	417390000	388690000	285010000	392120000		17.962	153	115	6	9	6	7	8	7	6	7	7	9	6	9	6	7	8	7	6	7	7	9	31.4	47.7	37.3	42.5	37.9	37.9	31.4	37.9	37.9	38.6	0	67.381	4	F8W727;P62910;D3YTB1;D3YTI8	F8W727;P62910;D3YTB1	60S ribosomal protein L32
184820000	193190000	173300000	163280000	131270000	184700000	148120000	144560000	144300000	68180000		17.342	154	62	5	5	4	5	5	4	4	3	5	4	5	5	4	5	5	4	4	3	5	4	31.8	31.8	29.9	31.8	31.8	31.8	29.9	18.8	31.8	21.4	0	53.42	3	Q96A26;F8W7Q4;E9PH05	Q96A26;F8W7Q4;E9PH05	Protein FAM162A
13837000	0	14068000	0	12921000	14789000	14846000	14559000	13689000	0		32.094	277	22	3	1	2	2	1	2	2	2	2	2	1	1	1	1	1	1	0	1	1	1	14.1	4.3	9.4	9	4.3	9.4	10.1	9.4	9.4	9.4	0.017048	1.3342	4	F8W8D3;Q14493;H0YAE8;E7EUV9	F8W8D3;Q14493;H0YAE8;E7EUV9	Histone RNA hairpin-binding protein
196450000	191300000	204940000	177050000	206620000	149460000	150980000	129820000	152360000	111580000		42.835	385	94	5	6	6	5	6	5	5	5	5	4	1	1	2	1	1	1	1	1	1	0	26.5	29.4	31.9	26	26.5	28.8	28.8	28.8	28.8	23.1	0	78.826	4	F8W8I6;P31483;E5RGV5;E5RG67	F8W8I6;P31483;E5RGV5	Nucleolysin TIA-1 isoform p40
24535000	29551000	0	43028000	29331000	31844000	0	53975000	27746000	34751000		66.785	605	45	4	6	1	8	6	5	1	9	7	2	4	6	1	8	6	5	1	9	7	2	10.7	16.4	4.1	19.5	16.7	12.7	4.1	24.3	20.2	8.1	0	14.086	2	F8W930;Q9Y6M1	F8W930;Q9Y6M1	Insulin-like growth factor 2 mRNA-binding protein 2
97699000	460750000	0	0	139280000	138930000	184050000	0	0	111330000		259.22	2294	38	4	1	2	3	5	2	2	2	3	3	3	1	2	2	5	1	2	1	2	3	1.7	0.5	0.9	1.5	2.5	1.1	0.5	0.7	1.4	1.9	0.92443	-2.1021	3	F8W9Z1;J3KP11;Q15878	F8W9Z1;J3KP11;Q15878	Voltage-dependent R-type calcium channel subunit alpha-1E
19479000	63236000	47466000	66869000	82848000	94953000	90654000	113010000	90924000	98665000		162.76	1478	157	5	15	7	20	12	18	15	25	16	15	3	12	4	17	9	15	12	21	13	13	4.5	13.2	6.4	17.1	10.6	15.6	12.9	20.8	14	14.8	0	93.032	5	F8WA11;Q7Z460;H0Y5T1;C9J151;C9JP76	F8WA11;Q7Z460;H0Y5T1	CLIP-associating protein 1
262310000	203000000	222460000	218040000	263710000	192210000	258980000	231820000	327910000	158060000		12.251	113	55	4	4	4	3	3	3	4	3	4	2	4	4	4	3	3	3	2	3	4	2	36.3	36.3	55.8	30.1	30.1	35.4	46	30.1	55.8	29.2	0	78.421	7	J3QRU4;F8WCA0;L7N2F9;P63027;K7ENK9;K7EKX0;Q15836	J3QRU4;F8WCA0;L7N2F9;P63027;K7ENK9;K7EKX0;Q15836	Vesicle-associated membrane protein 2;Vesicle-associated membrane protein 3
847250000	882520000	821300000	987760000	766940000	697850000	664480000	708620000	629980000	735680000		21.058	181	122	7	8	9	7	6	6	7	7	8	8	0	0	0	0	0	0	0	0	0	0	44.8	55.2	52.5	44.2	34.3	38.1	44.8	44.8	44.8	49.2	0	46.381	5	F8WCF6;P59998;F8WDD7;F8WE39;F8WDW3	F8WCF6;P59998;F8WDD7	Actin-related protein 2/3 complex subunit 4
0	98982000	173050000	59559000	0	85159000	0	0	54684000	48299000		215.47	1853	62	4	2	4	2	2	4	1	3	3	2	4	2	4	2	2	4	1	3	3	2	2.2	1.8	3	1.2	1.6	2.9	1.3	1.9	2.3	1.1	0.81689	-0.89019	6	G3V394;F8WE88;Q9Y4I1;E7ERV5;G3V3C9;Q9UES5	G3V394;F8WE88;Q9Y4I1	Unconventional myosin-Va
850050000	878320000	781290000	721130000	739090000	815470000	730600000	704240000	688740000	1017800000		52.269	478	216	11	10	9	9	8	10	8	9	10	10	11	10	9	9	8	10	8	9	10	10	27.6	22.4	19	22.4	20.1	22.4	18.8	19.7	22.4	22.4	0	155.18	4	F8WJN3;Q16630;F8W084;A0A3B3ISW1	F8WJN3;Q16630	Cleavage and polyadenylation specificity factor subunit 6
172930000	162080000	165380000	160690000	186200000	145950000	148220000	135220000	180180000	178580000		50.054	457	232	15	15	14	13	15	15	15	12	14	13	13	13	12	12	11	13	12	10	12	11	45.3	44.2	46.6	44.9	47.5	48.1	49.2	43.1	40.5	41.6	0	74.848	11	G3V0I5;P49821;B4DE93;E9PQP1;E9PMX3;E9PPR0;E9PLC6;E9PJL9;H0YE81;H0YD04;E9PPD6	G3V0I5;P49821;B4DE93	NADH dehydrogenase [ubiquinone] flavoprotein 1, mitochondrial
91497000	109430000	119520000	119230000	117450000	112940000	106680000	134670000	123320000	119360000		66.785	592	68	9	6	6	9	7	7	5	9	7	4	1	0	1	0	1	0	0	0	0	0	20.8	16	12.3	20.4	17.1	14.9	10.1	20.4	16.9	10.3	0	46.544	9	G3V0J0;A8MQB8;A0A087WXI3;Q8IXW7;A0A087WY29;A0A087WWR6;A0A087WXC0;A0A087X1M7;A0A087WWU4	G3V0J0;A8MQB8;A0A087WXI3;Q8IXW7
159900000	182820000	52694000	204160000	94799000	139880000	51081000	112240000	112480000	60585000		84.304	756	114	9	13	8	11	6	11	7	8	6	4	9	13	8	11	6	11	7	8	6	4	19.4	26.9	14.3	22.5	13.2	25.4	13.9	15.6	13.4	10.4	0	101.66	8	G3V1D3;G3V180;Q9NY33;E9PQ14;E9PPK9;E9PNX5;E9PKK8;E9PQF2	G3V1D3;G3V180;Q9NY33	Dipeptidyl peptidase 3
75436000	66680000	0	55914000	53974000	62512000	0	51463000	0	38769000		24.91	219	21	3	4	1	4	3	2	0	3	1	2	1	1	1	1	1	1	0	1	1	1	14.6	20.5	5	20.1	15.5	10	0	18.7	5	10	0	5.6519	6	G3V2J6;G3V2U6;Q9BRS7;H0YJL7;G3V4W8;G3V5H9	G3V2J6;G3V2U6;Q9BRS7
496650000	292410000	431270000	383400000	877680000	412240000	657290000	438810000	821130000	267950000		84.109	749	89	4	4	2	4	4	4	5	3	6	4	0	1	0	1	0	0	0	0	0	0	6.1	6	3.2	5.5	5.7	6.3	9.6	6.1	10	6.9	0	16.543	3	G3V325;C9JJT5;C9JU26	G3V325
18889000	0	14727000	38097000	114730000	78114000	100040000	82559000	139940000	64194000		91.48	816	105	4	2	2	6	13	10	8	12	13	5	4	2	2	6	13	10	8	12	13	5	6.2	4.2	3.7	8.5	22.5	14.7	13.2	19.9	22.9	7.7	0	61.854	5	G3V529;Q9GZR7;F5GYL3;A0A087WXU8;A0A1W2PRR2	G3V529;Q9GZR7;F5GYL3;A0A087WXU8;A0A1W2PRR2	ATP-dependent RNA helicase DDX24
33505000	43648000	0	40601000	30926000	41891000	0	35165000	48544000	33161000		159.83	1412	41	3	4	2	5	4	3	1	3	5	2	3	3	1	4	3	2	1	3	3	2	3	4.2	1.5	5.4	4.3	3	1.3	3.3	4	2.1	0	8.2498	3	Q96PC5;G3V599;G3V4M1	Q96PC5;G3V599	Melanoma inhibitory activity protein 2
121160000	139620000	140550000	183920000	208170000	247060000	247200000	268030000	261890000	186040000		71.407	630	195	9	10	10	13	16	21	20	18	16	16	0	1	0	0	1	3	0	1	1	0	17.9	19.7	19.4	21.9	28.3	36.2	34	33.3	28.6	28.9	0	79.787	5	G3V5R9;G3V3H3;Q07866;H0YG16;H0YJK1	G3V5R9;G3V3H3;Q07866	Kinesin light chain 1
73634000	159630000	46180000	134760000	67527000	113910000	0	153830000	50297000	90606000		39.178	346	53	5	11	2	6	3	7	1	9	4	2	5	11	2	6	3	7	1	9	4	2	28.6	45.4	15	29.2	22.3	36.1	8.1	35.8	22.5	15	0	16.313	4	G3V5T9;P24941;E7ESI2;G3V317	G3V5T9;P24941;E7ESI2	Cyclin-dependent kinase 2
0	99949000	120170000	68996000	0	0	0	94913000	57680000	0		195.26	1773	19	3	2	2	3	3	1	2	4	2	3	3	2	2	3	3	1	2	4	2	3	2.5	1.4	0.9	2	1.4	0.5	1.2	2.3	0.9	1.6	0.96058	-4.6837	5	G3XAE9;Q9Y4F4;H0YJ89;G3V3B1;H0YIY7	G3XAE9;Q9Y4F4	Protein FAM179B
72231000	50012000	83060000	68613000	112870000	76094000	109720000	77779000	106890000	101130000		64.594	566	114	8	7	5	9	10	11	6	12	12	11	8	7	5	9	10	11	6	12	12	11	22.1	18.6	12.5	24.6	28.4	29.3	17	32.7	34.1	26.3	0	50.374	2	G3XAG1;Q96ME7	G3XAG1;Q96ME7	Zinc finger protein 512
141560000	130360000	56747000	170720000	116010000	141420000	25379000	153550000	80162000	50341000		80.625	724	168	13	15	11	18	14	16	8	17	11	5	10	9	9	10	7	9	4	9	7	3	24.9	28.7	19.9	32.5	25.1	29.4	14.8	32.7	20.9	10.6	0	113.03	7	G3XAH6;P51003;A0A0C4DGK1;G3V3I9;H0YJ00;G3V457;H0YJL4	G3XAH6;P51003	Poly(A) polymerase alpha
86817000	54416000	106280000	47433000	0	33487000	69888000	32371000	50762000	74200000		11.155	98	21	2	2	2	2	1	2	3	2	2	2	2	2	2	2	1	2	3	2	2	2	22.4	22.4	22.4	22.4	11.2	22.4	29.6	22.4	22.4	22.4	0	4.0922	2	G3XAN8;Q9Y5J9	G3XAN8;Q9Y5J9	Mitochondrial import inner membrane translocase subunit Tim8 B
146510000	156920000	72193000	170160000	159490000	154450000	108670000	222040000	143770000	0		105.03	920	85	10	5	4	10	10	10	10	10	10	1	10	5	4	10	10	10	10	10	10	1	16.2	10.3	5.3	17.4	13.5	13.8	15.5	16	13.3	5.2	0	61.21	3	G5E9A6;P51784;Q5JXD3	G5E9A6;P51784	Ubiquitin carboxyl-terminal hydrolase;Ubiquitin carboxyl-terminal hydrolase 11
264480000	332770000	248870000	331230000	294430000	322710000	229570000	298980000	266880000	250640000		55.142	514	194	12	12	12	13	13	12	8	12	14	11	11	11	11	12	12	11	7	11	13	9	22.6	22.6	19.6	26.7	26.7	22.6	16.1	25.5	26.8	23.5	0	88.616	9	G5EA30;Q92879;E9PSH0;E9PKU1;E9PQK4;F5H0D8;F5H4Y5;E9PKA1;F5H3J7	G5EA30;Q92879	CUGBP Elav-like family member 1
97948000	92656000	0	111760000	94088000	88601000	59463000	98804000	101480000	0		42.92	384	86	8	8	6	9	8	9	5	7	9	4	8	8	6	9	8	9	5	7	9	4	24.5	28.4	18.2	32.6	28.4	32.3	16.1	25.5	33.1	12	0	29.281	8	G8JLB3;Q9Y606;F5H1S9;F5GY32;F5GXL3;F5H168;F8W9U5;F5H1B2	G8JLB3;Q9Y606;F5H1S9	tRNA pseudouridine synthase;tRNA pseudouridine synthase A, mitochondrial
2764200000	2711800000	2765800000	2963900000	3576600000	3116600000	2767700000	3100000000	3300200000	2895200000		49.229	449	649	17	15	14	16	18	18	16	17	19	17	4	4	4	4	5	4	5	4	4	6	53.7	45.9	44.1	47	58.4	52.6	45.9	48.6	56.1	49.9	0	323.31	19	P31943;G8JLB6;E9PCY7;D6RBM0;H0YB39;D6RIU0;D6RFM3;D6RIT2;E7EN40;H0YBD7;D6RIH9;D6RDU3;D6RJ04;D6R9T0;D6RAM1;E7EQJ0;D6RDL0;H0YBG7;H0YAQ2	P31943;G8JLB6;E9PCY7;D6RBM0;H0YB39	Heterogeneous nuclear ribonucleoprotein H;Heterogeneous nuclear ribonucleoprotein H, N-terminally processed
0	0	0	37047000	0	64190000	76042000	61602000	57673000	0		67.346	599	38	4	2	3	4	5	4	4	4	5	2	4	2	3	4	5	4	4	4	5	2	7.2	4.2	5.3	10.2	10.9	8.2	8	7.3	10.7	4	0	15.364	3	H0UI80;X6RLT1;Q8IXH7	H0UI80;X6RLT1;Q8IXH7	Negative elongation factor C/D
23994000	18556000	0	22389000	30147000	29724000	32259000	29205000	32245000	0		91.124	820	25	3	2	1	2	2	5	6	3	5	1	3	2	1	2	2	5	6	3	5	1	6.6	4.5	2	4	4.9	9.8	10.6	6.8	10	2	0	7.2972	7	H0Y5D5;F5H2X7;Q9ULV3;Q9BTG3;Q5SYW2;A0A494C0L7;A0A0U1RQR2	H0Y5D5;F5H2X7;Q9ULV3;Q9BTG3;Q5SYW2;A0A494C0L7	Cip1-interacting zinc finger protein
208760000	217000000	315640000	266990000	267600000	240970000	295980000	284390000	298060000	261480000		98.891	888	116	7	9	11	9	14	12	9	9	11	9	7	9	11	9	14	12	9	9	11	9	8.1	10.6	14.6	12.6	21.1	16.2	11.5	12.4	15.8	11.8	0	44.284	2	H0Y612;Q9UPN9	H0Y612;Q9UPN9	E3 ubiquitin-protein ligase TRIM33
74866000	70482000	76854000	68310000	81696000	88632000	80498000	74726000	91312000	0		133.52	1186	42	6	4	4	4	3	6	5	4	5	1	2	1	1	2	0	2	3	1	1	0	6.9	4.3	3.4	4.2	4	6.9	5.3	4.6	5.9	0.6	0	17.963	2	H0Y858;Q9NR96	H0Y858;Q9NR96	Toll-like receptor 9
87519000	84718000	80673000	73247000	102820000	96735000	85367000	80643000	83931000	0		23.434	206	71	6	5	4	4	3	3	2	4	4	3	6	5	4	4	3	3	2	4	4	3	25.7	23.8	23.3	23.8	19.4	19.4	15.5	19.9	19.9	19.9	0	8.1206	6	H0Y886;O43674;E7EWP0;H7C568;A0A7P0TAR2;A0A087WYD0	H0Y886;O43674;E7EWP0	NADH dehydrogenase [ubiquinone] 1 beta subcomplex subunit 5, mitochondrial
136850000	145720000	115770000	138340000	203940000	129760000	110170000	102770000	127880000	75268000		43.121	394	85	9	8	6	7	5	6	6	6	5	3	9	8	6	7	5	6	6	6	5	3	28.4	24.1	18.3	22.3	17.8	19.5	19	18.8	17.8	9.1	0	17.216	3	H0Y8C3;Q9NZJ7;H7C196	H0Y8C3;Q9NZJ7	Mitochondrial carrier homolog 1
0	105500000	67505000	143540000	100590000	113550000	94279000	179600000	105660000	145400000		25.868	243	44	2	3	2	4	2	3	4	4	3	6	2	3	2	4	2	3	4	4	3	6	13.2	13.6	13.2	18.1	13.2	17.7	16	21	17.7	24.3	0	13.441	2	H0Y8X4;O43598	H0Y8X4;O43598	2-deoxynucleoside 5-phosphate N-hydrolase 1
37470000	56743000	0	83991000	55588000	104350000	0	148920000	60937000	58405000		62.76	566	56	3	8	0	7	5	6	2	10	8	5	0	0	0	0	0	0	0	0	0	0	5.8	12.2	0	12.2	9.5	8.8	3.5	20.5	14	7.1	0	20.009	7	H0Y987;O95394;A0A494C0G1;A0A494C1Q4;A0A494C1E2;A0A087WT27;H0Y8I3	H0Y987;O95394;A0A494C0G1;A0A494C1Q4;A0A494C1E2;A0A087WT27	Phosphoacetylglucosamine mutase
622940000	803870000	448430000	753010000	537450000	640750000	326170000	592350000	371910000	595640000		43.247	380	247	14	15	14	14	13	11	14	13	12	11	5	5	6	5	4	5	5	6	5	4	29.5	38.7	30	32.1	38.9	23.9	31.8	31.8	26.8	26.6	0	83.343	6	H0Y993;P35659;B4DFG0;A0A494C028;A0A494C198;D6R9L5	H0Y993;P35659;B4DFG0;A0A494C028;A0A494C198	Protein DEK
0	0	0	40404000	78439000	48653000	0	48724000	61292000	0		37.923	344	19	3	1	2	2	2	2	0	2	4	0	3	1	2	2	2	2	0	2	4	0	13.7	4.7	8.7	14	14	14	0	14	23	0	0	13.747	5	H0Y997;Q96J42;H0Y928;D6RBD9;D6RB48	H0Y997;Q96J42	Thioredoxin domain-containing protein 15
118570000	0	403360000	261480000	193850000	128400000	111920000	76148000	172010000	0		125.25	1155	31	2	1	3	2	8	3	5	4	9	4	0	0	0	0	1	0	0	0	0	0	2.3	0.6	3.9	2.7	9.8	4.3	6.5	6.1	12	5.5	0	10.231	1	H0Y9Y3	H0Y9Y3
154570000	149160000	116110000	172560000	131560000	145120000	121410000	136490000	120330000	35772000		102.22	904	200	18	17	17	23	16	17	15	19	15	7	12	11	13	19	11	13	12	15	12	4	30.2	28.4	24.1	34.5	26	30	23.9	33.3	22.2	11	0	120.28	10	H0YAC7;H0Y938;P35606;A0A7I2V258;A0A7I2V3G0;D6R997;D6RBZ7;D6RCL6;D6RBG7;D6RBT6	H0YAC7;H0Y938;P35606;A0A7I2V258	Coatomer subunit beta
1197100000	1460400000	1106400000	1350700000	1032300000	1151000000	931130000	1090600000	998090000	1149900000		70.67	636	583	27	28	25	27	25	28	28	26	25	30	4	5	5	5	5	5	5	5	5	4	46.7	45.4	44.8	43.2	41.4	49.2	51.6	45.3	42	52.2	0	323.31	26	P11940;H0YAR2;E7EQV3;A0A7I2V649;A0A7I2YQ88;E7ERJ7;A0A7I2V4N4;A0A7I2YQE4;A0A7I2YQ90;A0A087WTT1;H0YBN4;E5RJB9;E5RGH3;E5RH24;H0YAP2;H0YB86;H0YAS6;H0YB75;H0YAS7;A0A6I8PS38;A0A6I8PLA1;E5RHG7;H0YC10;E5RGC4;A0A7I2V3J9;E5RFD8	P11940;H0YAR2;E7EQV3;A0A7I2V649;A0A7I2YQ88;E7ERJ7;A0A7I2V4N4;A0A7I2YQE4;A0A7I2YQ90;A0A087WTT1	Polyadenylate-binding protein 1;Polyadenylate-binding protein
204460000	158840000	188320000	150480000	215140000	138120000	164670000	122760000	159730000	186350000		31.17	278	88	8	6	7	7	8	8	4	7	6	6	0	0	0	0	0	0	0	0	0	0	26.6	22.3	26.3	28.1	28.4	37.1	16.9	26.3	22.3	22.3	0	17.483	3	H0YC42;H0YC44;U3KQQ8	H0YC42
261110000	274100000	352530000	374730000	355230000	317100000	330300000	324530000	337380000	304940000		37.749	359	191	9	8	9	9	8	9	9	8	10	6	9	8	9	9	8	9	9	8	10	6	35.4	29.2	32.6	32.6	30.4	32.6	32.6	29.2	37.9	26.7	0	60.499	5	H0YDT6;O00303;A0A7I2YQA0;A0A1W2PP79;A0A7I2V4S2	H0YDT6;O00303	Eukaryotic translation initiation factor 3 subunit F
128970000	117850000	85812000	124150000	100020000	130360000	43975000	128210000	87594000	87421000		56.878	499	145	9	12	7	13	9	14	6	12	11	7	9	12	7	13	9	14	6	12	11	7	26.3	31.9	20	34.1	23	36.7	18.6	28.1	29.1	17.2	0	90.315	3	P53041;H0YDU8;A8MU39	P53041;H0YDU8;A8MU39	Serine/threonine-protein phosphatase 5;Serine/threonine-protein phosphatase
30967000	0	0	42663000	0	57621000	60160000	93476000	56381000	108770000		20.916	193	35	2	2	2	2	2	4	2	3	3	4	2	2	2	2	2	4	2	3	3	4	15	11.9	15	15	18.7	31.6	18.7	22.8	22.8	31.6	0	23.654	6	H0YEB6;O60232;G3V1B8;H0YEK1;E9PN57;E9PK41	H0YEB6;O60232;G3V1B8;H0YEK1	Sjoegren syndrome/scleroderma autoantigen 1
0	76376000	83212000	63790000	77672000	64400000	66376000	50979000	92868000	0		23.889	216	27	2	3	2	2	4	2	2	3	2	1	2	3	2	2	4	2	2	3	2	1	10.2	18.1	14.4	14.4	20.4	9.7	14.4	18.1	14.4	8.3	0	6.0226	3	Q6P1X6;H0YF29;J3KNI2	Q6P1X6;H0YF29	UPF0598 protein C8orf82
466620000	377060000	425970000	387770000	476310000	338920000	347580000	304980000	512060000	264820000		86.371	792	339	22	19	21	18	23	15	20	15	22	18	22	19	21	18	23	15	20	15	22	18	41.5	35	38.8	33.5	42	29	37	28.7	39.4	33.1	0	323.31	5	H0YFD6;P40939;A0A2R8Y4F5;A0A2R8YG21;A0A2R8Y688	H0YFD6;P40939;A0A2R8Y4F5;A0A2R8YG21	Trifunctional enzyme subunit alpha, mitochondrial;Long-chain enoyl-CoA hydratase;Long chain 3-hydroxyacyl-CoA dehydrogenase
261770000	311700000	389640000	305540000	363450000	323280000	980160000	785910000	624980000	1098100000		18.863	167	66	3	3	5	2	4	4	6	6	7	6	2	3	3	2	3	3	3	2	4	4	21	22.8	35.3	14.4	28.7	28.7	35.9	35.3	38.3	37.7	0	39.61	6	H0YHA7;J3QQ67;Q07020;G3V203;F8VUA6;F8VYV2	H0YHA7;J3QQ67;Q07020;G3V203;F8VUA6;F8VYV2	60S ribosomal protein L18
0	0	0	86192000	85784000	0	81979000	89753000	99886000	0		28.319	244	23	3	1	1	2	3	2	2	3	4	0	3	1	1	2	3	2	2	3	4	0	16.8	4.9	4.9	10.7	16.8	10.7	10.7	16.8	21.7	0	0	13.86	3	Q9H8H3;H0YI09;F8VQX6	Q9H8H3;H0YI09;F8VQX6	Methyltransferase-like protein 7A
295500000	147170000	395760000	291820000	861470000	260660000	326020000	137700000	394550000	145110000		18.606	168	74	3	3	1	4	3	2	2	1	3	1	2	2	0	3	1	1	1	0	2	0	22	22.6	10.7	28.6	28.6	17.3	16.1	10.7	22.6	10.7	0	15.19	3	H0YIV9;O43716;F8VRU3	H0YIV9;O43716	Glutamyl-tRNA(Gln) amidotransferase subunit C, mitochondrial
49713000	0	0	56091000	71421000	50098000	75998000	54072000	86320000	43037000		64.063	553	43	5	3	1	3	4	4	3	3	4	2	4	3	1	3	4	4	3	3	4	2	22.6	15.9	9	15.4	16.6	14.5	18.4	15.4	15.9	9	0	10.162	8	H0YJ75;Q13362;Q96B13;H0YN84;H0YJ49;H0YJU0;G3V2U3;H0YJ35	H0YJ75;Q13362;Q96B13;H0YN84	Serine/threonine-protein phosphatase 2A 56 kDa regulatory subunit gamma isoform
105720000	105470000	76708000	98501000	79834000	73794000	73025000	84592000	71435000	109480000		31.333	269	88	5	9	5	5	5	7	7	10	6	6	0	0	1	0	0	0	0	0	0	0	21.2	50.6	24.2	30.9	23	40.9	26.4	52	38.3	27.5	0	39.82	1	H0YLJ3	H0YLJ3
0	0	0	0	27011000	77942000	0	151620000	54859000	55238000		342.15	3058	38	0	1	2	1	4	4	3	13	6	6	0	1	2	1	4	4	3	13	6	6	0	0.3	1.1	0.3	2.1	2.5	1.1	6.3	3.1	3	0	20.166	2	H0YLM8;Q8TDJ6	H0YLM8;Q8TDJ6	DmX-like protein 2
81252000	79671000	0	72357000	104500000	80166000	76879000	124010000	62092000	126610000		263.25	2487	60	2	5	2	7	8	8	3	10	5	9	0	3	0	2	2	2	0	3	1	6	1.2	2.4	1.3	4.1	4.6	5.2	2.1	5.5	2.8	5.3	0	29.193	4	H0YM23;O75179;A0A1W2PQ15;H0YLQ3	H0YM23;O75179	Ankyrin repeat domain-containing protein 17
1697600000	2765600000	1327100000	2419400000	974390000	2120900000	1010000000	1985900000	1141700000	2532900000		28.585	249	335	10	13	11	11	8	9	10	9	10	13	4	7	5	5	2	3	4	3	4	7	34.5	53.4	46.2	37.8	30.1	31.3	34.5	31.3	43	49.4	0	323.31	3	P39687;H0YN26;H7BZ09	P39687;H0YN26	Acidic leucine-rich nuclear phosphoprotein 32 family member A
1044000000	830400000	1050500000	0	1066000000	941620000	0	863470000	0	1507900000		19.175	170	21	2	2	1	0	2	3	1	2	1	1	2	2	1	0	2	3	1	2	1	1	27.6	27.6	15.3	0	27.6	37.6	15.3	27.6	15.3	15.3	0.00023764	3.2902	6	H0YN78;Q9BV29;H0YLN5;H0YM19;H0YLI5;H0YMC0	H0YN78;Q9BV29;H0YLN5	Uncharacterized protein C15orf57
0	136490000	0	0	37383000	70800000	71917000	38231000	30100000	37203000		21.868	188	20	2	2	2	1	2	2	2	2	2	2	2	2	2	1	2	2	2	2	2	2	23.9	31.4	25.5	25	27.7	31.4	31.9	31.4	31.4	27.7	0	22.034	2	H0YNE9;Q92930	H0YNE9;Q92930	Ras-related protein Rab-8B
119410000	138870000	95009000	155910000	148010000	136970000	99384000	142930000	141390000	79496000		18.651	163	89	4	4	4	4	4	4	4	4	4	5	4	4	4	4	4	4	4	4	4	5	17.8	17.8	17.8	17.8	17.8	17.8	17.8	17.8	17.8	23.3	0	24.192	5	H0YNG3;P67812;H0YNX5;H0YKT4;H0YNA5	H0YNG3;P67812	Signal peptidase complex catalytic subunit SEC11;Signal peptidase complex catalytic subunit SEC11A
223510000	0	246900000	0	197980000	271460000	0	237170000	308950000	0		44.492	377	20	3	1	3	1	3	3	1	2	2	2	2	1	3	1	3	3	1	2	2	2	9.3	5.3	17	5.3	11.7	14.9	5.3	7.4	7.4	5.8	0	4.0496	8	H0YNU7;Q5SZE1;Q96G23;Q5SZE2;Q5SZE3;H0YKH6;Q5SZE4;H0YLQ6	H0YNU7;Q5SZE1;Q96G23;Q5SZE2;Q5SZE3;H0YKH6;Q5SZE4	Ceramide synthase 2
70832000	79413000	104180000	67726000	99957000	83459000	80504000	83990000	107370000	97283000		40.745	370	53	6	6	5	6	4	4	6	5	6	4	5	5	4	5	4	4	4	5	5	3	23.2	20.8	19.2	23.2	18.1	10.5	22.7	21.1	23.2	16.2	0	17.783	13	H0YNY8;U3KPR8;O00470;F5GYS8;U3KQI2;O14770;E9PDC4;H0YKE5;H0YKN2;U3KQ95;H0YMX5;A6NDR6;H0YMV2	H0YNY8;U3KPR8;O00470;F5GYS8;U3KQI2;O14770;E9PDC4	Homeobox protein Meis1;Homeobox protein Meis2
105230000	143870000	89582000	146150000	110410000	125080000	105090000	118230000	100560000	122650000		76.039	671	188	12	13	7	14	9	16	11	13	9	9	10	11	6	12	8	14	9	12	8	8	23.4	23.4	13.7	27.3	17.3	28.6	21	27.7	17.7	17.9	0	60.185	5	H3BLV9;Q96SB4;D6RBF8;D6RBM8;H7C2I2	H3BLV9;Q96SB4	SRSF protein kinase 1
49135000	32262000	0	0	57521000	43533000	0	45328000	46245000	0		61.105	573	29	3	2	0	2	4	3	1	2	3	1	1	0	0	0	2	1	0	0	1	0	6.8	5.4	0	5.4	9.9	9.2	3	5.4	6.8	3	0	25.512	4	H3BMF4;Q9H2V7;H3BPT8;H3BT44	H3BMF4;Q9H2V7	Protein spinster homolog 1
179940000	256180000	256310000	281720000	328750000	267870000	251560000	203640000	241200000	328780000		24.561	211	136	6	6	5	6	6	7	6	5	6	8	5	5	5	5	5	6	5	5	5	7	37	37	33.6	37	37	39.8	37	33.6	37	39.8	0	76.405	14	H3BV80;H3BMM9;H3BTC0;Q15287;H3BPG5;H3BMS0;H3BRK4;H3BTV0;H3BNI3;H3BP82;H3BTR6;H3BUG0;H3BTY0;H3BUL0	H3BV80;H3BMM9;H3BTC0;Q15287;H3BPG5	RNA-binding protein with serine-rich domain 1
554630000	577240000	498140000	735940000	601120000	755970000	638990000	852550000	762230000	561860000		27.168	237	149	7	8	5	6	5	7	5	8	5	5	0	0	0	0	0	0	0	0	0	0	36.3	39.2	20.3	24.5	20.3	27.4	20.3	39.2	20.3	20.3	0	72.749	7	H3BN98;H3BPJ2;I3L246;H3BV27;H3BT37;I3L303;H3BS91	H3BN98;H3BPJ2;I3L246
1018700000	1257000000	845030000	1375100000	1177200000	1444500000	698230000	1301500000	970910000	1225800000		64.532	584	218	12	10	7	8	11	9	7	11	9	8	3	2	1	1	3	2	1	2	3	2	21.4	17.8	11.6	12.3	18.2	14.7	11.6	16.3	16.1	14.7	0	192.92	9	H3BNC9;P08708;A0A0J9YXP0;A0A087X171;A0A087WVR7;A0A087WXG7;A0A024R214;Q9BZB8;A0A0J9YYC4	H3BNC9;P08708	40S ribosomal protein S17
28573000	0	0	0	58395000	31080000	47688000	48140000	75111000	0		88.761	806	46	4	2	2	1	8	3	5	2	10	3	4	2	2	1	8	3	5	2	10	3	8.9	3.1	3.3	1.6	12.9	6.1	9.8	4.8	18.5	4.5	0	13.919	9	H3BND4;Q6P996;Q86XE2;J3KNK7;H3BNL6;Q6P474;Q6XYB5;H3BU11;H3BQ54	H3BND4;Q6P996	Pyridoxal-dependent decarboxylase domain-containing protein 1
33543000	0	0	38541000	43734000	29288000	0	0	41690000	0		16.848	142	17	2	2	2	2	3	2	0	1	2	0	2	2	2	2	3	2	0	1	2	0	18.3	16.2	16.2	18.3	23.9	18.3	0	7.7	18.3	0	0	4.9974	5	H3BNT4;Q99547;H3BSB3;H3BNK8;H3BU96	H3BNT4;Q99547;H3BSB3	M-phase phosphoprotein 6
0	69141000	62344000	63566000	0	52208000	0	0	65480000	0		58.44	509	31	1	5	3	7	3	3	1	1	5	2	1	0	0	1	0	0	1	0	2	0	2.2	9.8	6.1	15.3	6.1	6.1	2	2.2	11.8	5.5	0	11.587	10	H3BS10;H3BP20;P06865;A0A804HKX5;A0A804HLJ5;A0A804HIC8;A0A087WUJ7;A0A804HIU3;H3BU85;H3BTD4	H3BS10;H3BP20;P06865;A0A804HKX5;A0A804HLJ5	Beta-hexosaminidase;Beta-hexosaminidase subunit alpha
44371000	61371000	54286000	0	66088000	62981000	87684000	70355000	77512000	0		68.482	642	39	5	3	3	2	6	5	5	4	5	3	2	1	0	0	1	1	0	1	1	0	11.8	6.5	5.5	2.5	15.3	12.5	10.7	8.3	13.9	7.9	0	18.781	12	H3BPJ7;P15884;H3BT24;H3BUQ3;H3BTC3;H3BP59;A0A0D9SEX8;A0A0D9SG61;A0A075B723;A0A1B0GTP2;H3BMC8;A0A0D9SF18	H3BPJ7;P15884	Transcription factor 4
77811000	68063000	58416000	0	62625000	52242000	0	48464000	57697000	29007000		6.9189	63	40	4	2	3	1	2	2	2	2	3	2	4	2	3	1	2	2	2	2	3	2	71.4	41.3	58.7	20.6	41.3	41.3	41.3	41.3	41.3	41.3	0	10.405	5	H3BSW3;H3BQF1;H3BQZ9;P07741;H3BQB1	H3BSW3;H3BQF1;H3BQZ9;P07741;H3BQB1	Adenine phosphoribosyltransferase
0	252090000	497050000	386450000	289860000	592120000	407980000	626480000	436050000	552980000		861.07	7592	220	4	9	10	8	21	29	23	48	24	26	0	0	0	0	0	0	0	0	0	0	0.4	1.3	1.2	1.4	3.7	5.1	3.9	8.5	4.3	4.5	0	110.07	3	H3BQK9;H3BPE1;H0Y4F5	H3BQK9;H3BPE1
59094000	0	0	0	69289000	78110000	0	97563000	90462000	0		28.825	271	23	2	1	0	1	2	2	2	2	2	2	1	1	0	0	1	1	1	1	1	2	13.3	10	0	3.3	13.3	13.3	13.3	13.3	13.3	19.2	0	11.923	3	Q9Y5Y2;H3BQR2;B7Z6P0	Q9Y5Y2;H3BQR2;B7Z6P0	Cytosolic Fe-S cluster assembly factor NUBP2
99643000	118410000	96694000	109160000	119170000	106130000	120430000	105150000	91361000	154770000		33.382	309	47	4	4	2	3	3	6	2	4	3	4	4	4	2	3	3	6	2	4	3	4	16.5	16.8	9.4	13.3	13.3	23.3	9.4	16.5	12.9	18.4	0	21.597	3	O14562;H3BRL3;H3BUM8	O14562;H3BRL3;H3BUM8	Ubiquitin domain-containing protein UBFD1
33254000	28416000	0	0	0	17979000	31022000	0	31668000	0		58.14	515	32	3	3	1	2	2	3	3	1	3	1	3	3	1	2	2	3	3	1	3	1	8.2	9.3	2.3	7.2	7.2	8.2	8.2	2.3	9.3	2.3	0	11.732	3	H3BRN4;P80404;H3BNQ7	H3BRN4;P80404;H3BNQ7	4-aminobutyrate aminotransferase, mitochondrial
252020000	179170000	167130000	177020000	166910000	194200000	258340000	151990000	168890000	139440000		87.395	771	62	2	3	4	3	2	2	3	3	3	2	2	3	4	3	2	2	3	3	3	2	2.6	5.1	6	4.2	2.6	2.6	4.2	3.5	4.2	2.6	0.20412	0.41284	4	H3BS09;Q9NQC7;J3KRR7;H3BSW9	H3BS09;Q9NQC7;J3KRR7	Ubiquitin carboxyl-terminal hydrolase CYLD
44087000	40895000	0	0	58419000	37692000	35844000	0	53536000	0		43.229	382	32	3	2	2	4	5	3	5	1	3	2	1	1	1	2	1	1	1	0	1	1	6.3	5.2	6	8.1	22.8	13.1	19.1	2.4	10.2	4.2	0	30.024	9	H3BU86;O14662;F8W9Z6;B7ZBM8;B7ZBM4;B7ZBM5;E9PND6;H0YEW0;E9PLV7	H3BU86;O14662;F8W9Z6	Syntaxin-16
671850000	638210000	585610000	637390000	621490000	593470000	472530000	490230000	678190000	299240000		16.079	144	103	5	5	5	5	5	5	6	5	6	5	5	5	5	5	5	5	6	5	6	5	61.8	61.8	61.8	61.8	61.8	61.8	65.3	61.8	72.9	61.8	0	141.13	4	H3BUX2;D6RFH4;O43169;J3QR91	H3BUX2;D6RFH4;O43169	Cytochrome b5 type B
157400000	142480000	131910000	150840000	100720000	149790000	134630000	130760000	132230000	112550000		11.658	98	30	2	1	1	2	1	1	1	2	2	1	2	1	1	2	1	1	1	2	2	1	23.5	11.2	11.2	23.5	22.4	22.4	11.2	23.5	23.5	11.2	0	4.8532	5	H6UMI1;O95166;F5GZY7;Q9H0R8;I3L3J4	H6UMI1;O95166;F5GZY7;Q9H0R8	Gamma-aminobutyric acid receptor-associated protein;Gamma-aminobutyric acid receptor-associated protein-like 1
76589000	79394000	94008000	82126000	181940000	130500000	154740000	133540000	193490000	135030000		130.55	1166	269	14	16	17	16	30	24	29	25	32	15	14	16	17	16	30	24	29	25	32	15	13.4	17.3	15.5	17.2	31	25.5	29.1	26.8	32.6	16	0	83.055	2	H7BXY3;Q7L2E3	H7BXY3;Q7L2E3	Putative ATP-dependent RNA helicase DHX30
332260000	275830000	283310000	288530000	346970000	278520000	255870000	218770000	322990000	196200000		14.55	125	68	4	3	5	3	4	3	5	3	4	3	4	3	5	3	4	3	5	3	4	3	33.6	32.8	40.8	32.8	33.6	32.8	40.8	32.8	33.6	32.8	0	27.282	9	H7BYD0;Q16718;F8WAS3;C9IZN5;A0A7I2V2W4;A0A087X1G1;A0A7I2V3L8;A0A024R772;A0A087WXR5	H7BYD0;Q16718;F8WAS3;C9IZN5;A0A7I2V2W4;A0A087X1G1;A0A7I2V3L8	NADH dehydrogenase [ubiquinone] 1 alpha subcomplex subunit 5
0	0	0	0	127380000	79046000	125420000	82889000	106950000	89248000		49.095	463	40	1	1	2	0	5	4	5	5	5	3	1	1	2	0	5	4	5	5	5	3	4.3	2.8	6.5	0	16	13.8	16	15.3	17.3	10.8	0	11.084	3	Q5JRG1;H7BYF2;Q9BVL2	Q5JRG1;H7BYF2;Q9BVL2	Nucleoporin p58/p45
122360000	74563000	79129000	54739000	47982000	56064000	68031000	41087000	73977000	0		28.747	248	50	7	5	2	5	5	5	3	2	6	2	0	0	0	0	0	0	0	0	0	0	36.7	27.8	15.3	29	34.3	31	19	21	35.1	13.3	0	11.916	1	H7BYY1	H7BYY1
87645000	100820000	108060000	87636000	114440000	70455000	103480000	82000000	89649000	102070000		40.684	361	73	5	9	6	6	6	6	5	4	4	3	5	9	6	6	6	6	5	4	4	3	18	25.5	20.8	19.9	19.9	19.9	18	15.2	15	9.1	0	38.78	2	H7C2Q8;Q99848	H7C2Q8;Q99848	Probable rRNA-processing protein EBP2
417420000	447900000	0	0	351020000	390430000	0	381530000	0	0		42.208	370	25	3	2	1	0	3	2	4	2	1	3	0	0	0	0	0	0	0	0	0	0	24.6	20.8	11.9	9.5	16.8	20.8	21.6	20.8	16.2	23.8	0	8.6128	1	I3L0A0	I3L0A0
169870000	129840000	160580000	164780000	345040000	166030000	167150000	171160000	332830000	128700000		25.72	225	39	2	2	3	3	2	3	4	2	3	2	2	2	3	3	2	2	4	2	3	2	16.9	16.9	20.9	20.9	16.9	24	29.8	16.9	20.9	16.9	0	10.515	3	I3L0E3;E9PE17;Q9Y2R5	I3L0E3;E9PE17;Q9Y2R5	28S ribosomal protein S17, mitochondrial
335910000	256730000	351240000	368870000	425430000	396030000	457580000	431310000	487840000	273170000		82.091	739	383	24	21	26	23	23	28	31	26	24	28	20	17	21	19	17	23	26	21	19	24	34.2	30.4	38	35.3	35.9	37.2	42.2	34.8	31.9	37.5	0	171.41	6	I3L0N3;P46459;I3L2G1;I3L0L3;I3L338;I3L4Q9	I3L0N3;P46459	Vesicle-fusing ATPase
79267000	0	0	0	79020000	62270000	0	62428000	89287000	0		51.101	456	47	3	2	3	3	5	3	2	3	4	1	3	2	3	3	5	3	2	3	4	1	8.3	5.9	8.8	9	13.8	9	5.7	9	11.8	2.9	0	11.471	2	I3L112;P52429	I3L112;P52429	Diacylglycerol kinase;Diacylglycerol kinase epsilon
0	0	201030000	0	0	309390000	279750000	222940000	258470000	0		35.356	314	21	2	0	1	1	2	3	1	2	1	0	2	0	1	1	2	3	1	2	1	0	9.6	0	5.7	5.7	9.6	13.1	5.7	9.9	5.7	0	0.0083126	1.7084	6	I3L1L9;Q99447;I3L3V9;I3L1R7;I3L1C4;I3L2Q1	I3L1L9;Q99447;I3L3V9;I3L1R7	Ethanolamine-phosphate cytidylyltransferase
400710000	320070000	378590000	316360000	500280000	289340000	403970000	293920000	472870000	199400000		32.182	296	191	10	9	11	11	12	11	11	10	14	6	10	9	11	11	12	11	11	10	14	6	42.9	31.1	44.3	42.2	50.3	49.3	46.3	38.2	56.1	25	0	139.45	2	I3L1P8;Q02978	I3L1P8;Q02978	Mitochondrial 2-oxoglutarate/malate carrier protein
194950000	170100000	196800000	192120000	219210000	155490000	166060000	138640000	197530000	63476000		10.978	101	60	3	3	4	3	2	3	3	3	3	2	2	2	3	1	1	2	2	1	1	1	33.7	33.7	34.7	24.8	23.8	33.7	33.7	24.8	41.6	23.8	0	8.6944	12	J3QS48;I3L295;J3KT75;J3QW43;J3QRD5;O75352;I3L1D2;J3KSI4;I3L4E0;J3KTK8;J3QQZ4;I3L405	J3QS48;I3L295;J3KT75;J3QW43;J3QRD5;O75352;I3L1D2;J3KSI4;I3L4E0;J3KTK8;J3QQZ4;I3L405	Mannose-P-dolichol utilization defect 1 protein
109550000	132780000	87707000	110000000	92746000	137430000	90103000	118470000	81132000	72694000		22.187	202	122	3	5	5	4	4	6	5	4	5	3	2	3	3	3	3	4	3	3	4	2	20.8	41.6	32.7	21.8	21.8	37.6	36.6	21.8	25.2	20.8	0	23.236	8	I3L2Z5;P56270;A0A087WWR2;H3BQI4;I3L411;H3BQS2;I3L4Y2;H3BPU3	I3L2Z5;P56270;A0A087WWR2	Myc-associated zinc finger protein
97062000	77003000	81189000	74363000	110080000	59008000	78016000	59641000	101830000	0		38.861	351	63	7	5	6	6	7	3	4	3	7	3	1	1	1	2	1	1	0	1	2	1	20.2	16.8	22.2	19.9	22.2	8.3	14	8.5	22.5	8.5	0	34.726	5	I3L448;Q5TC12;H0YEW4;A8MRA7;H0YDD6	I3L448;Q5TC12;H0YEW4;A8MRA7	ATP synthase mitochondrial F1 complex assembly factor 1
0	0	0	0	26708000	30014000	30379000	36494000	31311000	0		130.66	1145	24	0	2	0	0	5	5	3	4	2	2	0	2	0	0	5	5	3	4	2	2	0	2.3	0	0	4.7	5.9	3.8	3.7	2.3	2.3	0.0046818	1.9384	2	I3VM54;Q9Y2K7	I3VM54;Q9Y2K7	Lysine-specific demethylase 2A
94864000	144290000	34315000	175100000	89629000	149900000	32186000	162410000	88281000	130750000		205.64	1816	225	17	25	16	25	12	27	12	26	20	18	0	1	1	0	1	1	0	1	1	0	15.3	19.7	12.1	20.5	10.1	20.8	7.8	21.9	16.5	15.3	0	133.95	3	J3KN01;A0A804HJ20;H0Y7R8	J3KN01;A0A804HJ20
95344000	100550000	110990000	70270000	53650000	104200000	99566000	114840000	69557000	83440000		24.553	222	53	3	5	5	5	4	3	5	4	5	5	3	5	5	5	4	3	5	4	5	5	15.8	25.7	26.6	25.7	21.2	15.8	26.6	21.2	25.7	27	0	20.194	6	J3KN29;O00233;F5H5V4;F5GX23;F5H7X1;F5H169	J3KN29;O00233;F5H5V4;F5GX23;F5H7X1	26S proteasome non-ATPase regulatory subunit 9
469410000	520780000	210810000	329820000	171200000	435740000	206830000	422300000	335050000	196700000		33.222	285	46	1	2	1	3	2	2	1	1	2	1	1	1	1	2	1	1	1	1	1	1	32.3	36.1	20.4	38.2	37.9	31.2	21.8	30.5	31.2	26	0	7.24	8	J3KN67;A0A2R2Y2Q3;P06753;A0A494C0P6;A0A494C034;H0YLS7;D6RGJ6;A0A087WTJ7	J3KN67;A0A2R2Y2Q3;P06753;A0A494C0P6	Tropomyosin alpha-3 chain
0	108010000	0	36904000	91742000	0	77914000	46138000	0	0		48.136	419	32	2	2	1	3	2	2	2	2	2	2	0	0	0	1	0	0	0	0	0	0	6.2	6.2	1.9	8.4	6.2	6.2	6.2	6.2	6.2	6.2	0.64281	-0.15666	2	J3KNJ7;V9GYU3	J3KNJ7;V9GYU3
46746000	57874000	34432000	60101000	40647000	65581000	0	49827000	32471000	0		64.279	562	60	6	11	4	8	8	7	3	5	5	3	6	11	4	8	8	7	3	5	5	3	13.3	26.3	9.1	18.3	17.3	16.5	7.3	10.9	12.1	6.4	0	23.445	2	J3KNN7;Q7Z569	J3KNN7;Q7Z569	BRCA1-associated protein
1902300000	1903300000	1197000000	1796300000	1286300000	1590900000	1066500000	1469300000	1337100000	1633100000		15.156	130	141	6	5	5	5	6	4	4	5	4	5	4	3	3	3	4	3	3	4	3	3	50.8	45.4	45.4	45.4	50.8	40	40	45.4	40	45.4	0	114.86	3	J3QL05;J3KP15;Q01130	J3QL05;J3KP15;Q01130	Serine/arginine-rich splicing factor 2
312470000	304570000	290540000	312980000	293540000	319880000	233070000	270820000	255780000	238850000		58.22	489	145	8	8	6	7	8	7	8	7	6	6	4	4	3	3	4	3	4	3	3	3	21.9	21.9	19	20.4	21.9	21.9	21.9	21.9	19	19	0	142.86	7	J3KPP4;O95232;C9JL41;D6RHH0;H7C5U7;U3KQT3;E7EN55	J3KPP4;O95232	Luc7-like protein 3
10502000	0	0	9972300	8129900	10063000	0	0	13598000	0		41.859	375	17	2	2	1	1	1	2	1	2	2	0	2	2	1	1	1	2	1	2	1	0	7.2	7.2	4.3	4.3	4.3	7.7	3.5	9.3	6.9	0	0.047148	0.90963	3	Q9NXW2;J3KPS0;V9GYN7	Q9NXW2;J3KPS0;V9GYN7	DnaJ homolog subfamily B member 12
328160000	323420000	275820000	352880000	236750000	298300000	190400000	284780000	254800000	200750000		46.937	416	205	14	13	17	14	12	11	12	10	10	11	14	13	17	14	12	11	12	10	10	11	34.1	32.5	47.8	39.4	38	36.3	31.2	29.8	31.7	38.5	0	55.679	4	J3KQ32;Q9NTK5;C9JCJ9;C9JTK6	J3KQ32;Q9NTK5	Obg-like ATPase 1
338420000	0	192160000	328020000	292490000	554750000	192500000	333250000	229140000	410420000		26.424	230	36	2	0	3	4	4	4	2	5	5	4	2	0	3	4	4	4	2	5	5	4	15.2	0	15.7	23.5	21.3	23.5	10	27.4	18.7	17.8	0	110.51	6	J3KQ34;Q9H9Q2;J3QT73;A0A087X1P5;J3KQ41;J3QT95	J3KQ34;Q9H9Q2;J3QT73;A0A087X1P5;J3KQ41	COP9 signalosome complex subunit 7b
154170000	125190000	169810000	127820000	181250000	124660000	154170000	126510000	188280000	95432000		19.325	180	133	6	6	6	6	6	6	7	6	6	7	6	6	6	6	6	6	7	6	6	7	51.7	51.7	53.3	51.7	51.7	51.7	58.9	51.7	51.7	46.1	0	140.78	2	J3KQ48;Q9Y3E5	J3KQ48;Q9Y3E5	Peptidyl-tRNA hydrolase 2, mitochondrial
289440000	163470000	229180000	142750000	340660000	161600000	320330000	212480000	316970000	142030000		47.26	419	161	14	12	12	7	10	9	13	12	11	9	8	7	6	4	6	5	8	6	6	5	40.1	28.6	28.4	21.2	28.2	21.5	30.5	30.1	28.4	23.4	0	142.13	6	J3KQA0;P21579;K7EJS7;F8W1U9;F8VXH0;C9JX50	J3KQA0;P21579	Synaptotagmin-1
61104000	82888000	0	52862000	68687000	71814000	0	69691000	42571000	0		20.501	179	32	4	5	1	2	2	5	1	6	3	2	4	5	1	2	2	5	1	6	3	2	31.8	42.5	7.3	17.9	23.5	42.5	7.3	48	20.7	20.7	0	13.596	4	J3KR35;Q8WUD4;C9JUN5;S4R331	J3KR35;Q8WUD4;C9JUN5	Coiled-coil domain-containing protein 12
396610000	322230000	225490000	319580000	245260000	290620000	196800000	273980000	255240000	131380000		31.44	272	199	11	12	12	11	10	11	11	12	10	8	11	12	12	11	10	11	11	12	10	8	43.4	47.1	47.1	43.4	43.4	43.4	45.6	52.9	41.9	34.6	0	241.54	6	J3KR44;Q96FW1;F5GYN4;F5H6Q1;F5GYJ8;F5H3F0	J3KR44;Q96FW1;F5GYN4;F5H6Q1;F5GYJ8;F5H3F0	Ubiquitin thioesterase OTUB1
168800000	138150000	143630000	103560000	133870000	118480000	124880000	120570000	126150000	143260000		21.905	192	45	5	4	6	4	3	4	6	5	5	3	4	4	6	4	3	4	6	5	5	2	24.5	19.3	27.1	20.3	16.7	21.9	27.1	26	22.9	21.9	0	30.266	2	J3KS15;Q14197	J3KS15;Q14197	Peptidyl-tRNA hydrolase ICT1, mitochondrial
0	67833000	0	86406000	127950000	93570000	82199000	102980000	123600000	0		10.976	92	38	2	2	1	2	2	2	2	2	2	0	2	2	1	2	2	2	2	2	2	0	25	25	8.7	25	25	25	25	25	25	0	0	4.0493	2	J3KT68;Q5BJF2	J3KT68;Q5BJF2	Transmembrane protein 97
924100000	945580000	999350000	1188500000	1545100000	1219700000	1161700000	1196300000	1413600000	1132100000		69.086	614	604	21	26	25	21	24	24	22	23	24	25	16	17	16	14	16	17	16	16	16	20	50.8	54.9	53.6	50.7	49.5	50.5	52.8	48.4	49.5	48.9	0	323.31	13	J3KTA4;P17844;A0A7I2V507;A0A7I2V2S0;A0A0G2JLI4;A0A7I2V5F5;J3QRQ7;J3KRZ1;J3QSF1;J3QR02;X6RLV5;J3QKN9;J3QRN5	J3KTA4;P17844;A0A7I2V507;A0A7I2V2S0;A0A0G2JLI4;A0A7I2V5F5	Probable ATP-dependent RNA helicase DDX5
1146100000	1222400000	1048800000	1119900000	1159700000	1117000000	904650000	1019700000	1154500000	1029400000		28.329	253	630	15	15	14	15	14	15	16	13	13	14	14	14	13	14	13	14	15	12	12	13	51.8	51.8	51.4	51.8	48.2	51.8	54.2	47.8	47.8	54.2	0	76.727	5	J3KTL2;Q07955;J3KSR8;J3QQV5;J3KSW7	J3KTL2;Q07955	Serine/arginine-rich splicing factor 1
96211000	50701000	79501000	66714000	78092000	37943000	62023000	42570000	71615000	62595000		33.814	301	29	4	4	3	2	4	2	2	2	4	2	4	4	3	2	4	2	2	2	4	2	19.3	19.3	12.6	10	13	10	10	10	21.9	12.3	0	16.148	3	O75880;J3QL56;J3QR42	O75880;J3QL56	Protein SCO1 homolog, mitochondrial
119610000	101970000	0	100250000	147880000	103860000	0	105370000	142790000	109420000		7.768	68	24	2	2	1	3	2	2	2	2	2	3	0	0	0	0	0	0	1	0	0	0	38.2	38.2	26.5	58.8	47.1	38.2	36.8	38.2	38.2	58.8	0	19.292	14	J3QQM2;J3KRP6;J3QS72;X6R3J2;J3KT74;Q15532;F5GWN1;J3QSG1;J3QSB3;J3QQW6;J3QLJ7;J3QQX5;J3KT22;B4DLD3	J3QQM2;J3KRP6;J3QS72;X6R3J2;J3KT74;Q15532;F5GWN1;J3QSG1	Protein SSXT
90101000	101350000	107830000	68447000	0	81029000	69615000	70104000	0	0		12.013	109	20	1	1	3	2	1	1	3	1	1	2	1	1	3	2	1	1	3	1	1	2	10.1	10.1	33.9	25.7	10.1	10.1	47.7	10.1	10.1	25.7	0	14.099	4	J3QQM5;Q9BT23;J3QL69;J3KRR0	J3QQM5;Q9BT23;J3QL69;J3KRR0	LIM domain-containing protein 2
189430000	122340000	134040000	122860000	148400000	104480000	153240000	90967000	142600000	112230000		29.988	261	110	10	8	10	8	9	8	6	5	8	5	7	6	7	6	6	6	4	3	6	3	39.1	26.8	35.6	32.6	39.1	31	28.4	27.6	31	27.6	0	138.9	3	Q9NVS9;J3QQZ9;J3QQV6	Q9NVS9;J3QQZ9;J3QQV6	Pyridoxine-5-phosphate oxidase
70464000	76739000	87957000	90062000	86814000	96214000	101750000	97995000	106010000	86326000		85.586	735	79	3	6	10	5	6	5	6	7	3	3	3	6	10	5	6	5	6	7	3	3	4.6	9.4	14.4	10.7	14.7	11.7	8.3	13.3	8.4	4.1	0	13.327	4	J3QR07;Q96MU7;J3KS01;J3KRG5	J3QR07;Q96MU7	YTH domain-containing protein 1
368260000	341130000	306130000	335980000	302260000	270430000	272050000	223260000	299290000	312440000		20.457	177	120	6	6	6	6	5	6	6	5	6	5	2	2	2	2	2	2	2	1	2	2	42.9	42.9	42.9	42.9	37.9	42.9	42.9	36.7	42.9	37.3	0	100.56	4	J3QRS3;P19105;O14950;J3KTJ1	J3QRS3;P19105;O14950;J3KTJ1	Myosin regulatory light chain 12A;Myosin regulatory light chain 12B
280870000	314870000	192890000	279300000	232870000	289150000	171040000	238940000	202380000	258070000		52.541	493	110	7	6	5	6	6	7	5	7	5	6	7	6	5	6	6	7	5	7	5	6	19.3	19.1	11.6	19.1	15	18.1	14.8	19.3	14.8	19.1	0	84.978	9	J3QRS9;O43670;X6R4W8;J3KS31;J3QS27;J3KTL1;J3KRB6;J3KRW6;H0Y3M2	J3QRS9;O43670;X6R4W8	BUB3-interacting and GLEBS motif-containing protein ZNF207
27398000	37519000	41849000	38839000	48735000	60083000	68551000	74365000	47420000	33610000		56.931	521	84	3	5	5	4	4	7	6	6	6	4	3	4	5	4	4	7	6	6	6	4	9	13.4	14.8	11.3	13.8	21.9	18	18.2	18.2	13.1	0	18.56	3	Q14119;J3QSH4;J9JIC7	Q14119;J3QSH4;J9JIC7	Vascular endothelial zinc finger 1
434950000	450120000	411800000	513280000	441690000	495130000	357960000	492700000	408820000	510850000		37.154	328	208	11	11	11	11	10	11	10	13	11	10	11	11	11	11	10	11	10	13	11	10	44.5	44.5	46.6	44.5	40.5	44.5	43.6	47.9	44.5	44.2	0	280.41	3	O43684;J3QT28;J3QSX4	O43684;J3QT28;J3QSX4	Mitotic checkpoint protein BUB3
106290000	84863000	101790000	85841000	102510000	107020000	123840000	133950000	148010000	93991000		50.052	456	86	7	6	8	6	7	5	7	7	7	5	7	6	8	6	7	5	7	7	7	5	20	18.6	20.6	16.4	24.8	16.7	20.6	20.6	20.6	13.6	0	89.399	9	K7EIU8;Q13485;K7ES96;K7EIJ2;K7EL18;K7EL15;A0A087WUF3;K7ENG1;K7ELK2	K7EIU8;Q13485;K7ES96;K7EIJ2	Mothers against decapentaplegic homolog;Mothers against decapentaplegic homolog 4
240340000	181430000	239560000	224710000	448590000	263400000	339210000	257860000	462560000	179500000		93.296	829	414	24	19	25	21	28	26	28	27	31	17	23	18	20	19	24	24	23	24	27	15	39.2	34.9	37.3	36.2	46	39.8	46.8	43.2	47.4	26.5	0	323.31	6	K7EJE8;K7EKE6;P36776;K7ER27;K7ER56;K7EQF8	K7EJE8;K7EKE6;P36776	Lon protease homolog, mitochondrial
712760000	726380000	727490000	669770000	820140000	602620000	515950000	599340000	716240000	773560000		43.312	406	144	6	9	8	10	6	8	7	5	6	7	6	9	8	10	6	8	7	5	6	7	23.4	35.2	28.1	36.5	22.2	29.8	25.9	19.7	19.7	27.3	0	132.41	4	K7EQ55;K7EK33;Q96EP5;K7EQ02	K7EQ55;K7EK33;Q96EP5;K7EQ02	DAZ-associated protein 1
2779900000	2242600000	1685600000	1849800000	1966200000	1754200000	1374300000	1513200000	2233000000	1240500000		43.357	378	670	19	18	18	19	17	18	16	17	20	16	0	0	0	0	0	0	0	0	0	0	70.6	59.5	70.6	61.1	57.7	68.8	66.7	57.1	69.3	61.4	0	323.31	2	K7EL50;P27797	K7EL50;P27797	Calreticulin
381520000	616870000	368290000	363350000	230090000	430530000	423740000	352310000	262710000	332030000		17.723	152	202	5	5	5	5	4	4	5	6	4	5	1	0	0	0	0	0	0	2	0	0	49.3	34.9	34.9	34.9	34.9	34.9	34.9	57.9	34.9	37.5	0	56.526	7	K7ELC2;P62841;K7EM56;A0A0B4J2B4;K7EQJ5;K7EJ78;S4R456	K7ELC2;P62841;K7EM56;A0A0B4J2B4;K7EQJ5;K7EJ78	40S ribosomal protein S15
831710000	728120000	707690000	613040000	618240000	556580000	555280000	499000000	658910000	662950000		60.192	535	288	17	20	17	16	14	16	15	17	15	14	17	20	17	16	14	16	15	17	15	14	46.4	46.4	39.1	37.4	30.3	28.6	33.6	42.2	37	33.5	0	323.31	8	K7ELL7;P14314;K7EPW7;A0A7I2V2T6;A0A0C4DGP4;K7EKX1;K7EJ70;K7EIP3	K7ELL7;P14314	Glucosidase 2 subunit beta
297880000	144770000	212310000	167280000	317710000	135570000	216200000	116530000	228410000	101510000		19.27	170	39	2	2	2	2	2	2	3	2	2	2	2	2	2	2	2	2	3	2	2	2	17.6	17.6	17.6	17.6	17.6	17.6	22.9	17.6	17.6	17.6	0	29.487	6	K7ELQ9;Q6UW68;K7EM09;K7EPR0;K7ER05;K7EJQ9	K7ELQ9;Q6UW68;K7EM09;K7EPR0	Transmembrane protein 205
450640000	484750000	339160000	464100000	336960000	483750000	283680000	502280000	322450000	545680000		13.607	121	143	10	10	6	9	8	10	8	8	8	8	4	4	2	3	3	4	3	3	2	4	57	57	52.1	52.9	52.9	57	52.9	52.9	52.9	56.2	0	276.8	2	K7EM18;P41567	K7EM18;P41567	Eukaryotic translation initiation factor 1
64680000	74727000	59774000	71568000	0	78159000	55386000	80317000	54233000	57967000		26.696	240	34	3	3	4	2	3	3	3	3	2	2	3	3	4	2	3	3	3	3	2	2	12.5	12.1	15.8	8.3	12.5	12.1	14.2	12.1	8.8	8.8	0	18.812	4	K7ENR6;Q969U7;V9GZ55;K7ER45	K7ENR6;Q969U7;V9GZ55	Proteasome assembly chaperone 2
86798000	83013000	55759000	69178000	78716000	72668000	61861000	81471000	92456000	80784000		44.638	426	71	4	5	3	6	5	6	6	5	5	5	4	5	3	6	5	5	6	5	5	5	11.7	15.7	9.9	19.2	15.7	17.6	21.6	19.7	15.7	17.4	0	171.53	5	K7EQ03;K7EP90;Q9BTD8;K7ER08;K7EML2	K7EQ03;K7EP90;Q9BTD8;K7ER08	RNA-binding protein 42
208540000	146880000	126080000	134980000	141980000	117740000	112470000	108510000	141140000	160880000		22.49	204	69	7	5	4	7	4	4	4	4	7	3	7	5	4	7	4	4	4	4	7	3	52.5	39.7	33.8	52.5	33.8	30.4	33.8	28.9	52.5	24.5	0	21.401	7	K7ER15;Q9H0R4;K7EMY7;K7EQD2;K7EJQ8;A0A1B0GXB1;K7EKX8	K7ER15;Q9H0R4;K7EMY7;K7EQD2;K7EJQ8;A0A1B0GXB1	Haloacid dehalogenase-like hydrolase domain-containing protein 2
190000000	169960000	110990000	146000000	237150000	154060000	137810000	140900000	206960000	127090000		33.792	300	144	11	9	5	10	8	11	8	8	11	5	2	2	1	3	2	3	2	2	2	0	58.7	46.3	22	48.7	43	58.3	42.7	40	58.7	24.7	0	127.28	6	K7ES61;Q9BYD3;K7ELQ0;K7ELF1;K7EKI4;K7EJ73	K7ES61;Q9BYD3;K7ELQ0;K7ELF1	39S ribosomal protein L4, mitochondrial
97388000	0	0	0	119140000	80741000	113490000	70406000	81219000	0		27.607	243	24	3	1	2	1	2	3	3	3	3	1	3	1	2	1	2	3	3	3	3	1	23	8.2	14.8	8.6	16.9	23	23	23	23	6.2	0	47.043	4	K7ESE6;Q9BUM1;K7EQ13;K7ENK1	K7ESE6;Q9BUM1	Glucose-6-phosphatase 3
139450000	120480000	181000000	172790000	235280000	157510000	149760000	114170000	225420000	155040000		24.177	209	68	6	5	3	6	6	6	6	4	6	5	6	5	3	6	6	6	6	4	6	5	32.5	28.7	18.2	34	34.9	34.9	34	22.5	32.5	29.7	0	37.486	2	K7ESP4;Q8WVC6	K7ESP4;Q8WVC6	Dephospho-CoA kinase domain-containing protein
91927000	76244000	61204000	63717000	58068000	49871000	53888000	43755000	74930000	0		11.133	103	37	5	3	4	3	3	4	4	4	5	1	5	3	4	3	3	4	4	4	5	1	49.5	24.3	46.6	24.3	36.9	46.6	32	39.8	49.5	7.8	0	51.836	1	L0R6Q1	L0R6Q1
167380000	174080000	121710000	202960000	216610000	208700000	107060000	150750000	241090000	132710000		58.182	518	88	8	8	4	7	9	9	3	5	9	6	2	2	0	2	3	2	0	1	2	1	21.2	22.6	12.4	18.1	24.1	28.2	8.9	13.9	24.7	16.8	0	50.841	7	M0QWZ7;Q9NP81;B4DJM9;M0R259;M0R1C0;M0R2H5;M0QX29	M0QWZ7;Q9NP81	Serine--tRNA ligase, mitochondrial
67052000	44798000	40086000	33670000	59690000	34724000	36192000	32606000	68717000	0		49.967	445	51	6	3	4	2	6	6	4	4	5	1	1	0	0	0	1	1	1	0	1	0	17.5	9.9	13.5	7.2	17.5	17.8	11.7	13.5	15.3	3.6	0	24.367	4	M0QXF9;O15382;B3KSI3;M0R2K7	M0QXF9;O15382;B3KSI3	Branched-chain-amino-acid aminotransferase;Branched-chain-amino-acid aminotransferase, mitochondrial
255600000	284390000	155840000	222100000	227820000	342340000	129050000	304230000	170650000	217110000		23.568	218	50	3	3	3	3	2	2	3	3	2	3	3	3	3	3	2	2	3	3	2	3	19.3	19.3	19.3	19.3	14.2	14.2	19.3	19.3	14.2	19.3	0	30.579	2	M0QXZ5;Q96B54	M0QXZ5;Q96B54	Zinc finger protein 428
21536000	19591000	16417000	13622000	15105000	14806000	15361000	19935000	11331000	9936000		35.904	321	40	2	1	3	2	2	3	3	2	2	2	0	0	0	0	0	0	0	0	0	0	35.5	39.3	39.9	37.4	37.4	34.3	37.4	34.6	34.6	50.8	0	5.6355	3	M0QYT0;M0R280;M0QXS7	M0QYT0
45793000	55630000	62768000	45824000	40492000	55136000	0	45153000	61483000	0		17.303	144	28	3	3	3	4	4	2	3	2	4	1	1	1	1	2	2	1	2	1	2	1	16.7	16.7	16.7	27.8	29.9	11.1	17.4	11.1	27.8	6.9	0	10.981	5	M0R0N4;M0QYZ2;P53680;X6R390;M0R1S0	M0R0N4;M0QYZ2;P53680;X6R390	AP-2 complex subunit sigma
1027700000	805230000	962430000	826410000	1014100000	853880000	840140000	816680000	971050000	1173200000		76.65	747	645	23	23	22	22	22	24	22	24	23	24	23	23	22	22	22	24	22	24	23	24	42.6	44	42.3	41.4	43.6	43.1	43.1	43.1	42	43.6	0	323.31	10	M0R0C6;Q92945;A0A087WTP3;M0R0I5;M0QYH3;M0R3J3;M0R251;M0QYG1;M0QXW7;M0R263	M0R0C6;Q92945;A0A087WTP3	Far upstream element-binding protein 2
95672000	84723000	75049000	91517000	76615000	75752000	73888000	97919000	87843000	172650000		83.474	756	54	5	5	6	8	7	4	4	5	8	3	5	5	6	8	7	4	4	5	8	3	9.3	7.8	13	16.3	14.4	6.9	6.9	7.8	14.9	3.2	0	49.024	8	M0R165;Q9UBC2;M0R2S2;M0R1V5;M0R3I1;K7EJR2;M0R330;M0QX30	M0R165;Q9UBC2;M0R2S2	Epidermal growth factor receptor substrate 15-like 1
60614000	55200000	55467000	80918000	142210000	80281000	121040000	101670000	103350000	67030000		126.39	1133	131	6	8	6	9	14	14	11	16	16	7	2	2	1	2	4	3	3	4	4	2	7.3	12.4	9.2	13.8	20.1	17.7	15.4	21.6	22.9	9.3	0	116.85	7	M0R2B7;P28340;A0A087WYJ2;M0QZR8;A0A2R8Y705;M0QXE6;M0QXQ2	M0R2B7;P28340;A0A087WYJ2;M0QZR8	DNA polymerase;DNA polymerase delta catalytic subunit
0	0	0	0	124050000	63117000	140810000	113760000	181120000	90075000		121.54	1096	130	1	2	4	5	18	10	21	16	20	8	1	1	3	4	17	10	19	15	19	7	1	1.7	3.7	5.5	20.6	10.6	25.1	17.2	25.1	7.6	0	54.611	5	M0R2Z9;Q8IX01;M0R3F6;M0R065;M0R216	M0R2Z9;Q8IX01;M0R3F6	SURP and G-patch domain-containing protein 2
174790000	131690000	168370000	138970000	220690000	132140000	154340000	131250000	202600000	115690000		72.911	658	239	18	15	18	17	17	14	17	14	21	9	9	7	8	9	8	6	9	5	11	6	39.1	31.9	43.5	39.4	37.2	35.1	40.4	33.7	46.5	20.5	0	175.95	8	O00116;B7Z3Q4;A0A7P0T984;A0A1B0GWA2;A0A7P0TAL3;A0A2R8YEL0;A0A7P0TAU9;B8ZZ81	O00116;B7Z3Q4;A0A7P0T984;A0A1B0GWA2;A0A7P0TAL3;A0A2R8YEL0;A0A7P0TAU9	Alkyldihydroxyacetonephosphate synthase, peroxisomal
805670000	754420000	725940000	656480000	781400000	666960000	689040000	641980000	731190000	418900000		49.129	427	197	10	8	8	9	10	9	8	8	7	8	7	5	5	6	7	5	5	5	4	5	59	58.1	51.8	58.5	54.1	51.8	51.5	51.3	49.6	52	0	155.85	8	O00148;K7EQN7;K7EPJ3;K7EN69;K7ENP6;K7EL56;K7EIL8;F6SXL5	O00148;K7EQN7	ATP-dependent RNA helicase DDX39A
69380000	58136000	72024000	57067000	69262000	63597000	53729000	66796000	72292000	79442000		36.071	329	77	7	4	7	4	6	7	4	4	8	5	7	4	7	4	6	7	4	4	8	5	34.7	23.1	36.8	24.3	32.5	41.3	17.6	27.4	35.6	24.6	0	54.97	1	O00151	O00151	PDZ and LIM domain protein 1
277990000	246860000	237440000	296300000	247890000	270900000	236870000	281520000	221810000	246090000		41.796	380	178	8	10	9	8	7	8	10	10	8	9	8	10	9	8	7	8	10	10	8	9	29.7	32.6	32.1	29.7	25.8	29.7	32.4	33.9	29.7	32.1	0	60.868	2	O00154;K7EKP8	O00154;K7EKP8	Cytosolic acyl coenzyme A thioester hydrolase
139200000	103300000	128150000	114260000	107750000	117110000	102280000	104560000	108310000	130600000		37.664	330	125	11	10	11	13	10	12	9	10	12	9	3	3	3	3	2	3	2	3	3	2	49.7	34.5	47.6	53.9	40	51.2	39.7	40.9	51.5	36.4	0	58.279	9	O00170;A0A804HKH9;A0A804HIX8;A0A804HJ38;V9GYQ3;E9PMH2;A0A804HKK3;A0A804HKP8;A0A804HJ46	O00170;A0A804HKH9;A0A804HIX8;A0A804HJ38;V9GYQ3;E9PMH2;A0A804HKK3;A0A804HKP8	AH receptor-interacting protein
96604000	102310000	122150000	121660000	114080000	133290000	139110000	150750000	91056000	123590000		72.453	669	115	8	11	5	10	8	11	9	11	8	8	5	9	3	7	5	8	6	7	5	6	16.1	23.9	9.3	22.7	15.4	24.5	16	26.8	17.5	15.1	0	44.473	3	O00178;F5H716;F5H257	O00178	GTP-binding protein 1
155410000	188520000	122030000	207690000	207560000	239250000	193660000	263250000	203380000	128950000		47.463	422	248	18	20	14	18	15	21	19	20	17	14	18	20	14	18	15	21	19	20	17	14	48.1	50	31.5	44.3	41.7	50.9	49.5	50.2	44.8	41	0	98.533	4	O00231;J3QRY4;J3QS13;J3KSW3	O00231	26S proteasome non-ATPase regulatory subunit 11
104320000	103240000	121620000	152370000	205130000	201520000	181900000	268980000	212080000	118310000		52.904	456	142	6	8	7	13	11	10	14	11	9	9	6	8	7	13	11	10	14	11	9	9	16	20	20.2	32.5	28.3	27.2	36.4	30	25.7	23.5	0	97.494	3	O00232;J3KTJ5;J3KSK1	O00232	26S proteasome non-ATPase regulatory subunit 12
1035200000	604750000	896220000	536150000	798230000	503110000	664800000	409810000	788650000	381720000		21.671	195	176	11	10	9	9	10	10	8	9	10	10	10	9	8	8	9	9	7	8	9	9	43.6	43.6	45.6	43.1	45.1	43.6	41.5	43.1	43.1	37.4	0	203.53	1	O00264	O00264	Membrane-associated progesterone receptor component 1
156540000	180850000	135030000	191460000	183210000	154780000	130550000	158100000	153980000	120400000		121	1087	194	19	19	11	19	14	19	13	16	19	18	19	19	11	19	14	19	13	16	19	18	28.2	25.3	14.3	27.3	22.5	24.9	17.4	19.3	27.7	22.6	0	295.97	4	O00267;M0QYL9;M0R105;M0R2M5	O00267	Transcription elongation factor SPT5
73634000	62006000	84775000	53457000	84518000	48932000	83445000	0	0	0		36.521	331	44	5	6	5	3	3	3	4	1	2	2	5	6	5	3	3	3	4	1	2	2	18.7	21.1	21.8	12.7	10.6	11.2	14.5	2.7	8.5	6.3	0	17.028	2	O00273;K7ERT1	O00273	DNA fragmentation factor subunit alpha
689740000	931200000	516720000	833120000	518720000	721200000	384770000	835010000	459640000	518870000		26.922	241	213	13	13	10	11	8	11	12	11	10	10	13	13	10	11	8	11	12	11	10	10	71	75.9	56.4	63.1	46.9	58.1	71	63.1	57.7	57.7	0	240.03	1	O00299	O00299	Chloride intracellular channel protein 1
99809000	0	0	104710000	0	121860000	134360000	74947000	93635000	0		63.887	574	35	3	1	2	2	3	4	3	4	4	4	3	1	2	2	3	4	3	4	4	4	7.7	1.6	3.8	5.4	6.6	9.4	7.8	9.2	8.7	8	0	6.8565	2	O00311;B1AMW7	O00311	Cell division cycle 7-related protein kinase
40255000	0	71891000	0	0	58471000	62947000	48878000	0	0		20.747	190	14	2	1	2	0	0	2	2	2	1	2	2	1	2	0	0	2	2	2	1	2	12.1	4.7	12.1	0	0	12.1	12.1	12.1	7.4	12.6	0.00067966	2.6632	5	O00399;E5RIK5;E5RGW9;E5RFU3;E5RK00	O00399	Dynactin subunit 6
1035900000	1062500000	1126500000	632850000	0	471030000	0	0	320430000	1161600000		60.908	549	43	2	1	1	2	2	2	1	1	2	1	2	1	1	2	2	2	1	1	2	1	3.5	1.5	1.5	3.5	3.5	3.5	1.5	1.5	3.8	1.5	0.86399	-1.1859	9	O00400;H7C562;A0A2R8YF57;H7C577;A0A2R8YEX5;A0A2R8Y359;H7C532;A0A2R8Y5I5;A0A2R8Y6H1	O00400;H7C562;A0A2R8YF57	Acetyl-coenzyme A transporter 1
0	0	52735000	54780000	44945000	58347000	0	0	50637000	0		54.826	505	32	1	4	3	4	3	2	1	4	3	1	1	4	3	4	3	2	1	4	3	1	2.2	13.9	7.9	10.5	7.9	5.7	2.6	14.5	8.9	4.2	0	7.2103	1	O00401	O00401	Neural Wiskott-Aldrich syndrome protein
332130000	397590000	324510000	487740000	560040000	609500000	508400000	731500000	583340000	356010000		123.63	1097	528	29	31	25	31	31	34	31	38	33	27	22	24	20	24	25	27	25	30	26	21	36.6	37.6	30.4	36.6	38.7	41.4	35.9	45	38.7	33.5	0	323.31	13	O00410;H0Y8C6;E7ETV3;E7EV12;E7EQT5;E7EWK4;E7EX05;C9JQT6;C9JZD8;E7ETV8;E7ESZ1;C9J875;C9JXE0	O00410;H0Y8C6	Importin-5
466050000	0	360600000	0	428640000	315890000	479050000	353060000	416360000	0		138.62	1230	71	4	3	3	2	16	3	7	7	14	3	4	3	3	2	16	3	7	7	14	3	5.2	2.4	2.8	2	20.2	2.6	8.9	10.8	17.5	3.5	0	31.388	3	O00411;K7EMH3;K7ESD1	O00411	DNA-directed RNA polymerase, mitochondrial
55003000	89822000	108910000	110410000	108370000	76895000	0	0	0	123330000		17.561	153	53	4	2	3	2	3	2	4	3	2	2	4	2	3	2	3	2	4	3	2	2	36.6	15	24.2	13.7	32	15	32	24.2	15	15	0	18.261	4	O00422;U3KPY7;H7BZW6;U3KQ12	O00422;U3KPY7;H7BZW6	Histone deacetylase complex subunit SAP18
155760000	195020000	193560000	273600000	243790000	307170000	243320000	381450000	262650000	298540000		63.704	579	262	12	14	14	15	14	16	15	17	15	19	11	14	14	14	13	16	15	15	14	19	32.1	34.9	35.1	39.6	36.8	41.1	37	40.4	39.7	42.5	0	197.54	2	O00425;F8WD15	O00425	Insulin-like growth factor 2 mRNA-binding protein 3
103290000	112120000	122530000	148610000	174250000	159750000	150130000	175320000	162690000	123230000		81.876	736	290	19	22	22	20	22	23	20	22	20	20	15	17	16	15	17	18	15	17	15	14	34.5	38.7	38.2	36.1	40.2	39	34	38.7	36.4	35.6	0	323.31	6	O00429;F8VZ52;B4DPZ9;B4DDQ3;F8W1W3;H0YI79	O00429	Dynamin-1-like protein
78995000	73216000	66710000	69444000	62525000	72442000	65021000	70369000	51864000	64905000		39.336	366	48	5	5	4	6	4	6	3	6	5	3	5	5	4	6	4	6	3	6	5	3	19.4	19.4	10.9	23.8	13.9	23.8	11.2	23.8	18	11.2	0	11.038	2	O00442;A6NIC1	O00442	RNA 3-terminal phosphate cyclase
688430000	767890000	518860000	717030000	946030000	681350000	552860000	609160000	591290000	627260000		51.543	464	79	9	7	7	7	4	7	6	6	9	8	9	7	7	7	4	7	6	6	9	8	23.7	18.1	19	20	10.3	20	14.2	18.1	23.9	20.9	0	60.347	3	O00451;E5RGR6;E5RJ44	O00451;E5RGR6	GDNF family receptor alpha-2
158630000	203740000	98091000	110680000	64809000	151880000	105440000	115040000	113800000	109000000		81.879	696	104	13	14	7	10	4	10	6	11	10	3	13	14	7	10	4	10	6	11	10	3	26.3	30	13.1	21.1	10.2	19.4	9.9	20.7	23.4	6	0	78.858	2	O00461;F8W785	O00461;F8W785	Golgi integral membrane protein 4
19158000	28590000	9907900	10027000	12247000	11757000	12919000	17712000	10874000	11979000		9.5388	90	22	5	4	2	3	3	1	3	2	2	1	3	3	1	1	1	1	2	1	1	1	42.2	33.3	23.3	23.3	23.3	14.4	41.1	23.3	23.3	14.4	0.59751	-0.03868	1	O00479	O00479	High mobility group nucleosome-binding domain-containing protein 4
0	422010000	601340000	399700000	788880000	407140000	655650000	328160000	771350000	238670000		9.3697	81	48	2	2	2	2	2	2	2	2	2	2	2	2	2	2	2	2	2	2	2	2	22.2	27.2	27.2	27.2	27.2	27.2	27.2	27.2	27.2	27.2	0	10.475	1	O00483	O00483	Cytochrome c oxidase subunit NDUFA4
100260000	139160000	97734000	138630000	185430000	154400000	158190000	202160000	148940000	143360000		34.577	310	83	6	4	5	5	6	6	7	5	4	5	6	4	5	5	6	6	7	5	4	5	31.9	22.6	22.6	30.6	32.9	33.9	35.2	25.5	23.2	25.5	0	37.895	1	O00487	O00487	26S proteasome non-ATPase regulatory subunit 14
37118000	36579000	0	30682000	0	21423000	0	20364000	20600000	0		64.699	593	22	2	4	2	4	1	3	0	2	3	3	2	4	2	4	1	3	0	2	3	3	5.1	10.1	5.1	8.9	3.4	8.1	0	5.1	7.4	7.6	0.00023935	3.3656	1	O00499	O00499	Myc box-dependent-interacting protein 1
174920000	185980000	162470000	226850000	179430000	193750000	160860000	196700000	165410000	183600000		57.81	521	186	9	13	11	13	11	12	8	12	11	10	8	9	9	9	9	9	6	9	9	7	28.2	35.7	32.8	35.7	29.4	35.5	21.7	31.1	29.4	25.1	0	86.185	2	O00505;H0Y4S9	O00505	Importin subunit alpha-4
88745000	78263000	0	74736000	98229000	93411000	109080000	80098000	111670000	0		48.111	426	47	5	4	3	4	5	6	3	5	4	4	2	1	1	2	2	3	1	3	1	2	14.3	10.1	5.6	11.3	14.3	13.1	7	13.4	7.3	9.2	0.00023408	3.0655	8	O00506;C9JDH9;C9JCC0;C9J232;C9JJV0;C9K0M6;C9JIH8;E7EM58	O00506	Serine/threonine-protein kinase 25
199510000	203010000	233490000	314050000	461280000	335760000	276310000	306890000	305700000	252170000		68.002	588	113	10	9	9	11	11	8	13	10	10	10	10	9	9	11	11	8	13	10	10	10	20.1	19	17.7	25.3	24.7	15.1	29.1	26.4	19.9	23.1	0	65.86	5	O00541;B5MCF9;B3KXD6;H7BYY8;H7C267	O00541;B5MCF9;B3KXD6	Pescadillo homolog
55976000	67425000	58624000	0	51499000	59418000	0	0	54228000	0		32.444	298	25	3	2	3	1	4	2	1	1	3	0	1	1	1	0	1	0	0	0	1	0	15.8	12.4	15.8	6.4	27.5	9.7	6.4	6.4	15.8	0	0	37.86	3	O00560;B4DHN5;E9PBU7	O00560;B4DHN5;E9PBU7	Syntenin-1
109500000	119530000	106730000	113720000	129450000	117760000	86483000	85100000	91444000	91921000		78.863	681	115	12	10	7	10	10	10	7	8	8	6	12	10	7	10	10	10	7	8	8	6	26.3	22.6	18.1	19.2	24.2	24.2	18.1	19.4	18.8	16	0	56.22	2	O00566;U3KQ48	O00566	U3 small nucleolar ribonucleoprotein protein MPP10
196520000	221700000	270960000	258870000	407910000	332260000	303760000	293790000	285330000	225450000		66.049	594	324	19	21	21	22	24	23	30	26	21	18	19	21	21	22	24	23	29	26	21	18	36.4	44.6	46.6	43.3	52.9	51.5	58.6	53	44.3	39.2	0	291.09	5	O00567;A0A494C128;Q5JXT2;H0Y653;H0YDU4	O00567;A0A494C128	Nucleolar protein 56
89613000	91544000	95791000	115970000	87312000	101630000	71844000	118810000	111400000	142160000		35.144	305	88	7	6	6	6	5	6	7	5	5	7	7	6	6	6	5	6	7	5	5	7	31.8	24.6	24.6	24.6	21.6	24.3	29.5	21.6	21.6	29.5	0	22.09	2	O00743;Q5T1S7	O00743	Serine/threonine-protein phosphatase 6 catalytic subunit;Serine/threonine-protein phosphatase 6 catalytic subunit, N-terminally processed
70513000	68651000	0	63911000	60199000	56652000	0	0	0	72124000		113.74	1011	39	5	9	3	4	3	5	0	2	2	3	5	9	3	4	3	5	0	2	2	3	5.7	10.5	4.5	4.9	3.9	6.8	0	2.6	2.6	4	0	38.198	6	O00754;M0QZ24;M0R174;M0QZG6;M0R2P5;M0QYZ1	O00754	Lysosomal alpha-mannosidase;Lysosomal alpha-mannosidase A peptide;Lysosomal alpha-mannosidase B peptide;Lysosomal alpha-mannosidase C peptide;Lysosomal alpha-mannosidase D peptide;Lysosomal alpha-mannosidase E peptide
161420000	142000000	144690000	166960000	140400000	164690000	146440000	174150000	145000000	190260000		19.652	179	62	4	5	4	5	5	4	4	7	5	5	3	4	4	4	4	3	4	6	4	4	30.7	40.2	38.5	31.3	45.8	31.3	36.9	59.8	31.3	40.2	0	27.776	2	O00762;A0A0A0MSE8	O00762;A0A0A0MSE8	Ubiquitin-conjugating enzyme E2 C
91497000	77534000	0	56314000	0	79919000	58683000	53680000	53728000	71474000		35.102	312	35	4	4	2	4	3	3	3	2	3	3	4	4	2	4	3	3	3	2	3	3	27.9	21.8	6.7	23.7	11.9	12.2	18.6	6.7	16.3	12.2	0	13.185	3	O00764;F2Z2Y4;A8MV33	O00764;F2Z2Y4	Pyridoxal kinase
180520000	187490000	164220000	213570000	299600000	258740000	238270000	257040000	337710000	305940000		242.04	2285	233	14	13	14	15	21	23	19	24	26	17	4	2	3	3	6	5	3	5	6	3	10.4	9.5	9.4	11.5	15	15.5	12.4	17	19.4	12	0	238.32	1	O14497	O14497	AT-rich interactive domain-containing protein 1A
30407000	23955000	0	31628000	0	34636000	0	34002000	25305000	0		26.534	226	21	2	2	2	2	2	5	2	3	3	2	2	2	2	2	2	5	2	3	3	2	8.8	8.8	8	8.8	9.3	22.6	8.8	12.4	12.4	8.8	0.0002426	3.6009	5	O14530;B8ZZX4;F8WCJ3;F8WBV5;G3XAJ4	O14530;B8ZZX4	Thioredoxin domain-containing protein 9
397930000	372660000	332190000	397050000	370340000	363000000	322670000	362600000	280540000	496970000		61.877	572	298	18	17	22	19	15	19	20	16	16	19	18	17	22	19	15	19	20	16	16	19	53.3	51.2	60.8	58.2	49	54.9	57.5	48.3	42.3	50.2	0	201.34	2	O14531;Q5T0Q6	O14531;Q5T0Q6	Dihydropyrimidinase-related protein 4
17155000	14189000	0	18627000	20435000	27320000	0	27591000	24750000	0		64.84	582	35	2	2	2	2	2	2	1	2	3	1	1	1	2	1	1	1	1	1	2	1	6	6	5.2	6	6	6	3.1	6	8.4	3.1	0	6.12	4	O14545;S4R2Z9;F8VVF3;F8VNX8	O14545	TRAF-type zinc finger domain-containing protein 1
902950000	868930000	895740000	531180000	381430000	604050000	826490000	357030000	538780000	717400000		17.417	156	117	6	5	4	4	5	4	4	3	5	5	3	3	2	2	2	2	2	2	3	3	23.7	23.7	21.2	21.2	21.2	21.2	21.2	15.4	23.7	34.6	0	17.68	3	O14561;H3BNK3;H3BNE8	O14561	Acyl carrier protein, mitochondrial
53649000	63542000	75166000	104720000	118750000	115150000	104740000	103400000	114390000	69091000		34.482	308	73	4	3	4	6	6	8	6	7	8	3	1	1	1	1	3	4	3	3	3	0	20.5	14.9	22.1	22.1	31.5	34.4	31.5	31.5	37	10.4	0	69.963	2	O14579;M0QXB4	O14579;M0QXB4	Coatomer subunit epsilon
12147000	0	0	41964000	84637000	74118000	81517000	140610000	74268000	33827000		130.16	1153	100	2	1	3	9	15	12	16	14	16	7	2	1	3	9	15	12	16	14	16	7	2.2	1	3	9.5	17.3	12.2	18.6	17.3	18.1	6.9	0	40.597	7	O14617;A0A2R8Y611;A0A2R8Y4J3;A0A087WYN6;A0A2R8YCY8;K7ERW8;K7ELX8	O14617;A0A2R8Y611	AP-3 complex subunit delta-1
0	0	64216000	0	62858000	52248000	47841000	64341000	62829000	0		196.69	1710	65	0	3	5	7	8	7	8	11	11	1	0	3	5	4	5	3	7	5	7	1	0.5	2.1	3.3	4	6.4	4.7	4.3	8.5	8.8	0.9	0	6.4186	1	O14646	O14646	Chromodomain-helicase-DNA-binding protein 1
79578000	115100000	68262000	88759000	75304000	84350000	27451000	65593000	56223000	88835000		84.141	748	98	8	15	8	10	5	12	3	9	11	6	8	13	8	9	5	11	3	8	8	6	15.4	27	15.4	19.8	10.8	21.9	6.7	18.3	19.4	13.1	0	58.065	4	O14672;H0YNC5;C9J9B4;H3BS53	O14672	Disintegrin and metalloproteinase domain-containing protein 10
640160000	574360000	477460000	550920000	448940000	470290000	401840000	435560000	458910000	638960000		14.285	125	107	6	6	5	5	6	6	6	6	6	6	6	6	5	5	6	6	6	6	6	6	45.6	44.8	44.8	37.6	45.6	45.6	45.6	45.6	45.6	45.6	0	45.824	5	O14737;K7EQA1;K7ESJ4;Q3HM38;X6R2P6	O14737;K7EQA1	Programmed cell death protein 5
182840000	252090000	203190000	254510000	151620000	207250000	126020000	209820000	139340000	265760000		72.683	637	299	17	22	18	18	17	20	12	17	15	20	16	21	17	17	16	19	11	16	14	19	33.9	37.5	35.9	35	33.3	34.5	26.2	33.6	26.8	40.2	0	169.82	12	O14744;H0YJX6;G3V580;G3V5L5;G3V2X6;H7BZ44;C9JSX3;H0YJD3;G3V2L6;H0YJ77;G3V507;G3V5T6	O14744	Protein arginine N-methyltransferase 5;Protein arginine N-methyltransferase 5, N-terminally processed
114400000	141770000	129830000	211840000	154160000	226430000	137010000	346230000	198550000	116040000		101.39	897	102	6	10	7	11	9	9	7	11	10	6	6	10	7	11	9	9	7	11	10	6	15.5	23	14.9	25.6	21.9	19.4	19	24.3	22.6	14.4	0	49.723	4	O14787;A0A075B780;K7ESG1;K7ESC1	O14787;A0A075B780	Transportin-2
366270000	295270000	404620000	349060000	530090000	448340000	384010000	382640000	453070000	323100000		29.653	284	80	4	6	6	6	6	5	5	5	5	4	3	4	5	4	5	4	4	4	4	3	21.5	31	37.3	31.7	37.3	29.9	33.5	28.9	29.9	25	0	104.36	2	O14813;H0YGU5	O14813;H0YGU5	Paired mesoderm homeobox protein 2A
779390000	977740000	645990000	894110000	656760000	789140000	555710000	786170000	666460000	924770000		27.887	248	342	15	14	13	14	12	13	13	14	13	13	5	3	4	4	3	3	3	4	4	3	64.5	68.5	64.1	64.5	63.7	64.1	64.1	64.5	56.9	64.1	0	287.65	2	O14818;F5GY34	O14818	Proteasome subunit alpha type-7
264130000	228070000	236210000	231320000	213460000	242870000	205260000	251910000	241050000	267530000		38.287	347	74	5	6	5	5	4	5	6	5	5	6	5	6	5	5	4	5	6	5	5	6	26.8	26.8	18.7	22.2	18.7	26.8	26.8	26.8	26.8	27.1	0	109.03	1	O14828	O14828	Secretory carrier-associated membrane protein 3
116230000	84011000	98702000	92951000	147810000	76946000	93882000	0	126250000	0		16.516	152	49	3	3	3	2	2	2	3	2	3	1	3	3	3	2	2	2	3	2	3	1	18.4	18.4	18.4	18.4	18.4	18.4	18.4	18.4	18.4	8.6	0	25.451	3	O14880;Q5VV89;Q5VV87	O14880;Q5VV89	Microsomal glutathione S-transferase 3
188750000	112150000	197890000	123270000	139730000	89211000	216240000	103930000	171570000	85096000		25.996	233	78	6	3	7	3	6	2	6	3	4	2	4	1	4	1	4	1	3	1	2	1	30.5	15	39.1	15.9	31.3	11.6	27.5	15.9	21.9	10.7	0	59.848	4	O14910;H0YIA8;H0YI92;J3KN23	O14910;H0YIA8;H0YI92	Protein lin-7 homolog A
121660000	79909000	115190000	0	177880000	133640000	146810000	126000000	178340000	0		21.943	209	23	2	2	2	2	2	2	2	2	3	1	2	2	2	2	2	2	2	2	3	1	17.7	17.7	17.7	17.7	17.7	17.7	17.7	17.7	21.5	8.1	0	96.012	2	O14925;Q5SRD1	O14925;Q5SRD1	Mitochondrial import inner membrane translocase subunit Tim23;Putative mitochondrial import inner membrane translocase subunit Tim23B
235250000	192990000	216470000	209330000	247460000	251270000	214070000	265060000	251630000	99570000		49.54	419	94	6	7	7	8	6	8	5	7	8	3	6	7	7	8	6	8	5	7	8	3	22.4	26.3	25.3	28.2	24.6	28.6	17.4	26.3	29.8	9.5	0	58.537	3	O14929;F8W9G7;F8WEW1	O14929	Histone acetyltransferase type B catalytic subunit
85164000	77327000	78158000	89069000	87850000	80433000	86089000	91375000	119210000	65571000		105.12	926	119	11	8	10	10	9	11	9	9	13	6	10	8	9	9	7	9	9	8	10	6	12.9	9.5	13.7	14.6	12.6	14.1	11	11.9	18	7.7	0	24.415	16	O14936;A0A2U3TZN6;A0A2U3TZM4;A0A2R8YFN5;A0A2U3TZM1;A0A2R8YE77;Q5JS79;A0A7I2RJN6;A0A2R8YEK3;A0A2R8Y6F8;A0A2R8YEJ7;Q5JS72;A0A2R8Y3B3;A0A2R8Y6D8;A0A2R8YGH2;A0A2R8Y4K4	O14936;A0A2U3TZN6;A0A2U3TZM4;A0A2R8YFN5;A0A2U3TZM1;A0A2R8YE77;Q5JS79;A0A7I2RJN6;A0A2R8YEK3;A0A2R8Y6F8	Peripheral plasma membrane protein CASK
197820000	0	0	162380000	241770000	145280000	171370000	156280000	210340000	104090000		9.9062	82	24	2	2	2	2	1	1	2	1	2	1	2	2	2	2	1	1	2	1	2	1	24.4	24.4	25.6	24.4	15.9	15.9	24.4	15.9	25.6	15.9	0	66.626	1	O14949	O14949	Cytochrome b-c1 complex subunit 8
195740000	128940000	126240000	61861000	133050000	94883000	88516000	69278000	156780000	0		70.038	610	99	15	9	7	7	11	6	6	5	11	1	15	9	7	7	11	6	6	5	11	1	38.5	25.7	15.9	16.2	27.5	13.9	13.6	10.5	33.3	2.1	0	91.94	2	O14967;D6RAZ4	O14967	Calmegin
63352000	44673000	48159000	61509000	87230000	72428000	84565000	75141000	85460000	71211000		115.28	1030	90	6	4	7	6	7	11	6	10	11	7	5	3	5	4	6	8	4	7	9	7	8	5.1	8.3	7.6	8.3	13	6.8	11.6	12.8	9.5	0	33.262	8	O14974;F8VZN8;H0YHI8;H0YIS4;A0A3B3ISH4;H0YIS3;H0YHL8;F8VW28	O14974;F8VZN8	Protein phosphatase 1 regulatory subunit 12A
205710000	234950000	219140000	319950000	403000000	381520000	414290000	484010000	458980000	267960000		123.38	1071	491	25	26	24	27	27	32	27	34	34	20	11	13	14	15	13	16	14	17	17	9	29.2	30	28.5	30.8	33.2	37.3	33.4	39.7	37.4	23.1	0	323.31	13	O14980;A0A7I2V2Y6;A0A7I2V461;A0A7I2V2H0;A0A7I2V3P3;A0A7I2V2S3;A0A7I2V3W6;A0A7I2YQV4;A0A7I2V3N0;A0A7I2V6B9;A0A7I2YQX3;A0A7I2V4A3;A0A7I2V488	O14980;A0A7I2V2Y6;A0A7I2V461;A0A7I2V2H0;A0A7I2V3P3;A0A7I2V2S3;A0A7I2V3W6;A0A7I2YQV4;A0A7I2V3N0;A0A7I2V6B9;A0A7I2YQX3;A0A7I2V4A3;A0A7I2V488	Exportin-1
5464100	13477000	9651200	28846000	197840000	68793000	222140000	149170000	197820000	29846000		271.32	2390	266	3	3	10	14	33	37	38	40	37	16	3	3	10	14	33	37	38	40	37	16	4.6	4.7	7.2	11.2	23.4	25.4	25.2	26.5	24.4	10.8	0	188.39	3	O15020;A0A087WYQ1;A4QPE4	O15020;A0A087WYQ1	Spectrin beta chain, non-erythrocytic 2
0	0	0	46529000	46625000	71629000	0	85079000	46973000	60493000		205.12	1838	53	1	1	2	6	10	13	1	9	8	6	1	1	2	6	9	12	1	8	7	6	0.5	0.8	1.4	5	7.2	9.8	0.7	5.9	5.2	4.5	0	21.135	6	O15031;A6QRG9;E2PU09;H0Y7X5;A6QRH1;H0Y6J7	O15031	Plexin-B2
76063000	88997000	153470000	131140000	218240000	181130000	251390000	213060000	255290000	148610000		118.29	1029	178	4	9	9	13	16	16	15	16	16	15	4	9	9	13	16	16	15	16	16	15	4.6	12.9	11.8	16.6	20.9	21.6	18.2	19.2	19.7	18.6	0	72.786	8	O15042;E7ET15;H0Y8D9;E7EW00;C9J5L1;H7C4V2;C9JDJ7;U3KPT1	O15042;E7ET15	U2 snRNP-associated SURP motif-containing protein
260270000	344970000	279320000	423140000	286880000	381090000	239990000	435380000	286090000	363590000		144.73	1338	530	23	30	25	29	26	27	24	31	22	35	18	22	20	24	20	22	18	25	17	28	26.4	32.4	29.4	32.7	27.2	30.3	28.3	33	26.2	43.3	0	323.31	7	O15067;J3QSG0;J3QSH6;J3QL39;J3KTL4;J3KT98;J3KTQ5	O15067	Phosphoribosylformylglycinamidine synthase
0	0	27819000	0	42419000	34185000	49596000	33935000	50924000	39769000		161.1	1562	40	2	0	4	1	5	3	6	3	7	4	2	0	4	1	5	3	6	3	7	4	1.7	0	3.1	0.8	4.6	2.6	5.1	2.7	6.7	3.8	0	19.249	1	O15069	O15069	NAC-alpha domain-containing protein 1
166880000	165010000	215180000	141940000	227730000	200720000	367520000	196570000	256650000	157170000		82.223	740	79	6	4	7	4	7	10	7	7	10	7	5	3	6	4	6	9	7	6	9	6	9.2	6.4	10.8	6.4	12	16.9	11.4	12	15.3	10.5	0	29.441	2	O15075;Q5VZY9	O15075;Q5VZY9	Serine/threonine-protein kinase DCLK1
0	0	0	29458000	40395000	45127000	0	61414000	46843000	0		112.96	1053	22	2	2	0	4	2	4	2	4	5	2	2	2	0	4	2	4	2	4	5	2	2.8	2.8	0	5.5	2.9	5.2	2.9	5.2	7	1.8	0	10.467	2	O15084;B4DIW9	O15084;B4DIW9	Serine/threonine-protein phosphatase 6 regulatory ankyrin repeat subunit A
164070000	235180000	135460000	192050000	151660000	168370000	110400000	170230000	119980000	284440000		15.179	133	49	3	4	3	4	3	3	2	3	3	4	3	4	3	4	3	3	2	3	3	4	30.1	39.8	30.1	39.8	34.6	30.1	24.8	30.1	30.1	39.8	0	24.443	3	O15116;E5RJ47;E5RH18	O15116;E5RJ47;E5RH18	U6 snRNA-associated Sm-like protein LSm1
382430000	313810000	320520000	291760000	356650000	310680000	244500000	237780000	309490000	341070000		37.92	338	87	6	5	5	6	5	5	4	6	6	6	2	2	2	2	2	1	1	2	2	2	30.8	30.5	30.5	30.8	30.5	26	22.5	30.8	30.8	30.8	0	194.49	2	O15126;A0A087WZA6	O15126;A0A087WZA6	Secretory carrier-associated membrane protein 1
173110000	197010000	135420000	183210000	123340000	171190000	123480000	158850000	117560000	84686000		34.333	300	174	14	14	11	14	12	14	9	15	9	7	10	10	7	10	9	10	6	11	5	6	38.3	38.3	31	38.3	32.3	38.3	29	38.7	28.3	21	0	65.112	4	O15144;C9JTV5;G5E9J0;G5E9S7	O15144	Actin-related protein 2/3 complex subunit 2
286800000	271100000	245000000	246180000	216170000	241650000	239610000	234590000	208070000	280590000		20.546	178	69	5	5	3	6	5	5	2	4	4	3	5	5	3	6	5	5	2	4	4	3	33.1	30.3	17.4	35.4	28.7	32.6	13.5	28.7	28.7	17.4	0	34.33	3	O15145;C9JZD1;F8VR50	O15145;C9JZD1	Actin-related protein 2/3 complex subunit 3
70599000	110760000	89137000	86993000	85626000	111400000	0	104230000	89647000	109920000		39.249	346	50	3	5	3	6	5	4	3	4	4	5	3	5	3	6	5	4	3	4	4	5	9.8	18.2	11.3	24.3	14.7	15	8.7	13.3	14.5	18.5	0	13.938	8	O15160;A0A2R8YEY5;E7EQB9;A0A2R8YEZ4;A0A2R8Y5D3;D6RDJ3;A0A2R8Y8D6;H0Y723	O15160;A0A2R8YEY5;E7EQB9;A0A2R8YEZ4;A0A2R8Y5D3	DNA-directed RNA polymerases I and III subunit RPAC1
27091000	39858000	52522000	66276000	112320000	87267000	58447000	110030000	127440000	60274000		116.83	1050	74	4	2	5	5	8	10	7	7	11	6	4	2	5	5	8	10	7	7	11	6	4.8	2.8	5.9	5.2	10	15.5	8.8	9	17	8	0	29.392	1	O15164	O15164	Transcription intermediary factor 1-alpha
442050000	369750000	319010000	381310000	409250000	324370000	284110000	309330000	392440000	189030000		23.818	223	111	6	7	7	7	6	6	6	5	8	6	6	7	7	7	6	6	6	5	8	6	32.3	35.9	35.9	35.9	32.3	35.9	35.9	26	35.9	29.6	0	128.13	3	O15173;U3KQM0;U3KPU8	O15173;U3KQM0	Membrane-associated progesterone receptor component 2
215430000	264030000	197180000	227240000	162630000	225410000	148590000	213080000	161600000	266990000		14.582	129	89	8	6	3	9	8	10	4	8	7	6	8	6	3	9	8	10	4	8	7	6	45.7	24	14.7	45	51.2	64.3	24.8	40.3	31	45.7	0	74.097	2	O15212;A2AB88	O15212	Prefoldin subunit 6
0	32035000	41535000	41744000	52813000	40169000	35393000	32174000	0	0		68.07	610	36	3	2	4	6	6	7	2	5	1	1	2	2	3	3	3	3	1	2	1	1	5.4	4.6	9.8	11.8	14.8	17.5	5.2	11.3	1.8	2.3	0	54.368	1	O15213	O15213	WD repeat-containing protein 46
830660000	1194500000	0	1008500000	0	978150000	0	781030000	471160000	0		25.704	222	29	4	5	2	4	0	5	2	2	3	2	4	5	2	4	0	5	2	2	3	2	18.5	27.9	11.3	18.5	0	27.9	11.3	10.8	20.3	17.1	0	4.356	2	O15217;Q5JW88	O15217	Glutathione S-transferase A4
48653000	44685000	76463000	57761000	71800000	52148000	0	55018000	60256000	0		77.187	680	42	3	6	2	4	3	4	3	6	6	1	3	6	2	4	3	4	3	6	6	1	6	12.5	4.1	9	7.1	7.4	7.6	13.7	12.8	2.6	0	12.749	4	O15228;Q5TBH8;Q5TBH6;A0A2R8YH69	O15228;Q5TBH8	Dihydroxyacetone phosphate acyltransferase
712750000	67645000	632750000	55926000	479390000	52134000	462360000	16207000	464620000	59673000		67.257	615	203	21	8	17	8	12	5	17	4	16	5	21	8	17	8	12	5	17	4	16	5	44.6	16.6	35.3	18	25.5	9.9	35.6	8.3	31.5	9.8	0	203.98	2	O15240;Q05BJ3	O15240	Neurosecretory protein VGF;Neuroendocrine regulatory peptide-1;Neuroendocrine regulatory peptide-2;Antimicrobial peptide VGF[554-577]
249490000	266230000	0	373100000	0	272590000	193580000	220700000	182260000	230720000		37.874	334	8	1	1	0	1	1	1	1	1	1	1	1	1	0	1	1	1	1	1	1	1	4.8	4.8	0	4.8	4.8	4.8	4.8	4.8	4.8	4.8	0.39228	0.2606	2	Q5T7Q5;O15244	Q5T7Q5;O15244	Solute carrier family 22 member 2
154700000	144270000	233820000	207350000	332580000	244640000	334980000	214520000	359670000	180300000		21.127	186	48	5	3	4	3	4	3	4	4	4	3	5	3	4	3	4	3	4	4	4	3	26.3	14.5	21.5	14.5	21.5	14.5	21.5	21.5	21.5	14.5	0	9.5875	3	Q5T8U5;O15260;B7Z1G8	Q5T8U5;O15260;B7Z1G8	Surfeit locus protein 4
0	0	0	31046000	41321000	27486000	0	35110000	54256000	0		52.743	473	36	3	0	4	1	5	2	6	2	2	1	3	0	4	1	5	2	6	2	2	1	9.5	0	12.7	3	17.1	5.5	16.1	5.5	6.6	3.6	0	18.551	4	O15269;A0A2R8Y4S0;A0A2R8Y6A2;A0A2R8Y763	O15269	Serine palmitoyltransferase 1
231510000	242060000	171550000	238600000	257090000	294830000	255650000	332130000	270160000	215070000		116.92	1046	184	17	19	8	18	20	22	13	27	17	12	17	19	8	18	20	22	13	27	17	12	22.4	24.7	9.6	24.3	27.6	28	16.3	36.3	22.9	16.7	0	133.78	2	O15294;C9JZL3	O15294	UDP-N-acetylglucosamine--peptide N-acetylglucosaminyltransferase 110 kDa subunit
467440000	401260000	373540000	398310000	323920000	384270000	253790000	323070000	274370000	394270000		22.98	200	115	7	6	9	7	6	7	7	5	6	6	7	6	9	7	6	7	7	5	6	6	35	34.5	39	34.5	34.5	35	38.5	34.5	46	34.5	0	75.94	4	O15347;E9PES6;E7ES08;E7EQU1	O15347;E9PES6;E7ES08;E7EQU1	High mobility group protein B3
265140000	266340000	218680000	226830000	173280000	224100000	166250000	209400000	173460000	240220000		59.271	546	159	12	12	11	13	10	11	10	10	11	11	12	12	11	13	10	11	10	10	11	11	31.3	35	28.9	38.1	29.3	28.2	24.4	23.6	28	26.7	0	204.55	1	O15355	O15355	Protein phosphatase 1G
285360000	282210000	322270000	381890000	411990000	378900000	324540000	455620000	428230000	462550000		63.972	548	219	14	11	10	14	11	13	15	14	13	11	11	9	8	12	8	11	12	11	9	9	35.2	31.9	29.6	39.6	30.3	37	36.7	39.1	33.8	24.6	0	230.56	5	O15371;B0QYA5;B0QYA6;B0QYA8;A0A0D9SGB5	O15371	Eukaryotic translation initiation factor 3 subunit D
0	49793000	0	64054000	59683000	58946000	69295000	72842000	61852000	0		119.94	1037	53	2	5	2	8	5	8	5	6	5	3	1	4	1	7	4	6	4	5	5	2	2.8	6.9	3.4	11.9	7.1	11	7	8.1	6.4	4.6	0	18.65	5	O15397;F5GXT5;F5H292;H0YH64;F5H244	O15397	Importin-8
29882000	0	0	28480000	46147000	0	0	35383000	30713000	0		149.52	1325	49	5	3	3	5	10	3	8	6	8	1	5	3	3	5	10	3	8	6	8	1	4.8	3.4	2.9	4.2	11.1	2.9	8.1	5.2	7.5	0.5	0	21.944	4	O15439;A0A2R8Y6V8;A0A2R8YDC1;Q8IWU1	O15439;A0A2R8Y6V8;A0A2R8YDC1	Multidrug resistance-associated protein 4
205630000	239410000	212260000	206630000	210510000	220480000	204180000	183210000	161230000	227350000		16.32	151	32	2	2	3	3	2	2	2	2	2	2	2	2	3	3	2	2	2	2	2	2	20.5	20.5	29.1	29.1	20.5	20.5	20.5	20.5	20.5	16.6	0	24.774	2	O15511;B1ALC0	O15511;B1ALC0	Actin-related protein 2/3 complex subunit 5
262640000	306100000	322850000	413560000	403430000	398480000	366300000	466560000	441050000	321760000		90.932	795	553	26	28	29	25	27	31	30	30	32	26	25	27	28	24	26	30	29	29	31	25	43.4	43.6	47.3	42.3	42.3	48.7	47	44.9	47.9	42	0	254.3	1	O43143	O43143	Pre-mRNA-splicing factor ATP-dependent RNA helicase DHX15
119830000	125760000	114280000	139490000	120910000	122000000	0	112190000	121560000	124110000		54.843	476	67	7	9	3	8	6	7	2	5	5	5	7	9	3	8	6	7	2	5	5	5	18.9	20.2	9.2	20.2	18.3	17.2	6.1	15.8	13.2	14.3	0	18.283	4	O43148;K7EP06;K7EPP5;K7ERH6	O43148;K7EP06	mRNA cap guanine-N7 methyltransferase
123960000	105990000	122140000	140740000	193760000	153500000	150370000	156470000	144810000	136000000		58.449	522	146	11	7	10	13	13	13	10	14	15	11	11	7	10	13	13	13	10	14	15	11	23.4	18.4	24.3	28.9	32.6	33.9	25.1	30.3	31.4	24.7	0	47.98	1	O43172	O43172	U4/U6 small nuclear ribonucleoprotein Prp4
117160000	108980000	83230000	104300000	0	86773000	0	81160000	89797000	0		20.108	175	18	1	1	1	1	1	1	1	1	2	1	1	1	1	1	1	1	1	1	2	1	8.6	8.6	8.6	8.6	8.6	8.6	8.6	8.6	14.9	8.6	0.00090131	2.5819	2	O43181;H0Y9M8	O43181;H0Y9M8	NADH dehydrogenase [ubiquinone] iron-sulfur protein 4, mitochondrial
94062000	118680000	138890000	133830000	108270000	130090000	103370000	148930000	119730000	174990000		54.099	492	87	4	6	6	7	6	9	6	9	8	9	4	6	6	7	6	9	6	9	8	9	12.2	20.7	20.5	23.6	19.1	34.3	23.4	31.3	23.4	32.3	0	34.794	6	O43237;J3KRI4;B4E2E0;H3BUM4;J3KRZ2;J3KSD2	O43237	Cytoplasmic dynein 1 light intermediate chain 2
106160000	114480000	111310000	146900000	165680000	185170000	150870000	190220000	157580000	120270000		60.977	534	188	13	13	11	14	15	18	16	17	14	12	13	13	11	14	15	18	16	17	14	12	29.4	29.8	24	28.7	33.7	37.8	31.8	35.2	29	25.5	0	147.67	2	O43242;H0YGV8	O43242	26S proteasome non-ATPase regulatory subunit 3
276370000	296660000	225870000	313140000	205010000	252270000	131710000	207600000	178260000	194880000		70.832	624	106	8	11	8	14	12	12	4	9	11	7	8	11	8	14	11	12	4	9	11	7	23.4	31.2	20.4	34.5	28.5	28.4	9.6	25.3	25.5	16.7	0	56.122	1	O43252	O43252	Bifunctional 3-phosphoadenosine 5-phosphosulfate synthase 1;Sulfate adenylyltransferase;Adenylyl-sulfate kinase
53162000	0	60580000	43578000	36259000	53588000	0	65827000	57499000	60938000		88.828	779	42	2	1	2	3	7	7	4	9	8	2	2	1	2	3	7	7	4	9	8	2	1.4	1.4	2.7	4.1	9.6	9.4	6	14	12.7	3	0	50.774	2	O43264;F5H3C1	O43264	Centromere/kinetochore protein zw10 homolog
93743000	109030000	102920000	107190000	141470000	129960000	115270000	111140000	130390000	138760000		90.254	800	178	13	16	15	11	11	17	16	14	12	17	13	16	15	11	11	17	16	14	12	17	22.5	26	20.4	18.8	19.2	29.6	26.5	27	22.5	25.9	0	188.7	2	O43290;E9PQI8	O43290	U4/U6.U5 tri-snRNP-associated protein 1
110300000	0	83207000	75441000	83000000	116750000	127370000	0	132980000	110480000		67.586	598	40	3	1	2	2	7	4	10	5	7	2	3	1	2	2	7	4	10	5	7	2	8	3.8	6.2	5.2	15.4	10.2	19.7	14.5	14	6.4	0	12.306	4	O43310;K7EK08;K7EPK6;K7EQS5	O43310	CBP80/20-dependent translation initiation factor
90624000	118820000	119190000	134230000	165530000	173880000	197540000	237660000	196670000	205690000		19.81	174	94	4	4	5	5	5	7	6	7	7	5	4	4	5	5	5	7	6	7	7	5	24.7	25.3	31	31	31	38.5	35.6	38.5	39.1	39.1	0	27.244	6	O43324;D6RBD7;C9J1V9;H0YAL7;D6RCQ0;H0YAH9	O43324;D6RBD7;C9J1V9;H0YAL7	Eukaryotic translation elongation factor 1 epsilon-1
174250000	484560000	141210000	413470000	128310000	372470000	142790000	358200000	151130000	241260000		39.124	362	185	11	12	9	12	9	12	7	11	6	11	9	10	7	10	7	10	5	9	4	9	42.8	43.9	36.7	47.2	34.8	47	24.3	43.9	21.3	43.9	0	160.73	2	O43347;H0YHB7	O43347;H0YHB7	RNA-binding protein Musashi homolog 1
1151300000	995080000	884650000	934200000	1106800000	849060000	841530000	840020000	1033000000	665200000		70.942	633	508	19	18	17	18	19	20	18	15	19	18	16	15	15	16	15	17	16	14	16	17	44.7	43.4	44.2	41.9	43.9	49.4	41.9	43.3	44.5	45.7	0	323.31	7	O43390;B4DT28;A0A6Q8PH31;A0A6Q8PH35;A0A6Q8PEX7;A0A6Q8PHG0;A0A7I2V2F0	O43390;B4DT28;A0A6Q8PH31;A0A6Q8PH35;A0A6Q8PEX7	Heterogeneous nuclear ribonucleoprotein R
56278000	72130000	77904000	107950000	104380000	170750000	117010000	140270000	101750000	186260000		77.528	683	95	5	7	5	10	9	9	11	10	12	8	5	7	5	10	9	9	11	10	12	8	11.4	11	11.4	16.4	18.6	17.3	24.5	20.4	22.3	18	0	95.777	1	O43395	O43395	U4/U6 small nuclear ribonucleoprotein Prp3
596850000	387620000	397650000	334990000	408630000	314800000	332630000	295310000	388850000	280780000		32.251	289	222	13	12	11	10	12	11	11	11	11	10	13	12	11	10	12	11	11	11	11	10	61.9	54.3	54	46	54.3	54.3	54.7	50.9	54.3	47.1	0	237.94	6	O43396;K7ER96;K7EML9;K7EPB7;K7EME7;K7EKG2	O43396;K7ER96	Thioredoxin-like protein 1
197260000	235450000	188470000	264840000	201040000	218180000	130490000	173660000	150680000	213300000		22.237	206	78	7	9	5	8	5	6	4	6	5	6	7	9	5	8	5	6	4	6	5	6	39.8	49	33.5	39.8	28.6	39.8	22.3	40.8	30.1	39.8	0	65.912	3	O43399;A0A087WYR3;A0A087WZ51	O43399;A0A087WYR3;A0A087WZ51	Tumor protein D54
73481000	82475000	53360000	84497000	81620000	87369000	0	77080000	59907000	0		37.238	337	38	3	4	4	4	3	3	1	4	3	0	3	4	4	4	3	3	1	4	3	0	14.2	17.8	19.9	17.8	14.2	14.2	5.3	17.8	14.2	0	0	11.887	5	O43414;H0Y4B0;A0A3B3ISV9;F6QUN3;F6UGJ8	O43414;H0Y4B0;A0A3B3ISV9;F6QUN3	ERI1 exoribonuclease 3
28003000	27695000	0	0	42751000	28310000	25899000	30851000	53259000	0		41.878	364	22	3	4	0	5	3	4	2	3	4	0	3	4	0	5	3	4	2	3	4	0	10.7	12.9	0	17.9	9.9	13.2	8	9.6	13.2	0	0	12.076	4	O43427;H0YCE7;E9PSD3;E9PJW6	O43427;H0YCE7;E9PSD3	Acidic fibroblast growth factor intracellular-binding protein
103350000	206860000	0	220310000	174970000	240910000	0	103340000	238710000	83748000		67.132	604	12	1	2	1	1	1	2	1	1	1	1	1	2	1	1	1	2	1	1	1	1	2.6	4.5	4	2.6	2.6	4.1	2.6	2.6	2.6	4	0.69479	-0.30807	4	O43439;E5RG85;E5RHJ8;E7ETA8	O43439	Protein CBFA2T2
58511000	91539000	0	73633000	0	0	0	62728000	38439000	0		39.589	359	32	7	4	2	4	2	1	1	3	4	3	6	4	2	4	2	1	1	3	3	3	24.5	15.9	7.2	15	9.5	3.3	4.2	11.7	13.4	10.3	0	7.5372	5	O43488;H3BLU7;A0A499FJT0;Q8NHP1;H7C5H7	O43488;H3BLU7	Aflatoxin B1 aldehyde reductase member 2
118020000	133950000	117230000	114060000	136180000	104080000	30663000	93290000	103630000	83836000		112.59	1005	154	18	15	14	12	14	11	6	14	12	7	0	0	0	0	0	0	0	0	0	0	31.5	23.6	20	18.4	18.9	15.8	10.7	19.2	20.9	11.7	0	100.16	3	O43491;E9PMV8;E9PPC9	O43491	Band 4.1-like protein 2
109980000	132410000	88799000	90218000	89112000	96299000	83503000	111940000	86124000	119800000		22.092	198	73	5	6	4	8	4	8	3	8	5	5	5	6	4	8	4	8	3	8	5	5	38.9	39.9	28.3	49.5	34.8	50	26.8	46.5	34.3	36.4	0	84.66	2	O43583;F8VVL1	O43583;F8VVL1	Density-regulated protein
326840000	313510000	330520000	412850000	486710000	470420000	495940000	547050000	538500000	417410000		109.96	962	165	11	10	12	14	14	12	12	14	14	10	11	10	12	14	14	12	12	14	14	10	15.6	14.2	15.4	18.5	18.3	17	14.2	19.6	19.3	14.3	0	64.349	4	O43592;F8WDU6;F5GYW6;F5GZM3	O43592	Exportin-T
208290000	221590000	173210000	228510000	253680000	229440000	182400000	189510000	251870000	143270000		51.355	452	132	9	9	9	8	11	10	11	7	10	9	3	3	3	3	3	2	4	2	3	2	22.6	22.6	25.2	20.8	29	23.7	27.7	17.9	23.5	18.8	0	72.162	2	O43615;M0QXM9	O43615	Mitochondrial import inner membrane translocase subunit TIM44
38763000	46428000	0	54433000	38520000	44990000	0	0	0	38756000		20.274	180	31	4	4	2	3	3	4	3	2	2	2	4	4	2	3	3	4	3	2	2	2	26.1	21.7	8.9	21.7	15	21.7	11.1	10.6	10.6	11.7	0	7.7435	4	O43617;A0A087WWM0;A6NKE1;A0A087WYS5	O43617;A0A087WWM0;A6NKE1	Trafficking protein particle complex subunit 3
168520000	168720000	162500000	129210000	177270000	132320000	154060000	137140000	127130000	96626000		57.193	514	177	14	15	14	11	15	13	12	11	14	10	14	15	14	11	15	13	12	11	14	10	43	46.9	41.6	35.2	44	40.7	38.7	37.7	46.3	30	0	204.21	5	O43660;D6RA26;H0YA24;B7Z982;H0YAA2	O43660	Pleiotropic regulator 1
0	0	0	0	0	84383000	71436000	78379000	86245000	56261000		71.606	620	42	1	2	1	3	4	6	4	7	4	5	1	2	1	2	2	3	2	3	3	3	2.6	2.3	1.6	6	7.9	11.8	9.2	15.6	8.7	7.3	0	14.03	6	O43663;H0YL53;H0YM42;H0YNE4;H3BSJ8;H0YLA0	O43663	Protein regulator of cytokinesis 1
116280000	125160000	103530000	130490000	112380000	104140000	92029000	91324000	119880000	64269000		11.402	98	43	4	3	3	3	3	3	3	3	3	3	4	3	3	3	3	3	3	3	3	3	52	28.6	28.6	28.6	28.6	28.6	28.6	28.6	28.6	28.6	0	8.501	2	O43676;C9JKQ2	O43676;C9JKQ2	NADH dehydrogenase [ubiquinone] 1 beta subcomplex subunit 3
77211000	79109000	88856000	82601000	78573000	62144000	0	49122000	82195000	111960000		10.921	99	32	3	3	3	2	2	2	1	4	3	4	3	3	3	2	2	2	1	4	3	4	32.3	32.3	40.4	31.3	31.3	31.3	9.1	41.4	32.3	49.5	0	58.222	1	O43678	O43678	NADH dehydrogenase [ubiquinone] 1 alpha subcomplex subunit 2
247630000	231990000	167460000	179530000	202150000	162430000	133590000	193130000	198190000	112850000		38.792	348	107	9	6	11	7	7	5	10	7	7	6	9	6	11	7	7	5	10	7	7	6	35.6	28.2	38.2	29.9	32.5	25	37.9	28.4	27	21.8	0	75.842	1	O43681	O43681	ATPase ASNA1
55301000	57698000	47462000	66678000	0	0	57959000	49536000	0	0		31.88	281	34	4	5	3	3	2	2	2	2	1	3	4	5	3	3	2	2	2	2	1	3	29.9	30.6	18.1	24.2	17.8	15.7	11.7	14.2	10	15.3	0	12.735	9	O43709;F8WD87;F8WD67;E9PCQ7;H7C170;H7C0G4;F8VZ18;B3KR83;F2Z3D9	O43709	Probable 18S rRNA (guanine-N(7))-methyltransferase
53550000	0	0	32096000	31998000	27123000	0	0	56728000	0		8.7858	76	19	2	1	1	2	2	2	0	0	2	2	2	1	1	2	2	2	0	0	2	2	35.5	18.4	17.1	35.5	35.5	35.5	0	0	35.5	40.8	0	6.057	1	O43715	O43715	TP53-regulated inhibitor of apoptosis 1
98296000	94897000	0	0	89667000	78844000	0	76566000	86129000	0		85.852	755	52	9	8	3	4	7	8	5	6	8	1	9	8	3	4	7	8	5	6	8	1	14.7	16.2	4.2	10.1	15	13.8	8.1	11.5	14.2	2.5	0	74.807	3	O43719;Q5H919;Q5H918	O43719	HIV Tat-specific factor 1
54757000	0	74273000	47214000	53496000	56028000	80553000	49183000	61814000	0		91.35	822	46	5	3	3	5	8	8	5	7	5	3	5	3	3	5	8	8	5	7	5	3	9.1	3.5	3	7.1	10.9	10.3	4.9	9.7	5.8	3.5	0	14.693	12	O43747;H3BNR4;H3BR36;H3BUN9;B4DGE1;H3BRM7;H3BN71;B3KNW1;H3BPN9;H3BN75;H3BS13;H3BV30	O43747	AP-1 complex subunit gamma-1
146740000	215900000	0	0	157100000	214940000	0	157160000	244000000	75541000		30.251	284	29	3	3	1	2	2	3	3	2	3	2	3	3	1	2	2	3	3	2	3	2	23.6	23.6	4.2	8.5	19.4	23.6	23.6	19.4	23.6	8.5	0	9.1559	1	O43763	O43763	T-cell leukemia homeobox protein 2
814280000	759840000	662650000	734140000	660290000	653260000	534930000	692880000	674770000	427610000		62.942	548	430	21	21	23	23	17	22	22	19	20	21	21	21	23	23	17	22	22	19	20	21	46	46.2	46.9	45.1	36.9	48.4	46.7	40.7	44.2	47.6	0	323.31	6	O43776;K7EIU7;K7EQ35;K7EPK2;K7EJ19;K7EMQ6	O43776	Asparagine--tRNA ligase, cytoplasmic
871960000	834220000	685250000	851870000	839710000	738420000	601000000	648980000	718070000	897390000		26.227	227	256	12	14	12	14	12	13	10	14	12	13	12	14	12	14	12	13	10	14	12	13	48.5	59.9	48.5	59.9	53.3	60.8	44.9	63.4	48.5	55.9	0	132.33	3	O43809;H3BND3;H3BV41	O43809;H3BND3	Cleavage and polyadenylation specificity factor subunit 5
500240000	749900000	358920000	663080000	396870000	623280000	354210000	679700000	340660000	497360000		45.283	399	191	11	13	11	12	9	11	9	11	10	10	9	10	7	9	7	8	6	8	7	7	44.1	46.1	38.1	46.1	37.3	41.4	35.8	41.4	39.3	37.3	0	323.31	3	O43813;E9PHS0;H7C2E3	O43813;E9PHS0	LanC-like protein 1
102900000	185960000	122860000	130830000	118120000	93713000	78687000	43734000	29633000	54030000		51.84	475	95	8	10	7	9	8	8	3	6	3	5	8	10	7	9	8	8	3	6	3	5	24.2	25.9	22.7	26.1	20.6	20.2	8.6	14.1	6.9	16.4	0	120.84	1	O43818	O43818	U3 small nucleolar RNA-interacting protein 2
248760000	273450000	169450000	264390000	181780000	234070000	135170000	225610000	158200000	135820000		131.7	1151	278	26	28	22	27	19	26	16	25	19	16	12	13	8	13	8	12	8	10	8	7	28.3	28.2	22.2	28.8	20.6	27.4	16.2	26.8	20.4	17.4	0	124.15	3	O43847;G3V1R5;F5H7V1	O43847;G3V1R5;F5H7V1	Nardilysin
945980000	845100000	633200000	596820000	656300000	690340000	534070000	607620000	762500000	609340000		37.106	315	321	19	19	17	17	17	16	18	17	19	17	19	19	17	17	17	16	18	17	19	17	60.3	63.2	63.2	63.2	59	55.9	64.4	60	60.6	57.1	0	323.31	2	O43852;H0Y875	O43852	Calumenin
169620000	147940000	131360000	162060000	140120000	155110000	121970000	129120000	150150000	86087000		58.951	530	122	14	10	13	11	11	10	10	8	12	5	8	5	6	5	6	6	5	4	6	2	32.3	24.3	31.7	27.7	30.2	26.8	25.5	20.4	29.6	11.7	0	96.051	1	O43865	O43865	Putative adenosylhomocysteinase 2
0	0	0	0	65305000	36467000	46830000	52606000	36915000	0		50.282	435	26	0	0	1	2	5	2	2	3	3	2	0	0	1	2	5	2	2	3	3	2	0	0	2.1	6.9	13.3	4.8	4.8	7.1	7.1	3.9	0	6.8799	2	O43913;G3V0H0	O43913	Origin recognition complex subunit 5
73036000	80842000	89302000	89056000	75016000	81447000	69286000	62831000	71752000	81777000		12.517	106	50	5	5	4	4	5	3	3	5	4	6	5	5	4	4	5	3	3	5	4	6	48.1	48.1	36.8	36.8	48.1	25.5	30.2	48.1	36.8	62.3	0	14.155	1	O43920	O43920	NADH dehydrogenase [ubiquinone] iron-sulfur protein 5
46827000	64359000	0	0	46858000	60886000	0	72187000	0	0		17.42	150	21	2	2	0	2	2	2	2	2	1	2	2	2	0	2	2	2	2	2	1	2	20.7	20.7	0	16	20.7	20.7	13.3	20.7	8	12.7	0	4.3256	3	O43924;B8ZZK5;C9IZ52	O43924;B8ZZK5;C9IZ52	Retinal rod rhodopsin-sensitive cGMP 3,5-cyclic phosphodiesterase subunit delta
44405000	72782000	71790000	67048000	151790000	106620000	145810000	160290000	212290000	102760000		71.689	631	105	4	5	6	8	12	10	8	12	11	7	2	3	4	7	10	9	6	10	10	5	7.4	8.6	10.9	17.6	28.1	23.6	14.9	26.5	24.7	15.5	0	51.269	8	O60216;E5RJW1;E5RJK5;E5RFZ5;E5RFV8;E5RIN7;E5RI01;E5RG18	O60216	Double-strand-break repair protein rad21 homolog
285270000	210500000	245300000	216820000	304610000	193410000	168520000	150420000	263760000	240810000		10.998	97	41	3	3	4	3	4	3	4	2	4	2	3	3	4	3	4	3	4	2	4	2	52.6	52.6	63.9	52.6	58.8	52.6	63.9	22.7	63.9	22.7	0	66.719	2	O60220;A0A2R8YDA8	O60220	Mitochondrial import inner membrane translocase subunit Tim8 A
36535000	40735000	33946000	71010000	47098000	70810000	35871000	83342000	42435000	49459000		119.26	1041	80	4	10	3	10	8	9	5	10	5	4	3	9	3	9	8	8	4	9	4	4	5.2	12.2	4.6	12.1	11.8	12.5	6.6	13.8	7	5.7	0	53.729	5	O60231;A0A140T947;Q5SQH5;A0A140T8Y5;A0A140T9T4	O60231;A0A140T947	Putative pre-mRNA-splicing factor ATP-dependent RNA helicase DHX16
0	101050000	130960000	0	0	101940000	91907000	99833000	89697000	126850000		160.6	1454	33	3	6	2	4	3	4	3	4	7	3	2	5	1	3	3	3	2	3	6	2	2.1	4.6	1	3.4	2.5	3.9	1.9	4	6.1	2.3	0.95098	-3.1515	2	O60244;H7C3E5	O60244	Mediator of RNA polymerase II transcription subunit 14
116330000	131370000	129900000	148990000	130610000	151560000	113010000	129310000	120160000	147460000		40.925	369	106	9	10	10	9	6	11	6	10	8	6	5	5	7	6	4	5	5	6	4	4	35.2	38.8	36	36.6	24.9	44.7	19.8	34.7	35	23.3	0	43.88	13	O60256;E7EPA1;C9K0K7;C9JJS3;C9JDU5;C9JDH0;E7EW35;I3L331;I3L164;I3L4G9;I3L1T1;I3L3B8;I3L2J4	O60256;E7EPA1;C9K0K7;C9JJS3;C9JDU5	Phosphoribosyl pyrophosphate synthase-associated protein 2
98289000	102450000	133470000	160640000	328810000	250110000	297660000	303520000	304450000	234400000		121.9	1052	499	20	20	25	27	34	37	35	43	32	30	12	11	14	14	22	24	23	29	19	17	20	18.1	23.6	26.4	36.7	38.2	34.1	40.5	33.9	28.6	0	278.33	1	O60264	O60264	SWI/SNF-related matrix-associated actin-dependent regulator of chromatin subfamily A member 5
67613000	76458000	58087000	73082000	41274000	75030000	0	66099000	53656000	60238000		68.02	629	33	3	4	3	2	4	5	1	4	3	2	3	4	3	2	4	5	1	4	3	2	4.9	7.6	6.7	3	11.6	8.9	1.7	11.6	5.7	3	0	6.6439	2	O60279;H7C2K7	O60279;H7C2K7	Sushi domain-containing protein 5
0	0	0	0	106080000	22498000	70476000	65637000	115570000	0		254.39	2271	68	4	4	2	2	13	4	11	14	15	1	4	4	2	2	13	4	11	14	15	1	2.3	2	0.9	1.1	8.1	2.4	7.2	8.3	9	0.7	0	58.952	1	O60287	O60287	Nucleolar pre-ribosomal-associated protein 1
14197000	17984000	0	54132000	68946000	75275000	59341000	106800000	74081000	46453000		171.29	1485	98	3	3	3	7	16	16	8	16	9	7	3	3	3	7	16	16	8	16	9	7	2.4	2.6	2.6	6.9	15.2	15.9	8.2	16.3	9	6.9	0	38.284	3	O60306;H0YH15;H0YLN9	O60306	Intron-binding protein aquarius
112970000	93065000	106510000	116980000	232850000	136080000	155010000	146160000	262160000	115860000		111.63	960	235	18	22	12	15	21	16	25	17	27	13	1	1	0	0	0	1	1	0	1	0	24.8	29.3	15.4	19.7	28.5	22	31.1	23.5	36.6	18.3	0	225.37	13	O60313;A0A2R8YDM2;A0A2R8Y3X5;A0A2R8YE78;C9JMB8;A0A2R8YGE5;A0A2R8YD53;A0A2R8Y4Q3;A0A2R8Y4G4;A0A2R8Y5G3;C9JY58;A0A2R8Y5E2;H7C321	O60313;A0A2R8YDM2;A0A2R8Y3X5;A0A2R8YE78;C9JMB8;A0A2R8YGE5;A0A2R8YD53	Dynamin-like 120 kDa protein, mitochondrial;Dynamin-like 120 kDa protein, form S1
231970000	226020000	216260000	249490000	234570000	241320000	202340000	236740000	236990000	124300000		92.902	852	323	20	20	21	19	21	18	18	21	20	13	20	20	21	19	21	18	18	21	20	13	32	32	34.5	32.2	35.2	27.9	31.8	34	32.5	20.7	0	235.19	3	O60341;R4GMQ1;R4GMP9	O60341;R4GMQ1	Lysine-specific histone demethylase 1A
84146000	0	95146000	0	156950000	91850000	131980000	93319000	130740000	74796000		51.964	444	48	7	2	3	4	7	4	5	4	8	3	6	2	3	3	6	4	5	4	6	3	23.6	5.9	10.8	13.5	18.7	11.9	15.3	14.6	23.2	11.7	0	27.442	15	O60427;A0A0A0MR51;H7C2V0;H0YB97;F5H3P6;F5H3U5;F5H852;F5GWE3;C9J425;F5H1Q7;F5H0Y2;F5H2H3;F5H5X5;C9JJB3;F5GYH4	O60427;A0A0A0MR51;H7C2V0	Fatty acid desaturase 1
69158000	37582000	76687000	39666000	92470000	41317000	55963000	51733000	79946000	0		79.187	711	46	5	4	4	3	7	2	2	2	7	1	5	4	4	3	7	2	2	2	7	1	16.2	10.4	11.3	10.5	18.7	8.4	8.6	8.4	19	5.3	0	32.068	4	O60488;A0A804HI36;H0Y9A0;D6RF95	O60488;A0A804HI36	Long-chain-fatty-acid--CoA ligase 4
70277000	92239000	94490000	73575000	66317000	71435000	64641000	71361000	56689000	82902000		18.762	162	60	4	4	3	4	3	3	4	4	3	4	4	4	3	4	3	3	4	4	3	4	29.6	29.6	24.7	29.6	19.1	16.7	29.6	29.6	23.5	29.6	0	9.8769	1	O60493	O60493	Sorting nexin-3
135930000	170070000	128210000	200770000	140310000	172800000	112940000	211470000	120670000	133860000		102.91	916	208	15	24	9	20	10	23	10	18	13	15	15	24	9	20	10	23	10	18	13	15	23.8	36.4	14.4	30.6	16.2	32	14.7	27.7	17.7	19.5	0	134.53	2	O60502;H7C3X0	O60502	Protein O-GlcNAcase
1450000000	1868000000	1146800000	1781200000	1349900000	1511300000	1017500000	1501900000	1378900000	1346400000		69.602	623	684	23	25	22	22	24	26	22	25	25	28	2	2	1	1	2	2	2	2	2	2	45.3	47.4	41.9	42.7	47.4	49.1	43.3	48	48.8	46.9	0	323.31	3	O60506;A0A7I2V309;A0A7I2V2F2	O60506;A0A7I2V309;A0A7I2V2F2	Heterogeneous nuclear ribonucleoprotein Q
0	70641000	0	95812000	71297000	83820000	49114000	71631000	35516000	0		65.521	579	51	4	9	4	7	3	7	5	5	3	1	4	9	4	7	3	7	5	5	3	1	7.6	21.2	6.6	16.2	8.5	16.9	10.5	10.7	5.5	3.6	0	19.348	2	O60508;Q5SRN1	O60508;Q5SRN1	Pre-mRNA-processing factor 17
21613000	25731000	0	25105000	22790000	50038000	0	30096000	46705000	0		80.684	726	33	2	3	1	3	3	5	3	4	4	3	2	3	1	3	3	5	2	4	4	3	4.4	6.1	2.2	6.1	6.1	10.2	5.2	7.9	7.9	6.9	0	28.744	4	O60563;A0A1W2PQ16;C9JUL2;H7BZ27	O60563	Cyclin-T1
20656000	17514000	0	33127000	30823000	38484000	0	55078000	40015000	0		28.362	245	35	2	2	0	4	3	5	1	7	5	1	2	2	0	3	2	3	1	4	3	1	6.9	6.9	0	21.2	15.9	25.3	5.3	42.4	25.3	5.3	0	16.106	4	O60573;B9A044;B8ZZ50;C9JEL3	O60573;B9A044;B8ZZ50;C9JEL3	Eukaryotic translation initiation factor 4E type 2
0	0	0	118640000	81227000	101740000	122640000	149250000	88532000	99430000		59.902	531	28	1	0	2	2	6	3	4	5	8	2	1	0	2	2	6	3	4	5	8	2	2.1	0	4	4	14.1	8.1	9	11.5	21.1	4.7	0	8.4678	1	O60678	O60678	Protein arginine N-methyltransferase 3
166750000	151910000	196310000	184660000	226940000	217010000	200550000	195030000	211770000	148010000		60.029	536	105	11	7	7	7	9	10	8	9	8	9	3	1	2	1	1	3	2	2	2	2	23.7	18.1	14.9	17.2	19.2	23.5	18.8	18.8	21.5	22.4	0	127.51	3	O60684;Q5TFJ7;S4R3E5	O60684;Q5TFJ7	Importin subunit alpha-7
275460000	445530000	223110000	494310000	249440000	438900000	214850000	479340000	232810000	325050000		55.023	494	212	12	18	13	15	12	18	11	18	11	13	11	16	11	11	11	15	8	14	9	11	33	46.2	31.6	43.7	33.4	50.2	30.4	45.1	28.5	29.4	0	134.83	6	O60701;E7ETF4;E7EV97;E7ER95;D6RHF4;E9PBD2	O60701	UDP-glucose 6-dehydrogenase
127730000	122320000	140760000	115970000	118230000	118710000	125850000	119130000	117470000	95075000		58.47	519	79	7	11	7	9	6	7	5	6	7	5	7	11	7	9	6	7	5	6	7	5	20.6	27.6	21.4	23.3	16.4	21.4	15	16.6	18.5	16.6	0	60.915	2	O60749;D6RC15	O60749	Sorting nexin-2
25277000	16233000	14411000	56388000	63342000	101290000	61023000	175050000	90276000	65182000		107.89	962	94	4	5	5	8	9	12	7	14	10	7	4	5	5	8	9	11	7	13	10	7	6.4	7.7	6.2	11.5	13.2	16.5	9.7	20.8	14.4	10.6	0	60.107	1	O60763	O60763	General vesicular transport factor p115
0	80484000	95667000	81024000	74633000	69794000	76184000	64419000	85865000	0		15.139	128	33	2	2	2	2	2	2	2	2	3	2	2	2	2	2	2	2	2	2	3	2	21.9	21.9	21.9	21.9	21.9	21.9	21.9	21.9	28.9	21.9	0	19.582	1	O60783	O60783	28S ribosomal protein S14, mitochondrial
173720000	181930000	144800000	147570000	116420000	160830000	128890000	150940000	100250000	238480000		30.472	265	65	5	5	3	6	4	7	2	4	2	3	5	5	3	6	4	7	2	4	2	3	29.4	29.4	15.8	29.4	19.6	33.2	7.2	25.7	10.2	12.8	0	101.79	3	O60828;H7C053;A0A5H1ZRR1	O60828;H7C053	Polyglutamine-binding protein 1
142380000	105700000	129560000	105730000	181960000	136370000	154270000	129830000	194260000	99259000		19.258	178	36	2	2	3	2	2	2	2	2	2	2	2	2	3	2	2	2	2	2	2	2	12.4	12.4	16.3	12.4	12.4	12.4	12.4	12.4	12.4	12.4	0	9.9632	3	O60831;A6NP52;A6NM71	O60831;A6NP52	PRA1 family protein 2
332350000	378380000	299170000	329530000	345480000	294010000	205920000	224440000	215250000	260440000		57.673	514	268	13	18	20	15	14	15	19	16	14	14	10	15	17	12	12	12	16	13	10	11	38.7	46.3	48.8	40.1	40.1	40.3	46.3	43	40.3	38.7	0	314.88	5	O60832;C9IYT0;H7C0M1;H7C2Q2;H7C2Q9	O60832;C9IYT0	H/ACA ribonucleoprotein complex subunit 4
381440000	401690000	240480000	230160000	233300000	405730000	301220000	253130000	203760000	226960000		16.368	148	73	5	5	6	4	5	5	5	3	2	3	5	5	6	4	5	5	5	3	2	3	45.3	39.9	48.6	37.2	45.3	45.9	41.9	30.4	18.2	29.1	0	26.476	1	O60869	O60869	Endothelial differentiation-related factor 1
137560000	190590000	161040000	108820000	109900000	158190000	141010000	147750000	131330000	121870000		45.745	412	65	5	7	4	5	4	7	7	5	3	3	5	7	4	5	4	7	7	5	3	3	16.3	15.5	11.4	11.9	9.2	22.8	18.7	16.3	9.2	9	0	19.805	3	O60884;A0A087WT48;I3L320	O60884	DnaJ homolog subfamily A member 2
91836000	103890000	82021000	96739000	99646000	87223000	77569000	82440000	91898000	106110000		152.22	1362	127	14	16	8	11	12	10	6	15	11	9	9	11	4	6	8	5	3	10	7	5	13.7	15	6.4	9.5	11.5	8.6	4.6	13.4	11	7.6	0	22.252	4	O60885;M0QZD9;M0QYW0;M0R0H4	O60885	Bromodomain-containing protein 4
119960000	123000000	0	156200000	134550000	192270000	0	157230000	215400000	0		84.958	754	34	3	3	1	4	3	8	3	8	5	5	3	3	1	4	3	8	3	8	5	5	3.8	5.2	1.9	7.3	5.4	12.7	4.6	15.5	7	9.4	0	27.712	6	O60934;A0A0C4DG07;E5RGU1;E2QRP0;A0A087X1V5;E5RGR7	O60934;A0A0C4DG07	Nibrin
0	55042000	67961000	59925000	44954000	54314000	0	82508000	0	0		68.556	597	41	5	6	2	8	5	7	2	8	3	6	5	6	2	8	5	7	2	8	3	6	11.6	15.9	3.7	19.8	10.4	19.3	3.5	19.1	6.7	11.9	0	17.784	1	O60942	O60942	mRNA-capping enzyme;Polynucleotide 5-triphosphatase;mRNA guanylyltransferase
4888400000	3137700000	3350100000	3053200000	4651700000	2271300000	2405300000	2694600000	3403100000	0		135.19	1194	114	15	11	13	9	17	10	4	11	18	2	15	11	13	9	17	10	4	11	18	2	17.2	11	13	10.4	17.8	12.7	4.1	11.8	19.9	1.8	0	40.448	1	O75054	O75054	Immunoglobulin superfamily member 3
47962000	30660000	54217000	54141000	52166000	42616000	78915000	47791000	65655000	0		99.995	913	50	7	2	5	5	3	6	11	5	6	2	7	2	5	5	3	6	11	5	6	2	9.5	3.2	8.4	6.8	4.5	7.6	17.3	6.4	8.1	2.2	0	26.92	2	O75061;S4R305	O75061;S4R305	Putative tyrosine-protein phosphatase auxilin
58141000	0	0	56115000	65413000	0	0	53278000	64496000	0		46.432	409	38	5	2	3	6	4	3	1	2	5	1	5	2	3	6	4	3	1	2	5	1	16.9	6.1	8.6	22.2	15.6	10.8	2.9	7.6	19.1	3.4	0	12.102	2	O75063;X6RH03	O75063;X6RH03	Glycosaminoglycan xylosylkinase
258810000	249980000	199510000	228950000	194470000	181090000	203500000	214200000	186670000	135190000		66.193	606	141	12	13	9	12	10	11	7	10	10	7	12	13	9	12	10	11	7	10	10	7	37.5	40.1	27.7	31.7	32.3	31	21	30.2	30.5	21.1	0	157.31	2	O75083;D6RD66	O75083	WD repeat-containing protein 1
70591000	72385000	56663000	91390000	90619000	78808000	79386000	65008000	61035000	54891000		60.13	537	88	8	7	6	7	10	8	7	7	7	3	7	6	5	6	9	7	6	6	6	2	14.9	14.3	11.9	15.3	20.7	14.7	14.5	12.8	12.8	5.6	0	14.604	7	O75131;A0A087WYQ3;H0YB26;E5RHZ0;A0A087WUS8;A0A087WXR6;E5RFT7	O75131;A0A087WYQ3;H0YB26	Copine-3
35017000	0	0	41568000	56138000	70834000	0	69937000	72470000	66604000		113.68	1001	68	2	2	3	4	11	12	6	10	8	9	2	2	3	4	11	12	6	10	8	9	4.3	5	6.3	8.2	20.8	17.1	9	18.9	12.3	14.9	0	55.756	7	O75150;H3BP71;H3BS50;A0A087WTK2;H3BQ99;H3BUL6;I3L332	O75150;H3BP71	E3 ubiquitin-protein ligase BRE1B
0	34751000	31015000	36567000	54811000	55483000	62194000	83800000	66567000	67533000		89.13	810	87	3	7	5	9	7	10	13	11	10	7	1	5	3	5	6	7	10	10	8	5	5.2	13.5	10	15.9	14	18.1	21.7	22	17.7	12.3	0	43.111	4	O75152;E9PQ61;E9PBY7;A0A1W2PPR9	O75152;E9PQ61;E9PBY7	Zinc finger CCCH domain-containing protein 11A
78151000	60604000	63648000	56200000	76313000	50863000	63558000	55886000	84999000	0		35.509	318	81	5	5	5	5	6	4	5	3	4	2	5	5	5	5	6	4	5	3	4	2	30.2	28.3	30.2	30.2	35.5	25.2	26.1	19.5	24.5	12.9	0	38.06	8	O75208;H3BSJ5;H3BNT2;H3BRC0;H3BPC6;H3BPW3;H3BVA5;H3BPY0	O75208;H3BSJ5;H3BNT2;H3BRC0;H3BPC6;H3BPW3;H3BVA5	Ubiquinone biosynthesis protein COQ9, mitochondrial
320170000	310420000	320320000	334640000	233830000	224380000	203560000	243730000	213050000	238370000		21.007	188	66	2	4	5	3	3	3	3	4	2	5	2	4	5	3	3	3	3	4	2	5	11.2	30.3	39.4	25	25	25	25	29.3	19.7	37.8	0	29.851	5	O75223;M0QZK8;B8ZZK2;H7BZK5;A0A0B4J1Y4	O75223;M0QZK8;B8ZZK2	Gamma-glutamylcyclotransferase
184010000	162510000	180870000	163700000	176950000	149810000	174780000	112900000	223140000	89087000		23.563	213	63	4	5	4	5	5	5	4	5	5	4	4	5	4	5	5	5	4	5	5	4	18.8	18.8	18.8	22.5	18.8	18.8	15.5	18.8	18.8	18.8	0	13.465	5	O75251;F5H5N1;F5GXJ1;A0A087WXF6;A0A087WTI3	O75251;F5H5N1;F5GXJ1;A0A087WXF6;A0A087WTI3	NADH dehydrogenase [ubiquinone] iron-sulfur protein 7, mitochondrial
333660000	265210000	274770000	291040000	350440000	239320000	255240000	226250000	321540000	192230000		52.545	463	271	17	14	15	15	15	16	15	12	17	11	17	14	15	15	15	16	15	12	17	11	47.9	45.1	43.6	46.7	48.6	48.2	40.8	33.3	47.3	29.4	0	132.18	17	O75306;A0A7I2YQG7;A0A7I2V596;A0A7I2V4X8;A0A7I2V4G5;A0A7I2YQD8;A0A7I2V2B9;A0A7I2V3J6;A0A7I2V4W5;A0A7I2V410;A0A7I2V630;A0A7I2V5E2;A0A7I2V5G4;A0A7I2V517;A0A7I2V5D5;A0A7I2V2P1;A0A7I2V5X7	O75306;A0A7I2YQG7;A0A7I2V596;A0A7I2V4X8;A0A7I2V4G5;A0A7I2YQD8;A0A7I2V2B9;A0A7I2V3J6;A0A7I2V4W5;A0A7I2V410;A0A7I2V630;A0A7I2V5E2;A0A7I2V5G4	NADH dehydrogenase [ubiquinone] iron-sulfur protein 2, mitochondrial
83192000	94357000	0	74944000	39389000	72480000	0	74131000	69138000	76933000		50.925	459	71	11	10	3	9	5	8	3	8	7	7	1	2	0	1	0	1	0	1	1	1	35.7	24.8	7	21.4	12	19.4	7.2	19.4	16.8	15.3	0	31.123	2	O75312;H7C0E5	O75312;H7C0E5	Zinc finger protein ZPR1
282590000	304000000	264060000	250910000	303830000	252830000	216840000	198300000	214030000	189420000		33.742	286	79	7	8	5	8	6	5	6	3	6	5	7	8	5	8	6	5	6	3	6	5	37.8	42.3	24.5	32.5	35	21.7	29.4	15	26.9	21.7	0	81.025	5	O75323;H7C333;C9K068;C9J7B1;F8WBI5	O75323	Protein NipSnap homolog 2
142810000	160570000	145340000	185140000	158800000	138470000	152130000	164630000	161090000	94107000		21.868	191	104	5	7	6	5	4	5	4	5	5	4	5	7	6	5	4	5	4	5	5	4	23	35.1	33	23.6	23.6	30.4	22	28.3	28.3	22	0	28.574	4	O75340;A0A024QZ42;H0Y9X3;A0A087WZ38	O75340;A0A024QZ42	Programmed cell death protein 6
257350000	224090000	239450000	249740000	291600000	236990000	214460000	191190000	278980000	175590000		13.757	118	44	5	2	3	4	4	2	3	4	4	3	3	1	2	3	2	1	2	3	2	2	33.1	22	29.7	32.2	30.5	22	29.7	36.4	25.4	29.7	0	71.13	6	O75348;A0A7I2V4K4;A0A7I2V3Q6;A0A7I2V375;A0A7I2V2N1;A0A7I2YQH3	O75348;A0A7I2V4K4;A0A7I2V3Q6;A0A7I2V375	V-type proton ATPase subunit G 1
111830000	79127000	102500000	85735000	105570000	83884000	99039000	82880000	95641000	107090000		49.301	444	118	9	9	9	11	8	9	9	9	10	7	6	6	6	7	6	6	6	6	7	6	25	25	25	29.5	21.8	25	25	25	27	17.3	0	30.236	1	O75351	O75351	Vacuolar protein sorting-associated protein 4B
1284900000	1365200000	1698800000	1719100000	1748600000	1524100000	1533200000	1356700000	1421800000	1598600000		39.617	372	454	12	14	17	14	14	14	16	13	13	14	10	12	15	12	12	12	14	11	11	12	40.1	47.6	51.9	47.6	47.6	52.7	49.5	44.9	44.9	42.5	0	323.31	3	O75367;B4DJC3;D6RCF2	O75367;B4DJC3	Core histone macro-H2A.1;Histone H2A
223940000	241800000	202830000	261400000	213940000	231820000	204440000	235190000	210410000	220960000		278.16	2602	633	56	59	53	51	48	56	43	59	50	30	51	53	47	47	42	51	39	55	45	25	33	33.6	27.5	29.6	28.6	32.6	24.7	34.2	29.4	17.3	0	323.31	7	O75369;A0A804HK76;E7EN95;A0A804HL72;A0A804HJC2;H7C5L4;A0A0C4DGA1	O75369;A0A804HK76;E7EN95;A0A804HL72	Filamin-B
106140000	138250000	164860000	59580000	66996000	90873000	170750000	55561000	50154000	122730000		13.711	124	50	5	7	6	4	2	4	3	3	4	4	5	7	6	4	2	4	3	3	4	4	58.1	61.3	41.9	52.4	21.8	33.9	33.1	33.1	52.4	38.7	0	28.206	2	O75380;D6RBT3	O75380;D6RBT3	NADH dehydrogenase [ubiquinone] iron-sulfur protein 6, mitochondrial
429120000	483280000	416900000	550200000	568200000	473180000	445870000	562440000	576240000	575400000		24.74	215	218	9	10	11	10	10	11	11	11	11	10	9	10	11	10	10	11	11	11	11	10	34	48.4	48.4	42.8	47.9	48.4	48.4	48.4	48.4	52.6	0	190.94	2	O75396;A0A087X1A9	O75396	Vesicle-trafficking protein SEC22b
128730000	102350000	119390000	120300000	184280000	144910000	150550000	165500000	191130000	98274000		108.8	957	123	7	7	7	9	9	7	13	9	10	6	6	7	6	8	8	7	9	9	9	6	9.4	9.8	9.1	12.7	13.7	9.8	18.2	11	13.6	7	0	80.138	4	O75400;A0A7N4I394;F5H578;H7C2N3	O75400;A0A7N4I394	Pre-mRNA-processing factor 40 homolog A
178000000	220220000	177950000	265900000	280800000	264440000	220840000	306050000	233180000	203740000		38.169	327	86	9	6	7	10	9	10	6	10	7	4	8	5	6	9	8	9	5	9	6	3	38.8	24.5	24.2	39.8	36.7	35.8	24.5	40.4	27.5	14.4	0	59.58	3	O75436;S4R3Q6;S4R2Y3	O75436;S4R3Q6	Vacuolar protein sorting-associated protein 26A
88947000	103270000	0	100370000	126370000	87222000	83503000	93239000	105960000	0		6.9611	58	36	3	3	3	2	3	3	3	3	3	2	3	3	3	2	3	3	3	3	3	2	34.5	34.5	34.5	34.5	34.5	34.5	34.5	34.5	34.5	32.8	0	7.3577	1	O75438	O75438	NADH dehydrogenase [ubiquinone] 1 beta subcomplex subunit 1
161220000	111800000	134270000	102010000	110160000	81315000	129000000	77108000	131470000	82704000		54.366	489	126	12	7	10	9	9	7	10	10	7	7	12	7	10	9	9	7	10	10	7	7	29	16.4	22.9	22.5	19	16.2	24.5	24.5	18.4	16.2	0	108.14	5	O75439;G3V0E4;F8WAZ6;F8WEA6;F8WBE1	O75439;G3V0E4	Mitochondrial-processing peptidase subunit beta
1131500000	736170000	893020000	726060000	1012300000	609400000	701190000	531050000	875790000	522290000		60.103	530	363	15	13	18	14	12	13	12	12	12	13	15	13	18	14	12	13	12	12	12	13	34.7	33.4	43.2	31.1	26.2	35.1	25.7	29.8	28.1	33	0	185.88	1	O75475	O75475	PC4 and SFRS1-interacting protein
461900000	359090000	406240000	345210000	518730000	301230000	370070000	269670000	475340000	309210000		30.241	264	223	11	10	9	9	10	10	10	8	9	8	11	10	9	9	10	10	10	8	9	8	42	36.7	40.5	41.7	36.7	42	43.2	35.2	36.7	36.4	0	185.68	3	O75489;E9PS48;G3V194	O75489	NADH dehydrogenase [ubiquinone] iron-sulfur protein 3, mitochondrial
153050000	158180000	137270000	183210000	171450000	160260000	165000000	126230000	141130000	159210000		20.913	172	78	6	4	4	5	7	6	5	2	4	4	5	2	3	4	4	5	3	2	3	2	27.3	19.8	20.3	20.3	27.3	32	26.7	7	20.3	26.7	0	32.312	4	Q5JRI1;O75494;Q6IQ42;R4GMP8	Q5JRI1;O75494	Serine/arginine-rich splicing factor 10
188370000	110160000	114610000	103540000	151320000	104170000	123330000	106420000	130850000	121890000		8.5435	76	30	2	2	3	2	2	2	2	3	2	2	2	2	3	2	2	2	2	3	2	2	47.4	47.4	47.4	47.4	47.4	47.4	47.4	64.5	47.4	47.4	0	16.005	1	O75506	O75506	Heat shock factor-binding protein 1
1189900000	1124800000	852930000	906210000	1055800000	987110000	718800000	1088000000	625340000	1108600000		10.058	89	187	6	7	5	4	6	6	4	6	4	4	6	7	5	4	6	6	4	6	4	4	58.4	66.3	56.2	56.2	66.3	66.3	56.2	66.3	56.2	56.2	0	30.568	1	O75531	O75531	Barrier-to-autointegration factor;Barrier-to-autointegration factor, N-terminally processed
212080000	235030000	308580000	374980000	687200000	617270000	559130000	669630000	667630000	487400000		145.83	1304	652	28	34	30	35	35	40	42	40	40	40	26	31	27	32	33	36	39	37	36	39	27.1	35.6	31.7	36.6	36.3	39.3	42.9	40.2	39.9	37.2	0	323.31	4	O75533;B4DGZ4;A0A494C1M2;F8WC19	O75533	Splicing factor 3B subunit 1
239800000	265950000	215620000	263020000	222710000	259920000	269650000	254910000	244460000	259680000		88.884	798	368	27	28	30	28	25	29	29	26	28	28	27	28	30	28	25	29	29	26	28	28	34.6	35.3	38.2	37	32.6	39	37.7	32.6	36.8	37.5	0	215.82	6	O75534;E9PLT0;E9PNG3;E9PLD4;E9PJK7;E9PKN4	O75534;E9PLT0	Cold shock domain-containing protein E1
130800000	115300000	144170000	134980000	178360000	145110000	116180000	198830000	147240000	128320000		34.404	313	69	7	5	7	6	7	5	5	6	6	6	4	3	4	4	5	3	4	3	4	3	29.7	23	29.7	26.8	32.9	22.7	22	26.8	26.8	27.5	0	34.527	13	O75569;A0A7I2YQ87;A0A7I2V5H3;B4DJC7;A0A7I2V3J2;A0A7I2V2P4;F8WEG8;G5E9Q4;A0A7I2V5C2;A0A7I2V3L6;C9JMM3;A0A7I2V315;A0A7I2V593	O75569;A0A7I2YQ87;A0A7I2V5H3;B4DJC7;A0A7I2V3J2	Interferon-inducible double-stranded RNA-dependent protein kinase activator A
235930000	356530000	130190000	264020000	252330000	309000000	120720000	276380000	174630000	278210000		19.343	178	40	2	2	3	2	2	2	2	2	1	3	2	2	3	2	2	2	2	2	1	3	17.4	20.2	26.4	20.2	20.2	20.2	20.2	20.2	8.4	27.5	0	115.03	1	O75607	O75607	Nucleoplasmin-3
191850000	212110000	148610000	180920000	156370000	181370000	131300000	174670000	140000000	126220000		24.669	230	78	6	5	4	7	6	4	5	4	4	4	6	5	4	7	6	4	5	4	4	4	46.1	34.3	28.3	50	36.1	30	36.1	24.3	24.3	24.3	0	135.88	5	O75608;E5RGR0;A0A087X1K9;B4DP64;E5RJ48	O75608;E5RGR0;A0A087X1K9;B4DP64	Acyl-protein thioesterase 1
201870000	197810000	274990000	284560000	475670000	430900000	480690000	542630000	508130000	335070000		244.5	2136	1077	51	50	57	54	69	69	72	73	72	64	51	50	57	54	69	69	72	73	72	64	32.5	31.2	36.6	33.9	40.5	40.5	43.4	42.6	42	37.7	0	323.31	2	O75643;A0A494C1A5	O75643;A0A494C1A5	U5 small nuclear ribonucleoprotein 200 kDa helicase
190360000	177280000	150430000	200030000	142220000	168700000	122070000	153950000	143870000	104450000		31.444	272	122	9	9	9	7	9	9	10	8	7	10	9	9	9	7	9	9	10	8	7	10	49.6	52.9	46.7	36	54.8	52.9	53.3	46.3	36	53.3	0	90.367	1	O75663	O75663	TIP41-like protein
19319000	39650000	0	30503000	125670000	76093000	102020000	152280000	165330000	51599000		318.38	2785	218	7	11	9	12	27	19	19	33	31	16	7	11	9	12	27	19	19	33	31	16	2.7	4.3	3.3	4.6	11.4	8	8	14.1	13.3	6.6	0	88.441	1	O75691	O75691	Small subunit processome component 20 homolog
45779000	24812000	65928000	55847000	188370000	72428000	149600000	97848000	201870000	72411000		155.2	1391	172	7	3	12	13	21	17	19	23	25	9	7	3	12	13	21	17	19	23	25	9	8.2	2.9	12.9	13.7	24.9	17.6	18.7	27.2	30.7	10.4	0	286.81	3	O75694;E9PF10;D6RA13	O75694;E9PF10	Nuclear pore complex protein Nup155
224800000	279120000	0	149040000	90454000	184220000	243160000	197200000	184740000	0		125.97	1129	55	3	4	2	4	3	10	6	12	6	5	3	4	2	4	3	10	6	12	6	5	2.2	3.2	2.1	4.3	2.1	10.4	6.1	13	5.8	5	0	12.522	3	O75717;C9JYB3;H3BSQ1	O75717	WD repeat and HMG-box DNA-binding protein 1
63850000	35355000	48389000	54429000	122040000	58330000	103370000	57055000	94392000	0		74.761	678	102	8	5	4	8	12	9	12	9	13	2	5	4	2	4	8	6	7	5	9	2	24	17.3	16.7	22.1	30.5	26.4	30.8	22.6	36.3	7.4	0	60.562	3	O75746;F8W9J0;H0YFB2	O75746	Calcium-binding mitochondrial carrier protein Aralar1
103010000	153790000	0	110340000	113000000	114490000	0	111780000	0	153420000		42.075	387	34	3	4	2	3	3	4	0	3	3	3	3	4	2	3	3	4	0	3	3	3	13.2	18.1	8	14.5	12.9	15	0	12.9	7.5	12.9	0	66.317	3	O75781;A0A087WWY4;A0A087WTK8	O75781	Paralemmin-1
86444000	96593000	72106000	89829000	92743000	71153000	78974000	81873000	65686000	0		33.395	299	64	10	9	5	6	4	6	4	5	5	5	10	9	5	6	4	6	4	5	5	5	44.8	39.8	20.7	26.4	17.4	27.4	18.7	21.1	19.7	19.4	0	23.783	3	O75792;A0A2R8Y606;A0A2R8Y658	O75792	Ribonuclease H2 subunit A
95747000	151620000	98058000	120760000	188840000	179340000	116250000	202450000	147550000	147340000		35.611	320	83	5	7	5	5	5	6	6	6	6	6	5	7	5	5	5	5	6	5	5	5	16.2	23.4	16.2	16.2	16.2	25.9	18.4	25.9	25.9	27.5	0	118.38	6	O75821;K7EL20;K7EP16;K7ER90;K7ENA8;K7ENH0	O75821;K7EL20;K7EP16;K7ER90;K7ENA8	Eukaryotic translation initiation factor 3 subunit G
223540000	285490000	172360000	265700000	171670000	251520000	150440000	250010000	179110000	282660000		29.062	258	110	5	9	7	9	7	6	9	7	7	7	4	7	5	6	4	4	6	5	5	5	27.5	43.8	27.5	48.4	35.3	30.2	47.7	40.3	40.3	41.9	0	90.527	2	O75822;H0YLP3	O75822	Eukaryotic translation initiation factor 3 subunit J
253770000	228690000	193150000	209230000	215490000	178420000	187570000	192370000	205450000	93513000		54.812	475	106	9	10	7	9	8	9	8	9	7	5	9	10	7	9	8	9	8	9	7	5	23.6	23.6	19.2	21.3	21.3	23.6	21.1	23.6	19.2	12.2	0	48.819	4	O75844;A0A6Q8PHG9;A0A6Q8PF67;A0A6Q8PH40	O75844	CAAX prenyl protease 1 homolog
354790000	439450000	262050000	395560000	231820000	337200000	184180000	319930000	205210000	251480000		46.659	414	211	14	15	11	15	14	14	12	15	14	12	14	15	11	15	14	14	12	15	14	12	39.6	44.4	38.4	44.4	45.2	39.6	42.3	48.1	40.6	38.6	0	268.85	4	O75874;C9J4N6;C9JLU6;C9JJE5	O75874	Isocitrate dehydrogenase [NADP] cytoplasmic
170980000	99963000	216890000	0	344760000	171220000	198360000	165710000	293530000	105960000		98.828	902	47	4	2	5	2	3	2	2	3	4	4	4	2	5	2	3	2	2	3	4	4	8.2	4.8	14	4.1	6.7	5.7	6.5	6.9	7.4	6.9	0	45.707	4	O75891;C9IZ36;C9JY00;C9JYZ6	O75891	Cytosolic 10-formyltetrahydrofolate dehydrogenase
70420000	67893000	0	67861000	66632000	72025000	47501000	67412000	70612000	50575000		64.239	580	60	6	5	3	6	6	6	4	4	6	3	6	5	3	6	6	6	4	4	6	3	17.8	16.4	7.8	17.8	16.4	17.8	10	12.2	16.6	7.4	0	13.279	4	O75909;G3V5E1;G3V2Q3;G3V235	O75909;G3V5E1;G3V2Q3	Cyclin-K
203420000	122890000	153420000	113870000	252040000	115270000	198360000	104600000	230140000	86671000		21.614	188	85	5	5	6	5	5	5	6	4	5	5	5	5	6	5	5	5	6	4	5	5	29.3	29.3	28.7	33.5	29.3	29.3	33	25	29.3	24.5	0	16.199	4	O75915;F8WF90;C9JQU6;F8WF33	O75915;F8WF90;C9JQU6;F8WF33	PRA1 family protein 3
164450000	183500000	174600000	181360000	224650000	161920000	153190000	149260000	197390000	93958000		26.131	225	138	10	9	9	9	8	9	7	9	8	6	10	9	9	9	8	9	7	9	8	6	53.8	50.7	49.3	49.8	44.9	49.3	45.3	49.3	48.9	35.6	0	229.85	1	O75934	O75934	Pre-mRNA-splicing factor SPF27
85494000	109700000	79875000	82100000	58359000	82560000	67758000	83764000	50959000	84355000		29.841	253	69	4	5	5	6	3	6	4	5	2	5	4	5	5	6	3	6	4	5	2	5	19.8	32	16.6	32.4	16.6	32	13.4	20.2	9.9	23.3	0	76.729	2	O75937;S4R3J5	O75937	DnaJ homolog subfamily C member 8
130080000	127610000	130730000	116950000	139630000	114310000	100610000	130660000	120070000	104800000		26.711	238	45	3	4	2	3	4	4	4	3	4	2	3	4	2	3	4	4	4	3	4	2	24.4	29.4	13	24.4	29.4	29.4	29.4	24.4	29.4	13	0	88.307	1	O75940	O75940	Survival of motor neuron-related-splicing factor 30
654640000	488950000	840750000	476170000	806220000	580200000	961890000	557600000	901430000	838720000		18.491	161	178	11	8	10	8	10	9	10	10	11	10	11	8	10	8	10	9	10	10	11	10	57.1	50.9	51.6	50.9	56.5	55.3	51.6	55.9	57.1	55.9	0	30.709	2	O75947;F5H608	O75947	ATP synthase subunit d, mitochondrial
131650000	147030000	118960000	158110000	206360000	149330000	150270000	112620000	144150000	35809000		47.355	427	157	10	12	12	12	14	16	14	14	11	6	5	7	8	7	8	9	8	10	6	3	32.1	39.1	38.2	38.6	45.7	52.2	45.7	47.1	36.1	18	0	100.19	10	O75955;A0A140T9R1;A2AB12;A2AB10;A0A140T9W4;A2AB13;A0A0G2JJQ6;A2AB11;A0A140T974;A0A140T907	O75955;A0A140T9R1;A2AB12;A2AB10	Flotillin-1
0	0	0	70408000	100080000	83586000	98174000	127840000	93423000	156370000		346.9	3097	53	2	2	2	6	6	8	5	10	9	4	2	2	2	5	5	7	4	9	7	4	0.6	0.6	0.6	2.8	2.4	4	3.2	5.5	4.5	2.5	0	16.712	6	O75962;E7EWP2;E7EPJ7;F5H228;A0A1W2PRD7;A0A087X139	O75962;E7EWP2;E7EPJ7;F5H228	Triple functional domain protein
283830000	280160000	281880000	239260000	480330000	282100000	310260000	261890000	405830000	175760000		11.428	103	123	4	4	5	3	2	4	4	4	5	2	4	4	5	3	2	4	4	4	5	2	35.9	35.9	42.7	27.2	27.2	35.9	34	35.9	43.7	27.2	0	30.164	4	O75964;E9PN17;A0A3B3ITX4;A0A3B3IRW3	O75964;E9PN17;A0A3B3ITX4	ATP synthase subunit g, mitochondrial
545230000	0	331150000	371120000	369000000	298760000	0	629130000	393530000	206040000		94.75	853	36	1	2	2	1	2	3	1	4	1	1	1	2	2	1	2	3	1	4	1	1	2.2	3.4	3.4	2.2	4	5.9	2.2	7.3	2.2	2.2	0.55244	0.078796	3	O75969;F5H7P4;F5H2S4	O75969	A-kinase anchor protein 3
123930000	74243000	99674000	92309000	121350000	59659000	66771000	25760000	105770000	0		152.93	1380	127	18	14	14	15	19	7	12	5	16	1	18	14	14	15	19	7	12	5	16	1	15.7	13.6	13.8	15.2	17.6	6.2	11.1	4.1	17.4	1	0	83.857	3	O75976;J3QQJ4;J3QRJ9	O75976	Carboxypeptidase D
185320000	212820000	140380000	215490000	168870000	210100000	126490000	211130000	156720000	149590000		37.432	335	192	13	14	10	11	9	12	11	11	9	11	13	14	10	11	9	12	11	11	9	11	45.1	47.5	31.9	34.6	30.7	37.3	35.5	34.6	30.1	33.4	0	56.505	1	O76003	O76003	Glutaredoxin-3
313360000	295400000	460830000	422540000	580200000	490750000	420060000	385780000	401780000	361320000		54.972	490	146	13	13	14	11	11	14	14	14	10	10	1	1	3	1	0	1	2	1	0	1	20.6	20.2	22.2	17.6	18.8	20.8	21.6	22	18.8	15.7	0	49.009	2	O76021;I3L3U9	O76021;I3L3U9	Ribosomal L1 domain-containing protein 1
83040000	105540000	84361000	112700000	136680000	114960000	110590000	102680000	165370000	124590000		69.223	633	108	6	9	5	8	11	10	8	12	12	9	6	9	5	8	11	10	8	12	12	9	9.6	21.5	9.6	18.6	22.9	20.4	17.2	25.1	25	20.4	0	28.409	3	O76031;H0YM48;H0YK07	O76031	ATP-dependent Clp protease ATP-binding subunit clpX-like, mitochondrial
100730000	107960000	91774000	101550000	101870000	90257000	74775000	116790000	87924000	122990000		37.84	339	34	5	4	2	4	2	6	3	4	3	2	5	4	2	4	2	6	3	4	3	2	23.3	17.1	8.3	17.4	10.9	28.9	14.5	14.2	11.2	8.3	0	22.255	1	O76071	O76071	Probable cytosolic iron-sulfur protein assembly protein CIAO1
173810000	149080000	162300000	220470000	187270000	190270000	191730000	216130000	200470000	145910000		74.605	671	167	12	14	14	10	11	16	14	13	12	10	12	14	14	10	11	16	14	13	12	10	28.6	33.8	27.6	23.8	26.4	33.4	28	28.2	27.6	25.6	0	107.79	3	O76094;D6RDY6;R4GNC1	O76094;D6RDY6	Signal recognition particle subunit SRP72
547920000	229460000	413320000	229950000	363950000	202800000	400510000	177090000	307960000	207560000		31.121	285	202	15	13	16	13	15	10	13	10	14	11	14	12	15	12	14	9	12	9	13	10	60	57.5	60	61.8	60	52.6	57.5	49.1	57.5	50.5	0	216.92	2	O94760;B4DYP1	O94760;B4DYP1	N(G),N(G)-dimethylarginine dimethylaminohydrolase 1
97878000	132730000	136290000	209210000	233100000	282480000	162950000	257280000	178860000	211870000		75.022	668	160	7	7	11	13	12	13	9	15	11	13	6	7	10	13	11	12	9	14	10	13	15.1	19.8	24.6	27.2	30.4	31.7	24.3	37.6	28.7	29.8	0	72.806	1	O94776	O94776	Metastasis-associated protein MTA2
104820000	91385000	0	110760000	138640000	86701000	0	93479000	109140000	122300000		46.877	426	33	3	1	0	3	2	4	1	3	2	2	3	1	0	3	2	4	1	3	2	2	15.7	5.9	2.8	17.1	12.9	19.7	5.2	17.1	8.9	12.7	0	43.042	2	O94805;C9JQT4	O94805	Actin-like protein 6B
284550000	234280000	318480000	292590000	456690000	300110000	373420000	316390000	489160000	283970000		67.454	608	268	16	16	19	13	18	16	21	16	18	19	16	16	19	13	18	16	21	16	18	19	42.3	39.6	47.2	32.1	43.6	44.6	49.5	45.9	48.2	45.7	0	323.31	1	O94826	O94826	Mitochondrial import receptor subunit TOM70
40240000	35081000	51960000	45395000	63635000	43712000	56773000	0	45282000	0		66.194	621	36	3	3	3	2	3	3	4	2	2	5	1	2	1	1	2	1	1	1	1	3	6	5.2	6	3.9	6	6	7.6	3.9	3.7	11.3	0	26.026	2	O94842;A0A669KB71	O94842;A0A669KB71	TOX high mobility group box family member 4
126260000	112820000	80220000	117430000	120490000	105970000	76050000	75770000	87134000	54725000		113.01	1032	115	11	9	8	11	9	10	7	9	7	7	5	3	2	5	4	4	3	3	2	3	18	11.3	9.6	15.5	11	14.6	9.8	13.2	9.1	9.6	0	57.75	5	O94855;E9PDM8;D6RGJ5;D6RBM1;E9PG84	O94855;E9PDM8	Protein transport protein Sec24D
59645000	77602000	62853000	74964000	61252000	76313000	67288000	69861000	49299000	85120000		54.862	489	96	4	6	4	8	5	8	7	7	4	5	4	6	4	8	5	8	7	7	4	5	9.6	16.4	12.1	21.9	13.5	20.4	16.6	23.3	12.1	13.3	0	35.539	5	O94888;C9JAT7;F8WB69;C9JD50;H7BYF4	O94888;C9JAT7	UBX domain-containing protein 7
67888000	73078000	53095000	69064000	53360000	59302000	58499000	49390000	55429000	81994000		30.344	275	36	5	4	4	3	2	2	3	5	4	2	5	4	4	3	2	2	3	5	4	2	22.2	15.6	17.1	10.9	8	7.6	13.8	18.2	17.1	6.5	0	8.0938	5	O94903;E5RG77;E5RFX7;E5RFZ4;H0YBG2	O94903;E5RG77;E5RFX7	Proline synthase co-transcribed bacterial homolog protein
107030000	116230000	112220000	164420000	193860000	203180000	191330000	212450000	212700000	155970000		106.92	941	260	18	21	18	18	25	20	20	24	21	19	18	21	18	18	25	20	20	24	21	19	22.6	28.5	24.2	22.7	32	24.5	25.6	33.2	31.6	27.3	0	214.94	1	O94906	O94906	Pre-mRNA-processing factor 6
99037000	104180000	0	110500000	124900000	0	0	0	110690000	0		70.1	617	36	3	6	1	5	3	2	1	3	3	2	3	6	1	5	3	2	1	3	3	2	9.1	15.4	1.6	12	7.8	5	2.8	7.9	7.6	3.9	0	20.433	2	O94923;H0YNP1	O94923;H0YNP1	D-glucuronyl C5-epimerase
345480000	192360000	332590000	235270000	417200000	225940000	294460000	204860000	385530000	205950000		73.46	669	283	14	14	18	15	16	12	17	11	18	10	12	12	15	13	14	10	14	10	15	9	32.4	32.1	39.5	34.4	36.5	29.3	36.6	26.8	41.1	22.7	0	222.69	4	O94925;H7BZD1;B7Z509;C9JIJ6	O94925	Glutaminase kidney isoform, mitochondrial
95691000	94030000	167910000	160050000	280410000	219090000	283480000	252350000	310820000	150540000		103.96	939	267	10	13	21	15	22	20	22	23	25	16	1	2	3	3	5	4	4	4	5	5	15.8	20.1	29.6	21.1	33.2	29.5	31.7	33.8	34.6	26.3	0	157.69	7	O94973;A0A0G2JS82;E9PR62;A0A0G2JRF9;A0A0G2JQA4;A0A0G2JRS3;E9PNC4	O94973;A0A0G2JS82	AP-2 complex subunit alpha-2
137990000	117370000	135600000	164010000	186260000	164830000	147110000	149780000	187450000	74271000		125.87	1147	69	6	5	6	8	7	5	6	3	5	5	6	5	6	8	7	5	6	3	5	5	11.1	7.1	10.9	13.7	12.5	10.4	9.3	5.8	9.8	10.3	0	61.87	1	O95104	O95104	Splicing factor, arginine/serine-rich 15
85905000	52766000	80241000	70637000	90008000	71521000	0	78120000	97054000	0		15.489	128	62	5	3	3	2	3	2	2	3	3	2	5	3	3	2	3	2	2	3	3	2	44.5	27.3	29.7	24.2	32	24.2	24.2	32	32	21.9	0	6.9833	2	O95139;A0A087WZX2	O95139;A0A087WZX2	NADH dehydrogenase [ubiquinone] 1 beta subcomplex subunit 6
45763000	36388000	34715000	28028000	29296000	32099000	39922000	41495000	40203000	20912000		34.114	310	52	5	4	3	3	2	4	2	4	7	4	3	2	2	2	1	2	1	3	4	3	21.6	18.4	15.2	15.2	10.3	15.8	9.4	18.4	29.7	15.8	0	14.733	6	O95159;E9PQ47;E9PNY1;E9PQA5;E9PJ47;E9PMQ3	O95159;E9PQ47;E9PNY1;E9PQA5	Zinc finger protein-like 1
76635000	37476000	0	93901000	130470000	130380000	71771000	129510000	115510000	69832000		150.25	1332	82	5	5	2	9	11	10	6	11	13	4	1	0	0	1	0	0	0	0	1	0	7.3	4.3	1.8	10.7	13.4	12.4	4.9	13.8	15.6	4.3	0	36.696	8	O95163;A0A6Q8PHI5;A0A6Q8PGW3;A0A6Q8PFB7;A0A6Q8PEX6;A0A6Q8PG86;A0A6Q8PHF4;F5H2T0	O95163;A0A6Q8PHI5;A0A6Q8PGW3;A0A6Q8PFB7;A0A6Q8PEX6;A0A6Q8PG86;A0A6Q8PHF4;F5H2T0	Elongator complex protein 1
165150000	154140000	141270000	160010000	166490000	148840000	123440000	152480000	160890000	119690000		15.208	129	55	4	4	4	3	4	3	4	4	3	4	4	4	4	3	4	3	4	4	3	4	41.1	41.1	41.1	27.1	41.1	27.1	41.1	41.1	27.1	41.1	0	24.87	3	O95168;F2Z3P9;C9JXQ9	O95168;F2Z3P9;C9JXQ9	NADH dehydrogenase [ubiquinone] 1 beta subcomplex subunit 4
108720000	115440000	90334000	137110000	157660000	110850000	0	74549000	136420000	63637000		21.766	186	62	4	6	2	5	5	5	3	2	6	3	4	6	2	5	5	5	3	2	6	3	30.1	38.7	12.4	32.8	36	32.8	17.2	15.1	36.6	14	0	17.509	4	O95169;E9PQ68;K9J7I2;E9PIZ8	O95169;E9PQ68;K9J7I2	NADH dehydrogenase [ubiquinone] 1 beta subcomplex subunit 8, mitochondrial
135560000	0	86675000	96410000	100470000	100520000	105080000	93406000	149140000	78052000		12.551	113	35	2	1	6	3	2	4	3	2	2	3	2	1	6	3	2	4	3	2	2	3	26.5	15.9	44.2	27.4	16.8	38.1	23.9	16.8	16.8	29.2	0	20.003	2	O95182;M0R0N0	O95182	NADH dehydrogenase [ubiquinone] 1 alpha subcomplex subunit 7
817310000	471620000	535300000	503430000	856040000	554880000	616010000	432910000	736400000	325040000		112.61	1032	90	5	5	4	4	4	5	4	7	9	4	4	4	3	3	3	4	3	6	8	4	7.5	7.9	6	5.9	6	6.5	6	9.1	12.7	2.7	0	60.506	4	O95197;F5H891;F5GWG7;F5H617	O95197	Reticulon-3
296270000	250530000	280050000	215600000	318610000	248190000	224490000	217770000	302980000	168220000		83.353	739	206	16	15	13	13	14	14	13	15	14	12	16	15	13	13	14	14	13	15	14	12	31.1	23.8	25.3	23.8	28	24.9	24.9	28.6	26.5	24.9	0	124.52	1	O95202	O95202	LETM1 and EF-hand domain-containing protein 1, mitochondrial
189840000	250630000	207410000	181470000	156690000	206310000	166870000	196310000	143990000	269570000		37.404	330	75	8	10	5	8	4	7	4	7	6	5	8	10	5	8	4	7	4	7	6	5	30.9	36.1	16.7	30.9	13.9	26.7	12.4	26.7	26.7	20.6	0	161.46	1	O95218	O95218	Zinc finger Ran-binding domain-containing protein 2
47635000	0	52002000	40723000	74317000	46507000	67959000	43440000	69604000	0		51.908	450	61	6	3	5	4	8	7	6	5	6	2	6	3	5	4	8	7	6	5	6	2	17.3	7.1	14.2	10.2	24.7	22.4	16.7	12.7	20.7	5.3	0	23.254	2	O95219;F8W9T3	O95219	Sorting nexin-4
44897000	0	0	72339000	65452000	0	70292000	55424000	70678000	0		70.642	611	20	2	1	2	2	2	2	2	2	2	0	0	0	0	0	0	0	0	0	0	0	11.5	3.9	11.3	17.7	14.9	15.7	20.6	19.3	23.7	9.7	0	5.2872	1	O95251	O95251	Histone acetyltransferase KAT7
345060000	310060000	301940000	235370000	409460000	268910000	285710000	252720000	349410000	328090000		27.228	243	128	7	7	7	9	6	6	6	8	7	8	7	7	7	9	6	6	6	8	7	8	44	44	44	52.7	39.5	36.2	36.2	43.2	44	50.6	0	37.992	2	O95292;E5RK64	O95292	Vesicle-associated membrane protein-associated protein B/C
47532000	51318000	50921000	50843000	56901000	50961000	40616000	41393000	39077000	45939000		14.874	136	36	5	3	4	4	4	3	2	3	3	2	5	3	4	4	4	3	2	3	3	2	52.2	33.1	43.4	43.4	41.9	33.1	25.7	33.1	33.1	17.6	0	28.628	1	O95295	O95295	SNARE-associated protein Snapin
65039000	106040000	59007000	79636000	35875000	82177000	44195000	74955000	58211000	0		14.187	119	51	4	4	3	4	3	4	4	5	4	1	4	4	3	4	3	4	4	5	4	1	31.1	33.6	26.1	24.4	37.8	33.6	31.9	52.9	45.4	6.7	0	5.8776	7	O95298;E9PM14;A0A087WUM3;E9PQ53;E9PRJ5;E9PRQ4;A0A087WY27	O95298;E9PM14;A0A087WUM3;E9PQ53	NADH dehydrogenase [ubiquinone] 1 subunit C2;NADH dehydrogenase [ubiquinone] 1 subunit C2, isoform 2
146660000	136650000	144640000	146130000	99253000	84853000	125480000	78930000	105080000	133830000		63.083	570	70	8	8	7	6	7	5	6	4	4	6	8	8	7	6	7	5	6	4	4	6	15.4	14.6	14.4	13.5	16	11.4	12.3	8.8	6.3	12.1	0	17.628	3	O95302;C9J4P8;Q75LS8	O95302	Peptidyl-prolyl cis-trans isomerase FKBP9
194070000	148250000	121600000	148640000	129170000	125200000	109070000	130300000	120330000	134060000		27.547	258	195	10	9	10	9	8	10	9	10	9	8	10	9	10	9	8	10	9	10	9	8	55.8	49.6	55.8	49.6	41.5	55.8	50	55.8	45.7	45.7	0	108.36	4	O95336;M0R261;M0R1L2;M0R0U3	O95336;M0R261;M0R1L2	6-phosphogluconolactonase
92224000	82619000	96939000	126870000	151190000	168580000	148240000	174460000	179920000	141060000		135.65	1197	171	13	9	8	18	16	18	16	17	23	12	13	9	8	18	16	18	16	17	23	12	14.8	8.6	9.5	16.5	17.4	19.6	17.6	17.2	20.1	13.5	0	101.71	3	O95347;A0A0C4DGE5;Q5T821	O95347	Structural maintenance of chromosomes protein 2
115530000	142840000	0	135010000	0	0	113960000	110140000	0	0		24.737	231	18	3	2	1	3	1	2	2	2	1	1	3	2	1	3	1	2	2	2	1	1	22.5	19	11.3	26.8	7.8	15.6	19	19	7.8	11.3	0	28.743	7	O95372;Q5QPN5;Q5QPN9;Q5QPQ1;Q5QPQ0;Q5QPQ3;Q5QPQ2	O95372;Q5QPN5;Q5QPN9;Q5QPQ1;Q5QPQ0;Q5QPQ3;Q5QPQ2	Acyl-protein thioesterase 2
124440000	181110000	163520000	257370000	302920000	353250000	321130000	420180000	312720000	199680000		119.52	1038	404	20	15	14	19	21	24	21	23	23	13	19	14	13	18	20	23	20	22	22	12	23.3	17.9	17.6	22.4	25	26.6	24.6	27.5	25.5	16.3	0	278.73	2	O95373;E9PLB2	O95373	Importin-7
89301000	96668000	100740000	85273000	82598000	107360000	88924000	94236000	105800000	102910000		37.646	341	65	7	5	3	6	3	5	3	5	4	5	7	5	3	6	3	5	3	5	4	5	37.8	30.8	13.8	23.5	14.1	22	14.7	28.4	17.6	19.9	0	70.564	1	O95400	O95400	CD2 antigen cytoplasmic tail-binding protein 2
712050000	720610000	641160000	880910000	921840000	881690000	632010000	1025900000	835430000	562690000		38.274	338	186	12	9	9	10	7	9	9	9	10	10	6	5	5	5	2	3	3	3	4	4	47	38.8	38.8	45	29.9	36.1	35.5	38.5	44.1	45.9	0	142.56	5	O95433;H0YJG7;H0YJU2;G3V3W9;H0YJ63	O95433;H0YJG7	Activator of 90 kDa heat shock protein ATPase homolog 1
118120000	146620000	102350000	152470000	109980000	125650000	81786000	124900000	90838000	0		32.854	288	88	5	5	3	6	6	6	3	6	4	5	5	5	3	6	6	6	3	6	4	5	21.2	20.1	13.9	25	25	25	13.9	25	16.3	19.8	0	49.664	2	O95456;F8WBH7	O95456	Proteasome assembly chaperone 1
66914000	43856000	63665000	46138000	70931000	48671000	87640000	54389000	72043000	0		11.681	105	62	4	4	4	4	4	5	3	5	5	2	4	4	4	4	4	5	3	5	5	2	44.8	44.8	44.8	44.8	44.8	48.6	33.3	48.6	48.6	11.4	0	9.1946	2	Q5R3B4;O95563	Q5R3B4;O95563	Mitochondrial pyruvate carrier 2
108590000	131880000	132100000	152390000	139100000	136290000	115310000	137320000	127760000	85839000		194.81	1720	298	26	29	16	30	31	29	17	30	28	11	26	29	16	30	31	29	17	30	28	11	23.5	23.6	14.5	26.3	26.3	25.2	15.2	26.3	24.5	8.9	0	144.31	3	O95602;B9ZVN9;F2Z3I7	O95602;B9ZVN9	DNA-directed RNA polymerase I subunit RPA1;DNA-directed RNA polymerase
25508000	25105000	0	24043000	0	27397000	0	0	13950000	0		63.509	575	16	2	4	1	2	1	3	1	0	2	1	2	4	1	2	1	3	1	0	2	1	4.9	9.7	2.3	3.5	2.3	6.1	2.3	0	4.9	2.1	0	4.8986	1	O95628	O95628	CCR4-NOT transcription complex subunit 4
45754000	57648000	61176000	67640000	68770000	67257000	79355000	63901000	69354000	83571000		30.255	269	43	5	5	3	3	3	4	3	6	6	3	0	0	0	0	0	0	0	0	0	0	21.9	27.1	11.2	16	12.3	20.1	13	28.6	30.5	14.5	0	38.096	3	O95639;B7Z7B0;H7C419	O95639;B7Z7B0	Cleavage and polyadenylation specificity factor subunit 4
42764000	36291000	35052000	36086000	38562000	42216000	42789000	39575000	55370000	0		51.417	445	28	4	1	2	2	3	3	1	2	4	2	4	1	2	2	3	3	1	2	4	2	14.6	4.3	9	7.6	11.2	11.2	4.3	8.5	14.6	5.8	0	27.857	1	O95674	O95674	Phosphatidate cytidylyltransferase 2
0	0	0	17034000	28222000	24897000	0	26700000	25548000	0		119.52	1058	29	2	3	1	2	4	5	3	3	4	2	0	1	0	0	2	1	0	1	1	0	1.6	2.5	0.9	1.5	4.7	6.3	2.5	3.7	4.7	2.8	0.00023613	3.1921	1	O95696	O95696	Bromodomain-containing protein 1
65924000	75996000	62202000	101050000	83654000	106460000	83980000	115730000	87390000	78551000		58.022	527	86	7	7	6	12	4	10	7	8	10	5	7	6	5	8	3	8	7	6	6	4	17.1	17.8	14.4	23.9	10.8	21.6	16.1	20.9	19.9	11.4	0	78.612	3	O95747;C9JIG9;F8WBK9	O95747;C9JIG9	Serine/threonine-protein kinase OSR1
226730000	175860000	203260000	166070000	175200000	140960000	162580000	152260000	159750000	166390000		94.511	839	223	21	18	16	19	18	17	19	19	17	11	21	18	16	19	18	17	19	19	17	11	37.2	37.7	32.4	37.9	34.4	34.6	35.3	36.8	33.8	24.3	0	121.7	3	O95757;E9PDE8;D6RJ96	O95757;E9PDE8;D6RJ96	Heat shock 70 kDa protein 4L
52720000	0	86878000	41968000	84748000	55115000	69655000	72072000	120130000	38453000		107.54	977	76	4	0	7	4	8	6	6	8	11	2	4	0	7	4	8	6	6	8	11	2	11.9	9.4	18.8	10.5	19.1	15.4	15.3	19.3	20.6	7.7	0	16.695	1	O95782	O95782	AP-2 complex subunit alpha-1
76334000	71815000	80602000	111740000	107530000	102680000	76771000	85732000	96170000	88818000		63.182	577	112	12	10	12	9	10	11	10	11	9	8	7	5	8	5	6	6	8	7	3	6	24.6	20.1	24.1	17	23.1	22.7	21.7	23.7	16.5	18.2	0	47.23	3	O95793;Q5JW30;F6UDC6	O95793;Q5JW30	Double-stranded RNA-binding protein Staufen homolog 1
44627000	54129000	0	67982000	50110000	80886000	63008000	74053000	67632000	65172000		44.678	387	61	6	5	5	7	5	10	4	6	6	4	6	5	5	7	5	10	4	6	6	4	20.9	16	16	27.9	22.2	36.4	18.3	17.6	25.8	19.4	0	72.036	1	O95801	O95801	Tetratricopeptide repeat protein 4
60046000	0	69729000	77966000	80335000	64886000	86818000	92883000	103010000	112820000		23.772	211	41	4	2	6	2	2	3	5	4	4	4	4	2	6	2	2	3	5	4	4	4	26.5	9	38.4	15.6	9.5	22.3	34.1	26.5	26.5	23.2	0	41.915	1	O95816	O95816	BAG family molecular chaperone regulator 2
274360000	242060000	179510000	251760000	180250000	208050000	160330000	187890000	196900000	137290000		33.392	308	135	11	12	13	12	9	12	11	12	11	10	11	12	13	12	9	12	11	12	11	10	41.6	45.5	49.7	51	34.7	45.5	44.2	46.4	41.9	40.3	0	84.228	6	O95861;A6NF51;F8W1J0;F8VVW8;F8VZG4;F8VRY7	O95861;A6NF51	3(2),5-bisphosphate nucleotidase 1
129810000	81579000	123900000	99690000	167920000	98032000	124020000	124170000	173190000	0		52.259	444	81	7	7	7	7	7	6	8	6	8	2	7	7	7	7	7	6	8	6	7	2	20	18.9	19.6	20	19.4	16.7	22.3	16.7	23	7.4	0	36.424	1	O95864	O95864	Fatty acid desaturase 2
94193000	324990000	0	270160000	40266000	273010000	0	253500000	0	305400000		29.644	285	78	7	11	3	8	6	10	1	9	3	6	7	11	3	8	6	10	1	9	3	6	36.8	65.6	14	57.9	40.4	61.4	7.7	61.4	19.3	45.6	0	90.917	5	O95865;A0A140T971;Q5SSV3;Q5SRR8;H0Y7N1	O95865;A0A140T971;Q5SSV3;Q5SRR8;H0Y7N1	N(G),N(G)-dimethylarginine dimethylaminohydrolase 2
282940000	260570000	205380000	228500000	168490000	228080000	154600000	191390000	280190000	272260000		19.206	172	107	6	5	6	3	5	5	5	4	6	3	6	5	6	3	5	5	5	4	6	3	55.8	50	54.1	19.2	50	50	50	27.3	58.7	19.2	0	31.642	3	O95881;V9GY50;V9GYV4	O95881	Thioredoxin domain-containing protein 12
0	0	0	39987000	50185000	52531000	0	44170000	38164000	69391000		32.844	291	43	1	3	3	5	4	5	2	5	2	4	0	1	1	1	1	1	0	1	1	1	5.5	13.1	13.7	24.7	19.9	24.7	8.9	24.7	10.3	17.2	0	9.9651	1	O95983	O95983	Methyl-CpG-binding domain protein 3
292510000	277950000	218750000	293710000	352550000	256710000	230620000	210700000	319990000	205040000		20.776	172	109	8	7	8	7	5	9	7	10	7	7	8	7	8	7	5	9	7	10	7	7	53.5	59.3	56.4	51.7	39.5	59.3	50.6	64.5	51.7	37.8	0	70.655	3	O96000;H3BPJ9;H3BV16	O96000;H3BPJ9;H3BV16	NADH dehydrogenase [ubiquinone] 1 beta subcomplex subunit 10
116390000	94342000	100320000	90785000	157460000	96711000	102190000	92616000	135530000	86970000		76.096	669	70	5	6	5	4	5	5	5	2	6	4	5	6	5	4	5	5	5	2	6	4	12.3	16.4	9.9	9.6	10.8	10.9	9.9	6.3	14.5	11.4	0	59.601	3	O96005;K7EQQ1;K7ERL5	O96005	Cleft lip and palate transmembrane protein 1
214990000	192140000	269620000	241940000	290170000	265630000	257700000	209660000	272040000	168880000		37.893	361	124	7	6	6	8	7	6	7	6	8	7	7	6	6	8	7	6	7	6	8	7	39.1	36.3	32.4	43.5	39.1	29.9	39.1	36	44.6	36.8	0	185.6	3	O96008;K7EKG4;K7EJ57	O96008	Mitochondrial import receptor subunit TOM40 homolog
368050000	338970000	300550000	387750000	338180000	402930000	320600000	395070000	355450000	433570000		47.46	429	194	9	11	9	10	11	11	11	11	11	12	8	10	8	9	10	10	10	10	10	10	29.4	34.7	32.2	35.7	35.4	38	34.7	38	38.7	37.1	0	178.49	3	O96019;H7C5S0;C9JQT2	O96019;H7C5S0	Actin-like protein 6A
77333000	42811000	65620000	57983000	120730000	70632000	111140000	66170000	114250000	106430000		152.26	1365	113	11	5	9	8	14	13	13	10	16	8	9	4	5	7	11	12	12	9	13	7	12.8	5.3	9.5	7.8	16	14.1	13.5	10.9	18.7	8.1	0	41.651	7	O96028;A0A7I2YQS5;A0A7P0P278;D6R9V2;A0A7I2V2S2;D6RIS1;H0Y9U6	O96028;A0A7I2YQS5;A0A7P0P278	Histone-lysine N-methyltransferase NSD2
99007000	206980000	76137000	153570000	93099000	161480000	0	152460000	71911000	89563000		15.33	134	52	4	5	4	4	2	3	1	3	3	4	4	5	4	4	2	3	1	3	3	4	42.5	49.3	42.5	42.5	26.1	35.8	15.7	35.8	35.8	42.5	0	37.588	2	P00167;J3KNC7	P00167	Cytochrome b5
5247100000	5299600000	4479600000	5376100000	4190200000	4655200000	3672200000	4475200000	3796200000	3043700000		36.688	332	641	19	21	19	20	20	20	18	19	20	21	11	13	11	12	11	11	11	12	11	14	57.5	61.4	56.6	61.7	64.5	63.6	59.3	54.2	63.6	60.8	0	323.31	12	P00338;F5GXY2;F5GYU2;F5GXH2;F5H5J4;F5GZQ4;F5H8H6;F5GXC7;F5GWW2;F5GXU1;F5H155;G3XAP5	P00338;F5GXY2	L-lactate dehydrogenase A chain
599560000	436640000	497340000	404750000	572360000	359160000	439440000	336140000	561940000	372570000		61.397	558	373	23	23	21	20	18	20	21	18	20	21	8	7	6	7	5	7	7	7	7	6	54.5	54.3	52.3	45.7	45.9	47.7	47.3	39.6	48.4	44.3	0	125.68	8	P00367;A0A804HJD7;A0A804HKE0;A0A804HJZ0;A0A804HHS2;A0A804HHU3;A0A804HLC0;A0A804HIA0	P00367;A0A804HJD7;A0A804HKE0	Glutamate dehydrogenase 1, mitochondrial
183680000	111700000	129370000	175900000	158580000	147120000	148620000	160550000	158960000	91347000		21.452	187	69	5	2	4	7	6	4	6	6	4	4	5	2	4	7	6	4	6	6	4	4	39	12.3	27.3	50.8	43.3	26.2	41.2	41.2	29.9	26.2	0	23.501	4	P00374;B4DM58;C9JJ68;Q86XF0	P00374;B4DM58	Dihydrofolate reductase
530100000	365990000	396750000	330160000	586130000	302320000	427730000	294600000	507550000	244930000		34.234	301	263	14	12	14	12	14	13	14	10	13	12	14	12	14	12	14	13	14	10	13	12	74.1	48.2	74.1	62.5	74.4	68.4	74.1	52.5	74.1	63.5	0	323.31	2	P00387;B1AHF3	P00387;B1AHF3	NADH-cytochrome b5 reductase 3;NADH-cytochrome b5 reductase 3 membrane-bound form;NADH-cytochrome b5 reductase 3 soluble form
229520000	213840000	174610000	192700000	173400000	182550000	139360000	166240000	150690000	234560000		56.256	522	164	10	10	9	10	8	10	11	8	7	11	10	10	9	10	8	10	11	8	7	11	36.8	34.7	28.4	36.6	27.2	37.4	33.3	29.1	27	36	0	148.66	3	P00390;A0A2R8YF59;H0YC68	P00390	Glutathione reductase, mitochondrial
1154600000	864250000	1320700000	0	968750000	842800000	1212500000	0	0	0		57.041	513	22	2	2	3	1	1	1	2	1	1	1	2	2	3	1	1	1	2	1	1	1	7.6	7.6	15.4	6	6	6	7.6	6	6	6	0	34.06	1	P00395	P00395	Cytochrome c oxidase subunit 1
1911600000	1421400000	1674700000	1302400000	1930600000	1012400000	1184400000	908610000	1688300000	642820000		25.565	227	113	4	4	5	4	5	4	5	4	4	4	4	4	5	4	5	4	5	4	4	4	23.3	23.3	26.4	23.3	26.4	23.3	26.4	23.3	23.3	23.3	0	62.211	1	P00403	P00403	Cytochrome c oxidase subunit 2
4376700000	3630600000	3294500000	3357000000	3110100000	3076800000	2616100000	2848600000	2947600000	4118700000		15.936	154	209	7	6	6	5	6	5	7	7	5	5	7	6	6	5	6	5	7	7	5	5	74	74	60.4	64.9	74	74	64.9	80.5	64.9	60.4	0	323.31	2	P00441;H7BYH4	P00441;H7BYH4	Superoxide dismutase [Cu-Zn]
266130000	365970000	183360000	332940000	188190000	251550000	161760000	291740000	145880000	173980000		32.118	289	212	11	11	10	12	9	11	7	11	10	9	11	11	10	12	9	11	7	11	10	9	54.3	54.3	50.5	54.3	46	54.3	34.3	50.5	50.5	47.8	0	117.83	4	P00491;G3V5M2;G3V2H3;G3V393	P00491;G3V5M2	Purine nucleoside phosphorylase
538360000	459810000	396390000	456770000	406640000	394790000	337860000	378290000	399070000	460470000		24.579	218	218	9	9	10	10	8	7	11	9	10	12	9	9	10	10	8	7	11	9	10	12	50.5	57.8	64.2	65.1	52.3	45.9	61.5	59.6	64.2	72.9	0	134.58	1	P00492	P00492	Hypoxanthine-guanine phosphoribosyltransferase
1957500000	973170000	1467800000	1009700000	1334300000	842450000	1227500000	711600000	1239400000	848680000		47.517	430	382	24	19	19	17	19	19	20	13	21	18	24	19	19	17	19	19	20	13	21	18	62.3	55.8	51.2	55.6	51.4	54.7	59.1	44.7	57.7	54.7	0	323.31	1	P00505	P00505	Aspartate aminotransferase, mitochondrial
167740000	36595000	136960000	38419000	175880000	26922000	95172000	0	135760000	0		134.28	1210	113	19	7	17	3	15	3	11	4	17	5	19	7	15	3	15	3	11	4	17	5	22.3	7.5	19.2	3.6	16.4	3.1	13.2	3.1	19.3	6.2	0	79.36	4	P00533;E9PFD7;Q504U8;C9JYS6	P00533;E9PFD7;Q504U8	Epidermal growth factor receptor;Receptor protein-tyrosine kinase
2426100000	2217700000	1531700000	2126700000	1589400000	1751100000	1405700000	1717700000	1561900000	1758800000		44.614	417	684	30	28	29	29	22	25	23	25	25	31	24	22	24	23	17	19	19	20	19	25	77.2	71.2	70.5	76.7	58.8	65.2	61.2	63.8	64.5	77.5	0	323.31	1	P00558	P00558	Phosphoglycerate kinase 1
180390000	126600000	148450000	157930000	194630000	162060000	176870000	171910000	181850000	192140000		21.635	194	88	5	5	7	5	6	5	7	5	7	7	5	5	6	5	6	5	6	5	6	6	40.7	34	50.5	34	40.7	34	44.8	34	45.4	45.9	0	88.512	3	P00568;Q5T9B7;H0YID2	P00568;Q5T9B7	Adenylate kinase isoenzyme 1
961890000	1847700000	1248900000	2283500000	1363300000	2441700000	1304200000	2679400000	1602400000	2243900000		46.53	412	595	17	21	18	25	18	23	19	25	24	25	17	21	18	25	18	23	19	25	24	25	50.2	55.1	50.5	62.4	52.7	57	51.9	60.4	60.7	57	0	323.31	3	P00966;Q5T6L6;Q5T6L5	P00966;Q5T6L6;Q5T6L5	Argininosuccinate synthase
85958000	64205000	81303000	0	0	0	65560000	53083000	69132000	0		21.298	189	34	3	2	4	2	2	2	1	2	4	2	1	1	1	1	0	0	1	1	2	0	38.6	30.2	31.2	30.2	33.9	33.9	23.8	24.3	45	31.7	0	6.8608	2	P01112;A0A804HJ06	P01112;A0A804HJ06	GTPase HRas;GTPase HRas, N-terminally processed
190900000	178300000	238850000	156180000	168720000	146990000	179450000	107570000	138480000	155320000		21.656	189	70	7	5	3	6	5	7	4	6	6	5	3	2	1	3	1	3	1	4	3	2	47.1	38.1	16.9	46.6	34.4	47.1	30.2	40.7	44.4	32.8	0	89.225	4	P01116;A0A804HKM6;G3V4K2;G3V5T7	P01116	GTPase KRas;GTPase KRas, N-terminally processed
424790000	758870000	361690000	923630000	496890000	821620000	420410000	837840000	500800000	501430000		84.87	760	507	25	28	25	24	25	26	26	28	29	26	2	2	2	1	2	2	2	2	2	2	40.3	42	38.8	37	38.8	41.4	39.6	42.9	44.1	41.4	0	323.31	2	P02786;F8WBE5	P02786	Transferrin receptor protein 1;Transferrin receptor protein 1, serum form
242800000	261110000	220310000	229370000	220740000	221970000	181250000	194030000	169260000	261090000		59.755	527	149	16	15	11	14	15	13	10	13	13	11	16	15	11	14	15	13	10	13	13	11	38.5	33.2	29	29.8	39.5	28.5	22.2	29.4	28.1	29.2	0	49.411	1	P04040	P04040	Catalase
3721600000	3187400000	3148800000	2929500000	2467100000	2448400000	2775100000	2154300000	2254300000	2536100000		39.42	364	702	26	26	22	24	23	22	18	23	22	27	12	12	8	11	10	10	7	10	11	11	87.6	85.7	79.4	79.1	85.2	76.6	65.1	85.2	76.9	79.9	0	323.31	7	P04075;H3BQN4;J3KPS3;H3BPS8;H3BUH7;H3BU78;H3BR68	P04075;H3BQN4;J3KPS3;H3BPS8;H3BUH7	Fructose-bisphosphate aldolase A;Fructose-bisphosphate aldolase
261160000	238720000	113290000	216400000	190470000	186850000	150100000	142490000	134670000	229510000		11.139	98	78	5	4	3	4	4	4	4	3	4	5	5	4	3	4	4	4	4	3	4	5	79.6	70.4	49	70.4	70.4	70.4	70.4	58.2	70.4	79.6	0	114.04	3	P04080;A0A1W2PQG6;A0A1W2PS52	P04080	Cystatin-B
554920000	205850000	432320000	196700000	525710000	177370000	314780000	139140000	457050000	172830000		48.534	439	248	17	12	14	12	15	12	14	12	15	10	17	12	14	12	15	12	14	12	15	10	54	41.5	48.1	37.8	48.3	41.5	48.1	39.6	48.1	29.2	0	202.17	1	P04181	P04181	Ornithine aminotransferase, mitochondrial;Ornithine aminotransferase, hepatic form;Ornithine aminotransferase, renal form
125430000	51813000	88338000	77716000	149820000	89486000	109380000	88156000	162310000	0		25.468	234	74	5	3	6	4	6	5	5	5	6	2	5	3	6	4	6	5	5	5	6	2	28.2	15.8	32.9	21.4	34.2	28.2	24.4	28.2	34.6	15.8	0	34.811	5	P04183;K7ERV3;K7ES52;K7ERJ1;K7ENW5	P04183;K7ERV3;K7ES52;K7ERJ1	Thymidine kinase, cytosolic;Thymidine kinase
44319000	77204000	0	58502000	61258000	65129000	63311000	80904000	68969000	76248000		49.561	464	57	4	3	1	5	5	4	4	4	4	3	4	3	1	5	5	4	4	4	4	3	16.8	12.7	4.7	21.8	26.1	24.1	10.1	22	22.2	20	0	159.38	2	P04198;A0A1W2PPD9	P04198;A0A1W2PPD9	N-myc proto-oncogene protein
150740000	546450000	232010000	117830000	0	196680000	127380000	60571000	358060000	2293000000	+	66.038	644	232	12	21	14	10	1	14	9	7	18	29	7	15	9	7	0	8	5	5	13	20	25	46.1	31.7	21.6	1.9	26.6	19.6	16.5	41.8	52.8	0	280	2	P04264;CON__P04264	P04264;CON__P04264	Keratin, type II cytoskeletal 1
19363000000	24934000000	19066000000	25929000000	13773000000	18443000000	15228000000	19435000000	14639000000	35643000000		36.053	335	2104	30	36	26	28	25	29	23	25	28	35	29	35	25	27	24	28	22	24	27	34	93.4	93.4	90.1	92.5	86.9	93.4	84.8	88.1	91	92.5	0	323.31	2	P04406;E7EUT5	P04406;E7EUT5	Glyceraldehyde-3-phosphate dehydrogenase
1533400000	526260000	1399100000	484220000	1354700000	487610000	1031300000	464740000	1373600000	540970000		22.782	205	249	17	9	13	10	13	10	15	9	14	9	17	9	13	10	13	10	15	9	14	9	90.7	65.9	76.1	65.9	71.2	69.3	76.1	71.7	82	65.9	0	323.31	10	P04792;A0A6Q8PFK8;A0A6Q8PGK1;A0A6Q8PHJ6;A0A6Q8PFE7;A0A6Q8PF43;A0A6Q8PHA6;A0A6Q8PH65;A0A6Q8PGY2;C9J3N8	P04792;A0A6Q8PFK8;A0A6Q8PGK1;A0A6Q8PHJ6;A0A6Q8PFE7;A0A6Q8PF43;A0A6Q8PHA6;A0A6Q8PH65;A0A6Q8PGY2	Heat shock protein beta-1
194820000	174210000	174170000	224120000	166470000	190980000	123990000	198160000	139520000	130330000		35.716	313	92	5	7	8	6	5	6	6	7	5	5	5	7	8	6	5	6	6	7	5	5	27.5	31	35.1	29.4	25.9	29.4	27.2	32.3	23	24.6	0	114.9	1	P04818	P04818	Thymidylate synthase
622440000	542460000	607690000	540430000	681660000	514090000	567200000	488460000	654870000	380420000		68.569	607	636	29	29	27	25	27	26	28	25	27	25	29	29	27	25	27	26	28	25	27	25	59	56	55	52.1	54.9	52.7	61.1	51.4	54.7	51.4	0	323.31	3	P04843;B7Z4L4;F8WF32	P04843;B7Z4L4	Dolichyl-diphosphooligosaccharide--protein glycosyltransferase subunit 1
404340000	345940000	337550000	334930000	398710000	329750000	335340000	329450000	400330000	190070000		69.283	631	197	10	10	12	12	14	12	11	11	11	8	9	9	10	10	12	10	10	10	10	7	24.9	24.9	29.8	30.6	32.5	30.6	24.9	26.8	26.8	21.4	0	258.54	5	P04844;Q5JYR4;Q5JYR7;H0Y5M1;F2Z3K5	P04844	Dolichyl-diphosphooligosaccharide--protein glycosyltransferase subunit 2
435690000	400230000	284130000	414430000	397500000	386480000	325980000	345790000	389680000	132060000		40.45	355	124	6	7	6	9	6	8	6	4	8	6	3	3	2	4	3	4	3	1	3	3	25.6	27.9	22.8	33.8	26.8	31.8	25.4	16.3	28.2	23.1	0	115.24	1	P04899	P04899	Guanine nucleotide-binding protein G(i) subunit alpha-2
1076900000	712020000	1016700000	825060000	990170000	766730000	934100000	703100000	1200400000	715650000		112.89	1023	494	29	23	30	25	25	25	30	25	28	25	15	12	18	13	11	13	19	15	16	15	33.7	27.2	36.8	31.5	30.9	30	33.1	35	33.1	27.7	0	323.31	4	P05023;Q5TC01;Q5TC05;Q5TC02	P05023	Sodium/potassium-transporting ATPase subunit alpha-1
774390000	483610000	740290000	509820000	771400000	483910000	548240000	450240000	793820000	500330000		35.061	303	155	8	7	10	9	9	10	8	8	9	8	5	4	4	4	4	5	3	3	4	5	32.7	28.4	39.3	28.1	36.3	32.3	35	25.7	30	33.3	0	50.63	1	P05026	P05026	Sodium/potassium-transporting ATPase subunit beta-1
635310000	423120000	566710000	353350000	519470000	339050000	471840000	292980000	509940000	363500000		56.381	517	451	23	23	24	22	21	19	24	18	24	25	12	12	14	13	12	10	14	9	14	15	46.8	52.8	46.2	51.1	48.4	42	47	46.4	52.4	47.8	0	285.01	5	P05091;S4R3S4;Q5SYQ7;Q5SYQ9;Q5SYQ8	P05091	Aldehyde dehydrogenase, mitochondrial
515480000	273070000	516650000	349580000	702100000	420680000	623860000	431190000	870290000	377240000		32.852	298	87	5	4	5	6	6	4	6	6	6	5	5	4	5	6	6	4	6	5	6	5	33.9	29.5	41.3	37.6	42.6	34.6	42.3	41.6	42.6	32.2	0	197.38	1	P05141	P05141	ADP/ATP translocase 2;ADP/ATP translocase 2, N-terminally processed
72102000	55048000	69767000	53921000	66512000	57710000	0	56337000	57789000	0		80.058	728	63	9	6	8	4	6	7	5	9	10	0	9	5	6	3	6	7	5	7	9	0	19	12.4	15.7	7.7	12.5	14.7	10.7	17.7	19.8	0	0	35.249	7	P05165;A0A1B0GU58;A0A1B0GUX9;A0A1B0GWA1;A0A1B0GWI4;A0A1B0GTR1;Q5JTW6	P05165;A0A1B0GU58;A0A1B0GUX9;A0A1B0GWA1;A0A1B0GWI4	Propionyl-CoA carboxylase alpha chain, mitochondrial
361970000	373900000	325460000	368340000	286210000	313480000	259000000	348700000	301230000	260970000		36.112	315	287	19	20	19	19	16	19	17	19	20	14	5	4	3	4	3	4	2	4	4	5	52.4	61.9	65.7	61	53.3	61.3	59	63.5	61	48.3	0	323.31	1	P05198	P05198	Eukaryotic translation initiation factor 2 subunit 1
92256000	152500000	249660000	48308000	40560000	59647000	162770000	27613000	27711000	60168000		9.3926	90	33	3	2	2	2	2	2	2	2	2	1	3	2	2	2	2	2	2	2	2	1	25.6	25.6	23.3	25.6	25.6	16.7	24.4	25.6	25.6	14.4	0.00023294	3.0196	3	P05204;A0A087WZE9;Q15651	P05204	Non-histone chromosomal protein HMG-17
2794000000	3312300000	2293600000	3147500000	2603700000	2605300000	1745200000	2669100000	2226500000	3196900000		11.514	114	98	2	3	2	2	2	3	2	3	3	2	2	3	2	2	2	3	2	3	3	2	66.7	94.7	66.7	66.7	66.7	94.7	51.8	94.7	94.7	66.7	0	111.77	1	P05386	P05386	60S acidic ribosomal protein P1
2644000000	3220500000	2104300000	2920500000	2653400000	2666700000	1862900000	2359700000	2274600000	3111000000		11.665	115	258	10	10	7	9	9	10	6	9	9	9	5	5	4	5	5	5	4	4	5	5	88.7	88.7	85.2	88.7	88.7	88.7	70.4	88.7	88.7	88.7	0	323.31	1	P05387	P05387	60S acidic ribosomal protein P2
2177000000	2416200000	2014700000	2590700000	1826700000	2187300000	1542400000	2067000000	1710300000	1359800000		34.273	317	409	12	14	12	13	10	12	10	11	9	14	6	6	6	7	6	6	5	6	6	9	49.5	49.5	57.7	50.2	44.2	46.1	45.4	42.3	42.3	47.9	0	239.9	12	P05388;F8VWS0;F8VU65;F8VW21;F8VPE8;G3V210;F8VQY6;F8VRK7;F8VZS0;Q8NHW5;F8VWV4;F8W1K8	P05388;F8VWS0;F8VU65;F8VW21;F8VPE8;G3V210;F8VQY6;F8VRK7;F8VZS0;Q8NHW5	60S acidic ribosomal protein P0;60S acidic ribosomal protein P0-like
868380000	895370000	703350000	873610000	565730000	760850000	535050000	725330000	543580000	797990000		46.836	408	444	25	27	19	26	19	24	14	24	18	21	25	27	19	26	19	24	14	24	18	21	52.9	52.7	42.9	56.6	40.9	50.7	35	57.6	39.7	45.1	0	313.19	4	P05455;E7ERC4;E9PGX9;E9PFL9	P05455	Lupus La protein
152900000	131640000	98476000	108130000	95202000	102890000	77198000	82522000	72659000	102820000		40.786	367	82	8	7	4	7	6	6	4	6	4	8	8	7	4	7	6	6	4	6	4	8	28.6	26.7	14.7	26.7	24	19.3	14.7	19.3	12.3	31.1	0	26.315	13	P06132;A0A494C0Q8;A0A494C085;A0A1B0GVZ4;A0A494BZY8;A0A1B0GVN9;H0Y5R6;A0A494C0S8;Q5T446;A0A494C1D8;A0A494C007;A0A494C0P4;A0A494C1T3	P06132;A0A494C0Q8;A0A494C085;A0A1B0GVZ4;A0A494BZY8;A0A1B0GVN9;H0Y5R6;A0A494C0S8;Q5T446	Uroporphyrinogen decarboxylase
153710000	181400000	133000000	185080000	130210000	209300000	152290000	212150000	162970000	157450000		34.095	297	165	14	11	9	13	12	13	11	12	14	11	13	10	8	12	11	12	10	11	13	10	56.9	46.8	35.7	49.5	50.8	51.5	38.7	45.5	57.6	40.7	0	181.04	4	P06493;A0A024QZP7;A0A087WZZ9;E5RIU6	P06493;A0A024QZP7;A0A087WZZ9;E5RIU6	Cyclin-dependent kinase 1
7106100000	5000800000	5826300000	4670000000	6290300000	3946800000	4558700000	3483200000	6006600000	3701000000		56.559	529	1254	29	28	28	26	26	27	26	24	27	26	12	12	13	12	13	13	11	12	12	10	75.2	75.2	79.6	72.8	74.1	74.1	68.4	68.2	73.9	61.4	0	323.31	4	P06576;H0YH81;F8W0P7;H0YI37	P06576;H0YH81	ATP synthase subunit beta, mitochondrial;ATP synthase subunit beta
209570000	268220000	0	273850000	208070000	284420000	233420000	253410000	174010000	246060000		25.097	217	73	5	5	3	5	4	5	4	5	5	5	3	3	2	3	3	3	2	3	3	2	35.9	35.9	14.7	35.9	30.9	35.9	18	35.9	35.9	27.6	0	61.24	5	P06730;D6RBW1;D6RFJ3;D6RHE2;H0Y8X3	P06730;D6RBW1	Eukaryotic translation initiation factor 4E
4875400000	4805400000	3724800000	4179100000	2798000000	3777200000	2995500000	3478300000	3033900000	5810200000		47.168	434	1086	40	36	23	31	27	33	22	31	29	25	0	0	0	0	0	0	0	0	0	0	82.5	77.4	67.3	73.5	66.8	71.7	62.9	72.1	67.3	68.4	0	323.31	1	P06733	P06733	Alpha-enolase
1956300000	1494700000	1454300000	1441100000	1346000000	1265600000	1091400000	1125400000	1206200000	669590000		63.146	558	381	19	15	15	15	13	12	13	13	13	17	0	0	0	0	0	0	0	0	0	1	41.9	30.8	27.2	27.4	23.1	21.9	26	23.8	24.6	38.5	0	323.01	8	P06744;A0A0J9YXP8;A0A2R8Y6C7;K7EP41;K7EPY4;K7ERC6;A0A0J9YXM3;K7ENA0	P06744;A0A0J9YXP8;A0A2R8Y6C7	Glucose-6-phosphate isomerase
10260000000	10430000000	9217800000	9141700000	7341700000	7397500000	7329500000	6943800000	8549800000	9935300000		32.575	294	774	22	24	18	22	23	23	18	21	22	22	8	9	9	9	9	7	9	8	7	9	78.9	81.6	70.1	76.5	82.3	83	70.1	78.2	81	77.2	0	323.31	10	P06748;A0A7I2V5S2;A0A7I2YQC0;A0A7I2V2X9;A0A7I2V3U2;A0A7I2V433;A0A7I2V4G8;A0A7I2V3G5;A0A7I2V579;E5RGW4	P06748;A0A7I2V5S2;A0A7I2YQC0;A0A7I2V2X9;A0A7I2V3U2;A0A7I2V433	Nucleophosmin
46928000	33514000	0	0	48679000	29961000	0	35982000	39605000	0		52.948	455	28	7	2	2	3	3	2	1	2	4	2	7	2	2	3	3	2	1	2	4	2	20.9	5.9	5.9	8.1	9.9	5.9	4.4	6.8	13	4.8	0	10.706	2	P07099;B1AQP8	P07099	Epoxide hydrolase 1
8109500000	7977600000	8185400000	6672800000	4764600000	6061100000	6076200000	5084100000	5002800000	5618700000		36.638	334	767	18	19	16	19	19	19	16	21	18	19	10	10	8	10	10	11	9	13	9	11	56.9	56.9	55.4	56.9	56.9	57.5	50.9	59.3	50.9	56.6	0	323.31	5	P07195;A0A5F9ZHM4;A0A3B3IS95;A8MW50;C9J7H8	P07195;A0A5F9ZHM4;A0A3B3IS95;A8MW50	L-lactate dehydrogenase B chain;L-lactate dehydrogenase
134760000	184830000	0	165790000	117780000	177850000	197140000	161910000	86958000	294030000		11.261	99	32	4	4	1	3	3	3	3	3	4	4	4	4	1	3	3	3	3	3	4	4	44.4	44.4	13.1	35.4	39.4	32.3	32.3	32.3	44.4	44.4	0	8.1693	4	P07311;G3V2U7;G3V3F8;G3V597	P07311;G3V2U7	Acylphosphatase-1;Acylphosphatase
0	0	0	134120000	252960000	161950000	221290000	195850000	226630000	0		81.889	714	46	7	3	2	3	8	2	5	6	6	2	7	3	2	3	8	2	5	6	6	2	14.3	5.2	4.3	4.9	15.1	4.5	7.8	12.2	11.9	2.7	0	11.367	11	P07384;E9PRM1;E9PLX0;E9PJJ3;E9PLC9;E9PMC6;E9PJA6;E9PSA6;E9PQB3;E9PL37;E9PIA9	P07384	Calpain-1 catalytic subunit
4563800000	4160600000	3723600000	5802700000	4582100000	5626400000	5535400000	7404500000	6673000000	6230300000		47.766	426	403	4	4	4	4	4	4	4	4	4	6	4	4	4	4	4	4	4	4	4	6	73.7	73.7	64.6	73.7	64.6	64.8	73.5	73.7	74.6	76.3	0	323.31	5	Q5JP53;P07437;Q5ST81;A6NNZ2;M0R1I1	Q5JP53;P07437;Q5ST81	Tubulin beta chain
67404000	67776000	77683000	47884000	63101000	52990000	0	57874000	57026000	0		38.258	331	35	4	4	5	3	5	5	2	3	4	0	4	4	5	3	5	5	2	3	4	0	14.2	19	23.6	12.7	26	19.9	8.5	10.6	16.9	0	0	17.966	5	Q5URX0;P07686;H0YA83;H0Y9B6;D6REQ8	Q5URX0;P07686	Beta-hexosaminidase subunit beta;Beta-hexosaminidase subunit beta chain B;Beta-hexosaminidase subunit beta chain A
3901000000	4105500000	3359400000	3981000000	2679200000	3464200000	2431400000	3212900000	2777200000	2807000000		15.054	140	460	9	9	9	9	8	8	9	9	8	11	9	9	9	9	8	8	9	9	8	11	65	65	65	62.1	55	55	70	65	55	70	0	59.295	4	P07737;K7EJ44;CON__P02584;I3L3D5	P07737;K7EJ44	Profilin-1
144860000	96216000	201010000	188820000	403690000	352270000	413800000	551080000	502450000	388790000		170.59	1512	588	26	13	34	30	39	41	48	52	46	42	26	13	34	30	39	41	48	52	46	42	23.5	12.3	32.1	27.3	37	39.3	46.2	46.7	43.7	36.4	0	323.31	3	P07814;V9GYZ6;V9GZ76	P07814;V9GYZ6	Bifunctional glutamate/proline--tRNA ligase;Glutamate--tRNA ligase;Proline--tRNA ligase
14019000000	13622000000	12044000000	15074000000	11485000000	13825000000	10776000000	13433000000	12096000000	10071000000		84.659	732	2359	53	54	52	54	50	54	49	52	52	66	29	30	28	30	26	31	26	28	28	41	68	68.7	66.3	68.6	63	70.2	64.3	66.9	66.9	66.9	0	323.31	2	P07900;G3V2J8	P07900	Heat shock protein HSP 90-alpha
605770000	635150000	246670000	401200000	369790000	499970000	263790000	392750000	615520000	476260000		10.739	91	50	2	2	2	2	1	2	3	2	2	2	2	2	2	2	1	2	3	2	2	2	29.7	29.7	29.7	29.7	19.8	29.7	29.7	29.7	29.7	29.7	0	178.2	1	P07919	P07919	Cytochrome b-c1 complex subunit 6, mitochondrial
1098500000	858380000	1020700000	804890000	957630000	707530000	757240000	655780000	864300000	543970000		54.636	510	270	18	15	17	12	14	11	16	12	15	10	18	15	17	12	14	11	16	12	15	10	49	42.2	48.8	39.2	45.7	32.9	42.7	34.9	46.3	35.3	0	269.47	3	P07954;A0A804HI24;A0A804HKE6	P07954;A0A804HI24	Fumarate hydratase, mitochondrial
167590000	248570000	143430000	284350000	309680000	354240000	345810000	415170000	342690000	198420000		75.872	673	354	17	21	19	24	20	29	27	27	24	19	12	13	13	16	12	17	18	17	14	14	31.9	38.8	32.4	44.6	37.3	50.8	44	46.8	44.7	32.7	0	292.13	7	P08133;E5RK69;E7EMC6;E5RI05;E5RJR0;E5RIU8;H0YC77	P08133;E5RK69;E7EMC6	Annexin A6;Annexin
311370000	334460000	358070000	425330000	516230000	517510000	536930000	533260000	526520000	431180000		85.182	780	361	21	21	18	21	21	18	23	21	20	22	19	18	14	18	18	15	19	18	17	19	36.3	34.7	34.5	35.9	35.9	30.3	36.9	37.2	33.2	35.8	0	323.31	14	P08237;A0A2R8Y891;F8VZI0;F8VX13;F8VZQ1;F8VP00;F8VW30;H0YHB8;F8VTQ3;F8VUB8;F8VYK8;F8VVE3;F8VZ53;F8VSF5	P08237;A0A2R8Y891;F8VZI0	ATP-dependent 6-phosphofructokinase, muscle type
6493500000	8281600000	6259300000	9674700000	7010400000	9458100000	6083800000	9819200000	6872500000	7502700000		83.263	724	1309	36	35	35	37	36	36	34	36	34	45	19	18	19	19	19	20	18	20	19	25	72.8	65.3	69.3	65.7	72.8	76	65.3	68.9	66.7	68.2	0	323.31	1	P08238	P08238	Heat shock protein HSP 90-beta
85529000	64267000	132170000	89221000	178930000	114680000	170900000	148000000	176250000	112930000		69.81	638	83	4	7	8	6	10	10	8	10	9	8	4	7	8	6	10	10	8	10	9	8	7.1	13.5	13.9	11.4	18	18.5	15	18.8	17.1	13.8	0	24.057	1	P08240	P08240	Signal recognition particle receptor subunit alpha
453080000	486920000	305900000	516870000	329260000	392820000	330440000	458110000	319940000	214580000		64.369	561	274	16	20	15	19	13	17	14	17	14	10	16	20	15	19	13	17	14	17	14	10	35.1	45.1	29.9	42.4	29.4	36.2	29.9	36	31.2	19.1	0	148.15	6	P08243;F8WEJ5;C9J057;C9JT45;C9JM09;C9JLN6	P08243;F8WEJ5	Asparagine synthetase [glutamine-hydrolyzing]
398040000	222530000	374860000	230810000	381150000	187940000	258830000	124330000	270980000	0		33.845	313	62	4	4	2	2	3	4	3	4	3	1	3	3	2	1	2	3	2	3	2	1	13.4	13.4	7	7	10.2	13.4	10.2	13.4	10.2	3.8	0	19.306	3	P08247;H7C4W3;G5E9A2	P08247;H7C4W3	Synaptophysin
481130000	357160000	413800000	341100000	437320000	286720000	374710000	262570000	467780000	176720000		43.295	390	189	17	14	12	14	17	11	15	13	15	11	14	13	10	13	15	10	14	12	14	10	49.7	35.9	35.6	43.8	48.5	32.1	34.4	41.5	43.8	31.3	0	286.88	6	P08559;Q5JPU3;Q5JPU0;Q5JPU1;Q5JPT9;Q5JPU2	P08559	Pyruvate dehydrogenase E1 component subunit alpha, somatic form, mitochondrial
296370000	271370000	188060000	241580000	326590000	232270000	203900000	183670000	259500000	145390000		35.422	325	129	6	7	5	7	7	7	7	6	8	6	6	7	5	7	7	7	7	6	8	6	27.4	29.5	22.2	29.5	29.5	29.5	29.5	22.2	36.3	22.5	0	145.26	1	P08574	P08574	Cytochrome c1, heme protein, mitochondrial
191280000	243550000	239350000	218950000	169030000	166890000	118070000	140830000	152010000	191830000		25.486	225	66	5	5	4	4	4	4	3	3	4	3	5	5	4	4	4	4	3	3	4	3	28.4	29.3	31.1	24.9	24.9	24.9	23.6	24.9	24.9	16.9	0	41.882	1	P08579	P08579	U2 small nuclear ribonucleoprotein B
982410000	933110000	784840000	834170000	1019300000	837280000	715370000	722980000	896870000	765910000		51.556	437	231	11	13	13	13	11	11	8	9	10	10	11	13	13	13	11	11	8	9	10	10	27.7	29.1	26.8	38	27	34.3	21.1	23.1	26.1	25.9	0	89.144	3	P08621;M0QYR1;M0QX04	P08621	U1 small nuclear ribonucleoprotein 70 kDa
824130000	628830000	1081500000	1037800000	2446900000	1791300000	2278200000	2278800000	3302300000	2110500000		53.651	466	832	25	25	30	33	38	37	34	36	46	38	12	13	15	14	16	16	15	17	22	18	66.7	58.8	67.4	74	77.5	75.8	71.7	72.3	82	75.8	0	323.31	4	P08670;B0YJC4;A0A1B0GTT5;A0A1B0GVG8	P08670;B0YJC4	Vimentin
185480000	178270000	203800000	179070000	207280000	158060000	179690000	152830000	130990000	0		40.532	354	61	5	6	4	5	4	4	3	4	4	3	5	6	4	5	4	4	3	4	4	3	26.3	35	32.2	37	26.6	28.5	23.2	26.3	28.5	22.3	0	51.301	1	P08754	P08754	Guanine nucleotide-binding protein G(k) subunit alpha
69139000	206620000	92047000	193760000	102680000	181820000	141270000	176330000	129710000	145650000		35.936	320	86	3	11	4	6	7	8	6	9	7	6	3	11	4	6	7	8	6	9	7	6	11.2	29.4	12.2	18.4	20	24.1	19.1	23.4	18.4	19.1	0	22.322	5	P08758;D6RBL5;E9PHT9;D6RBE9;D6RCN3	P08758;D6RBL5;E9PHT9;D6RBE9	Annexin A5;Annexin
737700000	740740000	667950000	707370000	841660000	609430000	442680000	518650000	579170000	541650000		31.279	282	184	7	8	8	6	5	7	6	6	7	6	2	2	2	1	1	2	1	1	2	1	24.8	26.6	27.3	24.8	24.8	24.8	24.8	24.8	24.8	24.8	0	104.99	6	P09012;M0R221;M0R2B8;M0R0G9;M0QXK2;M0QZG7	P09012;M0R221;M0R2B8;M0R0G9;M0QXK2;M0QZG7	U1 small nuclear ribonucleoprotein A
1361400000	942450000	912750000	915820000	704930000	786180000	704740000	807380000	714330000	886290000		47.268	434	232	15	14	12	9	9	11	12	12	11	11	14	13	11	9	9	11	11	12	11	10	60.1	50.5	48.4	39.4	41	45.4	49.1	48.6	45.4	41.9	0	192.76	5	P09104;F5H0C8;F5H1C3;U3KQP4;U3KQQ1	P09104;F5H0C8	Gamma-enolase;Enolase
5387300000	5709500000	4034700000	5520700000	3747800000	4484300000	3241000000	4392400000	3138800000	7166500000		23.356	210	395	12	13	11	13	11	13	12	13	12	13	12	13	11	13	11	13	12	13	12	13	61	61.9	61	61.9	61	61.9	61	61.9	61.9	69.5	0	323.31	5	P09211;A8MX94;A0A087X2E9;A0A2R8Y5E5;A0A087X243	P09211;A8MX94	Glutathione S-transferase P
580630000	403390000	397380000	333380000	401510000	310410000	374580000	241710000	335850000	324090000		25.789	244	149	10	11	9	8	8	8	8	8	8	9	10	11	9	8	8	8	8	8	8	9	54.1	61.1	53.7	50.8	50.8	50.8	49.2	50.8	50.8	53.7	0	152.96	5	P09417;B7Z415;D6RGG7;H0Y8F7;D6RHJ7	P09417;B7Z415;D6RGG7	Dihydropteridine reductase
6894300000	6984400000	4275800000	7513700000	4499500000	6066700000	3881500000	5088400000	3799400000	7201000000		24.893	215	574	19	21	14	16	14	15	14	17	17	16	12	12	11	12	11	10	10	12	12	12	55.3	57.7	48.4	53	47.9	54	52.1	54.4	54.4	52.1	0	323.31	3	P09429;Q5T7C4;B2RPK0	P09429;Q5T7C4;B2RPK0	High mobility group protein B1;Putative high mobility group protein B1-like 1
515540000	330860000	323790000	338730000	509080000	310630000	303120000	307010000	459530000	254110000		40.05	354	109	7	7	8	7	6	8	7	6	6	7	7	6	7	7	6	7	6	6	6	7	33.9	32.8	35	29.7	29.7	35	32.8	29.7	29.7	28.5	0	135.81	11	P09471;A0A1W2PRJ7;A0A1W2PS82;H3BTM2;A0A1W2PP87;A0A1W2PP38;A0A1W2PRE1;A0A1W2PQK2;A0A087WTB6;H3BNR5;A0A1W2PQ24	P09471;A0A1W2PRJ7;A0A1W2PS82	Guanine nucleotide-binding protein G(o) subunit alpha
324410000	297530000	246490000	239050000	244820000	223140000	187610000	250870000	202470000	117220000		25.712	218	111	8	6	6	7	6	7	6	8	5	3	2	1	2	2	1	1	2	2	1	2	47.7	37.6	41.3	47.7	43.6	43.6	48.2	41.7	37.2	22	0	32.952	5	P09488;E7EWW9;B9ZVX7;H3BRM6;H3BQT3	P09488;E7EWW9;B9ZVX7	Glutathione S-transferase Mu 1
73949000	58203000	0	59524000	76532000	57217000	58468000	56260000	78051000	0		47.578	421	59	7	7	8	6	8	7	7	8	7	3	7	7	8	6	8	7	7	8	7	3	19.7	19.7	18.5	16.4	22.1	16.2	15.7	19.5	18.8	6.7	0	49.759	5	P09543;K7EN66;C9K0L8;K7ERZ0;K7ERC4	P09543	2,3-cyclic-nucleotide 3-phosphodiesterase
595190000	378660000	343960000	290730000	302530000	211870000	263640000	206600000	350680000	326000000		54.177	509	193	10	8	10	8	9	7	10	7	10	9	10	8	10	8	9	7	10	7	10	9	30.5	21.8	23.8	22.6	25	20	26.3	19.3	31	19.3	0	114.12	6	P09622;E9PEX6;F8WDM5;A0A1W2PR83;F2Z2E3;F8WDY5	P09622;E9PEX6	Dihydrolipoyl dehydrogenase, mitochondrial;Dihydrolipoyl dehydrogenase
382510000	402970000	297600000	404720000	359280000	351670000	262000000	304990000	278130000	339780000		28.415	255	196	11	10	9	9	8	9	9	10	9	8	4	3	3	3	3	3	2	3	3	2	36.9	33.7	33.3	33.7	33.3	33.3	33.7	33.7	33.3	30.6	0	175.22	2	P09661;H0YKK0	P09661	U2 small nuclear ribonucleoprotein A
346010000	273550000	249430000	241100000	272530000	223980000	206180000	192390000	260930000	199710000		8.7813	75	97	5	5	5	5	5	4	4	4	4	5	5	5	5	5	5	4	4	4	4	5	40	40	40	40	40	40	38.7	40	40	40	0	27.036	1	P09669	P09669	Cytochrome c oxidase subunit 6C
1562600000	1383900000	1223700000	1481300000	1342700000	1459500000	1031200000	1378800000	1121800000	1032100000		113.08	1014	1228	53	51	49	54	47	51	47	50	48	48	53	51	49	54	47	51	47	50	48	48	53.1	53.2	48.9	54.1	50.7	51.7	50.1	51.8	52.5	50.7	0	323.31	5	P09874;A0A7I2V3E1;A0A7I2V625;A0A7I2V5E9;A0A7I2V384	P09874;A0A7I2V3E1	Poly [ADP-ribose] polymerase 1
12118000000	7588400000	8442000000	7306700000	6459400000	6425500000	6926200000	5514900000	6724800000	6171200000		24.824	223	545	17	17	16	15	15	16	18	16	16	17	17	17	16	15	15	16	18	16	16	17	89.7	89.7	84.8	83	81.2	86.1	86.5	86.1	81.2	87	0	323.31	5	P09936;D6R956;D6RE83;D6R974;D6RF53	P09936;D6R956;D6RE83;D6R974	Ubiquitin carboxyl-terminal hydrolase isozyme L1;Ubiquitin carboxyl-terminal hydrolase
522330000	773440000	409070000	795380000	433920000	679340000	338070000	615380000	411120000	429690000		69.284	611	334	22	24	16	24	16	23	18	22	18	19	22	24	16	24	16	23	18	22	18	19	50.1	52.2	35.8	52.9	37.2	52.5	42.2	51.1	43	45.5	0	323.31	2	P09960;B4DEH5	P09960	Leukotriene A-4 hydrolase
1426300000	1187800000	1160300000	1448300000	967790000	1115700000	808550000	1030100000	1202200000	896240000		39.455	364	101	3	5	3	2	3	2	3	2	2	4	1	1	0	0	0	0	0	0	0	2	19.8	28.3	21.2	16.8	21.2	16.8	13.5	18.7	16.8	20.9	0	117.48	6	P09972;A8MVZ9;K7EKH5;J3QKP5;C9J8F3;J3QKK1	P09972;A8MVZ9;K7EKH5;J3QKP5	Fructose-bisphosphate aldolase C;Fructose-bisphosphate aldolase
2068400000	2056500000	1595400000	2086300000	1643500000	2084600000	1301500000	1860000000	1793700000	1622800000		13.509	128	132	4	5	4	5	4	3	3	4	4	5	4	5	4	5	4	3	3	4	4	5	53.9	57	53.9	57	53.9	31.2	53.9	57	53.9	53.9	0	242.34	5	Q71UI9;P0C0S5;C9J0D1;A0A494C189;C9J386	Q71UI9;P0C0S5;C9J0D1;A0A494C189;C9J386	Histone H2A.V;Histone H2A.Z;Histone H2A
0	1106300000	1181700000	133040000	9715600000	1851600000	1575500000	342670000	0	697230000		13.936	128	113	1	1	1	1	1	1	1	1	1	1	0	0	0	0	0	0	0	0	0	0	64.8	69.5	64.8	64.8	64.8	64.8	64.8	64.8	64.8	69.5	0	155.04	3	Q99878;Q96KK5;P0C0S8	Q99878;Q96KK5;P0C0S8	Histone H2A type 1-J;Histone H2A type 1-H;Histone H2A type 1
68469000	55841000	0	91933000	35938000	0	51985000	0	57328000	0		46.134	393	22	2	3	3	4	3	2	2	0	2	0	1	1	2	2	2	0	1	0	1	0	4.8	7.4	5.9	13.7	5.1	4.8	5.3	0	5.1	0	0.86291	-1.1799	1	P0CB47	P0CB47	Putative upstream-binding factor 1-like protein 1
506750000	527620000	0	332540000	0	398040000	0	382690000	176650000	0		5.2288	45	27	2	2	2	2	2	2	1	2	3	1	2	2	2	2	2	2	1	2	3	1	53.3	53.3	40	53.3	53.3	53.3	24.4	53.3	68.9	24.4	0	8.6558	4	P0CG35;P0CG34;H3BU88;A0A087X1C1	P0CG35;P0CG34;H3BU88;A0A087X1C1	Thymosin beta-15B;Thymosin beta-15A
3845100000	3360900000	2246000000	3373200000	3073400000	3392800000	2143600000	3282100000	3095000000	2458000000		16.837	149	306	9	9	9	9	8	8	8	8	8	8	7	7	7	7	7	7	7	7	7	7	60.4	60.4	60.4	60.4	55.7	55.7	55.7	55.7	55.7	55.7	0	323.31	14	P0DP25;P0DP24;P0DP23;E7EMB3;M0QZ52;Q96HY3;F8WBR5;G3V479;G3V361;A0A590UJI2;A0A590UJC0;G3V226;C9J7T9;P02585	P0DP25;P0DP24;P0DP23;E7EMB3;M0QZ52;Q96HY3
72506000	78957000	86648000	94450000	71070000	75562000	64140000	92561000	74535000	0		15.237	133	40	3	4	4	6	4	4	4	3	5	1	3	4	4	6	4	4	4	3	5	1	39.8	39.8	48.1	55.6	48.1	39.8	48.1	39.1	48.1	15.8	0	28.948	6	P0DPB6;A0A0R4J2F3;Q7Z776;A0A087X0U2;A0A1B0GUZ5;P0DPB5	P0DPB6;A0A0R4J2F3
120340000	142690000	117950000	142790000	173960000	170490000	149800000	228690000	149770000	100580000		60.67	538	169	11	13	11	16	10	17	14	15	13	8	11	13	11	16	10	17	14	15	13	8	25.3	29.7	25.1	35.3	26.8	36.1	33.6	35.7	29.9	18.4	0	144.6	5	P10155;G5E9R9;H0Y9N5;D6RDN1;D6RE09	P10155	60 kDa SS-A/Ro ribonucleoprotein
0	94172000	0	122910000	106630000	85021000	115160000	73061000	107550000	83025000		212.88	1907	64	4	4	7	5	11	5	10	3	13	4	4	2	4	2	8	4	4	1	8	2	2.7	2.9	4.6	3.3	8.3	3.3	5.5	2	9.7	2.7	0	20.689	6	P10586;H0Y6Z7;H0Y4H1;H0Y7Z9;H0Y380;A2A437	P10586;H0Y6Z7;H0Y4H1;H0Y7Z9;H0Y380	Receptor-type tyrosine-protein phosphatase F
3387500000	2780800000	2797700000	2512100000	2129700000	2200900000	1597800000	2089900000	2012400000	3316500000		11.737	105	281	9	9	9	9	8	9	8	9	8	9	9	9	9	9	8	9	8	9	8	9	65.7	65.7	65.7	65.7	68.6	65.7	57.1	65.7	57.1	65.7	0	71.124	1	P10599	P10599	Thioredoxin
499570000	399730000	467510000	305030000	456790000	317480000	393770000	251910000	428020000	466570000		13.696	129	184	8	8	6	9	10	9	5	7	9	6	8	8	6	9	10	9	5	7	9	6	61.2	61.2	55.8	61.2	61.2	61.2	40.3	56.6	61.2	55.8	0	66.835	1	P10606	P10606	Cytochrome c oxidase subunit 5B, mitochondrial
117570000	93654000	74971000	99357000	109070000	88696000	81533000	77011000	118500000	49737000		42.981	381	95	11	9	8	10	9	9	6	10	10	5	9	7	6	7	8	6	5	8	9	5	31.8	23.9	24.7	27.6	27.6	28.9	18.4	31.5	32	15.7	0	42.269	14	P10644;K7EPB2;K7EIE5;K7EID3;K7EJ40;K7EK41;K7EMZ6;K7EMU2;K7EQK3;K7EM13;X6RAV4;K7EKR1;K7EPR5;C9JSK5	P10644;K7EPB2;K7EIE5;K7EID3;K7EJ40;K7EK41	cAMP-dependent protein kinase type I-alpha regulatory subunit;cAMP-dependent protein kinase type I-alpha regulatory subunit, N-terminally processed
1127500000	877810000	877540000	746740000	867480000	641670000	766640000	632830000	596350000	756220000		31.462	282	180	11	11	10	10	7	10	10	10	9	9	3	3	2	2	3	3	3	3	3	2	46.5	51.1	43.6	39	39.7	38.7	45.7	45.7	45.4	38.3	0	125.95	3	P10768;X6RA14;U3KQT1	P10768;X6RA14;U3KQT1	S-formylglutathione hydrolase
7001800000	4899800000	5940800000	5160100000	6279400000	4335800000	4730200000	3888600000	6384000000	5590000000		61.054	573	2209	49	44	41	47	48	45	44	43	53	51	36	31	29	34	34	32	32	30	38	36	81.3	77.8	76.8	80.5	82.2	77.8	78.4	74.5	82	82	0	323.31	12	P10809;A0A7I2V2X6;A0A7I2V599;A0A7I2YQK6;A0A7I2V5M1;A0A7I2V5K3;A0A7I2YQ71;A0A7I2V369;E7EXB4;C9JCQ4;C9JL19;C9J0S9	P10809;A0A7I2V2X6;A0A7I2V599;A0A7I2YQK6	60 kDa heat shock protein, mitochondrial
1917400000	1409700000	1500700000	1411500000	1945000000	1272200000	1327600000	1200700000	1931400000	1388000000		72.332	654	884	30	28	32	29	31	28	29	30	33	31	30	28	32	29	31	28	29	30	33	31	49.5	47.7	48.3	47.4	50	45.4	47.9	48.8	49.1	48.5	0	323.31	3	P11021;A0A7P0TB36;A0A7P0TAI0	P11021;A0A7P0TB36;A0A7P0TAI0	78 kDa glucose-regulated protein
65230000	46185000	0	0	52754000	42497000	0	31070000	33974000	0		177.6	1609	42	9	4	3	1	4	3	2	2	6	4	8	3	3	1	3	3	2	2	5	4	8	3.6	2.5	0.9	3.4	2.8	2.1	1.9	5	3.1	0	20.691	1	P11047	P11047	Laminin subunit gamma-1
7630300000	8546900000	6685800000	8379100000	7008800000	7389200000	6309900000	7471300000	6779100000	8062400000		70.897	646	1538	43	44	37	43	41	43	37	41	43	44	0	0	0	0	0	0	0	0	0	0	68.4	68.7	65.2	67.8	63.8	68.4	62.1	62.1	67.3	67	0	323.31	8	P11142;E9PKE3;E9PNE6;E9PLF4;E9PQQ4;E9PQK7;E9PPY6;E9PN25	P11142;E9PKE3;E9PNE6	Heat shock cognate 71 kDa protein
60637000	57255000	60628000	86502000	95116000	72348000	66180000	85845000	85478000	57377000		54.083	492	63	6	5	3	6	5	4	3	5	5	3	1	1	1	1	1	1	1	1	1	1	9.1	8.9	6.3	9.1	8.9	7.3	6.3	7.3	7.3	7.1	0	19.594	1	P11166	P11166	Solute carrier family 2, facilitated glucose transporter member 1
140820000	86741000	119110000	88269000	136410000	86371000	116610000	78846000	132000000	109960000		97.016	864	170	19	15	13	16	19	12	15	18	20	14	0	0	0	0	0	0	0	0	0	0	27.8	24.1	22.1	26.5	28.2	19.9	23.1	30.4	32.6	22.7	0	64.846	2	P11171;A0A2R8YD30	P11171;A0A2R8YD30	Protein 4.1
143140000	139320000	135210000	175090000	154330000	169200000	121000000	210360000	142060000	134930000		52.221	480	126	9	9	11	11	9	9	11	8	9	6	6	7	9	9	7	7	8	6	7	4	27.5	24	33.1	33.1	26.2	20.6	23.5	20	28.1	16.5	0	65.502	4	P11172;E9PFD2;F2Z3P2;F2Z303	P11172;E9PFD2	Uridine 5-monophosphate synthase;Orotate phosphoribosyltransferase;Orotidine 5-phosphate decarboxylase
537600000	391360000	438320000	412550000	541470000	355560000	335140000	311060000	512620000	226470000		39.233	359	231	13	12	13	12	13	11	12	11	13	12	13	12	13	12	13	11	12	11	13	12	44.8	44.8	48.2	44.8	49.3	38.4	44.8	38.4	49.3	35.4	0	168.39	3	P11177;C9J634;F8WF02	P11177;C9J634	Pyruvate dehydrogenase E1 component subunit beta, mitochondrial
225100000	185100000	257870000	261540000	323110000	274760000	334040000	320820000	348190000	174620000		96.695	843	472	26	25	28	30	27	29	32	34	29	19	16	14	17	17	16	17	19	20	17	13	37.5	36.8	40.8	43.2	40	40.3	43.7	47.1	40.1	29.7	0	255.27	1	P11216	P11216	Glycogen phosphorylase, brain form
331050000	263020000	287940000	218850000	267310000	181640000	179290000	164150000	265390000	201600000		23.567	206	81	6	5	4	5	6	5	4	4	4	5	3	2	2	2	3	2	2	2	2	2	26.2	25.2	22.8	25.2	26.2	25.2	22.8	22.8	22.8	25.2	0	42.302	2	P11233;H7C3P7	P11233;H7C3P7	Ras-related protein Ral-A
302040000	275140000	272790000	258330000	290600000	242000000	301080000	0	282900000	0		44.882	417	40	4	3	3	3	2	2	3	2	2	1	4	3	3	3	2	2	3	2	2	1	9.6	5.8	6.5	5.8	4.1	4.1	6.5	4.1	4.1	2.2	0	7.427	1	P11279	P11279	Lysosome-associated membrane glycoprotein 1
724520000	321840000	562640000	273470000	647590000	259630000	497890000	179440000	582620000	281010000		46.588	421	246	15	12	18	11	13	10	14	10	11	11	15	12	17	11	13	10	14	10	11	11	40.4	36.1	47.3	35.2	38	31.1	41.3	31.6	34	33.3	0	323.31	19	P11310;Q5T4U5;F6YB23;A0A7P0TB51;A0A7P0T8G6;A0A7P0T932;A0A7P0TB55;A0A7P0T8J9;A0A7P0TA63;A0A7P0TBD1;A0A7P0TAB2;A0A7P0TA39;E9PJM9;A0A7P0T9W7;E9PRX4;A0A7P0TB28;H0YDT5;A0A7P0T8B6;E9PQA8	P11310;Q5T4U5;F6YB23;A0A7P0TB51;A0A7P0T8G6;A0A7P0T932;A0A7P0TB55	Medium-chain specific acyl-CoA dehydrogenase, mitochondrial
650060000	577310000	631920000	648820000	671720000	589450000	560020000	512560000	633430000	466310000		90.725	765	431	23	24	28	24	23	23	24	22	24	24	18	19	23	19	18	18	20	18	19	20	34	34.6	39.7	34.4	33.9	32.3	34.6	31.5	34	35.8	0	218.44	10	P11387;A0A7P0T852;E5RIC7;E5RJ95;A0A7P0T9R7;E5RFS0;E5RJ33;H0YBR3;E5RGE7;E5RGR4	P11387;A0A7P0T852	DNA topoisomerase 1
113140000	105040000	130320000	170430000	336890000	284480000	337110000	330730000	384110000	206110000		174.38	1531	300	11	10	14	17	24	28	26	31	29	17	11	10	14	17	24	28	26	31	29	17	14.5	11.4	14.1	15.7	25.4	28.2	27	28.9	29.8	20.4	0	125.66	1	P11388	P11388	DNA topoisomerase 2-alpha
57582000	71195000	36203000	71443000	75429000	85867000	47807000	92496000	55146000	13790000		59.256	515	111	7	13	8	11	10	12	9	13	10	5	7	13	8	11	10	12	9	13	10	5	18.4	33.2	20	30.1	22.5	27.4	20.8	35.5	22.5	11.7	0	48.974	4	P11413;E7EUI8;E7EM57;E9PD92	P11413;E7EUI8;E7EM57;E9PD92	Glucose-6-phosphate 1-dehydrogenase
67020000	57076000	54189000	52817000	49411000	52518000	41470000	53185000	50837000	58050000		17.776	157	47	5	3	5	3	4	5	3	5	5	4	5	3	5	3	4	5	3	5	5	4	40.1	24.2	35	23.6	33.8	40.8	18.5	38.2	40.1	27.4	0	14.748	3	P11441;Q5HY81;F8WB70	P11441;Q5HY81	Ubiquitin-like protein 4A
194700000	138920000	235200000	237270000	294560000	211460000	221850000	253190000	300400000	333290000		129.63	1178	157	13	9	9	12	15	15	11	15	18	11	7	3	4	6	6	8	5	6	9	6	17	12.2	13.2	16.5	20.5	18.7	13.5	19.9	24.6	12.1	0	83.819	4	P11498;A0A494C016;A0A494C101;A0A494C0T2	P11498	Pyruvate carboxylase, mitochondrial
263720000	1231300000	138580000	1043700000	54761000	491590000	43086000	576560000	211060000	161340000		274.37	2491	162	12	31	9	26	7	16	2	20	10	10	9	28	8	24	6	15	2	17	8	9	6.4	16.3	4.9	14.7	3	9.1	0.9	12.4	6.1	5.5	0	119.65	4	P11717;A0A7I2V381;A0A7I2YQS7;A0A7I2V657	P11717;A0A7I2V381	Cation-independent mannose-6-phosphate receptor
474970000	573010000	390730000	516750000	292510000	449130000	260320000	440920000	299170000	370350000		39.724	374	129	9	10	12	8	7	8	8	8	9	10	9	10	12	8	7	8	8	8	9	10	35.3	39.6	42	25.7	25.7	25.7	25.4	25.7	37.4	29.1	0	247.21	5	P11766;H0YAG8;D6RFE4;D6R9G2;D6RAY0	P11766	Alcohol dehydrogenase class-3
89498000	103460000	72655000	107680000	103970000	124570000	79869000	129850000	96930000	90087000		33.729	303	69	4	7	2	6	5	9	5	7	6	3	3	6	1	5	5	8	4	6	5	2	21.1	33.7	11.6	31	25.7	39.6	24.1	35	30.7	19.5	0	15.355	10	P11802;F8VYH9;F8VTV8;F8VWX7;F8W1L8;F8VZZ0;F8VZ51;F8VXD2;Q96BE9;F8VYY1	P11802;F8VYH9;F8VTV8;F8VWX7;F8W1L8;F8VZZ0;F8VZ51	Cyclin-dependent kinase 4
93993000	73544000	0	68867000	0	60149000	0	80635000	66282000	0		34.769	318	22	3	3	1	3	2	3	0	2	2	1	1	1	0	1	1	1	0	0	0	0	30.5	29.2	23.6	37.7	27.4	30.8	20.4	29.9	27.7	25.8	0	7.9119	2	P11908;H7C540	P11908	Ribose-phosphate pyrophosphokinase 2
1180500000	1097400000	1079000000	1129700000	1006200000	960360000	770640000	890670000	897230000	1264400000		28.768	261	275	8	9	13	9	7	9	9	9	8	11	8	9	13	9	7	9	9	9	8	11	51.7	54.8	70.5	56.7	48.7	54.8	54.8	58.2	54	64	0	310.6	1	P12004	P12004	Proliferating cell nuclear antigen
865720000	639180000	1035500000	0	1018800000	500020000	0	0	810110000	737120000		12.155	109	25	3	1	1	1	1	1	1	0	1	1	3	1	1	1	1	1	1	0	1	1	69.7	43.1	43.1	43.1	43.1	43.1	43.1	16.5	43.1	43.1	0	5.7242	1	P12074	P12074	Cytochrome c oxidase subunit 6A1, mitochondrial
185460000	85546000	134330000	134180000	303210000	147780000	197380000	126490000	286440000	70392000		33.064	298	57	5	3	4	3	4	5	5	2	4	2	5	3	4	3	4	5	5	2	4	2	38.3	30.9	42.6	32.9	40.3	41.9	43	35.6	38.9	25.5	0	14.908	2	P12235;V9GYG0	P12235;V9GYG0	ADP/ATP translocase 1
1487300000	1080900000	1774100000	1411300000	2498000000	1605700000	2453300000	1668000000	2555900000	1135300000		32.866	298	508	16	15	17	16	17	17	17	18	18	14	6	5	4	5	5	5	5	6	6	4	45.6	45.6	49.7	48.3	50.3	50.7	50	49	50.7	43.6	0	186.04	1	P12236	P12236	ADP/ATP translocase 3;ADP/ATP translocase 3, N-terminally processed
235930000	192500000	242560000	186260000	267750000	188910000	223790000	169360000	267230000	226640000		267.29	2363	659	53	53	56	50	53	49	54	43	60	38	53	53	56	50	53	49	54	43	60	38	28.5	28.8	29.3	26.8	30.5	26.1	30	24	31.1	19.6	0	323.31	2	P12270;Q5SWX9	P12270	Nucleoprotein TPR
5109000000	4812700000	3411400000	4416600000	3433200000	3699100000	2994700000	3946700000	3221700000	5533000000		42.644	381	800	25	23	22	23	21	22	18	22	18	18	18	15	14	14	14	15	12	15	11	11	82.4	77.4	78	78.2	68.8	79.5	70.3	80.1	71.7	71.4	0	323.31	5	P12277;G3V4N7;H0YJG0;H0YJK0;G3V2I1	P12277;G3V4N7	Creatine kinase B-type
1533400000	937120000	1234600000	866200000	1327400000	656700000	896260000	551650000	1273300000	1122200000		47.036	417	338	19	17	16	13	14	16	13	14	17	14	16	14	13	11	12	13	10	11	14	11	53.5	52.3	49.2	41.2	41.5	47.2	42.4	43.9	52.3	47.2	0	323.31	8	P12532;F8WCN3;C9JSQ1;C9JJX8;C9J995;C9J8F6;C9JT96;C9J6W7	P12532;F8WCN3;C9JSQ1	Creatine kinase U-type, mitochondrial
97478000	125790000	116360000	118260000	127670000	97979000	88838000	92493000	107570000	148810000		50.47	445	91	6	6	7	7	8	8	7	5	9	6	6	6	7	7	8	8	7	5	9	6	22.2	22.2	21.8	22.2	30.1	25.4	22.2	15.7	31.2	22	0	80.082	4	P12694;F5H5P2;F5GXU9;H0YH31	P12694;F5H5P2;F5GXU9	2-oxoisovalerate dehydrogenase subunit alpha, mitochondrial
566530000	480270000	455330000	401990000	458810000	360560000	362810000	319660000	369380000	180370000		103.06	892	620	43	43	35	43	42	41	37	36	35	19	1	1	0	1	1	1	1	1	1	0	60.5	59.3	44.3	60.2	59.3	57.4	50.9	51	51.5	26.8	0	323.31	9	P12814;A0A804HII9;A0A804HK61;A0A804HLF4;A0A804HIN7;A0A804HJU8;A0A804HLD0;A0A804HL31;H9KV75	P12814;A0A804HII9;A0A804HK61;A0A804HLF4;A0A804HIN7;A0A804HJU8;A0A804HLD0;A0A804HL31;H9KV75	Alpha-actinin-1
64867000	0	61235000	0	59273000	73224000	0	33441000	52047000	0		149.71	1306	24	4	2	2	2	4	3	2	2	4	2	3	2	2	2	3	2	2	1	2	1	3.9	1.9	1.1	1.6	3.8	3.1	1.3	1.9	3.7	1.9	0.88378	-1.3641	5	P12821;A0A0A0MSN4;F6X3S4;J3QLR4;J3KTB8	P12821;A0A0A0MSN4	Angiotensin-converting enzyme;Angiotensin-converting enzyme, soluble form
129780000	133470000	91540000	134230000	130190000	139580000	83898000	117490000	115050000	85434000		59.834	536	69	8	10	3	7	7	8	3	6	6	4	6	7	2	5	3	4	1	3	4	1	23.7	28	9.3	22	19.4	20.3	10.4	15.5	17.4	11.2	0	31.263	1	P12931	P12931	Proto-oncogene tyrosine-protein kinase Src
249560000	220030000	186990000	187470000	162900000	201340000	133210000	184860000	148620000	274350000		54.548	493	156	9	10	10	10	7	6	8	10	10	11	0	1	1	1	0	1	0	1	1	1	25.8	27.8	23.7	28.4	18.3	17	20.7	27.4	25.4	29.8	0	77.498	1	P12955	P12955	Xaa-Pro dipeptidase
1626900000	1645900000	1089800000	1554600000	1305500000	1430600000	974060000	1361300000	1062900000	863130000		69.842	609	810	33	36	30	32	28	35	30	33	29	36	2	2	2	2	2	2	2	2	2	2	51.2	49.9	48.6	48.1	49.3	49.3	47.9	48.9	47.5	51.7	0	323.31	1	P12956	P12956	X-ray repair cross-complementing protein 6
1234500000	1218000000	1025100000	1424400000	1161400000	1309900000	934420000	1297100000	1004900000	723440000		82.704	732	850	30	29	32	35	28	35	28	33	33	29	30	29	32	35	28	35	28	33	33	29	44.1	43.6	51.6	52	49.2	55.2	44.4	52.3	52.2	45.6	0	323.31	3	P13010;C9JZ81;H7C0H9	P13010	X-ray repair cross-complementing protein 5
380160000	362390000	309030000	358130000	369770000	352250000	241720000	293060000	248450000	230650000		34.645	313	95	9	7	5	7	6	9	7	10	6	4	2	2	2	2	2	2	2	3	2	2	41.2	42.5	26.5	38.3	36.1	45.4	34.8	47	34.8	16.6	0	47.05	1	P13051	P13051	Uracil-DNA glycosylase
1213200000	1091000000	1006300000	789580000	653650000	733750000	631920000	600150000	789910000	487410000		19.576	169	193	10	9	8	9	10	9	8	7	9	9	10	9	8	9	10	9	8	7	9	9	49.1	49.1	42.6	49.1	58.6	42.6	42.6	36.7	47.3	40.8	0	36.775	6	P13073;H3BN72;H3BNV9;Q86WV2;H3BPG0;H3BNI5	P13073;H3BN72;H3BNV9;Q86WV2;H3BPG0	Cytochrome c oxidase subunit 4 isoform 1, mitochondrial
75105000	64523000	52333000	89836000	59241000	37188000	61380000	39217000	56657000	0		44.96	410	38	2	2	3	2	2	2	3	2	2	2	2	2	3	2	2	2	3	2	2	2	4.9	4.9	7.1	4.9	4.9	4.9	7.1	4.9	4.9	4.9	0	5.2643	2	P13473;H0YCG2	P13473	Lysosome-associated membrane glycoprotein 2
125390000	153570000	169280000	189480000	159700000	206330000	145060000	208480000	157820000	214730000		49.973	461	136	8	9	9	11	8	8	10	12	8	8	5	5	7	7	6	5	7	8	6	4	26.9	28.2	30.4	35.6	29.7	26.7	35.1	41.6	26.9	26.7	0	192.29	6	P13489;E9PMJ3;E9PLZ3;E9PIM9;H0YCR7;E9PIK5	P13489	Ribonuclease inhibitor
502440000	25651000	377160000	34360000	403500000	12762000	216520000	9747200	447480000	0		70.94	617	114	14	6	13	4	15	2	14	2	18	6	14	6	13	4	15	2	14	2	18	6	31	10.9	25	7.5	32.9	4.7	28	4.7	38.2	10.4	0	150.32	3	P13521;C9JDT0;C9JQI2	P13521	Secretogranin-2;Secretoneurin;Manserin
1179200000	667680000	980410000	618110000	1005500000	526670000	799330000	424310000	753240000	434290000		94.573	858	311	19	18	19	17	14	16	19	14	15	15	2	2	2	2	1	2	2	1	1	2	29.7	28.1	29.3	27.3	24	26.2	29.3	21.9	24.6	21.2	0	323.31	10	P13591;A0A087WX77;A0A087WWD4;A0A087WV75;A0A087WWJ5;A0A087WVU1;A0A087X1V2;A0A087WZS4;A0A087WTR3;A0A0C4DGS4	P13591;A0A087WX77;A0A087WWD4;A0A087WV75;A0A087WWJ5	Neural cell adhesion molecule 1
28689000	23019000	24000000	15642000	0	0	23929000	0	0	0		114.9	1032	18	3	2	2	3	1	3	3	1	1	0	3	2	2	3	1	3	3	1	1	0	5.4	2.7	2.7	3.6	0.9	3.4	4.6	0.9	0.9	0	0.001773	2.3777	2	P13612;E7EP60	P13612;E7EP60	Integrin alpha-4
2621100000	2849400000	2333700000	3063800000	2038800000	2712500000	2045500000	2456400000	2154200000	1930800000		95.337	858	1436	49	43	38	50	40	45	38	45	41	51	48	42	37	49	39	45	37	45	41	50	65.5	54.2	50.1	60.7	50.9	57.6	50	59.2	54.7	56.6	0	323.31	1	P13639	P13639	Elongation factor 2
888480000	835750000	690440000	742780000	740810000	650670000	564830000	570110000	717040000	646540000		72.932	645	635	31	30	30	28	27	30	28	29	27	32	31	30	30	28	27	30	28	29	27	32	46.8	44.5	44.5	41.9	42.2	44	43.7	43.4	41.1	45	0	323.31	3	P13667;A0A499FI48;C9JMN9	P13667;A0A499FI48	Protein disulfide-isomerase A4
403970000	201330000	325370000	192460000	360830000	186010000	251080000	146470000	374090000	144120000		35.079	333	156	13	12	10	11	11	10	12	8	12	10	1	1	1	1	1	1	1	0	1	1	50.2	46.5	43.2	43.8	44.7	40.8	50.2	33	50.2	40.2	0	130.27	6	P13804;H0YL12;H0YLU7;H0YK49;J3KN60;H0YL83	P13804;H0YL12;H0YLU7;H0YK49	Electron transfer flavoprotein subunit alpha, mitochondrial
244120000	253590000	271330000	259860000	262520000	296460000	325520000	305590000	342390000	255090000		45.518	404	134	10	10	7	12	12	11	8	11	10	5	8	8	5	10	10	9	6	9	8	4	36.1	33.7	22.3	42.1	41.6	38.9	24	38.9	36.1	15.1	0	53.508	5	P13861;H7C330;H7C1L0;H7C4A9;C9J830	P13861	cAMP-dependent protein kinase type II-alpha regulatory subunit
142460000	161420000	125980000	170500000	126170000	165000000	109650000	139610000	92717000	164860000		28.38	249	82	5	7	8	8	5	7	5	7	6	7	5	7	8	8	5	7	5	7	6	7	18.9	30.1	34.9	41	29.7	30.5	26.9	32.1	26.9	28.9	0	31.55	1	P13984	P13984	General transcription factor IIF subunit 2
567360000	360350000	468550000	319490000	499560000	274980000	342100000	224290000	418480000	305240000		37.895	350	156	8	8	9	10	9	8	8	10	10	8	8	8	9	10	9	8	8	10	10	8	39.1	41.4	41.4	48.6	42	40.6	41.1	48.6	43.4	45.4	0	126.19	9	P13995;A0A7I2V2U6;B8ZZU9;B9A062;A0A7I2YQD4;A0A7I2V482;A0A7I2V2G4;F8WF89;F8WF06	P13995;A0A7I2V2U6;B8ZZU9;B9A062	Bifunctional methylenetetrahydrofolate dehydrogenase/cyclohydrolase, mitochondrial;NAD-dependent methylenetetrahydrofolate dehydrogenase;Methenyltetrahydrofolate cyclohydrolase
2565900000	2572800000	2299500000	3193500000	1937000000	2260200000	1551600000	2247700000	1775800000	3384000000		12.476	115	103	5	5	3	5	3	5	4	4	3	5	5	5	3	5	3	5	4	4	3	5	42.6	42.6	35.7	42.6	18.3	42.6	41.7	24.3	23.5	42.6	0	50.795	1	P14174	P14174	Macrophage migration inhibitory factor
675480000	607800000	516170000	620380000	486150000	535710000	387200000	523500000	439520000	265300000		48.275	419	87	5	6	7	5	6	3	5	5	6	5	5	6	7	5	6	3	5	5	6	5	17.2	17.7	21.7	12.9	17.2	10.3	19.1	12.9	21.5	16.7	0	150.5	5	P14324;A0A087WVN4;A0A087X090;A0A087X1D8;A0A087WTP2	P14324;A0A087WVN4;A0A087X090	Farnesyl pyrophosphate synthase
1709000000	1569900000	1165000000	1221900000	899040000	1120300000	812890000	1089800000	870340000	1124000000		36.573	325	229	15	13	12	14	9	12	9	13	10	9	9	8	7	8	6	6	6	7	6	5	68.9	49.5	48.3	57.2	44	46.2	34.5	45.8	37.8	40.9	0	90.249	3	P14550;Q5T621;V9GYG2	P14550	Alcohol dehydrogenase [NADP(+)]
3927300000	6177900000	3726300000	7683400000	4343700000	7599800000	4148700000	8351900000	4645600000	5785600000		57.936	531	1789	43	50	44	49	43	49	44	50	44	56	5	5	5	5	5	5	4	5	5	5	77	85.3	77.6	81.9	78.5	83.8	80.4	84.4	81	88.3	0	323.31	2	P14618;B4DNK4	P14618;B4DNK4	Pyruvate kinase PKM;Pyruvate kinase
806570000	818870000	671790000	641290000	746590000	606880000	648640000	603780000	647590000	664070000		24.61	240	226	7	9	8	8	7	7	7	7	7	7	7	9	8	8	7	7	7	7	7	7	22.1	30.4	27.9	24.6	22.1	22.1	22.1	22.1	22.1	22.1	0	64.791	5	P14678;J3QLE5;P63162;J3KRY3;S4R3P3	P14678;J3QLE5;P63162	Small nuclear ribonucleoprotein-associated proteins B and B;Small nuclear ribonucleoprotein-associated protein N
791080000	582790000	668910000	427120000	624600000	417960000	499260000	335400000	691770000	602980000		10.192	86	85	4	5	2	3	4	3	2	4	5	3	4	5	2	3	4	3	2	4	5	3	57	58.1	33.7	47.7	44.2	47.7	33.7	57	58.1	47.7	0	75.841	2	P14854;A0A494C160	P14854	Cytochrome c oxidase subunit 6B1
73492000	71726000	0	83167000	43259000	55294000	0	67927000	52582000	0		76.471	743	30	3	4	2	4	2	4	2	3	3	3	2	3	1	2	1	2	1	2	1	1	6.5	12.2	3.6	7	3.6	11.3	3.6	6.5	4.4	6.3	0	40.44	12	P14859;A0A0C4DG88;H0YNW1;H0YLL6;B5ME60;A0A0A0MT46;H0YKT2;P09086;U3KQ96;U3KQN1;H0YLC5;M0R1I6	P14859;A0A0C4DG88;H0YNW1;H0YLL6;B5ME60;A0A0A0MT46;H0YKT2;P09086;U3KQ96;U3KQN1	POU domain, class 2, transcription factor 1;POU domain protein;POU domain, class 2, transcription factor 2
2476100000	2370000000	2460000000	2297200000	2624700000	2057800000	2343500000	2009600000	2516600000	1777800000		64.132	589	747	24	24	24	25	26	21	20	24	24	29	6	5	6	5	7	6	6	6	7	7	64.9	63.5	63.5	65.7	70.8	61.8	58.9	64.7	67.4	74.4	0	323.31	4	P14866;M0QXS5;B4DVF8;M0QYL7	P14866;M0QXS5	Heterogeneous nuclear ribonucleoprotein L
113730000	99001000	164510000	164260000	275690000	253860000	300270000	338520000	304190000	261410000		57.136	501	316	16	15	22	23	21	24	25	27	26	23	11	11	16	17	14	17	17	20	19	16	38.1	36.5	50.9	53.9	49.9	55.1	57.3	64.3	60.1	55.5	0	193.27	5	P14868;H7BZ35;C9J7S3;C9JLC1;C9JQM9	P14868	Aspartate--tRNA ligase, cytoplasmic
201520000	225880000	231320000	216400000	200680000	211190000	255520000	0	0	223570000		13.53	111	51	4	4	6	3	4	3	5	1	3	4	4	4	6	3	4	3	5	1	3	4	29.7	36	49.5	29.7	35.1	29.7	38.7	11.7	29.7	35.1	0	30.677	3	P14927;B7Z2R2;E5RHG9	P14927;B7Z2R2;E5RHG9	Cytochrome b-c1 complex subunit 7
1944800000	1472300000	1413300000	1484200000	1360400000	1264000000	1103400000	987620000	1003200000	847980000		35.853	316	350	17	18	18	15	11	15	16	13	14	14	16	17	17	14	10	14	15	12	13	13	64.9	64.9	61.4	55.4	41.1	58.9	58.9	56.6	61.4	48.4	0	296.61	3	P15121;E9PCX2;E9PEF9	P15121;E9PCX2	Aldose reductase
247170000	288620000	188670000	289510000	198750000	248370000	185450000	262710000	192760000	175780000		55.755	499	253	16	17	13	14	12	14	11	13	14	17	8	9	6	6	6	6	6	5	7	8	38.5	40.3	31.3	33.5	27.7	31.7	26.9	31.7	34.1	40.5	0	113.86	3	P15170;H3BR35;H3BSV8	P15170;H3BR35	Eukaryotic peptide chain release factor GTP-binding subunit ERF3A
174440000	131030000	101900000	126020000	101050000	121750000	69244000	90627000	96592000	76188000		26.182	230	59	5	5	5	6	6	5	3	5	4	6	1	1	2	1	1	1	1	1	1	1	28.7	28.7	31.3	37.8	29.1	28.7	18.3	28.7	22.6	37.4	0	59.806	2	P15374;A0A087WTB8	P15374;A0A087WTB8	Ubiquitin carboxyl-terminal hydrolase isozyme L3;Ubiquitin carboxyl-terminal hydrolase
1961600000	3199500000	1665000000	1707200000	431820000	1904200000	2079500000	1531000000	622510000	1493700000		17.149	152	55	1	1	1	1	1	1	1	1	1	1	1	1	1	1	1	1	1	1	1	1	70.4	70.4	70.4	70.4	70.4	70.4	72.4	70.4	70.4	70.4	0	38.247	1	P15531	P15531	Nucleoside diphosphate kinase A
291480000	273800000	235940000	235700000	284250000	208350000	160420000	196940000	253220000	292900000		62.081	552	135	11	11	9	10	10	9	6	7	8	9	5	7	5	5	5	5	3	4	4	4	31.2	25.9	20.3	26.1	26.1	21.2	12.1	15.2	18.8	24.1	0	61.553	4	P15586;H7C3P4;F6S8M0;H0YFA9	P15586;H7C3P4;F6S8M0	N-acetylglucosamine-6-sulfatase
703320000	965770000	786960000	1080500000	787230000	1097400000	1126300000	1190300000	925420000	1104400000		31.324	293	218	10	12	10	8	11	9	11	12	9	10	10	12	10	8	11	9	11	12	9	10	31.7	37.9	32.8	31.1	43.3	32.4	37.5	43	34.5	33.1	0	81.886	9	P15880;H0YEN5;E9PQD7;I3L404;E9PMM9;E9PM36;E9PPT0;H3BNG3;H0YE27	P15880;H0YEN5;E9PQD7;I3L404;E9PMM9;E9PM36;E9PPT0	40S ribosomal protein S2
600700000	491790000	364490000	380790000	362830000	420870000	349860000	376050000	337880000	286100000		29.247	270	56	5	4	5	5	4	3	5	3	4	5	5	4	5	5	4	3	5	3	4	5	38.1	23.7	26.7	31.9	27.4	17.8	28.9	15.6	25.9	31.9	0	23.276	3	P15927;Q5TEJ7;Q5TEJ0	P15927;Q5TEJ7	Replication protein A 32 kDa subunit
67153000	0	63872000	46767000	67940000	0	0	35554000	71154000	0		24.399	220	18	2	1	1	2	1	1	1	1	1	1	1	1	1	2	1	1	1	1	1	1	15.9	6.8	6.8	12.7	6.8	6.8	6.8	6.8	6.8	6.8	0	14.187	2	P16035;B4DFW2	P16035	Metalloproteinase inhibitor 2
346430000	640120000	1649800000	856030000	299280000	2204100000	0	393780000	458530000	0		15.144	143	26	2	2	2	2	3	2	2	2	2	0	1	1	1	1	2	1	1	1	1	0	57.3	57.3	57.3	57.3	62.9	57.3	57.3	57.3	57.3	36.4	0	37.738	1	P16104	P16104	Histone H2AX
521780000	248320000	390750000	218550000	371970000	197160000	306130000	145890000	348530000	212820000		30.375	277	216	14	12	15	11	11	10	13	11	10	10	7	7	8	5	7	5	6	7	6	6	69.7	58.8	71.5	56	54.9	53.8	66.4	57.4	50.5	50.5	0	265.88	1	P16152	P16152	Carbonyl reductase [NADPH] 1
66232000	70730000	62178000	53543000	62401000	47855000	47579000	54157000	54341000	66689000		76.074	677	76	6	8	5	7	6	7	7	6	7	7	4	4	4	4	3	4	6	4	4	5	12.3	15.1	11.1	13.4	11.1	13.4	14	12.3	14.8	14.5	0	34.234	4	P16278;E7EQ29;C9JF15;C9J4G9	P16278;E7EQ29	Beta-galactosidase
587640000	994420000	1288800000	1096900000	2308600000	1095700000	2731000000	2639300000	2050000000	2547900000		22.58	226	221	9	12	11	9	13	10	11	14	15	17	6	8	8	7	10	8	8	11	10	13	31.4	34.5	35.8	27.4	44.2	31.4	35.8	47.8	41.6	38.5	0	273.95	1	P16401	P16401	Histone H1.5
1823600000	2722700000	4254200000	3017900000	3637500000	3211000000	7914500000	5174800000	4298900000	7654600000		21.364	213	224	8	8	8	8	13	11	9	11	12	11	3	1	2	3	6	3	2	4	4	3	38	39.9	39.9	35.2	51.6	35.2	44.1	43.2	46.9	39.4	0	56.891	1	P16403	P16403	Histone H1.2
209020000	186690000	198300000	151790000	186510000	160900000	173550000	133400000	223180000	70940000		76.689	677	179	17	14	15	11	10	13	12	10	12	7	2	1	1	1	1	1	1	1	1	1	27.2	25	22.3	17.4	20.4	24.2	20.4	16.4	18.9	10.2	0	44.901	2	P16435;E7EMD0	P16435;E7EMD0	NADPH--cytochrome P450 reductase
465820000	401080000	418820000	456500000	668870000	488930000	519320000	494680000	691700000	323340000		114.76	1042	641	32	33	33	34	36	32	31	29	34	29	19	21	20	24	23	20	18	17	21	20	31	31.8	35.8	34.1	38	30.7	31.7	31.6	36	30.6	0	323.31	4	P16615;H7C5W9;J3QSY6;H3BVB2	P16615;H7C5W9	Sarcoplasmic/endoplasmic reticulum calcium ATPase 2
1868900000	1387500000	1383600000	1304200000	1123000000	1297800000	1107500000	1016500000	1162600000	1004200000		17.302	149	120	14	13	9	13	12	11	11	11	11	10	9	9	7	10	9	7	8	8	8	8	58.4	54.4	41.6	53	54.4	43	51	55	46.3	42.3	0	120.33	2	P16949;A2A2D0	P16949;A2A2D0	Stathmin
63297000	64929000	67101000	55943000	62810000	83224000	102500000	82648000	92304000	67261000		42.155	368	65	4	5	7	5	4	5	7	5	5	4	4	5	7	5	4	5	7	5	5	4	14.4	17.1	23.9	16.6	13	17.9	23.6	22.3	21.2	12	0	27.429	4	P17028;K7EQP8;K7EPZ8;K7EPL1	P17028	Zinc finger protein 24
24171000	36564000	0	25465000	19118000	29561000	0	33882000	26737000	0		50.915	446	31	4	4	0	4	2	3	1	3	2	0	4	3	0	3	2	2	1	2	2	0	13.9	22.9	0	24.4	8.3	18.8	2.9	11.7	5.4	0	0	8.6131	4	P17036;Q86U76;C9JE35;C9J5S8	P17036;Q86U76	Zinc finger protein 3
1329500000	1645400000	1993000000	952400000	643730000	747730000	2578700000	432150000	0	1565700000		71.027	643	44	4	1	1	1	2	3	1	3	2	2	4	1	1	1	2	3	1	3	2	2	16.8	12.6	11.7	12	14.6	15.1	11.7	16.6	18	14.5	0	9.0588	2	P17066;P48741	P17066	Heat shock 70 kDa protein 6
1626500000	1368100000	1039400000	1398000000	1595100000	1372500000	759360000	1085900000	1291000000	1384200000		11.676	107	168	7	5	5	6	7	7	4	4	4	6	7	5	5	6	7	7	4	4	4	6	56.1	56.1	41.1	54.2	55.1	48.6	41.1	47.7	48.6	41.1	0	94.41	3	P17096;A0A669KAX1;A0A1W2PRV2	P17096	High mobility group protein HMG-I/HMG-Y
286610000	203810000	249090000	224380000	217540000	190450000	205370000	179260000	167510000	265230000		46.247	413	196	15	15	14	13	11	12	14	12	11	13	15	15	14	13	11	12	14	12	11	13	47.9	49.2	50.1	42.6	40	42.4	50.1	44.8	42.1	47	0	316.04	1	P17174	P17174	Aspartate aminotransferase, cytoplasmic
348240000	489210000	298390000	521690000	353220000	479800000	263330000	433610000	325960000	358510000		89.405	764	339	16	23	17	20	17	19	16	20	15	24	0	2	0	0	0	0	1	0	0	1	25.8	32.7	28.8	30.6	28.3	29.7	25.5	33.1	27.6	34.6	0	215.34	1	P17480	P17480	Nucleolar transcription factor 1
36450000	57633000	61332000	38358000	0	40000000	0	0	0	0		16.402	137	21	2	2	3	2	1	3	1	1	1	1	2	2	3	2	1	3	1	1	1	1	13.9	13.9	20.4	13.9	7.3	20.4	6.6	7.3	7.3	6.6	0	4.1667	1	P17568	P17568	NADH dehydrogenase [ubiquinone] 1 beta subcomplex subunit 7
204090000	197200000	212010000	165900000	206920000	166760000	210950000	135230000	158890000	195720000		74.111	705	200	18	12	7	11	14	13	9	12	14	10	17	11	6	10	13	12	8	11	13	10	47.4	28.4	17.2	23.3	36	33	18.4	31.9	33.5	30.9	0	257.62	2	P17600;A0A1W2PS00	P17600	Synapsin-1
102640000	95352000	102130000	111950000	121790000	116570000	127990000	118350000	147370000	49441000		40.589	351	90	6	3	7	4	8	6	8	8	6	5	1	0	2	1	2	1	1	1	1	1	19.7	8.8	19.9	13.7	22.8	15.4	27.9	23.4	17.4	16.2	0	43.1	5	P17612;A0A7I2V5J4;Q15136;K7ERP6;A0A7I2YQ82	P17612;A0A7I2V5J4	cAMP-dependent protein kinase catalytic subunit alpha
62856000	54855000	75057000	68459000	77013000	67902000	43099000	65138000	70105000	62595000		79.994	700	83	5	8	8	8	8	7	6	6	9	3	5	8	8	8	8	7	6	6	9	3	10.3	14	15.9	13.4	14.1	12.9	10.6	11.9	14.4	5.9	0	18.304	2	P17655;C9JWY7	P17655	Calpain-2 catalytic subunit
805180000	246050000	450970000	209490000	386510000	219580000	469610000	150500000	563130000	124630000		24.802	238	133	11	7	8	6	8	6	8	5	9	4	11	7	8	6	8	6	8	5	9	4	68.9	53.8	60.5	47.9	51.7	43.7	60.5	37.8	51.7	26.1	0	160.48	1	P17677	P17677	Neuromodulin
308530000	422020000	354210000	529940000	464030000	601430000	449180000	676390000	502820000	420550000		66.69	591	454	19	22	20	23	21	22	25	21	22	24	18	20	19	22	19	20	23	20	20	23	45.5	49.2	46.9	50.3	50.6	49.2	57.2	47.2	51.4	49.6	0	323.31	8	P17812;A0A3B3IRI2;B4E1E0;A0A3B3IRQ8;A0A3B3ITF6;A0A3B3ITB8;A0A3B3ISY3;A0A3B3ITH9	P17812;A0A3B3IRI2;B4E1E0;A0A3B3IRQ8;A0A3B3ITF6;A0A3B3ITB8	CTP synthase 1;CTP synthase
133720000	85747000	246470000	230050000	330930000	267840000	462010000	402400000	505710000	296830000		85.018	780	73	3	5	4	7	6	7	7	8	7	3	3	5	4	7	6	7	7	8	7	3	9.7	12.7	12.3	14.4	13.3	15.8	21.4	17.1	16.9	12.1	0	57.364	2	P17858;F8WEU2	P17858	ATP-dependent 6-phosphofructokinase, liver type
39165000	31071000	0	29552000	31173000	0	0	0	31052000	0		26.152	250	19	4	3	2	3	4	1	0	1	3	1	2	2	1	2	2	0	0	1	2	0	20.4	16	10.4	14.4	20.4	4.4	0	5.6	14.4	6	0	5.5595	1	P17931	P17931	Galectin-3
525140000	778820000	629110000	993870000	693540000	1108300000	800270000	1149800000	830490000	820900000		60.343	556	592	24	24	25	27	25	26	25	28	27	27	24	24	25	27	25	26	25	28	27	27	52.2	52.5	57.4	58.1	56.3	54.3	53.6	60.3	58.1	58.3	0	323.31	11	P17987;E7ERF2;E7EQR6;F5H282;F5GZ03;F5H136;F5GZI8;F5H676;F5H726;F5GYL4;F5H7Y1	P17987;E7ERF2;E7EQR6;F5H282	T-complex protein 1 subunit alpha
147220000	119400000	135630000	130400000	185030000	133820000	148090000	115320000	204940000	153900000		49.966	435	147	11	12	9	12	12	11	10	11	14	7	11	12	9	12	12	11	10	11	14	7	35.6	39.5	31.7	40.7	38.2	40	34.3	35.2	45.7	27.4	0	123.89	2	P18031;B4DSN5	P18031;B4DSN5	Tyrosine-protein phosphatase non-receptor type 1;Tyrosine-protein phosphatase non-receptor type
80356000	56524000	68419000	39247000	47965000	41142000	39278000	48648000	66236000	61760000		34.814	325	39	8	7	4	3	4	5	3	3	3	3	7	5	4	2	3	3	3	2	2	3	33.5	24.6	16	10.5	18.8	18.5	10.2	10.5	11.7	10.2	0	14.95	3	P18065;C9JMY1;H7C1H0	P18065;C9JMY1	Insulin-like growth factor-binding protein 2
824290000	741940000	676340000	872770000	709350000	774180000	643940000	825980000	703600000	500830000		20.511	180	290	10	10	11	11	11	11	10	11	11	10	1	2	2	2	2	3	2	2	2	1	60	65.6	65.6	65.6	65.6	70	64.4	65.6	65.6	60	0	184.07	5	P18085;C9JPM4;C9JAK5;F8WDB3;C9J6P1	P18085;C9JPM4;C9JAK5	ADP-ribosylation factor 4
235010000	273430000	190640000	274530000	539160000	331810000	520690000	774830000	649510000	674370000		29.225	248	189	9	11	8	9	11	10	12	11	11	14	8	9	6	8	8	9	9	10	10	11	32.3	37.5	33.1	35.5	35.5	35.5	46.8	36.3	36.3	42.3	0	75.718	3	P18124;A8MUD9;C9JZ88	P18124;A8MUD9	60S ribosomal protein L7
130810000	160980000	120740000	156290000	119130000	143630000	125730000	133580000	104500000	75011000		123.8	1134	114	9	11	15	11	7	11	10	12	8	8	9	11	15	11	7	11	10	12	8	8	9.8	11.9	14.3	12.5	7.7	13.1	10.1	13.8	8.3	8.2	0	82.212	1	P18206	P18206	Vinculin
68108000	39428000	62372000	97855000	154490000	136490000	142720000	164710000	189970000	169950000		263.83	2426	155	8	5	10	5	13	12	17	16	17	16	4	4	4	4	7	7	6	7	7	6	4.9	3.2	6.6	3.1	8.6	9.1	12.1	10.6	12	8.9	0	78.211	5	P18583;J3QSZ5;H7C2G8;H7C1S4;H7C257	P18583	Protein SON
2055900000	1860000000	1629000000	1714900000	1402800000	1445000000	1270300000	1301700000	1219300000	2096100000		28.804	254	363	16	16	14	16	13	15	11	15	15	13	10	10	9	11	9	10	8	10	10	10	52.8	56.7	56.3	63.4	48	52.8	51.6	52.8	59.8	57.5	0	323.31	2	P18669;Q8N0Y7	P18669	Phosphoglycerate mutase 1
497410000	538100000	521320000	538520000	484970000	499720000	388660000	450150000	476330000	417890000		44.969	421	251	13	14	12	13	12	12	13	12	12	14	13	14	12	13	12	12	13	12	12	14	49.2	49.6	48.7	49.2	47.7	45.1	42.5	42.8	45.1	50.4	0	298.37	6	P18754;C9JW69;C9JRH2;C9J3R0;C9JMJ4;C9JQZ4	P18754;C9JW69;C9JRH2;C9J3R0;C9JMJ4;C9JQZ4	Regulator of chromosome condensation
0	31150000	0	52498000	43091000	68565000	42963000	112760000	51530000	78634000		101.73	919	65	1	3	1	7	5	8	5	13	7	8	0	1	0	1	0	1	1	2	1	2	1.3	4.8	1.7	10.8	7.5	12.2	8.2	20.3	11	11.9	0	30.216	2	P18858;F5GZ28	P18858;F5GZ28	DNA ligase 1;DNA ligase
1263700000	710950000	875850000	626070000	1022600000	587510000	594490000	522030000	766370000	554280000		12.587	108	104	6	6	6	5	6	6	6	5	5	5	6	6	6	5	6	6	6	5	5	5	56.5	51.9	51.9	45.4	51.9	56.5	51.9	45.4	45.4	45.4	0	131.08	2	P18859;A8MUH2	P18859;A8MUH2	ATP synthase-coupling factor 6, mitochondrial
111500000	133810000	107470000	125550000	138130000	129680000	118890000	115580000	94953000	99447000		69.497	633	114	10	8	8	8	9	10	6	8	8	8	10	8	8	8	9	10	6	8	8	8	22	20.4	16.6	19.1	20.7	24	12.3	19	20.5	19	0	92.026	7	P18887;F5H8D7;M0QYS5;M0R0D2;M0QZ96;M0R1U8;M0R2N6	P18887;F5H8D7	DNA repair protein XRCC1
420810000	257590000	309100000	255120000	421450000	232700000	328090000	240140000	370580000	244530000		99.808	906	253	17	13	12	12	13	11	10	11	14	9	15	12	12	11	12	11	9	10	13	8	29	23.7	22.5	23.4	25.2	23.1	18.9	23.6	26.3	17.4	0	260.34	7	P19022;C9J126;C9JMH2;A0A6Q8PF58;A0A6Q8PHJ8;A0A6Q8PG20;C9J8J8	P19022;C9J126;C9JMH2;A0A6Q8PF58;A0A6Q8PHJ8	Cadherin-2
108390000	104710000	73224000	147360000	95824000	144170000	82730000	148140000	105700000	134520000		148.53	1290	168	13	14	10	15	11	15	15	16	12	9	13	14	10	15	11	15	15	16	12	9	13.6	13.7	9.6	17.5	12.2	16.4	13.6	17.1	13	10.2	0	104.43	5	P19174;V9GY63;V9GY71;V9GYH5;A0A0D9SEK2	P19174	1-phosphatidylinositol 4,5-bisphosphate phosphodiesterase gamma-1
220660000	230340000	245290000	279360000	315660000	276720000	245270000	265520000	303810000	177730000		102.48	917	351	26	28	20	29	24	25	24	30	25	17	18	20	12	21	16	17	15	22	17	11	31.5	34.4	23.8	33.9	27.6	29.8	28.1	35.8	28.5	18.2	0	197.54	1	P19367	P19367	Hexokinase-1
51753000	0	0	61966000	54333000	0	34715000	41329000	0	0		31.441	275	29	4	1	4	5	2	1	4	3	2	1	4	1	4	5	2	1	4	3	2	1	18.2	5.5	21.5	21.8	13.1	5.5	23.3	17.8	8.4	5.5	0	27.214	2	P19387;H3BRR2	P19387	DNA-directed RNA polymerase II subunit RPB3
120030000	119530000	109120000	130830000	113610000	120480000	117070000	120330000	99390000	110190000		33.824	302	165	11	10	10	9	10	10	10	9	9	7	11	10	10	9	10	10	10	9	9	7	56.3	47.7	44	45	44	47.7	41.7	39.7	40.7	29.1	0	322.19	5	P19623;K7ESL0;K7EKM4;K7EQ47;K7EL89	P19623	Spermidine synthase
188390000	163030000	186090000	218560000	252520000	188710000	192400000	216950000	199450000	133740000		41.213	350	146	8	9	11	13	9	14	6	13	11	6	8	9	11	13	9	14	6	13	11	6	30.6	34.6	35.4	48.6	39.7	53.7	20	51.1	42.9	20.9	0	75.611	3	P19784;H3BNI9;H3BSA1	P19784;H3BNI9;H3BSA1	Casein kinase II subunit alpha
124050000	36876000	125020000	60002000	189380000	92230000	142720000	114100000	184510000	59830000		134.68	1220	139	16	9	13	10	17	8	17	13	16	8	8	5	6	4	9	5	9	7	8	4	17.6	11.3	13.9	10.2	17.5	10.3	17.7	13.3	16.6	7.9	0	154.11	5	P20020;E7ERY9;H0YHH6;A0A0U1RQU3;F8W1V5	P20020;E7ERY9	Plasma membrane calcium-transporting ATPase 1;Calcium-transporting ATPase
173560000	185820000	129810000	214720000	150670000	184240000	120510000	180590000	180030000	126300000		38.388	333	139	12	11	10	13	8	12	7	10	8	10	12	11	10	13	8	12	7	10	8	10	41.7	34.5	30.3	40.2	27.3	41.4	24	34.5	30.9	28.5	0	117.97	1	P20042	P20042	Eukaryotic translation initiation factor 2 subunit 2
0	48695000	0	70619000	53044000	58450000	94295000	75060000	61779000	0		52.739	488	47	1	5	3	3	5	7	5	7	7	1	1	5	3	3	5	7	5	7	7	1	3.5	13.5	9	10	14.8	18.6	14.8	16	16.2	3.5	0	34.081	1	P20073	P20073	Annexin A7
56903000	61887000	0	64397000	0	53912000	63232000	57039000	0	0		31.616	288	13	2	3	1	2	0	3	3	3	1	1	1	2	1	1	0	2	2	2	1	0	12.2	16	8.7	12.2	0	16	14.9	16	3.8	2.8	0	7.2709	5	Q32MN6;P20226;Q6SJ96;Q7Z6S5;H0Y6D8	Q32MN6;P20226;Q6SJ96	TATA-box-binding protein;TATA box-binding protein-like protein 2
469990000	484420000	470500000	540560000	383110000	402090000	366970000	379930000	373290000	586710000		22.168	206	130	6	6	8	6	5	6	4	8	5	8	3	3	3	2	2	3	1	3	2	5	45.1	45.1	51.9	48.5	45.1	45.1	31.1	51.9	45.1	52.4	0	117.22	3	P20290;A0A7I2V5Y3;H0Y9Y1	P20290	Transcription factor BTF3
258230000	102660000	263350000	130290000	271720000	84920000	205390000	67653000	232700000	89872000		24.984	220	71	5	5	5	4	6	3	6	6	6	3	4	3	4	3	4	3	4	4	4	2	30.5	33.6	30.5	23.2	39.1	19.5	42.7	39.1	39.1	17.7	0	100.97	3	P20336;S4R3Q3;M0R257	P20336;S4R3Q3	Ras-related protein Rab-3A
146280000	190220000	132570000	174340000	122230000	132310000	110360000	137860000	120100000	113590000		24.389	218	85	7	8	8	9	6	7	5	8	6	4	5	7	6	7	5	7	4	8	6	4	39.9	47.2	44.5	47.7	35.8	33	29.4	41.3	32.6	22	0	54.209	2	P20338;A0A087WYT5	P20338	Ras-related protein Rab-4A
310280000	348130000	284970000	353180000	339870000	328600000	279120000	336230000	325280000	199190000		23.658	215	71	5	4	6	5	5	6	5	5	4	5	2	1	3	2	2	3	2	2	1	2	27	21.4	38.1	30.2	27	30.2	27	27	21.4	27.9	0	28.015	1	P20339	P20339	Ras-related protein Rab-5A
1938100000	1436000000	1544900000	1375000000	1768300000	1185000000	1441800000	1132200000	1618200000	927800000		23.593	208	218	9	10	9	9	9	10	9	9	10	9	1	1	1	1	1	1	1	2	1	0	38.9	43.3	43.3	43.3	43.3	43.3	43.3	43.8	47.1	41.8	0	53.312	1	P20340	P20340	Ras-related protein Rab-6A
567430000	643750000	565920000	680020000	422300000	493290000	386610000	485380000	416130000	711910000		26.489	241	166	9	9	7	8	8	8	9	8	8	9	9	9	7	8	8	8	9	8	8	9	51	51	43.2	45.2	47.3	47.3	51	41.9	47.3	51	0	157.96	1	P20618	P20618	Proteasome subunit beta type-1
146090000	153100000	100990000	138710000	135770000	133870000	82894000	147170000	121730000	85494000		30.993	277	52	4	5	4	4	3	4	4	4	2	3	4	5	4	4	3	4	4	4	2	3	22.4	26.7	22.4	22.4	19.1	23.5	22.4	23.5	12.6	14.8	0	99.152	8	P20645;F5GX30;F5GXE0;H0YGE9;F5GXU0;H0YGT2;F5H883;H0YF90	P20645;F5GX30	Cation-dependent mannose-6-phosphate receptor
1158800000	1063000000	1241800000	736890000	1079900000	765200000	954560000	667750000	894370000	964070000		16.762	150	144	8	9	9	8	7	7	8	4	8	6	4	5	4	4	4	4	4	3	3	3	38	46	50.7	46	61.3	56	46	28	58	32.7	0	58.178	3	P20674;H3BNX8;H3BRI0	P20674;H3BNX8	Cytochrome c oxidase subunit 5A, mitochondrial
953950000	1040100000	914750000	908870000	1003300000	892920000	867760000	747250000	860070000	830890000		66.408	586	669	35	38	31	36	38	32	32	28	31	30	33	35	31	33	35	30	30	26	29	28	56.7	58.9	54.8	60.2	60.4	51.2	54.4	49.7	52.4	48.1	0	323.31	4	P20700;E9PBF6;A0A0D9SFE5;A0A0D9SFY5	P20700;E9PBF6;A0A0D9SFE5	Lamin-B1
98395000	61796000	96604000	77002000	90085000	84330000	123960000	84659000	97804000	86221000		55.405	514	79	8	6	4	8	9	6	7	7	4	5	8	6	4	8	9	6	7	7	4	5	24.5	18.7	11.7	29.2	27.8	19.3	18.9	20.4	15.6	13.8	0	65.701	7	P20839;C9J381;A0A3B3IRL5;C9K0R9;C9J029;H7C5T1;H7C511	P20839;C9J381;A0A3B3IRL5;C9K0R9	Inosine-5-monophosphate dehydrogenase 1;Inosine-5-monophosphate dehydrogenase
491190000	519580000	569170000	494880000	443540000	547830000	0	405720000	422300000	501570000		772.91	6669	84	12	7	11	10	13	9	12	10	10	8	4	2	5	4	6	5	4	7	4	4	2.6	1.2	2.6	2.3	3.1	2.8	2	1.7	1.9	1.4	0.96951	-25.899	3	P20929;H0Y3P5;H7C2Z5	P20929	Nebulin
991080000	0	0	973050000	589760000	964210000	0	1255200000	568410000	0		11.53	102	147	2	1	1	2	2	2	1	2	2	1	2	1	1	2	2	2	1	2	2	1	22.5	10.8	10.8	22.5	22.5	22.5	10.8	22.5	22.5	10.8	0	12.402	2	P20962;F5GXR3	P20962;F5GXR3	Parathymosin
686790000	279890000	548580000	289240000	421940000	268610000	446710000	208410000	445810000	85071000		26.559	225	145	11	9	13	8	12	11	11	9	10	4	11	9	13	8	12	11	11	9	10	4	48	40.9	56.9	36	49.8	45.3	51.6	36.9	41.8	20.9	0	69.24	2	P21266;A0A0A0MTN3	P21266;A0A0A0MTN3	Glutathione S-transferase Mu 3
386050000	276010000	383880000	313250000	401710000	298800000	418260000	299200000	384110000	331950000		56.5	511	258	14	12	13	10	11	12	12	12	12	14	9	7	8	6	6	8	7	7	7	8	35.4	28.8	34.2	25.2	26.4	32.1	30.7	28.8	32.1	38	0	141.83	4	P21281;H0YC04;E5RGH6;H0YAT8	P21281	V-type proton ATPase subunit B, brain isoform
42462000	30263000	0	53130000	67317000	50630000	0	58620000	87626000	42440000		43.941	382	47	2	5	4	6	5	3	3	5	7	2	2	5	3	6	5	3	3	5	7	2	3.7	13.1	8.1	18.6	13.9	6.8	6.3	16	27.2	4.5	0	82.86	2	P21283;E7EV59	P21283;E7EV59	V-type proton ATPase subunit C 1
78783000	35207000	57090000	0	108170000	51961000	70587000	0	135300000	0		59.681	527	40	5	2	3	3	5	2	3	0	6	1	5	2	2	3	5	2	2	0	6	1	14	5.1	7	6.6	13.5	5.1	7.2	0	16.1	2.1	0	28.095	1	P21397	P21397	Amine oxidase [flavin-containing] A
860070000	943660000	776530000	932240000	1060700000	816740000	883860000	777770000	866640000	446160000		30.772	283	340	14	13	13	14	13	14	12	13	14	11	14	13	13	14	13	14	12	13	14	11	65.4	57.2	62.2	65.4	58.3	65.4	55.1	62.2	65.4	47.3	0	323.31	2	P21796;C9JI87	P21796;C9JI87	Voltage-dependent anion-selective channel protein 1
142440000	69368000	89511000	65531000	143950000	47596000	69657000	22736000	128700000	58612000		31.629	280	88	9	4	6	5	10	5	5	6	8	5	9	4	6	5	10	5	5	6	8	5	35	15.4	27.9	20.4	38.2	20.4	19.3	27.9	31.8	19.3	0	48.291	3	P21912;A0A087WWT1;A0A087WXX8	P21912;A0A087WWT1;A0A087WXX8	Succinate dehydrogenase [ubiquinone] iron-sulfur subunit, mitochondrial
105960000	139910000	105360000	102230000	117630000	0	0	102400000	110050000	129960000		43.122	392	40	4	4	3	4	3	1	2	2	4	4	4	4	3	4	3	1	2	2	4	4	19.9	14	11	18.1	14.8	4.8	8.2	7.7	18.1	18.1	0	56.474	1	P21953	P21953	2-oxoisovalerate dehydrogenase subunit beta, mitochondrial
365980000	380960000	303730000	382640000	379790000	354710000	265420000	352440000	338980000	266460000		30.037	271	259	11	11	11	13	10	11	12	11	11	9	4	4	4	4	4	4	4	4	4	3	51.7	58.7	61.6	62.7	48.3	61.6	62	51.7	61.6	48	0	294.96	3	P21964;A0A7I2V370;E7EMS6	P21964;A0A7I2V370;E7EMS6	Catechol O-methyltransferase
138940000	93775000	126800000	106720000	160400000	112770000	120260000	100130000	181720000	63482000		83.134	750	127	14	10	10	12	13	9	8	9	15	5	14	10	10	12	13	9	8	9	15	5	23.5	15.5	17.6	19.7	23.1	12.9	14.4	14.4	26.4	9.3	0	46.185	1	P22033	P22033	Methylmalonyl-CoA mutase, mitochondrial
219280000	221240000	209710000	281250000	315710000	306270000	289310000	263010000	317330000	160660000		89.42	807	90	6	8	4	8	8	15	9	10	11	4	6	8	4	7	7	15	9	9	10	4	11.9	13.5	6.7	15.5	15.4	24.3	16.1	16.1	20	7.7	0	55.087	2	P22059;H0YCV6	P22059	Oxysterol-binding protein 1
641830000	676470000	601740000	822580000	1231500000	881510000	694920000	824730000	853310000	627050000		33.784	321	307	12	13	13	12	13	14	15	14	15	13	10	11	11	10	11	12	13	12	13	11	45.5	41.1	47	39.9	43.9	57.6	59.2	53.3	56.4	53	0	188	8	P22087;M0QXL5;M0R299;M0R2Q4;M0R0P1;M0R2U2;M0R1H0;M0R2B0	P22087;M0QXL5;M0R299;M0R2Q4;M0R0P1;M0R2U2;M0R1H0;M0R2B0	rRNA 2-O-methyltransferase fibrillarin
[truncated: 2,258 more rows]
[truncated: 7 more columns]
